# Supplementary material for: Effects of psoriasis and psoralen exposure on the somatic mutation landscape of the skin
Source: Nat Genet. 2023 Oct 26;55(11):1892–900. doi: 10.1038/s41588-023-01545-1 (PMC10632143; doi:10.1038/s41588-023-01545-1)
Supplement: Supplementary file 5 — VAFs, pairwise distances and fraction of mutations shared by microbiopsy pairs. [file 41588_2023_1545_MOESM5_ESM.xlsx]

## Sheet: Olafsson_SourceData_Fig1c
SampleID	MedianVAF	DiseaseStatus
P01H_LL_6	0.230249	Non-lesional
P01H_LL_7	0.428571	Non-lesional
P01H_LL_8	0.192308	Non-lesional
P01L_15	0.454545	Lesional
P01L_16	0.2	Lesional
P01L_17	0.333333	Lesional
P01L_18	0.2	Lesional
P01L_19	0.346939	Lesional
P01L_20	0.2	Lesional
P01L_LL_10	0.2	Lesional
P01L_LL_11	0.28	Lesional
P01L_LL_12	0.2	Lesional
P01L_LL_13	0.3125	Lesional
P01L_LL_14	0.160191	Lesional
P01L_LL_9	0.401923	Lesional
P02H_UL_1	0.16	Non-lesional
P02H_UL_2	0.105263	Non-lesional
P02H_UL_3	0.25	Non-lesional
P02L_11	0.307692	Lesional
P02L_12	0.166667	Lesional
P02L_UL_1	0.4	Lesional
P02L_UL_10	0.142857	Lesional
P02L_UL_2	0.166667	Lesional
P02L_UL_3	0.333333	Lesional
P02L_UL_4	0.228571	Lesional
P02L_UL_5	0.208333	Lesional
P02L_UL_6	0.23913	Lesional
P02L_UL_7	0.142857	Lesional
P02L_UL_8	0.145985	Lesional
P02L_UL_9	0.4	Lesional
P03H_T_1	0.42623	Non-lesional
P03H_T_2	0.148148	Non-lesional
P03H_T_5	0.272727	Non-lesional
P03H_T_6	0.166667	Non-lesional
P03L_T_1	0.416667	Lesional
P03L_T_10	0.390567	Lesional
P03L_T_2	0.214286	Lesional
P03L_T_3	0.333333	Lesional
P03L_T_4	0.431112	Lesional
P03L_T_5	0.428571	Lesional
P03L_T_6	0.222222	Lesional
P03L_T_9	0.230769	Lesional
P04H_T_5	0.333333	Non-lesional
P04H_T_7	0.230769	Non-lesional
P04H_T_8	0.141604	Non-lesional
P04L_T_10	0.201852	Lesional
P04L_T_5	0.176471	Lesional
P04L_T_6	0.190476	Lesional
P04L_T_7	0.264706	Lesional
P04L_T_8	0.181818	Lesional
P05H_T_1	0.137615	Non-lesional
P05H_T_2	0.230769	Non-lesional
P05H_T_3	0.105263	Non-lesional
P05H_T_4	0.217391	Non-lesional
P05H_T_5	0.25695	Non-lesional
P05H_T_6	0.166667	Non-lesional
P05L_T_10	0.15625	Lesional
P05L_T_11	0.123713	Lesional
P05L_T_12	0.181818	Lesional
P05L_T_6	0.421053	Lesional
P05L_T_7	0.177496	Lesional
P05L_T_8	0.241379	Lesional
P05L_T_9	0.2	Lesional
P06H_T_2	0.179399	Non-lesional
P06L_T_1	0.214286	Lesional
P06L_T_2	0.25	Lesional
P06L_T_3	0.127273	Lesional
P06L_T_4	0.176471	Lesional
P06L_T_5	0.25	Lesional
P06L_T_6	0.222222	Lesional
P07H_UL_1	0.117647	Non-lesional
P07H_UL_3	0.1469	Non-lesional
P07H_UL_4	0.151546	Non-lesional
P07L_UL_1	0.279221	Lesional
P07L_UL_2	0.197183	Lesional
P07L_UL_3	0.0963871	Lesional
P07L_UL_4	0.108811	Lesional
P07L_UL_5	0.25	Lesional
P08H_5	0.41523	Non-lesional
P08L_1	0.454545	Lesional
P08L_10	0.494253	Lesional
P08L_2	0.5	Lesional
P08L_3	0.0588235	Lesional
P08L_4	0.473684	Lesional
P08L_5	0.469988	Lesional
P08L_6	0.25	Lesional
P08L_7	0.462912	Lesional
P08L_8	0.479167	Lesional
P08L_9	0.5	Lesional
P09H_UA_1	0.445048	Non-lesional
P09H_UA_2	0.4	Non-lesional
P09H_UA_3	0.210526	Non-lesional
P09H_UA_4	0.4	Non-lesional
P09L_LA_1	0.375	Lesional
P09L_LA_2	0.25641	Lesional
P09L_LA_3	0.41076	Lesional
P09L_LA_4	0.166667	Lesional
P09L_LA_5	0.0833333	Lesional
P09L_LA_6	0.115385	Lesional
P09L_LA_7	0.285714	Lesional
P100H_1	0.368034	Non-lesional
P100H_2	0.5	Non-lesional
P100H_3	0.235294	Non-lesional
P100H_4	0.119403	Non-lesional
P100L_1	0.112764	Lesional
P100L_2	0.129032	Lesional
P100L_3	0.333333	Lesional
P101H_5	0.173913	Non-lesional
P101L_1	0.193548	Lesional
P101L_5	0.225806	Lesional
P101L_6	0.333333	Lesional
P101L_7	0.111111	Lesional
P102H_3	0.444444	Non-lesional
P102L_1	0.373775	Lesional
P102L_2	0.428571	Lesional
P102L_3	0.417636	Lesional
P102L_4	0.47619	Lesional
P102L_5	0.444444	Lesional
P102L_6	0.223611	Lesional
P102L_7	0.461538	Lesional
P103H_1	0.5	Non-lesional
P103L_1	0.45	Lesional
P103L_2	0.481125	Lesional
P103L_3	0.25	Lesional
P103L_4	0.313113	Lesional
P103L_5	0.308642	Lesional
P103L_6	0.384615	Lesional
P103L_7	0.375	Lesional
P104H_1	0.25	Non-lesional
P104L_1	0.142857	Lesional
P104L_1_repl	0.162162	Lesional
P104L_10	0.357143	Lesional
P104L_11	0.16	Lesional
P104L_12	0.441176	Lesional
P104L_13	0.205882	Lesional
P104L_2	0.352941	Lesional
P104L_2_repl	0.327869	Lesional
P104L_5	0.418182	Lesional
P104L_6	0.1875	Lesional
P104L_7	0.333333	Lesional
P104L_8	0.375	Lesional
P105H_1	0.167184	Non-lesional
P105H_2	0.202273	Non-lesional
P105H_3	0.333333	Non-lesional
P105H_4	0.182283	Non-lesional
P105L_1	0.109589	Lesional
P105L_10	0.136033	Lesional
P105L_2	0.171429	Lesional
P105L_3	0.163214	Lesional
P105L_4	0.230769	Lesional
P105L_5	0.22654	Lesional
P105L_6	0.384615	Lesional
P105L_7	0.166667	Lesional
P105L_8	0.219807	Lesional
P105L_9	0.255435	Lesional
P106H_1	0.291667	Non-lesional
P106H_2	0.384615	Non-lesional
P106H_3	0.413793	Non-lesional
P106L_1	0.5	Lesional
P106L_11	0.492063	Lesional
P106L_11_repl	0.470588	Lesional
P106L_12	0.228571	Lesional
P106L_12_repl	0.222222	Lesional
P106L_13	0.135135	Lesional
P106L_2	0.459459	Lesional
P106L_3	0.47619	Lesional
P106L_4	0.444444	Lesional
P106L_5	0.452381	Lesional
P106L_6	0.444444	Lesional
P106L_7	0.4	Lesional
P106L_8	0.3	Lesional
P106L_9	0.333333	Lesional
P107H_1	0.2	Non-lesional
P107H_2	0.487179	Non-lesional
P107H_3	0.428571	Non-lesional
P107H_4	0.294118	Non-lesional
P107L_1	0.444444	Lesional
P107L_2	0.22967	Lesional
P107L_3	0.190476	Lesional
P107L_4	0.121822	Lesional
P107L_5	0.333333	Lesional
P107L_6	0.178571	Lesional
P107L_7	0.22449	Lesional
P107L_8	0.25	Lesional
P107L_9	0.25	Lesional
P108H_1	0.384615	Non-lesional
P108H_2	0.27682	Non-lesional
P108L_1	0.34375	Lesional
P108L_2	0.170833	Lesional
P108L_3	0.166667	Lesional
P108L_4	0.210526	Lesional
P108L_5	0.129032	Lesional
P108L_6	0.2	Lesional
P108L_7	0.242424	Lesional
P108L_8	0.25	Lesional
P109H_4	0.285714	Non-lesional
P109L_2	0.4375	Lesional
P109L_3	0.441518	Lesional
P109L_4	0.285714	Lesional
P109L_6	0.3125	Lesional
P109L_7	0.233333	Lesional
P109L_8	0.181818	Lesional
P109L_9	0.285714	Lesional
P10H_LA_1	0.235294	Non-lesional
P10H_LA_2	0.153846	Non-lesional
P10L_UA_1	0.454545	Lesional
P10L_UA_10	0.230769	Lesional
P10L_UA_11	0.176471	Lesional
P10L_UA_12	0.25	Lesional
P10L_UA_13	0.111111	Lesional
P10L_UA_14	0.363636	Lesional
P10L_UA_15	0.421053	Lesional
P10L_UA_2	0.173913	Lesional
P10L_UA_3	0.0714286	Lesional
P10L_UA_4	0.376389	Lesional
P10L_UA_5	0.206897	Lesional
P10L_UA_6	0.142857	Lesional
P10L_UA_7	0.166667	Lesional
P10L_UA_8	0.230769	Lesional
P10L_UA_9	0.0654404	Lesional
P110L_1	0.343137	Lesional
P110L_2	0.230769	Lesional
P110L_3	0.173913	Lesional
P110L_4	0.294737	Lesional
P110L_5	0.162612	Lesional
P110L_6	0.207143	Lesional
P110L_7	0.0844444	Lesional
P110L_8	0.307692	Lesional
P110L_9	0.179487	Lesional
P111H_1	0.195122	Non-lesional
P111H_2	0.1875	Non-lesional
P111H_3	0.375	Non-lesional
P111L_1	0.25	Lesional
P111L_2	0.149896	Lesional
P111L_3	0.5	Lesional
P111L_4	0.357143	Lesional
P111L_5	0.208955	Lesional
P111L_6	0.310345	Lesional
P111L_7	0.35	Lesional
P111L_8	0.16	Lesional
P112H_1	0.294118	Non-lesional
P112H_2	0.318333	Non-lesional
P112H_4	0.262726	Non-lesional
P112L_1	0.213526	Lesional
P112L_2	0.230769	Lesional
P112L_3	0.136364	Lesional
P112L_4	0.297059	Lesional
P112L_5	0.194988	Lesional
P112L_6	0.333333	Lesional
P112L_7	0.173913	Lesional
P112L_8	0.340909	Lesional
P112L_9	0.177419	Lesional
P113H_1	0.444444	Non-lesional
P113L_1	0.25	Lesional
P113L_2	0.170732	Lesional
P113L_3	0.12963	Lesional
P113L_4	0.2	Lesional
P113L_5	0.233904	Lesional
P113L_6	0.476923	Lesional
P113L_7	0.448276	Lesional
P113L_8	0.402881	Lesional
P113L_9	0.421053	Lesional
P114L_1	0.333333	Lesional
P114L_10	0.368421	Lesional
P114L_2	0.315789	Lesional
P114L_4	0.266667	Lesional
P114L_5	0.4	Lesional
P114L_6	0.173913	Lesional
P114L_7	0.489796	Lesional
P114L_9	0.470588	Lesional
P115H_1	0.416667	Non-lesional
P115H_3	0.307692	Non-lesional
P115L_10	0.222222	Lesional
P115L_11	0.315789	Lesional
P115L_3	0.288136	Lesional
P115L_4	0.181818	Lesional
P115L_5	0.307692	Lesional
P115L_6	0.2	Lesional
P115L_7	0.4	Lesional
P115L_9	0.333333	Lesional
P116H_2	0.410256	Non-lesional
P116H_3	0.447088	Non-lesional
P116H_4	0.475	Non-lesional
P116L_4	0.333333	Lesional
P116L_6	0.4	Lesional
P116L_8	0.138462	Lesional
P116L_9	0.4	Lesional
P117H_4	0.25	Non-lesional
P117L_1	0.411765	Lesional
P117L_10	0.151899	Lesional
P117L_2	0.235294	Lesional
P117L_3	0.215686	Lesional
P117L_4	0.428571	Lesional
P117L_5	0.357143	Lesional
P117L_6	0.146067	Lesional
P117L_7	0.191646	Lesional
P117L_8	0.428571	Lesional
P117L_9	0.172727	Lesional
P11H_LA_1	0.3	Non-lesional
P11H_LA_3	0.2	Non-lesional
P11H_LA_4	0.135135	Non-lesional
P11H_LA_5	0.367347	Non-lesional
P11L_LA_1	0.133333	Lesional
P11L_LA_10	0.111111	Lesional
P11L_LA_11	0.402778	Lesional
P11L_LA_2	0.266667	Lesional
P11L_LA_3	0.159091	Lesional
P11L_LA_4	0.275862	Lesional
P11L_LA_5	0.217391	Lesional
P11L_LA_6	0.3125	Lesional
P11L_LA_7	0.158779	Lesional
P11L_LA_7_repl	0.276596	Lesional
P11L_LA_8	0.227273	Lesional
P11L_LA_9	0.115385	Lesional
P12H_T_1	0.1875	Non-lesional
P12H_T_2	0.263158	Non-lesional
P12H_T_3	0.140488	Non-lesional
P12H_T_4	0.421464	Non-lesional
P12L_T_2	0.4	Lesional
P12L_T_3	0.4	Lesional
P12L_T_4	0.454545	Lesional
P12L_T_5	0.2	Lesional
P12L_T_6	0.2	Lesional
P12L_T_7	0.233333	Lesional
P12L_T_8	0.28233	Lesional
P12L_T_9	0.243243	Lesional
P13H_T_1	0.238095	Non-lesional
P13H_T_2	0.2	Non-lesional
P13H_T_3	0.0845238	Non-lesional
P13L_T_2	0.111111	Lesional
P13L_T_3	0.357143	Lesional
P13L_T_4	0.139212	Lesional
P13L_T_5	0.166667	Lesional
P13L_T_6	0.0909091	Lesional
P13L_T_7	0.333333	Lesional
P14H_LL_2	0.36	Non-lesional
P14H_LL_3	0.4	Non-lesional
P14H_LL_4	0.417424	Non-lesional
P14L_LL_1	0.375	Lesional
P14L_LL_2	0.367925	Lesional
P14L_LL_3	0.224569	Lesional
P14L_LL_4	0.333333	Lesional
P14L_LL_5	0.4	Lesional
P14L_LL_7	0.368421	Lesional
P14L_LL_8	0.266667	Lesional
P16H_UL_1	0.428571	Non-lesional
P16H_UL_2	0.444444	Non-lesional
P16L_UL_1	0.424078	Lesional
P16L_UL_2	0.363636	Lesional
P16L_UL_3	0.181818	Lesional
P16L_UL_4	0.227273	Lesional
P16L_UL_5	0.18	Lesional
P16L_UL_6	0.173077	Lesional
P16L_UL_7	0.428571	Lesional
P16L_UL_8	0.142857	Lesional
P17H_LL_2	0.2	Non-lesional
P17H_LL_3	0.4	Non-lesional
P17H_LL_4	0.166667	Non-lesional
P17H_LL_5	0.416667	Non-lesional
P17L_5	0.25	Lesional
P17L_6	0.444444	Lesional
P17L_7	0.181818	Lesional
P17L_8	0.245283	Lesional
P17L_9	0.426829	Lesional
P17L_LL_1	0.458333	Lesional
P17L_LL_2	0.220169	Lesional
P17L_LL_3	0.337349	Lesional
P17L_LL_4	0.428571	Lesional
P18H_LA_6	0.242834	Non-lesional
P18H_LA_7	0.146257	Non-lesional
P18H_LA_8	0.194444	Non-lesional
P18L_T_10	0.193548	Lesional
P18L_T_11	0.296875	Lesional
P18L_T_14	0.347826	Lesional
P18L_T_15	0.323529	Lesional
P18L_T_16	0.464286	Lesional
P18L_T_17	0.36451	Lesional
P18L_T_18	0.147059	Lesional
P18L_T_19	0.2	Lesional
P18L_T_7	0.333333	Lesional
P18L_T_8	0.466667	Lesional
P18L_T_9	0.2	Lesional
P19H_T_1	0.109823	Non-lesional
P19H_T_2	0.152681	Non-lesional
P19H_T_3	0.159091	Non-lesional
P19L_11	0.139241	Lesional
P19L_12	0.307692	Lesional
P19L_T_1	0.128205	Lesional
P19L_T_10	0.4	Lesional
P19L_T_2	0.26087	Lesional
P19L_T_3	0.125	Lesional
P19L_T_4	0.350384	Lesional
P19L_T_5	0.264912	Lesional
P19L_T_6	0.106553	Lesional
P19L_T_7	0.214286	Lesional
P19L_T_8	0.285714	Lesional
P19L_T_9	0.133333	Lesional
P20H_T_1	0.14	Non-lesional
P20H_T_2	0.166667	Non-lesional
P20H_T_3	0.22	Non-lesional
P20L_10	0.285714	Lesional
P20L_11	0.41523	Lesional
P20L_12	0.454545	Lesional
P20L_13	0.235294	Lesional
P20L_14	0.176471	Lesional
P20L_15	0.190476	Lesional
P20L_T_1	0.126316	Lesional
P20L_T_2	0.214286	Lesional
P20L_T_3	0.266667	Lesional
P20L_T_4	0.16129	Lesional
P20L_T_5	0.3	Lesional
P20L_T_6	0.120588	Lesional
P20L_T_7	0.235294	Lesional
P20L_T_8	0.133333	Lesional
P20L_T_9	0.168	Lesional
P21H_T_1	0.444444	Non-lesional
P21H_T_2	0.186161	Non-lesional
P21H_T_3	0.333333	Non-lesional
P21L_10	0.466667	Lesional
P21L_11	0.2	Lesional
P21L_12	0.416667	Lesional
P21L_13	0.115385	Lesional
P21L_T_1	0.384615	Lesional
P21L_T_2	0.196429	Lesional
P21L_T_3	0.333333	Lesional
P21L_T_4	0.261905	Lesional
P21L_T_5	0.413665	Lesional
P21L_T_6	0.478714	Lesional
P21L_T_7	0.375	Lesional
P21L_T_9	0.444444	Lesional
P22H_T_1	0.16	Non-lesional
P22H_T_2	0.176471	Non-lesional
P22H_T_3	0.136364	Non-lesional
P22L_T_1	0.393939	Lesional
P22L_T_3	0.370968	Lesional
P22L_T_4	0.309934	Lesional
P22L_T_5	0.387755	Lesional
P22L_T_6	0.363636	Lesional
P22L_T_7	0.219298	Lesional
P22L_T_9	0.156863	Lesional
P23H_T_1	0.11236	Non-lesional
P23H_T_2	0.375	Non-lesional
P23H_T_3	0.0826503	Non-lesional
P23H_T_4	0.14	Non-lesional
P23H_T_5	0.230769	Non-lesional
P23H_T_6	0.314815	Non-lesional
P23L_T_1	0.416667	Lesional
P23L_T_10	0.105368	Lesional
P23L_T_11	0.057971	Lesional
P23L_T_2	0.364341	Lesional
P23L_T_3	0.139535	Lesional
P23L_T_4	0.210526	Lesional
P23L_T_5	0.12	Lesional
P23L_T_6	0.36	Lesional
P23L_T_8	0.210526	Lesional
P23L_T_9	0.241379	Lesional
P24H_T_1	0.444444	Non-lesional
P24L_10	0.227273	Lesional
P24L_11	0.34375	Lesional
P24L_12	0.366667	Lesional
P24L_13	0.160714	Lesional
P24L_14	0.345141	Lesional
P24L_T_1	0.2	Lesional
P24L_T_2	0.387993	Lesional
P24L_T_4	0.218899	Lesional
P24L_T_5	0.285714	Lesional
P24L_T_6	0.151949	Lesional
P24L_T_7	0.184413	Lesional
P24L_T_8	0.471698	Lesional
P24L_T_9	0.3125	Lesional
P25H_T_1	NA	Non-lesional
P25H_T_3	NA	Non-lesional
P26H_T_2	0.206897	Non-lesional
P26L_T_1	0.3	Lesional
P26L_T_2	0.25	Lesional
P26L_T_3	0.176471	Lesional
P26L_T_4	0.129331	Lesional
P26L_T_5	0.177788	Lesional
P26L_T_6	0.104715	Lesional
P26L_T_7	0.186607	Lesional
P26L_T_8	0.226994	Lesional
P27H_T_1	0.461538	Non-lesional
P27L_T_1	0.444444	Lesional
P27L_T_2	0.411765	Lesional
P27L_T_3	0.489542	Lesional
P27L_T_4	0.416667	Lesional
P27L_T_5	0.333333	Lesional
P27L_T_6	0.454545	Lesional
P27L_T_7	0.5	Lesional
P28H_T_1	0.14611	Non-lesional
P28H_T_2	0.425397	Non-lesional
P28L_T_1	0.180828	Lesional
P28L_T_10	0.375	Lesional
P28L_T_2	0.193548	Lesional
P28L_T_3	0.188988	Lesional
P28L_T_4	0.277778	Lesional
P28L_T_5	0.285714	Lesional
P28L_T_6	0.223529	Lesional
P28L_T_7	0.337838	Lesional
P28L_T_8	0.363636	Lesional
P28L_T_9	0.102872	Lesional
P29H_LL_2	0.263158	Non-lesional
P29H_LL_4	0.138462	Non-lesional
P29H_LL_5	0.1875	Non-lesional
P29H_LL_6	0.363636	Non-lesional
P29L_LL_1	0.173913	Lesional
P29L_LL_3	0.457627	Lesional
P29L_LL_4	0.113961	Lesional
P29L_LL_5	0.166667	Lesional
P29L_LL_6	0.112676	Lesional
P29L_LL_8	0.25	Lesional
P29L_LL_9	0.210526	Lesional
P30H_UA_1	0.162162	Non-lesional
P30H_UA_2	0.384615	Non-lesional
P30H_UA_3	0.357143	Non-lesional
P30H_UA_4	0.25	Non-lesional
P30L_UA_1	0.281746	Lesional
P30L_UA_2	0.154762	Lesional
P30L_UA_3	0.25431	Lesional
P30L_UA_4	0.285714	Lesional
P30L_UA_5	0.153846	Lesional
P30L_UA_6	0.100781	Lesional
P30L_UA_7	0.0952381	Lesional
P30L_UA_8	0.272727	Lesional
P30L_UA_9	0.375	Lesional
P31H_UA_1	0.4	Non-lesional
P31H_UA_2	0.363636	Non-lesional
P31H_UA_3	0.210305	Non-lesional
P31H_UA_4	0.290909	Non-lesional
P31H_UA_5	0.217391	Non-lesional
P31H_UA_6	0.434783	Non-lesional
P31L_UA_1	0.25	Lesional
P31L_UA_2	0.285714	Lesional
P31L_UA_4	0.375	Lesional
P31L_UA_5	0.114286	Lesional
P31L_UA_6	0.417424	Lesional
P31L_UA_7	0.142857	Lesional
P32H_T_1	0.25	Non-lesional
P32H_T_2	0.210526	Non-lesional
P32H_T_3	0.338245	Non-lesional
P32H_T_4	0.428571	Non-lesional
P32L_T_1	0.441667	Lesional
P32L_T_2	0.428571	Lesional
P32L_T_3	0.109432	Lesional
P32L_T_4	0.166667	Lesional
P32L_T_5	0.09	Lesional
P32L_T_6	0.119565	Lesional
P32L_T_7	0.0788177	Lesional
P34H_LL_1	0.210526	Non-lesional
P34H_LL_3	0.428571	Non-lesional
P34H_LL_4	0.5	Non-lesional
P34L_LL_1	0.0988333	Lesional
P34L_LL_1_repl	0.117647	Lesional
P34L_LL_10	0.376179	Lesional
P34L_LL_2	0.157895	Lesional
P34L_LL_3	0.4	Lesional
P34L_LL_4	0.465116	Lesional
P34L_LL_5	0.166667	Lesional
P34L_LL_7	0.5	Lesional
P34L_LL_7_repl	0.5	Lesional
P34L_LL_8	0.432432	Lesional
P34L_LL_9	0.2	Lesional
P36H_1	0.170732	Non-lesional
P36H_3	0.222222	Non-lesional
P36L_1	0.208333	Lesional
P36L_2	0.217391	Lesional
P36L_3	0.211538	Lesional
P36L_4	0.271499	Lesional
P36L_5	0.418011	Lesional
P36L_6	0.321739	Lesional
P36L_7	0.175735	Lesional
P37H_1	0.197826	Non-lesional
P37H_3	0.194805	Non-lesional
P37H_4	0.194335	Non-lesional
P37L_1	0.1875	Lesional
P37L_2	0.1636	Lesional
P37L_3	0.310096	Lesional
P37L_4	0.166667	Lesional
P37L_5	0.25	Lesional
P37L_6	0.193548	Lesional
P38H_2	0.26087	Non-lesional
P38H_3	0.170732	Non-lesional
P38H_4	0.259094	Non-lesional
P38L_1	0.234314	Lesional
P38L_2	0.161726	Lesional
P38L_3	0.4	Lesional
P38L_4	0.304348	Lesional
P38L_5	0.185185	Lesional
P38L_6	0.222222	Lesional
P38L_7	0.333333	Lesional
P38L_8	0.190476	Lesional
P39H_1	0.272727	Non-lesional
P39H_2	0.319574	Non-lesional
P39H_4	0.208333	Non-lesional
P39L_1	0.227273	Lesional
P39L_2	0.210102	Lesional
P39L_3	0.333333	Lesional
P39L_4	0.287059	Lesional
P39L_5	0.279514	Lesional
P39L_6	0.253333	Lesional
P39L_7	0.384615	Lesional
P39L_8	0.184698	Lesional
P39L_9	0.176945	Lesional
P40H_4	0.307692	Non-lesional
P40L_T_1	0.422476	Lesional
P40L_T_10	0.347382	Lesional
P40L_T_11	0.3	Lesional
P40L_T_12	0.176198	Lesional
P40L_T_2	0.3125	Lesional
P40L_T_3	0.165423	Lesional
P40L_T_4	0.181818	Lesional
P40L_T_5	0.166667	Lesional
P40L_T_6	0.172144	Lesional
P40L_T_7	0.375	Lesional
P40L_T_8	0.395349	Lesional
P40L_T_9	0.352941	Lesional
P41H_6	0.232558	Non-lesional
P41L_10	0.444444	Lesional
P41L_11	0.35	Lesional
P41L_8	0.385965	Lesional
P41L_9	0.363636	Lesional
P41L_UA_4	0.47619	Lesional
P41L_UA_5	0.432432	Lesional
P41L_UA_7	0.294118	Lesional
P42H_1	0.16	Non-lesional
P42H_3	0.428571	Non-lesional
P42L_1	0.0740741	Lesional
P42L_2	0.222222	Lesional
P42L_3	0.333333	Lesional
P42L_4	0.133333	Lesional
P42L_5	0.1875	Lesional
P42L_6	0.416667	Lesional
P43H_1	0.227273	Non-lesional
P43H_3	0.196154	Non-lesional
P43H_4	0.28	Non-lesional
P43L_2	0.359238	Lesional
P43L_3	0.1875	Lesional
P43L_4	0.118034	Lesional
P43L_5	0.113527	Lesional
P43L_6	0.101696	Lesional
P43L_7	0.135372	Lesional
P43L_8	0.149254	Lesional
P44H_UL_1	0.25	Non-lesional
P44H_UL_2	0.461538	Non-lesional
P44H_UL_3	0.454545	Non-lesional
P44L_UL_1	0.5	Lesional
P44L_UL_2	0.4	Lesional
P44L_UL_3	0.4375	Lesional
P44L_UL_4	0.454545	Lesional
P44L_UL_5	0.2	Lesional
P44L_UL_6	0.2	Lesional
P44L_UL_7	0.5	Lesional
P44L_UL_8	0.5	Lesional
P46H_2	0.162476	Non-lesional
P46H_3	0.216216	Non-lesional
P46L_1	0.428571	Lesional
P46L_2	0.432432	Lesional
P46L_3	0.441176	Lesional
P46L_4	0.281553	Lesional
P46L_5	0.361702	Lesional
P46L_6	0.25	Lesional
P46L_7	0.244671	Lesional
P46L_8	0.156863	Lesional
P47H_UA_2	0.25	Non-lesional
P47H_UA_3	0.307692	Non-lesional
P47L_10	0.2	Lesional
P47L_11	0.190476	Lesional
P47L_12	0.428571	Lesional
P47L_UA_1	0.272727	Lesional
P47L_UA_3	0.285714	Lesional
P47L_UA_4	0.4	Lesional
P47L_UA_5	0.2	Lesional
P47L_UA_6	0.0939338	Lesional
P47L_UA_7	0.166667	Lesional
P47L_UA_8	0.314611	Lesional
P47L_UA_9	0.285714	Lesional
P48H_1	0.433036	Non-lesional
P48H_2	0.277778	Non-lesional
P48H_3	0.263158	Non-lesional
P48L_1	0.315789	Lesional
P48L_10	0.320755	Lesional
P48L_11	0.244716	Lesional
P48L_12	0.113248	Lesional
P48L_13	0.41565	Lesional
P48L_14	0.185616	Lesional
P48L_15	0.34	Lesional
P48L_2	0.190183	Lesional
P48L_3	0.333333	Lesional
P48L_4	0.192308	Lesional
P48L_5	0.216804	Lesional
P48L_6	0.142857	Lesional
P48L_7	0.12766	Lesional
P48L_8	0.0933333	Lesional
P48L_9	0.431818	Lesional
P49H_UA_2	NA	Non-lesional
P49H_UA_5	0.5	Non-lesional
P49L_UA_1	0.400658	Lesional
P49L_UA_10	0.371578	Lesional
P49L_UA_11	0.428571	Lesional
P49L_UA_2	0.190476	Lesional
P49L_UA_3	NA	Lesional
P49L_UA_4	0.454545	Lesional
P49L_UA_5	0.188172	Lesional
P49L_UA_6	0.428571	Lesional
P49L_UA_7	0.271186	Lesional
P49L_UA_8	0.428571	Lesional
P49L_UA_9	0.363636	Lesional
P50H_T_3	0.333333	Non-lesional
P50H_T_5	0.193506	Non-lesional
P50L_T_1	0.2053	Lesional
P50L_T_10	0.375	Lesional
P50L_T_11	0.235294	Lesional
P50L_T_2	0.453571	Lesional
P50L_T_3	0.440678	Lesional
P50L_T_4	0.218254	Lesional
P50L_T_5	0.333333	Lesional
P50L_T_7	0.25	Lesional
P50L_T_8	0.333333	Lesional
P50L_T_9	0.25	Lesional
P51H_1	0.470588	Non-lesional
P51H_2	0.444444	Non-lesional
P51H_3	0.205882	Non-lesional
P51L_1	0.266667	Lesional
P51L_10	0.367544	Lesional
P51L_11	0.428571	Lesional
P51L_2	0.304348	Lesional
P51L_3	0.375	Lesional
P51L_4	0.203125	Lesional
P51L_5	0.261905	Lesional
P51L_6	0.235294	Lesional
P51L_7	0.152174	Lesional
P51L_8	0.21875	Lesional
P51L_9	0.183333	Lesional
P52H_1	0.197561	Non-lesional
P52L_1	0.352941	Lesional
P52L_2	0.24569	Lesional
P52L_3	0.2	Lesional
P52L_4	0.125	Lesional
P52L_6	0.378151	Lesional
P52L_7	0.352941	Lesional
P52L_8	0.444444	Lesional
P52L_9	0.2	Lesional
P53H_1	0.153846	Non-lesional
P53H_3	0.160714	Non-lesional
P53L_1	0.171607	Lesional
P53L_11	0.184211	Lesional
P53L_2	0.371429	Lesional
P53L_3	0.440588	Lesional
P53L_4	0.25	Lesional
P53L_5	0.297297	Lesional
P53L_6	0.210526	Lesional
P53L_7	0.3125	Lesional
P53L_8	0.25	Lesional
P53L_9	0.263158	Lesional
P55H_1	0.3	Non-lesional
P55L_1	0.214286	Lesional
P55L_2	0.333333	Lesional
P55L_3	0.25	Lesional
P55L_4	0.214286	Lesional
P55L_5	0.2	Lesional
P55L_6	0.333333	Lesional
P55L_7	0.333333	Lesional
P56H_1	0.206691	Non-lesional
P56H_3	0.263158	Non-lesional
P56L_1	0.5	Lesional
P56L_10	0.142857	Lesional
P56L_11	0.241379	Lesional
P56L_2	0.392081	Lesional
P56L_3	0.206349	Lesional
P56L_4	0.214286	Lesional
P56L_5	0.458333	Lesional
P56L_6	0.4	Lesional
P56L_7	0.287746	Lesional
P56L_8	0.428571	Lesional
P56L_9	0.48	Lesional
P57H_1	0.375	Non-lesional
P57H_2	0.428571	Non-lesional
P57H_3	0.176471	Non-lesional
P57L_10	0.296797	Lesional
P57L_11	0.268293	Lesional
P57L_12	0.377049	Lesional
P57L_2	0.384615	Lesional
P57L_3	0.24069	Lesional
P57L_5	0.227273	Lesional
P57L_6	0.461538	Lesional
P57L_7	0.25	Lesional
P57L_8	0.307692	Lesional
P57L_9	0.428571	Lesional
P58H_1	0.26087	Non-lesional
P58H_3	0.232558	Non-lesional
P58L_1	0.26087	Lesional
P58L_10	0.166667	Lesional
P58L_11	0.247619	Lesional
P58L_12	0.150472	Lesional
P58L_13	0.128808	Lesional
P58L_2	0.214286	Lesional
P58L_3	0.230769	Lesional
P58L_4	0.120567	Lesional
P58L_6	0.120784	Lesional
P58L_7	0.186047	Lesional
P58L_8	0.428571	Lesional
P59H_2	0.473684	Non-lesional
P59H_4	0.235294	Non-lesional
P59L_1	0.258065	Lesional
P59L_10	0.466667	Lesional
P59L_11	0.327444	Lesional
P59L_2	0.25	Lesional
P59L_3	0.208333	Lesional
P59L_4	0.363636	Lesional
P59L_5	0.428571	Lesional
P59L_6	0.473684	Lesional
P59L_7	0.289898	Lesional
P59L_8	0.25	Lesional
P59L_9	0.357817	Lesional
P60H_1	0.214286	Non-lesional
P60H_2	0.361818	Non-lesional
P60H_3	0.102745	Non-lesional
P60L_1	0.25	Lesional
P60L_2	0.262014	Lesional
P60L_3	0.243902	Lesional
P60L_4	0.416667	Lesional
P60L_5	0.285714	Lesional
P60L_6	0.109233	Lesional
P60L_7	0.305556	Lesional
P61H_3	0.307692	Non-lesional
P61H_4	0.216216	Non-lesional
P61L_1	0.333333	Lesional
P61L_10	0.394161	Lesional
P61L_2	0.444444	Lesional
P61L_3	0.181818	Lesional
P61L_4	0.428571	Lesional
P61L_5	0.243243	Lesional
P61L_6	0.3	Lesional
P61L_7	0.175676	Lesional
P61L_8	0.181818	Lesional
P61L_9	0.21875	Lesional
P62H_1	0.134732	Non-lesional
P62H_2	0.1467	Non-lesional
P62H_3	0.185999	Non-lesional
P62L_1	0.142857	Lesional
P62L_10	0.322686	Lesional
P62L_11	NA	Lesional
P62L_2	0.317424	Lesional
P62L_3	0.15	Lesional
P62L_4	0.3125	Lesional
P62L_5	0.16129	Lesional
P62L_6	0.142857	Lesional
P62L_7	0.1	Lesional
P62L_8	0.142857	Lesional
P62L_9	0.210526	Lesional
P63H_1	0.230769	Non-lesional
P63H_2	0.406829	Non-lesional
P63L_1	0.428571	Lesional
P63L_2	0.416667	Lesional
P63L_3	0.415094	Lesional
P63L_5	0.217391	Lesional
P63L_6	0.234314	Lesional
P63L_7	0.119048	Lesional
P63L_8	0.357143	Lesional
P64H_2	0.205128	Non-lesional
P64H_3	0.388889	Non-lesional
P64L_1	0.363636	Lesional
P64L_10	0.157895	Lesional
P64L_11	0.24	Lesional
P64L_4	0.205128	Lesional
P64L_6	0.392857	Lesional
P64L_8	0.454545	Lesional
P64L_9	0.153846	Lesional
P65H_6	0.238095	Non-lesional
P65L_1	0.157072	Lesional
P65L_2	0.303684	Lesional
P65L_3	0.384615	Lesional
P65L_4	0.269231	Lesional
P65L_5	0.203257	Lesional
P65L_6	0.241379	Lesional
P65L_7	0.201563	Lesional
P66H_1	0.23913	Non-lesional
P66H_2	0.4	Non-lesional
P66L_1	0.416667	Lesional
P66L_2	0.173913	Lesional
P66L_3	0.176471	Lesional
P66L_4	0.205479	Lesional
P66L_5	0.385542	Lesional
P66L_6	0.124356	Lesional
P66L_7	0.333333	Lesional
P67H_2	0.25	Non-lesional
P67H_3	0.375	Non-lesional
P67L_1	0.3	Lesional
P67L_2	0.4375	Lesional
P67L_3	0.131579	Lesional
P67L_4	0.439338	Lesional
P67L_5	0.3	Lesional
P67L_6	0.181818	Lesional
P67L_7	0.194783	Lesional
P68H_1	0.285714	Non-lesional
P68L_1	0.34216	Lesional
P68L_10	NA	Lesional
P68L_2	0.423077	Lesional
P68L_3	0.445437	Lesional
P68L_4	0.4	Lesional
P68L_5	0.230769	Lesional
P68L_6	0.24069	Lesional
P68L_7	0.4	Lesional
P68L_8	0.362069	Lesional
P68L_9	0.227994	Lesional
P69H_1	0.375	Non-lesional
P69H_2	0.384615	Non-lesional
P69L_1	0.226136	Lesional
P69L_2	0.307692	Lesional
P69L_3	0.346429	Lesional
P69L_4	0.25	Lesional
P69L_5	0.461538	Lesional
P69L_6	0.224745	Lesional
P69L_7	0.230769	Lesional
P70H_4	0.375	Non-lesional
P70L_1	0.307692	Lesional
P70L_2	0.2	Lesional
P70L_5	0.0734275	Lesional
P70L_5_repl	0.185185	Lesional
P70L_6	0.5	Lesional
P70L_7	0.153846	Lesional
P70L_8	0.263158	Lesional
P70L_9	0.235294	Lesional
P71L_10	0.118056	Lesional
P71L_2	0.216063	Lesional
P71L_3	0.130435	Lesional
P71L_4	0.305556	Lesional
P71L_5	0.162162	Lesional
P71L_6	0.421053	Lesional
P71L_7	0.245411	Lesional
P71L_8	0.210526	Lesional
P71L_9	0.224014	Lesional
P72H_2	0.454545	Non-lesional
P72H_4	0.360556	Non-lesional
P72L_1	0.430769	Lesional
P72L_10	0.118846	Lesional
P72L_11	0.142857	Lesional
P72L_12	0.357143	Lesional
P72L_2	0.432203	Lesional
P72L_3	0.450352	Lesional
P72L_4	0.175	Lesional
P72L_5	0.189655	Lesional
P72L_6	0.444444	Lesional
P72L_7	0.307692	Lesional
P72L_8	0.307018	Lesional
P72L_9	0.411765	Lesional
P73H_1	0.222222	Non-lesional
P73L_1	0.2	Lesional
P73L_2	0.371429	Lesional
P73L_3	0.461538	Lesional
P73L_4	0.444444	Lesional
P73L_5	0.45	Lesional
P73L_6	0.4	Lesional
P73L_7	0.461538	Lesional
P73L_8	0.3	Lesional
P73L_9	0.170732	Lesional
P74H_6	0.231664	Non-lesional
P74L_10	0.222222	Lesional
P74L_11	0.25	Lesional
P74L_7	0.130638	Lesional
P74L_8	0.461538	Lesional
P74L_9	0.294118	Lesional
P75H_4	0.458675	Non-lesional
P75H_5	0.390567	Non-lesional
P75L_1	0.461538	Lesional
P75L_2	0.363636	Lesional
P75L_3	0.285714	Lesional
P75L_4	0.416667	Lesional
P75L_5	0.230769	Lesional
P75L_6	0.423077	Lesional
P76H_6	0.2	Non-lesional
P76L_1	0.211538	Lesional
P76L_10	0.25	Lesional
P76L_11	0.211538	Lesional
P76L_12	0.285714	Lesional
P76L_13	0.375	Lesional
P76L_3	0.191392	Lesional
P76L_5	0.363636	Lesional
P76L_7	0.230769	Lesional
P77H_1	0.333333	Non-lesional
P77L_1	0.319149	Lesional
P77L_2	0.375	Lesional
P77L_3	0.3125	Lesional
P77L_4	0.406829	Lesional
P77L_6	0.333333	Lesional
P77L_7	0.458333	Lesional
P78H_6	0.235294	Non-lesional
P78L_1	0.464027	Lesional
P78L_2	0.416667	Lesional
P78L_3	0.461538	Lesional
P78L_4	0.458675	Lesional
P78L_6	0.23913	Lesional
P78L_7	0.346154	Lesional
P78L_8	0.452606	Lesional
P78L_9	0.454545	Lesional
P79H_3	0.220779	Non-lesional
P79L_10	0.25	Lesional
P79L_11	0.25	Lesional
P79L_2	0.277992	Lesional
P79L_3	0.266667	Lesional
P79L_4	0.153846	Lesional
P79L_5	0.233718	Lesional
P79L_6	0.155922	Lesional
P79L_8	0.181985	Lesional
P80H_7	0.107143	Non-lesional
P80L_1	0.227671	Lesional
P80L_10	0.375	Lesional
P80L_2	0.27027	Lesional
P80L_4	0.25	Lesional
P80L_4_repl	0.137931	Lesional
P80L_5	0.444444	Lesional
P80L_7	0.4	Lesional
P80L_7_repl	0.363636	Lesional
P80L_8	0.1	Lesional
P80L_8_repl	0.0895522	Lesional
P80L_9	0.15534	Lesional
P81H_4	0.263158	Non-lesional
P81L_1	0.5	Lesional
P81L_2	0.233333	Lesional
P81L_3	0.478836	Lesional
P81L_4	0.239048	Lesional
P81L_5	0.2	Lesional
P81L_6	0.259259	Lesional
P81L_7	0.428571	Lesional
P81L_8	0.218182	Lesional
P82H_1	0.26748	Non-lesional
P82H_2	0.243243	Non-lesional
P82L_1	0.25	Lesional
P82L_10	0.125	Lesional
P82L_10_repl	0.122449	Lesional
P82L_11	0.32	Lesional
P82L_2	0.428571	Lesional
P82L_3	NA	Lesional
P82L_5	0.173913	Lesional
P82L_6	0.266667	Lesional
P82L_7	0.408249	Lesional
P82L_9	0.166667	Lesional
P83H_2	0.363636	Non-lesional
P83L_1	0.371429	Lesional
P83L_2	0.459936	Lesional
P83L_3	0.246212	Lesional
P83L_4	0.46875	Lesional
P83L_5	0.428571	Lesional
P83L_6	0.479437	Lesional
P83L_8	0.317627	Lesional
P84H_1	0.318182	Non-lesional
P84H_3	0.388889	Non-lesional
P84L_1	0.190476	Lesional
P84L_10	0.470588	Lesional
P84L_11	0.288462	Lesional
P84L_12	0.157895	Lesional
P84L_13	0.375	Lesional
P84L_14	0.190476	Lesional
P84L_2	0.5	Lesional
P84L_4	0.451613	Lesional
P84L_7	0.471405	Lesional
P84L_8	0.389491	Lesional
P84L_8_repl	0.333333	Lesional
P85H_1	0.333333	Non-lesional
P85L_1	0.2	Lesional
P85L_10	0.142857	Lesional
P85L_11	0.13549	Lesional
P85L_12	0.147059	Lesional
P85L_2	0.1875	Lesional
P85L_3	0.363636	Lesional
P85L_4	0.25	Lesional
P85L_5	0.246622	Lesional
P85L_6	0.175	Lesional
P85L_6_repl	0.14	Lesional
P85L_8	0.350384	Lesional
P85L_9	0.153846	Lesional
P86H_7	0.220486	Non-lesional
P86L_10	0.0909091	Lesional
P86L_11	0.147059	Lesional
P86L_12	0.285714	Lesional
P86L_13	0.171429	Lesional
P86L_14	0.136364	Lesional
P86L_15	0.454545	Lesional
P86L_16	0.3	Lesional
P86L_17	0.217391	Lesional
P87H_2	0.173913	Non-lesional
P87H_3	0.365152	Non-lesional
P87L_1	0.4	Lesional
P87L_10	0.210526	Lesional
P87L_11	0.2	Lesional
P87L_12	0.333333	Lesional
P87L_2	0.239048	Lesional
P87L_3	0.333333	Lesional
P87L_5	0.25	Lesional
P87L_6	0.185185	Lesional
P87L_7	0.119048	Lesional
P87L_8	0.162476	Lesional
P87L_9	0.2	Lesional
P88L_1	0.428571	Lesional
P88L_2	0.304348	Lesional
P88L_3	0.333333	Lesional
P88L_4	0.2	Lesional
P88L_5	0.2	Lesional
P88L_6	0.372715	Lesional
P89H_3	0.203125	Non-lesional
P89L_1	0.311475	Lesional
P89L_10	0.25	Lesional
P89L_3	0.375	Lesional
P89L_4	0.350676	Lesional
P89L_5	0.351351	Lesional
P89L_6	NA	Lesional
P89L_7	0.36	Lesional
P89L_8	0.369231	Lesional
P89L_9	0.201351	Lesional
P90H_1	0.448276	Non-lesional
P90H_3	0.229021	Non-lesional
P90L_1	0.375	Lesional
P90L_10	0.4	Lesional
P90L_11	0.28125	Lesional
P90L_12	0.153846	Lesional
P90L_13	0.428571	Lesional
P90L_13_repl	0.4375	Lesional
P90L_2	0.166667	Lesional
P90L_3	0.380952	Lesional
P90L_4	0.454545	Lesional
P90L_6	0.131007	Lesional
P90L_8	0.454545	Lesional
P90L_9	0.363636	Lesional
P91L_1	0.206897	Lesional
P91L_2	0.4375	Lesional
P91L_3	0.5	Lesional
P91L_4	0.471781	Lesional
P91L_5	0.258065	Lesional
P91L_6	0.261579	Lesional
P91L_7	0.237459	Lesional
P91L_8	0.270728	Lesional
P92H_1	0.25	Non-lesional
P92H_2	0.30303	Non-lesional
P92L_1	0.222222	Lesional
P92L_2	0.209037	Lesional
P92L_3	0.195387	Lesional
P92L_4	0.333333	Lesional
P92L_6	0.263158	Lesional
P92L_7	0.227273	Lesional
P93H_1	0.45	Non-lesional
P93L_1	0.415613	Lesional
P93L_10	0.390244	Lesional
P93L_13	0.421053	Lesional
P93L_14	0.4	Lesional
P93L_15	0.378676	Lesional
P93L_16	0.2	Lesional
P93L_2	0.4	Lesional
P93L_3	0.247642	Lesional
P93L_4	0.239418	Lesional
P93L_6	0.4	Lesional
P93L_7	0.4375	Lesional
P94H_4	0.0821918	Non-lesional
P94L_1	0.139535	Lesional
P94L_10	0.261364	Lesional
P94L_2	0.111111	Lesional
P94L_3	0.153846	Lesional
P94L_4	0.185185	Lesional
P94L_5	0.117647	Lesional
P94L_6	0.257143	Lesional
P94L_7	0.333333	Lesional
P94L_8	0.18797	Lesional
P94L_9	0.166667	Lesional
P95H_1	0.235294	Non-lesional
P95L_1	0.157895	Lesional
P95L_2	0.326136	Lesional
P95L_3	0.362069	Lesional
P95L_4	0.375	Lesional
P95L_5	0.384615	Lesional
P95L_6	0.234314	Lesional
P95L_7	0.233926	Lesional
P96H_1	0.41898	Non-lesional
P96H_2	0.47619	Non-lesional
P96L_1	0.277778	Lesional
P96L_10	0.428571	Lesional
P96L_11	0.296296	Lesional
P96L_8	0.307692	Lesional
P96L_9	0.213115	Lesional
P97H_1	0.235294	Non-lesional
P97H_2	0.25	Non-lesional
P97H_3	0.333333	Non-lesional
P97L_1	0.333333	Lesional
P97L_10	0.222222	Lesional
P97L_2	0.111735	Lesional
P97L_3	0.149254	Lesional
P97L_4	0.225	Lesional
P97L_5	0.444444	Lesional
P97L_6	0.444444	Lesional
P97L_7	0.206389	Lesional
P97L_8	0.5	Lesional
P97L_9	0.428571	Lesional
P98H_3	0.238095	Non-lesional
P98L_1	0.318182	Lesional
P98L_10	0.190476	Lesional
P98L_2	0.444444	Lesional
P98L_3	0.2	Lesional
P98L_4	0.460674	Lesional
P98L_5	0.416667	Lesional
P98L_6	0.238095	Lesional
P98L_7	0.114286	Lesional
P98L_8	0.278424	Lesional
P98L_9	0.2946	Lesional
P99H_1	0.411765	Non-lesional
P99L_1	0.333333	Lesional
P99L_2	0.268468	Lesional
P99L_3	0.2	Lesional
P99L_4	0.119225	Lesional
P99L_5	0.152174	Lesional

## Sheet: Olafsson_SourceData_Fig1d
pairs	frac_shared	distances
P01H_LL_7,P01H_LL_6	0.00859052	1474
P01H_LL_8,P01H_LL_6	0.00525624	2553
P01H_LL_8,P01H_LL_7	0.0081786	1079
P01L_LL_9,P01L_LL_10	0.315551	333
P01L_LL_9,P01L_LL_11	0.00520562	816
P01L_LL_9,P01L_LL_12	0.0349206	904
P01L_LL_9,P01L_LL_13	0.00639163	867
P01L_LL_9,P01L_LL_14	0.0209424	978
P01L_LL_10,P01L_LL_11	0.00613246	483
P01L_LL_10,P01L_LL_12	0.0458937	662
P01L_LL_10,P01L_LL_13	0.00802139	738
P01L_LL_10,P01L_LL_14	0.0368497	645
P01L_LL_11,P01L_LL_12	0.00588428	885
P01L_LL_11,P01L_LL_13	0.00860678	1070
P01L_LL_11,P01L_LL_14	0.0247627	385
P01L_LL_12,P01L_LL_13	0.0690936	283
P01L_LL_12,P01L_LL_14	0.0268041	697
P01L_LL_13,P01L_LL_14	0.00483942	945
P01L_15,P01L_16	0.358742	178
P01L_15,P01L_17	0.00388161	559
P01L_15,P01L_18	0.00602929	836
P01L_15,P01L_19	0.00992332	1366
P01L_15,P01L_20	0.00941704	1680
P01L_16,P01L_17	0.0175713	381
P01L_16,P01L_18	0.0330816	658
P01L_16,P01L_19	0.010557	1188
P01L_16,P01L_20	0.0123457	1502
P01L_17,P01L_18	0.128774	277
P01L_17,P01L_19	0.00923077	807
P01L_17,P01L_20	0.00874126	1121
P01L_18,P01L_19	0.0142461	530
P01L_18,P01L_20	0.00940808	844
P01L_19,P01L_20	0.074588	314
P02H_UL_2,P02H_UL_1	0.0289474	303
P02H_UL_3,P02H_UL_1	0.0453809	976
P02H_UL_3,P02H_UL_2	0.0356506	673
P02L_12,P02L_11	0.019975	783
P02L_UL_1,P02L_11	0.674074	110
P02L_UL_2,P02L_11	0.526367	140
P02L_UL_2,P02L_12	0.0173511	643
P02L_UL_2,P02L_UL_1	0.509684	273
P02L_UL_3,P02L_11	0.0224719	409
P02L_UL_3,P02L_12	0.0215969	374
P02L_UL_3,P02L_UL_1	0.0272218	542
P02L_UL_3,P02L_UL_2	0.0765896	284
P02L_UL_4,P02L_11	0.0171958	603
P02L_UL_4,P02L_12	0.153693	180
P02L_UL_4,P02L_UL_1	0.0203224	726
P02L_UL_4,P02L_UL_2	0.0626198	463
P02L_UL_4,P02L_UL_3	0.379473	194
P02L_UL_5,P02L_11	0.0194769	972
P02L_UL_5,P02L_12	0.155556	189
P02L_UL_5,P02L_UL_1	0.0210035	1093
P02L_UL_5,P02L_UL_2	0.0145153	832
P02L_UL_5,P02L_UL_3	0.0220802	563
P02L_UL_5,P02L_UL_4	0.0517148	369
P02L_UL_6,P02L_11	0.0209913	1091
P02L_UL_6,P02L_12	0.0167102	308
P02L_UL_6,P02L_UL_1	0.0176829	1212
P02L_UL_6,P02L_UL_2	0.0168022	951
P02L_UL_6,P02L_UL_3	0.0206813	682
P02L_UL_6,P02L_UL_4	0.0175921	488
P02L_UL_6,P02L_UL_5	0.0392442	113
P02L_UL_7,P02L_11	0.019039	1445
P02L_UL_7,P02L_12	0.0177332	541
P02L_UL_7,P02L_UL_1	0.0245821	1324
P02L_UL_7,P02L_UL_2	0.0129765	1184
P02L_UL_7,P02L_UL_3	0.0253659	915
P02L_UL_7,P02L_UL_4	0.0242678	721
P02L_UL_7,P02L_UL_5	0.0174263	358
P02L_UL_7,P02L_UL_6	0.0755988	252
P02L_UL_8,P02L_11	0.0271868	1667
P02L_UL_8,P02L_12	0.0201149	1045
P02L_UL_8,P02L_UL_1	0.0368906	1785
P02L_UL_8,P02L_UL_2	0.0247423	1585
P02L_UL_8,P02L_UL_3	0.0432503	1316
P02L_UL_8,P02L_UL_4	0.0297556	1225
P02L_UL_8,P02L_UL_5	0.0285016	886
P02L_UL_8,P02L_UL_6	0.0233766	730
P02L_UL_8,P02L_UL_7	0.0393258	490
P02L_UL_9,P02L_11	0.0209581	963
P02L_UL_9,P02L_12	0.0217938	1758
P02L_UL_9,P02L_UL_1	0.0306681	842
P02L_UL_9,P02L_UL_2	0.0186335	1103
P02L_UL_9,P02L_UL_3	0.0303688	1372
P02L_UL_9,P02L_UL_4	0.0190563	1568
P02L_UL_9,P02L_UL_5	0.0208934	1947
P02L_UL_9,P02L_UL_6	0.0151976	2067
P02L_UL_9,P02L_UL_7	0.0320233	2300
P02L_UL_9,P02L_UL_8	0.055814	2568
P03H_T_2,P03H_T_1	0.00801603	750
P03H_T_5,P03H_T_1	0.00675676	1969
P03H_T_5,P03H_T_2	0.176428	1513
P03H_T_6,P03H_T_1	0.00647773	2354
P03H_T_6,P03H_T_2	0.00746924	1898
P03H_T_6,P03H_T_5	0.0857046	385
P03L_T_2,P03L_T_1	0.605764	175
P03L_T_3,P03L_T_1	0.00555845	444
P03L_T_3,P03L_T_2	0.0591497	269
P03L_T_4,P03L_T_1	0.00369891	634
P03L_T_4,P03L_T_2	0.00558565	459
P03L_T_4,P03L_T_3	0.676454	190
P03L_T_5,P03L_T_1	0.00512315	862
P03L_T_5,P03L_T_2	0.00573169	687
P03L_T_5,P03L_T_3	0.623265	418
P03L_T_5,P03L_T_4	0.722912	228
P04H_T_7,P04H_T_5	0.0137363	979
P04H_T_8,P04H_T_5	0.00970874	1203
P04H_T_8,P04H_T_7	0.171582	224
P04L_T_5,P04L_T_10	0.0170068	1555
P04L_T_6,P04L_T_10	0.0126904	1315
P04L_T_6,P04L_T_5	0.302198	240
P04L_T_7,P04L_T_10	0.0173913	904
P04L_T_7,P04L_T_5	0.00947867	651
P04L_T_7,P04L_T_6	0.0115385	411
P04L_T_8,P04L_T_10	0.0258398	592
P04L_T_8,P04L_T_5	0.00639659	963
P04L_T_8,P04L_T_6	0.0159858	723
P04L_T_8,P04L_T_7	0.10084	312
P05H_T_2,P05H_T_1	0.0561056	338
P05H_T_3,P05H_T_1	0.00580685	686
P05H_T_3,P05H_T_2	0.274563	348
P05H_T_4,P05H_T_1	0.00789314	1064
P05H_T_4,P05H_T_2	0.00949701	726
P05H_T_4,P05H_T_3	0.00577446	378
P05H_T_5,P05H_T_1	0.00574053	1516
P05H_T_5,P05H_T_2	0.0062603	1178
P05H_T_5,P05H_T_3	0.00607806	830
P05H_T_5,P05H_T_4	0.0468338	452
P05H_T_6,P05H_T_1	0.00631912	1977
P05H_T_6,P05H_T_2	0.00506706	1639
P05H_T_6,P05H_T_3	0.00260567	1291
P05H_T_6,P05H_T_4	0.00576037	913
P05H_T_6,P05H_T_5	0.00629619	461
P05L_T_11,P05L_T_10	0.0562225	314
P05L_T_12,P05L_T_10	0.00701861	572
P05L_T_12,P05L_T_11	0.0383506	258
P05L_T_6,P05L_T_10	0.00948148	1519
P05L_T_6,P05L_T_11	0.0076087	1833
P05L_T_6,P05L_T_12	0.00472674	2091
P05L_T_7,P05L_T_10	0.00715308	1113
P05L_T_7,P05L_T_11	0.005791	1427
P05L_T_7,P05L_T_12	0.0100604	1685
P05L_T_7,P05L_T_6	0.00499584	406
P05L_T_8,P05L_T_10	0.010502	700
P05L_T_8,P05L_T_11	0.00663822	1014
P05L_T_8,P05L_T_12	0.00690184	1272
P05L_T_8,P05L_T_6	0.0054672	819
P05L_T_8,P05L_T_7	0.0148853	413
P05L_T_9,P05L_T_10	0.140868	349
P05L_T_9,P05L_T_11	0.00764163	663
P05L_T_9,P05L_T_12	0.00629471	921
P05L_T_9,P05L_T_6	0.00750626	1170
P05L_T_9,P05L_T_7	0.00619278	764
P05L_T_9,P05L_T_8	0.0658131	351
P06L_T_2,P06L_T_1	0.00470503	673
P06L_T_3,P06L_T_1	0.00518609	2783
P06L_T_3,P06L_T_2	0.00387135	2110
P06L_T_4,P06L_T_1	0.00477239	3146
P06L_T_4,P06L_T_2	0.00249465	2473
P06L_T_4,P06L_T_3	0.181979	363
P06L_T_5,P06L_T_1	0.00309215	3405
P06L_T_5,P06L_T_2	0.00453858	2732
P06L_T_5,P06L_T_3	0.082018	622
P06L_T_5,P06L_T_4	0.0925741	259
P06L_T_6,P06L_T_1	0.00544	3641
P06L_T_6,P06L_T_2	0.00249221	2968
P06L_T_6,P06L_T_3	0.0828745	858
P06L_T_6,P06L_T_4	0.076897	495
P06L_T_6,P06L_T_5	0.222149	236
P07H_UL_3,P07H_UL_1	0.0441176	725
P07H_UL_4,P07H_UL_1	0.0677966	1143
P07H_UL_4,P07H_UL_3	0.0704225	418
P07L_UL_2,P07L_UL_1	0.103774	259
P07L_UL_3,P07L_UL_1	0.0324675	495
P07L_UL_3,P07L_UL_2	0.255474	236
P07L_UL_4,P07L_UL_1	0.283951	634
P07L_UL_4,P07L_UL_2	0.0353982	375
P07L_UL_4,P07L_UL_3	0.06	139
P07L_UL_5,P07L_UL_1	0.026087	962
P07L_UL_5,P07L_UL_2	0.0396825	703
P07L_UL_5,P07L_UL_3	0.0359281	467
P07L_UL_5,P07L_UL_4	0.0825688	328
P08L_2,P08L_1	0.775	89
P08L_3,P08L_1	0.244681	428
P08L_3,P08L_2	0.27112	339
P08L_4,P08L_1	0.00470958	699
P08L_4,P08L_2	0.00443951	610
P08L_4,P08L_3	0.00822368	271
P08L_5,P08L_1	0.00531561	1137
P08L_5,P08L_2	0.00717875	1048
P08L_5,P08L_3	0.00738007	709
P08L_5,P08L_4	0.0167555	438
P08L_6,P08L_1	0.00352113	1526
P08L_6,P08L_2	0.00389864	1437
P08L_6,P08L_3	0.00904977	1098
P08L_6,P08L_4	0.00522466	827
P08L_6,P08L_5	0.0164835	389
P08L_7,P08L_1	0.00359712	1800
P08L_7,P08L_2	0.00469116	1711
P08L_7,P08L_3	0.00863309	1372
P08L_7,P08L_4	0.00661704	1101
P08L_7,P08L_5	0.00746269	663
P08L_7,P08L_6	0.00691244	274
P08L_8,P08L_1	0.00362582	2248
P08L_8,P08L_2	0.00394011	2159
P08L_8,P08L_3	0.00436681	1820
P08L_8,P08L_4	0.0066778	1549
P08L_8,P08L_5	0.0075662	1111
P08L_8,P08L_6	0.0070922	722
P08L_8,P08L_7	0.746154	448
P08L_9,P08L_1	0.00361882	2495
P08L_9,P08L_2	0.00647668	2406
P08L_9,P08L_3	0.00518135	2067
P08L_9,P08L_4	0.00405405	1796
P08L_9,P08L_5	0.00465549	1358
P08L_9,P08L_6	0.00857143	969
P08L_9,P08L_7	0.00628272	695
P08L_9,P08L_8	0.00635593	247
P08L_10,P08L_1	0.00297796	2776
P08L_10,P08L_2	0.00639386	2687
P08L_10,P08L_3	0.0040568	2348
P08L_10,P08L_4	0.00534045	2077
P08L_10,P08L_5	0.0110396	1639
P08L_10,P08L_6	0.0139665	1250
P08L_10,P08L_7	0.0102987	976
P08L_10,P08L_8	0.0104167	528
P08L_10,P08L_9	0.865672	281
P09H_UA_2,P09H_UA_1	0.166355	479
P09H_UA_3,P09H_UA_1	0.00863422	747
P09H_UA_3,P09H_UA_2	0.161211	268
P09L_LA_2,P09L_LA_1	0.0143541	626
P09L_LA_3,P09L_LA_1	0.00224719	1258
P09L_LA_3,P09L_LA_2	0.0027248	632
P09L_LA_5,P09L_LA_4	0.0368852	259
P09L_LA_6,P09L_LA_4	0.0245902	533
P09L_LA_6,P09L_LA_5	0.122892	274
P09L_LA_7,P09L_LA_4	0.00576369	1144
P09L_LA_7,P09L_LA_5	0.00917431	885
P09L_LA_7,P09L_LA_6	0.0107914	611
P100H_1,P100H_2	0.0104439	487
P100H_1,P100H_3	0.00862895	1115
P100H_1,P100H_4	0.00812274	2745
P100H_2,P100H_3	0.00491803	628
P100H_2,P100H_4	0.00593472	2258
P100H_3,P100H_4	0.0124555	1630
P100L_1,P100L_2	0.263784	101
P100L_1,P100L_3	0.035225	213
P100L_2,P100L_3	0.351759	112
P101L_5,P101L_6	0.48232	344
P101L_5,P101L_7	0.00866551	687
P101L_6,P101L_7	0.0194293	343
P102L_1,P102L_2	0.598659	218
P102L_1,P102L_3	0.525512	331
P102L_1,P102L_4	0.545753	444
P102L_1,P102L_7	0.0354851	621
P102L_1,P102L_5	0.0154629	701
P102L_1,P102L_6	0.0117647	891
P102L_2,P102L_3	0.74637	113
P102L_2,P102L_4	0.705411	226
P102L_2,P102L_7	0.0362963	403
P102L_2,P102L_5	0.0137773	483
P102L_2,P102L_6	0.0119228	673
P102L_3,P102L_4	0.806386	113
P102L_3,P102L_7	0.045405	290
P102L_3,P102L_5	0.0203776	370
P102L_3,P102L_6	0.0168492	560
P102L_4,P102L_7	0.0389222	177
P102L_4,P102L_5	0.0135031	257
P102L_4,P102L_6	0.0113736	447
P102L_7,P102L_5	0.868038	80
P102L_7,P102L_6	0.220193	270
P102L_5,P102L_6	0.22266	190
P103L_1,P103L_2	0.7776	93
P103L_1,P103L_3	0.235294	266
P103L_1,P103L_4	0.00827068	508
P103L_1,P103L_5	0.00984848	625
P103L_1,P103L_6	0.00791139	796
P103L_1,P103L_7	0.011194	996
P103L_2,P103L_3	0.246126	173
P103L_2,P103L_4	0.00685453	415
P103L_2,P103L_5	0.00766871	532
P103L_2,P103L_6	0.00803213	703
P103L_2,P103L_7	0.0123574	903
P103L_3,P103L_4	0.0316537	242
P103L_3,P103L_5	0.0607477	359
P103L_3,P103L_6	0.0186418	530
P103L_3,P103L_7	0.0120846	730
P103L_4,P103L_5	0.487476	117
P103L_4,P103L_6	0.53886	288
P103L_4,P103L_7	0.104007	488
P103L_5,P103L_6	0.644766	171
P103L_5,P103L_7	0.120104	371
P103L_6,P103L_7	0.171756	200
P104L_13,P104L_1	0.358926	281
P104L_13,P104L_2	0.148882	641
P104L_13,P104L_12	0.00594273	945
P104L_13,P104L_5	0.00663717	1256
P104L_13,P104L_6	0.00584416	1612
P104L_13,P104L_11	0.00850822	1876
P104L_13,P104L_7	0.0081607	2178
P104L_13,P104L_8	0.0081864	2774
P104L_13,P104L_10	0.0107116	3175
P104L_1,P104L_2	0.27554	360
P104L_1,P104L_12	0.00446628	664
P104L_1,P104L_5	0.00546697	975
P104L_1,P104L_6	0.00571429	1331
P104L_1,P104L_11	0.00557362	1595
P104L_1,P104L_7	0.00403023	1897
P104L_1,P104L_8	0.00353357	2493
P104L_1,P104L_10	0.00945626	2894
P104L_2,P104L_12	0.00537634	304
P104L_2,P104L_5	0.00883002	615
P104L_2,P104L_6	0.00516462	971
P104L_2,P104L_11	0.00506472	1235
P104L_2,P104L_7	0.00498132	1537
P104L_2,P104L_8	0.00625391	2133
P104L_2,P104L_10	0.00834598	2534
P104L_12,P104L_5	0.642361	311
P104L_12,P104L_6	0.0960108	667
P104L_12,P104L_11	0.00817439	931
P104L_12,P104L_7	0.00720288	1233
P104L_12,P104L_8	0.00420168	1829
P104L_12,P104L_10	0.00577617	2230
P104L_5,P104L_6	0.105742	356
P104L_5,P104L_11	0.0106205	620
P104L_5,P104L_7	0.00738916	922
P104L_5,P104L_8	0.00741198	1518
P104L_5,P104L_10	0.00745712	1919
P104L_6,P104L_11	0.342358	264
P104L_6,P104L_7	0.247715	566
P104L_6,P104L_8	0.0271903	1162
P104L_6,P104L_10	0.00278552	1563
P104L_11,P104L_7	0.628192	302
P104L_11,P104L_8	0.066443	898
P104L_11,P104L_10	0.011592	1299
P104L_7,P104L_8	0.0800305	596
P104L_7,P104L_10	0.00797872	997
P104L_8,P104L_10	0.00981267	401
P105H_1,P105H_2	0.0424242	373
P105H_1,P105H_3	0.0196078	914
P105H_1,P105H_4	0	1183
P105H_2,P105H_3	0.03125	541
P105H_2,P105H_4	0.0206897	810
P105H_3,P105H_4	0.026087	269
P105L_1,P105L_2	0.0419162	350
P105L_1,P105L_3	0.0350877	684
P105L_1,P105L_4	0.0402299	914
P105L_1,P105L_5	0.0452489	1275
P105L_1,P105L_6	0.034188	1837
P105L_1,P105L_7	0.039604	2093
P105L_1,P105L_8	0.0192308	2304
P105L_1,P105L_9	0.0187793	2531
P105L_1,P105L_10	0.0307692	2647
P105L_2,P105L_3	0.0508475	334
P105L_2,P105L_4	0.0314961	564
P105L_2,P105L_5	0.0402299	925
P105L_2,P105L_6	0.026738	1487
P105L_2,P105L_7	0.038961	1743
P105L_2,P105L_8	0.0253165	1954
P105L_2,P105L_9	0.0182927	2181
P105L_2,P105L_10	0.0413793	2297
P105L_3,P105L_4	0.0376344	230
P105L_3,P105L_5	0.0384615	591
P105L_3,P105L_6	0.0283401	1153
P105L_3,P105L_7	0.0325581	1409
P105L_3,P105L_8	0.0322581	1620
P105L_3,P105L_9	0.0361991	1847
P105L_3,P105L_10	0.0191388	1963
P105L_4,P105L_5	0.0273224	361
P105L_4,P105L_6	0.0257732	923
P105L_4,P105L_7	0.0372671	1179
P105L_4,P105L_8	0.0180723	1390
P105L_4,P105L_9	0.0357143	1617
P105L_4,P105L_10	0.0128205	1733
P105L_5,P105L_6	0.0204918	562
P105L_5,P105L_7	0.0382775	818
P105L_5,P105L_8	0.0233645	1029
P105L_5,P105L_9	0.0181818	1256
P105L_5,P105L_10	0.0348259	1372
P105L_6,P105L_7	0.0316742	256
P105L_6,P105L_8	0.0267857	467
P105L_6,P105L_9	0.017316	694
P105L_6,P105L_10	0.00921659	810
P105L_7,P105L_8	0.03125	211
P105L_7,P105L_9	0.0201005	438
P105L_7,P105L_10	0.0331492	554
P105L_8,P105L_9	0.0353535	227
P105L_8,P105L_10	0.05	343
P105L_9,P105L_10	0.026455	116
P106H_1,P106H_2	0.00548082	447
P106H_1,P106H_3	0.00525526	1172
P106H_2,P106H_3	0.378838	725
P106L_1,P106L_2	0.72539	362
P106L_1,P106L_11	0.709102	557
P106L_1,P106L_3	0.702558	856
P106L_1,P106L_4	0.726083	1228
P106L_1,P106L_12	0.313022	1561
P106L_1,P106L_5	0.00437289	1931
P106L_1,P106L_13	0.00627353	2330
P106L_1,P106L_6	0.00469208	2470
P106L_1,P106L_7	0.0053681	2588
P106L_1,P106L_8	0.00445736	2741
P106L_1,P106L_9	0.00449922	2959
P106L_2,P106L_11	0.733981	195
P106L_2,P106L_3	0.700917	494
P106L_2,P106L_4	0.720735	866
P106L_2,P106L_12	0.315592	1199
P106L_2,P106L_5	0.00558548	1569
P106L_2,P106L_13	0.00646784	1968
P106L_2,P106L_6	0.00450627	2108
P106L_2,P106L_7	0.00499424	2226
P106L_2,P106L_8	0.00407767	2379
P106L_2,P106L_9	0.00391926	2597
P106L_11,P106L_3	0.677886	299
P106L_11,P106L_4	0.69743	671
P106L_11,P106L_12	0.315602	1004
P106L_11,P106L_5	0.00665054	1374
P106L_11,P106L_13	0.00798258	1773
P106L_11,P106L_6	0.00514342	1913
P106L_11,P106L_7	0.00620877	2031
P106L_11,P106L_8	0.00509904	2184
P106L_11,P106L_9	0.00494854	2402
P106L_3,P106L_4	0.790176	372
P106L_3,P106L_12	0.338069	705
P106L_3,P106L_5	0.00480673	1075
P106L_3,P106L_13	0.00613276	1474
P106L_3,P106L_6	0.00452756	1614
P106L_3,P106L_7	0.00579374	1732
P106L_3,P106L_8	0.00429268	1885
P106L_3,P106L_9	0.00393778	2103
P106L_4,P106L_12	0.354422	333
P106L_4,P106L_5	0.00525599	703
P106L_4,P106L_13	0.00827756	1102
P106L_4,P106L_6	0.00516944	1242
P106L_4,P106L_7	0.0056338	1360
P106L_4,P106L_8	0.00531713	1513
P106L_4,P106L_9	0.00401914	1731
P106L_12,P106L_5	0.00593418	370
P106L_12,P106L_13	0.00769483	769
P106L_12,P106L_6	0.00566572	909
P106L_12,P106L_7	0.00591202	1027
P106L_12,P106L_8	0.00544528	1180
P106L_12,P106L_9	0.00513547	1398
P106L_5,P106L_13	0.115868	399
P106L_5,P106L_6	0.00442758	539
P106L_5,P106L_7	0.00453889	657
P106L_5,P106L_8	0.00670017	810
P106L_5,P106L_9	0.0065553	1028
P106L_13,P106L_6	0.366085	140
P106L_13,P106L_7	0.282778	258
P106L_13,P106L_8	0.189147	411
P106L_13,P106L_9	0.0435379	629
P106L_6,P106L_7	0.621401	118
P106L_6,P106L_8	0.334242	271
P106L_6,P106L_9	0.0546246	489
P106L_7,P106L_8	0.379034	153
P106L_7,P106L_9	0.0556503	371
P106L_8,P106L_9	0.150318	218
P107H_1,P107H_2	0.00961538	264
P107H_1,P107H_3	0.00589102	910
P107H_1,P107H_4	0.0101523	1874
P107H_2,P107H_3	0.00739176	646
P107H_2,P107H_4	0.00230947	1610
P107H_3,P107H_4	0.0174564	964
P107L_1,P107L_2	0.00938967	288
P107L_1,P107L_3	0.00444444	380
P107L_1,P107L_4	0	619
P107L_1,P107L_5	0.00576369	943
P107L_1,P107L_6	0.012605	1421
P107L_1,P107L_7	0.0103093	1748
P107L_1,P107L_8	0.00558659	1823
P107L_1,P107L_9	0	1918
P107L_2,P107L_3	0.00600601	92
P107L_2,P107L_4	0.0140845	331
P107L_2,P107L_5	0.00438596	655
P107L_2,P107L_6	0.0144928	1133
P107L_2,P107L_7	0.00804829	1460
P107L_2,P107L_8	0.012959	1535
P107L_2,P107L_9	0.00414079	1630
P107L_3,P107L_4	0.00442478	239
P107L_3,P107L_5	0.00643777	563
P107L_3,P107L_6	0.00277778	1041
P107L_3,P107L_7	0.00589391	1368
P107L_3,P107L_8	0.00208768	1443
P107L_3,P107L_9	0.00813008	1538
P107L_4,P107L_5	0.00574713	324
P107L_4,P107L_6	0.021097	802
P107L_4,P107L_7	0.00511509	1129
P107L_4,P107L_8	0.0140449	1204
P107L_4,P107L_9	0	1299
P107L_5,P107L_6	0.0104384	478
P107L_5,P107L_7	0.0111465	805
P107L_5,P107L_8	0.00332779	880
P107L_5,P107L_9	0.00650407	975
P107L_6,P107L_7	0.00957854	327
P107L_6,P107L_8	0.0102041	402
P107L_6,P107L_9	0.00788955	497
P107L_7,P107L_8	0.0125392	75
P107L_7,P107L_9	0.010687	170
P107L_8,P107L_9	0.0227273	95
P108H_1,P108H_2	0.00579151	491
P108L_1,P108L_2	0.0135593	230
P108L_1,P108L_3	0.00332779	366
P108L_1,P108L_4	0.00875912	1066
P108L_1,P108L_5	0.00986842	1269
P108L_1,P108L_6	0.00801282	1528
P108L_1,P108L_7	0.00890208	1765
P108L_1,P108L_8	0.00796813	2116
P108L_2,P108L_3	0.0495356	136
P108L_2,P108L_4	0.0118483	836
P108L_2,P108L_5	0.0144928	1039
P108L_2,P108L_6	0.0110803	1298
P108L_2,P108L_7	0.00726392	1535
P108L_2,P108L_8	0.0040568	1886
P108L_3,P108L_4	0.0164706	700
P108L_3,P108L_5	0.00852273	903
P108L_3,P108L_6	0.00817439	1162
P108L_3,P108L_7	0.0120192	1399
P108L_3,P108L_8	0.0121457	1750
P108L_4,P108L_5	0.0207373	203
P108L_4,P108L_6	0.00881057	462
P108L_4,P108L_7	0.0139442	699
P108L_4,P108L_8	0.0120482	1050
P108L_5,P108L_6	0.00263158	259
P108L_5,P108L_7	0.0140845	496
P108L_5,P108L_8	0.0138889	847
P108L_6,P108L_7	0.00902935	237
P108L_6,P108L_8	0.00766284	588
P108L_7,P108L_8	0.0069808	351
P109L_2,P109L_3	0.72425	82
P109L_2,P109L_4	0.495208	267
P109L_3,P109L_4	0.500257	185
P109L_6,P109L_7	0.525651	91
P109L_6,P109L_8	0.290443	184
P109L_6,P109L_9	0.00358852	344
P109L_7,P109L_8	0.536122	93
P109L_7,P109L_9	0.0267272	253
P109L_8,P109L_9	0.04913	160
P10H_LA_2,P10H_LA_1	0.0168539	340
P10L_UA_1,P10L_UA_2	0.0253165	168
P10L_UA_1,P10L_UA_3	0.0144928	381
P10L_UA_1,P10L_UA_4	0.0108401	597
P10L_UA_1,P10L_UA_5	0.0147059	691
P10L_UA_1,P10L_UA_6	0.00683371	895
P10L_UA_1,P10L_UA_7	0.00771208	1184
P10L_UA_1,P10L_UA_8	0.00819672	1340
P10L_UA_1,P10L_UA_9	0.0116732	1599
P10L_UA_1,P10L_UA_10	0.015	1912
P10L_UA_1,P10L_UA_11	0.0117371	2006
P10L_UA_1,P10L_UA_12	0.0206718	2128
P10L_UA_1,P10L_UA_13	0.016129	2431
P10L_UA_1,P10L_UA_14	0.0162162	2711
P10L_UA_1,P10L_UA_15	0.00923077	2947
P10L_UA_2,P10L_UA_3	0.030837	213
P10L_UA_2,P10L_UA_4	0.0123839	429
P10L_UA_2,P10L_UA_5	0.0165746	523
P10L_UA_2,P10L_UA_6	0.00763359	727
P10L_UA_2,P10L_UA_7	0.00289855	1016
P10L_UA_2,P10L_UA_8	0.0125392	1172
P10L_UA_2,P10L_UA_9	0.0439024	1431
P10L_UA_2,P10L_UA_10	0.00558659	1744
P10L_UA_2,P10L_UA_11	0.0078534	1838
P10L_UA_2,P10L_UA_12	0.00867052	1960
P10L_UA_2,P10L_UA_13	0.0155211	2263
P10L_UA_2,P10L_UA_14	0.0122699	2543
P10L_UA_2,P10L_UA_15	0.0180505	2779
P10L_UA_3,P10L_UA_4	0.118577	216
P10L_UA_3,P10L_UA_5	0.113402	310
P10L_UA_3,P10L_UA_6	0.0864198	514
P10L_UA_3,P10L_UA_7	0.00332226	803
P10L_UA_3,P10L_UA_8	0.0108696	959
P10L_UA_3,P10L_UA_9	0.0365854	1218
P10L_UA_3,P10L_UA_10	0.00958466	1531
P10L_UA_3,P10L_UA_11	0.00887574	1625
P10L_UA_3,P10L_UA_12	0.013289	1747
P10L_UA_3,P10L_UA_13	0.0561224	2050
P10L_UA_3,P10L_UA_14	0.0141844	2330
P10L_UA_3,P10L_UA_15	0.0258621	2566
P10L_UA_4,P10L_UA_5	0.610039	94
P10L_UA_4,P10L_UA_6	0.403785	298
P10L_UA_4,P10L_UA_7	0.00508906	587
P10L_UA_4,P10L_UA_8	0.00540541	743
P10L_UA_4,P10L_UA_9	0.0115385	1002
P10L_UA_4,P10L_UA_10	0.004914	1315
P10L_UA_4,P10L_UA_11	0.011655	1409
P10L_UA_4,P10L_UA_12	0.0101523	1531
P10L_UA_4,P10L_UA_13	0.139326	1834
P10L_UA_4,P10L_UA_14	0.00797872	2114
P10L_UA_4,P10L_UA_15	0.0153374	2350
P10L_UA_5,P10L_UA_6	0.372881	204
P10L_UA_5,P10L_UA_7	0.00692841	493
P10L_UA_5,P10L_UA_8	0.00731707	649
P10L_UA_5,P10L_UA_9	0.00662252	908
P10L_UA_5,P10L_UA_10	0.0158014	1221
P10L_UA_5,P10L_UA_11	0.0106383	1315
P10L_UA_5,P10L_UA_12	0.0115207	1437
P10L_UA_5,P10L_UA_13	0.181034	1740
P10L_UA_5,P10L_UA_14	0.0120482	2020
P10L_UA_5,P10L_UA_15	0.0163934	2256
P10L_UA_6,P10L_UA_7	0.0108932	289
P10L_UA_6,P10L_UA_8	0.00915332	445
P10L_UA_6,P10L_UA_9	0.00911854	704
P10L_UA_6,P10L_UA_10	0.00420168	1017
P10L_UA_6,P10L_UA_11	0.00199203	1111
P10L_UA_6,P10L_UA_12	0.00863931	1233
P10L_UA_6,P10L_UA_13	0.11412	1536
P10L_UA_6,P10L_UA_14	0.015873	1816
P10L_UA_6,P10L_UA_15	0.00250627	2052
P10L_UA_7,P10L_UA_8	0.307692	156
P10L_UA_7,P10L_UA_9	0.0107527	415
P10L_UA_7,P10L_UA_10	0.0214797	728
P10L_UA_7,P10L_UA_11	0.0225734	822
P10L_UA_7,P10L_UA_12	0.0145985	944
P10L_UA_7,P10L_UA_13	0.0174081	1247
P10L_UA_7,P10L_UA_14	0.0101523	1527
P10L_UA_7,P10L_UA_15	0.00574713	1763
P10L_UA_8,P10L_UA_9	0.0156863	259
P10L_UA_8,P10L_UA_10	0.0175879	572
P10L_UA_8,P10L_UA_11	0.00938967	666
P10L_UA_8,P10L_UA_12	0.00510204	788
P10L_UA_8,P10L_UA_13	0.006	1091
P10L_UA_8,P10L_UA_14	0.0245902	1371
P10L_UA_8,P10L_UA_15	0.0123839	1607
P10L_UA_9,P10L_UA_10	0.0136986	313
P10L_UA_9,P10L_UA_11	0.0126183	407
P10L_UA_9,P10L_UA_12	0.0106383	529
P10L_UA_9,P10L_UA_13	0.0128535	832
P10L_UA_9,P10L_UA_14	0.0152672	1112
P10L_UA_9,P10L_UA_15	0.0283019	1348
P10L_UA_10,P10L_UA_11	0.262162	94
P10L_UA_10,P10L_UA_12	0.00700935	216
P10L_UA_10,P10L_UA_13	0.00371747	519
P10L_UA_10,P10L_UA_14	0.00733496	799
P10L_UA_10,P10L_UA_15	0.0139276	1035
P10L_UA_11,P10L_UA_12	0.314121	122
P10L_UA_11,P10L_UA_13	0.103516	425
P10L_UA_11,P10L_UA_14	0.0162791	705
P10L_UA_11,P10L_UA_15	0.0103896	941
P10L_UA_12,P10L_UA_13	0.175556	303
P10L_UA_12,P10L_UA_14	0.0151899	583
P10L_UA_12,P10L_UA_15	0.00857143	819
P10L_UA_13,P10L_UA_14	0.146067	168
P10L_UA_13,P10L_UA_15	0.0109409	404
P10L_UA_14,P10L_UA_15	0.00906344	236
P110L_1,P110L_2	0.026178	387
P110L_1,P110L_3	0.01875	894
P110L_1,P110L_4	0.0272727	1271
P110L_1,P110L_5	0.0227273	1581
P110L_1,P110L_6	0.0514286	2142
P110L_1,P110L_7	0.027933	2490
P110L_1,P110L_8	0.0120482	3000
P110L_1,P110L_9	0.0209424	995
P110L_2,P110L_3	0.0362319	507
P110L_2,P110L_4	0.03	884
P110L_2,P110L_5	0.038961	1261
P110L_2,P110L_6	0.0379747	1822
P110L_2,P110L_7	0.025	2100
P110L_2,P110L_8	0.0277778	2600
P110L_2,P110L_9	0.232394	675
P110L_3,P110L_4	0.0359281	377
P110L_3,P110L_5	0.0583333	1201
P110L_3,P110L_6	0.0234375	1762
P110L_3,P110L_7	0.0234375	1640
P110L_3,P110L_8	0.00877193	2130
P110L_3,P110L_9	0.0364964	615
P110L_4,P110L_5	0.0215054	773
P110L_4,P110L_6	0.0486486	1050
P110L_4,P110L_7	0.0210526	1300
P110L_4,P110L_8	0.0171429	1760
P110L_4,P110L_9	0.025	803
P110L_5,P110L_6	0.034965	561
P110L_5,P110L_7	0.034965	1140
P110L_5,P110L_8	0	1710
P110L_5,P110L_9	0.0324675	586
P110L_6,P110L_7	0.321739	607
P110L_6,P110L_8	0.00740741	1200
P110L_6,P110L_9	0.0316456	1147
P110L_7,P110L_8	0.0149254	589
P110L_7,P110L_9	0.0316456	1754
P110L_8,P110L_9	0.027972	2343
P111H_1,P111H_2	0.00743187	303
P111H_1,P111H_3	0.003276	1113
P111H_2,P111H_3	0.00443038	810
P111L_1,P111L_2	0.150714	94
P111L_1,P111L_3	0.00678266	246
P111L_1,P111L_4	0.00690658	568
P111L_1,P111L_5	0.00594766	729
P111L_1,P111L_6	0.00618921	840
P111L_1,P111L_7	0.00434153	1010
P111L_1,P111L_8	0.0134192	1224
P111L_2,P111L_3	0.0081448	152
P111L_2,P111L_4	0.0108655	474
P111L_2,P111L_5	0.0110747	635
P111L_2,P111L_6	0.0110092	746
P111L_2,P111L_7	0.0125945	916
P111L_2,P111L_8	0.0122631	1130
P111L_3,P111L_4	0.00536398	322
P111L_3,P111L_5	0.00652351	483
P111L_3,P111L_6	0.00584454	594
P111L_3,P111L_7	0.00588417	764
P111L_3,P111L_8	0.00493583	978
P111L_4,P111L_5	0.236959	161
P111L_4,P111L_6	0.110758	272
P111L_4,P111L_7	0.0890841	442
P111L_4,P111L_8	0.0496516	656
P111L_5,P111L_6	0.422629	111
P111L_5,P111L_7	0.110539	281
P111L_5,P111L_8	0.0640274	495
P111L_6,P111L_7	0.281896	170
P111L_6,P111L_8	0.121123	384
P111L_7,P111L_8	0.2	214
P112H_1,P112H_2	0.0116473	498
P112H_1,P112H_4	0.00510204	1930
P112H_2,P112H_4	0.00718133	1432
P112L_1,P112L_2	0.0871369	157
P112L_1,P112L_3	0.00728155	628
P112L_1,P112L_4	0.00733496	748
P112L_1,P112L_5	0.00656455	881
P112L_1,P112L_6	0.0112994	1097
P112L_1,P112L_7	0.00534188	1268
P112L_1,P112L_8	0.00502008	1535
P112L_1,P112L_9	0.0104058	1682
P112L_2,P112L_3	0.00915033	471
P112L_2,P112L_4	0.00922266	591
P112L_2,P112L_5	0.00700935	724
P112L_2,P112L_6	0.00722022	940
P112L_2,P112L_7	0.00455063	1111
P112L_2,P112L_8	0.00640342	1378
P112L_2,P112L_9	0.0110742	1525
P112L_3,P112L_4	0.111562	120
P112L_3,P112L_5	0.0157729	253
P112L_3,P112L_6	0.0147541	469
P112L_3,P112L_7	0.0106383	640
P112L_3,P112L_8	0.0097493	907
P112L_3,P112L_9	0.0101744	1054
P112L_4,P112L_5	0.0290323	133
P112L_4,P112L_6	0.00988468	349
P112L_4,P112L_7	0.0107362	520
P112L_4,P112L_8	0.00559441	787
P112L_4,P112L_9	0.00583942	934
P112L_5,P112L_6	0.0114123	216
P112L_5,P112L_7	0.0107095	387
P112L_5,P112L_8	0.00741656	654
P112L_5,P112L_9	0.00899743	801
P112L_6,P112L_7	0.102719	171
P112L_6,P112L_8	0.00636943	438
P112L_6,P112L_9	0.0106383	585
P112L_7,P112L_8	0.0121065	267
P112L_7,P112L_9	0.0138365	414
P112L_8,P112L_9	0.211189	147
P113L_1,P113L_2	0.261927	370
P113L_1,P113L_3	0.0737472	511
P113L_1,P113L_4	0.0100343	613
P113L_1,P113L_5	0.00912262	730
P113L_1,P113L_6	0.00867769	1277
P113L_1,P113L_7	0.00835073	2000
P113L_1,P113L_8	0.00687285	2356
P113L_1,P113L_9	0.00673575	2715
P113L_2,P113L_3	0.203782	141
P113L_2,P113L_4	0.0206757	243
P113L_2,P113L_5	0.0160044	360
P113L_2,P113L_6	0.00797482	907
P113L_2,P113L_7	0.00879531	1630
P113L_2,P113L_8	0.00484914	1986
P113L_2,P113L_9	0.00634417	2345
P113L_3,P113L_4	0.339374	102
P113L_3,P113L_5	0.215676	219
P113L_3,P113L_6	0.00508561	766
P113L_3,P113L_7	0.00800493	1489
P113L_3,P113L_8	0.00538302	1845
P113L_3,P113L_9	0.00694019	2204
P113L_4,P113L_5	0.361455	117
P113L_4,P113L_6	0.0056	664
P113L_4,P113L_7	0.00784539	1387
P113L_4,P113L_8	0.00559522	1743
P113L_4,P113L_9	0.00647003	2102
P113L_5,P113L_6	0.0073179	547
P113L_5,P113L_7	0.00739979	1270
P113L_5,P113L_8	0.00518565	1626
P113L_5,P113L_9	0.00448888	1985
P113L_6,P113L_7	0.185666	723
P113L_6,P113L_8	0.029148	1079
P113L_6,P113L_9	0.00548994	1438
P113L_7,P113L_8	0.0451954	356
P113L_7,P113L_9	0.0068109	715
P113L_8,P113L_9	0.00831643	359
P114L_1,P114L_2	0.611043	207
P114L_1,P114L_4	0.00590909	822
P114L_1,P114L_5	0.00589496	1043
P114L_1,P114L_6	0.0073026	1293
P114L_1,P114L_7	0.00603401	2036
P114L_1,P114L_9	0.00697026	1340
P114L_2,P114L_4	0.169702	615
P114L_2,P114L_5	0.00437254	836
P114L_2,P114L_6	0.00651341	1086
P114L_2,P114L_7	0.00625	1829
P114L_2,P114L_9	0.00936403	1260
P114L_4,P114L_5	0.40702	221
P114L_4,P114L_6	0.2	471
P114L_4,P114L_7	0.00821468	1214
P114L_4,P114L_9	0.00462107	993
P114L_5,P114L_6	0.396283	250
P114L_5,P114L_7	0.0046729	993
P114L_5,P114L_9	0.0060208	973
P114L_6,P114L_7	0.00935094	743
P114L_6,P114L_9	0.00509968	965
P114L_7,P114L_9	0.00503919	765
P115H_1,P115H_3	0.012987	1056
P115L_3,P115L_4	0.159198	155
P115L_3,P115L_5	0.0107623	404
P115L_3,P115L_6	0.0103245	582
P115L_3,P115L_7	0.0130112	798
P115L_3,P115L_9	0.0153846	1175
P115L_3,P115L_10	0.017321	1319
P115L_3,P115L_11	0.00725389	1576
P115L_4,P115L_5	0.153664	249
P115L_4,P115L_6	0.123502	427
P115L_4,P115L_7	0.0184382	643
P115L_4,P115L_9	0.0144357	1020
P115L_4,P115L_10	0.0138889	1164
P115L_4,P115L_11	0.0135802	1421
P115L_5,P115L_6	0.497802	178
P115L_5,P115L_7	0.00650558	394
P115L_5,P115L_9	0.00880088	771
P115L_5,P115L_10	0.0104046	915
P115L_5,P115L_11	0.00730689	1172
P115L_6,P115L_7	0.297456	216
P115L_6,P115L_9	0.0113339	593
P115L_6,P115L_10	0.00812274	737
P115L_6,P115L_11	0.00582848	994
P115L_7,P115L_9	0.0138249	377
P115L_7,P115L_10	0.0120919	521
P115L_7,P115L_11	0.00979325	778
P115L_9,P115L_10	0.0166667	144
P115L_9,P115L_11	0.00527704	401
P115L_10,P115L_11	0.0943683	257
P116H_2,P116H_3	0.00701935	1590
P116H_2,P116H_4	0.00611621	2021
P116H_3,P116H_4	0.830153	431
P116L_4,P116L_6	0.353832	1070
P116L_4,P116L_8	0.0133107	1801
P116L_6,P116L_8	0.0125871	731
P117L_1,P117L_2	0.294118	130
P117L_1,P117L_3	0.0149254	345
P117L_1,P117L_4	0.0182927	494
P117L_1,P117L_5	0.0144928	657
P117L_1,P117L_6	0.0140845	774
P117L_1,P117L_7	0.0139535	1005
P117L_1,P117L_8	0.0106383	1461
P117L_1,P117L_9	0	1725
P117L_1,P117L_10	0.0160428	2100
P117L_2,P117L_3	0.00996678	215
P117L_2,P117L_4	0.00754717	364
P117L_2,P117L_5	0.0160428	527
P117L_2,P117L_6	0.0104167	644
P117L_2,P117L_7	0.0159744	875
P117L_2,P117L_8	0.010453	1331
P117L_2,P117L_9	0.00754717	1595
P117L_2,P117L_10	0.0147992	1970
P117L_3,P117L_4	0.233333	149
P117L_3,P117L_5	0.141762	312
P117L_3,P117L_6	0.013245	429
P117L_3,P117L_7	0.00854701	660
P117L_3,P117L_8	0.0146341	1116
P117L_3,P117L_9	0.0164835	1380
P117L_3,P117L_10	0.0179028	1755
P117L_4,P117L_5	0.231132	163
P117L_4,P117L_6	0.00373134	280
P117L_4,P117L_7	0.0205128	511
P117L_4,P117L_8	0.0178571	967
P117L_4,P117L_9	0.034965	1231
P117L_4,P117L_10	0.019774	1606
P117L_5,P117L_6	0.29932	117
P117L_5,P117L_7	0.0263158	348
P117L_5,P117L_8	0.0070922	804
P117L_5,P117L_9	0.0235294	1068
P117L_5,P117L_10	0.0193548	1443
P117L_6,P117L_7	0.21673	231
P117L_6,P117L_8	0.0138889	687
P117L_6,P117L_9	0.0150943	951
P117L_6,P117L_10	0.012605	1326
P117L_7,P117L_8	0.0230415	456
P117L_7,P117L_9	0.0257732	720
P117L_7,P117L_10	0.0223325	1095
P117L_8,P117L_9	0.155405	264
P117L_8,P117L_10	0.0105263	639
P117L_9,P117L_10	0.0169014	375
P11H_LA_4,P11H_LA_1	0.0125	1900
P11H_LA_5,P11H_LA_1	0.0055325	2464
P11H_LA_5,P11H_LA_4	0.0202703	564
P11L_LA_1,P11L_LA_2	0.283937	164
P11L_LA_1,P11L_LA_3	0.0146444	453
P11L_LA_1,P11L_LA_4	0.011399	631
P11L_LA_1,P11L_LA_5	0.0148837	948
P11L_LA_1,P11L_LA_6	0.00643382	1077
P11L_LA_1,P11L_LA_7	0.0111449	1502
P11L_LA_1,P11L_LA_8	0.010846	1705
P11L_LA_1,P11L_LA_9	0.0128957	2020
P11L_LA_1,P11L_LA_10	0.0216216	2293
P11L_LA_1,P11L_LA_11	0.00994475	2623
P11L_LA_2,P11L_LA_3	0.0374532	289
P11L_LA_2,P11L_LA_4	0.00843373	467
P11L_LA_2,P11L_LA_5	0.0160085	784
P11L_LA_2,P11L_LA_6	0.0095037	913
P11L_LA_2,P11L_LA_7	0.0117786	1338
P11L_LA_2,P11L_LA_8	0.0140665	1541
P11L_LA_2,P11L_LA_9	0.013986	1856
P11L_LA_2,P11L_LA_10	0.0163432	2129
P11L_LA_2,P11L_LA_11	0.0104302	2459
P11L_LA_3,P11L_LA_4	0.317647	178
P11L_LA_3,P11L_LA_5	0.0102696	495
P11L_LA_3,P11L_LA_6	0.0167095	624
P11L_LA_3,P11L_LA_7	0.0146199	1049
P11L_LA_3,P11L_LA_8	0.0145396	1252
P11L_LA_3,P11L_LA_9	0.0181818	1567
P11L_LA_3,P11L_LA_10	0.0159119	1840
P11L_LA_3,P11L_LA_11	0.013289	2170
P11L_LA_4,P11L_LA_5	0.0140665	317
P11L_LA_4,P11L_LA_6	0.0139949	446
P11L_LA_4,P11L_LA_7	0.0144928	871
P11L_LA_4,P11L_LA_8	0.020934	1074
P11L_LA_4,P11L_LA_9	0.0198198	1389
P11L_LA_4,P11L_LA_10	0.0133333	1662
P11L_LA_4,P11L_LA_11	0.0165017	1992
P11L_LA_5,P11L_LA_6	0.106796	129
P11L_LA_5,P11L_LA_7	0.0136816	554
P11L_LA_5,P11L_LA_8	0.0149051	757
P11L_LA_5,P11L_LA_9	0.0149031	1072
P11L_LA_5,P11L_LA_10	0.00955414	1345
P11L_LA_5,P11L_LA_11	0.0181058	1675
P11L_LA_6,P11L_LA_7	0.016129	425
P11L_LA_6,P11L_LA_8	0.00938338	628
P11L_LA_6,P11L_LA_9	0.0163205	943
P11L_LA_6,P11L_LA_10	0.0170394	1216
P11L_LA_6,P11L_LA_11	0.0165975	1546
P11L_LA_7,P11L_LA_8	0.14087	203
P11L_LA_7,P11L_LA_9	0.185484	518
P11L_LA_7,P11L_LA_10	0.186722	791
P11L_LA_7,P11L_LA_11	0.0110935	1121
P11L_LA_8,P11L_LA_9	0.0195312	315
P11L_LA_8,P11L_LA_10	0.128205	588
P11L_LA_8,P11L_LA_11	0.0141844	918
P11L_LA_9,P11L_LA_10	0.196694	273
P11L_LA_9,P11L_LA_11	0.0202429	603
P11L_LA_10,P11L_LA_11	0.0278884	330
P12H_T_1,P12H_T_2	0.0113285	308
P12H_T_1,P12H_T_3	0.0108827	614
P12H_T_1,P12H_T_4	0.0144231	955
P12H_T_2,P12H_T_3	0.0153509	306
P12H_T_2,P12H_T_4	0.00863931	647
P12H_T_3,P12H_T_4	0.014157	341
P12L_T_2,P12L_T_3	0.62751	112
P12L_T_2,P12L_T_4	0.00455466	419
P12L_T_2,P12L_T_5	0.00625355	571
P12L_T_2,P12L_T_6	0.00821596	813
P12L_T_2,P12L_T_7	0.00418216	983
P12L_T_2,P12L_T_8	0.00535475	1231
P12L_T_2,P12L_T_9	0.00685714	1632
P12L_T_3,P12L_T_4	0.00553598	307
P12L_T_3,P12L_T_5	0.00564016	459
P12L_T_3,P12L_T_6	0.00464306	701
P12L_T_3,P12L_T_7	0.00555042	871
P12L_T_3,P12L_T_8	0.00865513	1119
P12L_T_3,P12L_T_9	0.00789177	1520
P12L_T_4,P12L_T_5	0.239607	152
P12L_T_4,P12L_T_6	0.006244	394
P12L_T_4,P12L_T_7	0.627967	564
P12L_T_4,P12L_T_8	0.0085883	812
P12L_T_4,P12L_T_9	0.00559552	1213
P12L_T_5,P12L_T_6	0.00642398	242
P12L_T_5,P12L_T_7	0.192505	412
P12L_T_5,P12L_T_8	0.00665457	660
P12L_T_5,P12L_T_9	0.00384986	1061
P12L_T_6,P12L_T_7	0.139488	170
P12L_T_6,P12L_T_8	0.00561447	418
P12L_T_6,P12L_T_9	0.00507099	819
P12L_T_7,P12L_T_8	0.00488998	248
P12L_T_7,P12L_T_9	0.00420168	649
P12L_T_8,P12L_T_9	0.0143979	401
P13H_T_1,P13H_T_2	0.178026	194
P13H_T_1,P13H_T_3	0.0608828	405
P13H_T_2,P13H_T_3	0.204208	211
P13L_T_2,P13L_T_3	0.346405	106
P13L_T_2,P13L_T_4	0.097561	674
P13L_T_2,P13L_T_5	0.0223214	825
P13L_T_2,P13L_T_6	0.021544	912
P13L_T_2,P13L_T_7	0.0342857	1065
P13L_T_3,P13L_T_4	0.22	568
P13L_T_3,P13L_T_5	0.0114943	719
P13L_T_3,P13L_T_6	0.00947867	806
P13L_T_3,P13L_T_7	0.0216667	959
P13L_T_4,P13L_T_5	0.12782	151
P13L_T_4,P13L_T_6	0.0809249	238
P13L_T_4,P13L_T_7	0.0209924	391
P13L_T_5,P13L_T_6	0.360795	87
P13L_T_5,P13L_T_7	0.0225734	240
P13L_T_6,P13L_T_7	0.146341	153
P14H_LL_2,P14H_LL_3	0.00919238	555
P14H_LL_2,P14H_LL_4	0.00794281	1173
P14H_LL_3,P14H_LL_4	0.0067659	618
P14L_LL_1,P14L_LL_2	0.619258	147
P14L_LL_1,P14L_LL_3	0.156	342
P14L_LL_1,P14L_LL_4	0.00698925	726
P14L_LL_1,P14L_LL_5	0.00520562	895
P14L_LL_1,P14L_LL_7	0.00698413	2057
P14L_LL_2,P14L_LL_3	0.208	195
P14L_LL_2,P14L_LL_4	0.00769625	579
P14L_LL_2,P14L_LL_5	0.00546992	748
P14L_LL_2,P14L_LL_7	0.0059988	1910
P14L_LL_3,P14L_LL_4	0.0548482	384
P14L_LL_3,P14L_LL_5	0.0483412	553
P14L_LL_3,P14L_LL_7	0.00484392	1715
P14L_LL_4,P14L_LL_5	0.51395	169
P14L_LL_4,P14L_LL_7	0.00703812	1331
P14L_LL_5,P14L_LL_7	0.00339175	1162
P16L_UL_1,P16L_UL_2	0.00426257	503
P16L_UL_1,P16L_UL_3	0.00381679	983
P16L_UL_1,P16L_UL_4	0.0070922	1637
P16L_UL_1,P16L_UL_5	0.00671592	2020
P16L_UL_1,P16L_UL_6	0.00266845	2233
P16L_UL_1,P16L_UL_7	0.00606586	1724
P16L_UL_1,P16L_UL_8	0.00760456	1869
P16L_UL_2,P16L_UL_3	0.0510544	480
P16L_UL_2,P16L_UL_4	0.0125196	1134
P16L_UL_2,P16L_UL_5	0.0103659	1517
P16L_UL_2,P16L_UL_6	0.0085003	1730
P16L_UL_2,P16L_UL_7	0.00687023	1221
P16L_UL_2,P16L_UL_8	0.0159915	1366
P16L_UL_3,P16L_UL_4	0.00667408	654
P16L_UL_3,P16L_UL_5	0.00875099	1037
P16L_UL_3,P16L_UL_6	0.00712589	1250
P16L_UL_3,P16L_UL_7	0.00540541	741
P16L_UL_3,P16L_UL_8	0.0143885	886
P16L_UL_4,P16L_UL_5	0.439394	383
P16L_UL_4,P16L_UL_6	0.00746733	596
P16L_UL_4,P16L_UL_7	0.00472069	343
P16L_UL_4,P16L_UL_8	0.0133482	784
P16L_UL_5,P16L_UL_6	0.0107088	213
P16L_UL_5,P16L_UL_7	0.00675261	359
P16L_UL_5,P16L_UL_8	0.0103093	800
P16L_UL_6,P16L_UL_7	0.532153	476
P16L_UL_6,P16L_UL_8	0.00550747	917
P16L_UL_7,P16L_UL_8	0.00862069	441
P17H_LL_2,P17H_LL_3	0.335106	217
P17H_LL_2,P17H_LL_4	0.222004	571
P17H_LL_2,P17H_LL_5	0.00503096	1176
P17H_LL_3,P17H_LL_4	0.389096	354
P17H_LL_3,P17H_LL_5	0.00456259	959
P17H_LL_4,P17H_LL_5	0.00358974	605
P17L_5,P17L_6	0.280608	170
P17L_5,P17L_7	0.118226	319
P17L_5,P17L_8	0.109081	434
P17L_5,P17L_9	0.00784836	698
P17L_6,P17L_7	0.222201	149
P17L_6,P17L_8	0.200697	264
P17L_6,P17L_9	0.00944584	528
P17L_7,P17L_8	0.697166	115
P17L_7,P17L_9	0.218785	379
P17L_8,P17L_9	0.262	264
P17L_LL_1,P17L_LL_2	0.278147	142
P17L_LL_1,P17L_LL_3	0.00469631	360
P17L_LL_1,P17L_LL_4	0.00278891	652
P17L_LL_2,P17L_LL_3	0.345651	218
P17L_LL_2,P17L_LL_4	0.210685	510
P17L_LL_3,P17L_LL_4	0.532113	292
P18H_LA_6,P18H_LA_7	0.00722892	1725
P18H_LA_6,P18H_LA_8	0.0110442	2153
P18H_LA_7,P18H_LA_8	0.00851064	428
P18L_T_7,P18L_T_8	0.105563	199
P18L_T_7,P18L_T_9	0.0793466	292
P18L_T_7,P18L_T_10	0.00520833	660
P18L_T_7,P18L_T_11	0.00853485	965
P18L_T_7,P18L_T_14	0.00487013	1506
P18L_T_7,P18L_T_15	0.010596	1778
P18L_T_7,P18L_T_16	0.00672043	2101
P18L_T_7,P18L_T_17	0.00263158	2289
P18L_T_7,P18L_T_18	0.00524246	2509
P18L_T_7,P18L_T_19	0.0106838	2767
P18L_T_8,P18L_T_9	0.461187	93
P18L_T_8,P18L_T_10	0.00490998	461
P18L_T_8,P18L_T_11	0.0108696	766
P18L_T_8,P18L_T_14	0.00615385	1307
P18L_T_8,P18L_T_15	0.00503778	1579
P18L_T_8,P18L_T_16	0.00512821	1902
P18L_T_8,P18L_T_17	0.00631313	2090
P18L_T_8,P18L_T_18	0.0100756	2310
P18L_T_8,P18L_T_19	0.00197239	2568
P18L_T_9,P18L_T_10	0.00131062	368
P18L_T_9,P18L_T_11	0.00675676	673
P18L_T_9,P18L_T_14	0.00878294	1214
P18L_T_9,P18L_T_15	0.0031746	1486
P18L_T_9,P18L_T_16	0.00430108	1809
P18L_T_9,P18L_T_17	0.00424178	1997
P18L_T_9,P18L_T_18	0.00634249	2217
P18L_T_9,P18L_T_19	0.00611621	2475
P18L_T_10,P18L_T_11	0.00735294	305
P18L_T_10,P18L_T_14	0.0110375	846
P18L_T_10,P18L_T_15	0.00500835	1118
P18L_T_10,P18L_T_16	0.00684932	1441
P18L_T_10,P18L_T_17	0.00670017	1629
P18L_T_10,P18L_T_18	0.00497512	1849
P18L_T_10,P18L_T_19	0.012987	2107
P18L_T_11,P18L_T_14	0.00512821	541
P18L_T_11,P18L_T_15	0.00687758	813
P18L_T_11,P18L_T_16	0.00701262	1136
P18L_T_11,P18L_T_17	0.00827586	1324
P18L_T_11,P18L_T_18	0.010989	1544
P18L_T_11,P18L_T_19	0.0114416	1802
P18L_T_14,P18L_T_15	0.0126183	272
P18L_T_14,P18L_T_16	0.00802568	595
P18L_T_14,P18L_T_17	0.011041	783
P18L_T_14,P18L_T_18	0.0173228	1003
P18L_T_14,P18L_T_19	0.0144092	1261
P18L_T_15,P18L_T_16	0.182236	323
P18L_T_15,P18L_T_17	0.213292	511
P18L_T_15,P18L_T_18	0.136691	731
P18L_T_15,P18L_T_19	0.0205761	989
P18L_T_16,P18L_T_17	0.338542	188
P18L_T_16,P18L_T_18	0.177542	408
P18L_T_16,P18L_T_19	0.0190275	666
P18L_T_17,P18L_T_18	0.258373	220
P18L_T_17,P18L_T_19	0.0143443	478
P18L_T_18,P18L_T_19	0.0224949	258
P19H_T_1,P19H_T_2	0.029304	927
P19H_T_1,P19H_T_3	0.0264317	1347
P19H_T_2,P19H_T_3	0.0447761	420
P19L_T_1,P19L_T_2	0.353468	103
P19L_T_1,P19L_T_3	0.0178253	425
P19L_T_1,P19L_T_4	0.0146789	588
P19L_T_1,P19L_T_5	0.011811	739
P19L_T_1,P19L_T_6	0.00825309	852
P19L_T_1,P19L_11	0.00637959	1010
P19L_T_1,P19L_T_7	0.00490998	1242
P19L_T_1,P19L_12	0.00847458	1407
P19L_T_1,P19L_T_8	0.00968992	1608
P19L_T_1,P19L_T_9	0.00728155	1704
P19L_T_1,P19L_T_10	0.013369	1836
P19L_T_2,P19L_T_3	0.0135135	322
P19L_T_2,P19L_T_4	0.00866551	485
P19L_T_2,P19L_T_5	0.00742115	636
P19L_T_2,P19L_T_6	0.016	749
P19L_T_2,P19L_11	0.0122699	907
P19L_T_2,P19L_T_7	0.00312012	1139
P19L_T_2,P19L_12	0.00645161	1304
P19L_T_2,P19L_T_8	0.0128913	1505
P19L_T_2,P19L_T_9	0.00940071	1601
P19L_T_2,P19L_T_10	0.0102696	1733
P19L_T_3,P19L_T_4	0.109312	163
P19L_T_3,P19L_T_5	0.00992063	314
P19L_T_3,P19L_T_6	0.00970874	427
P19L_T_3,P19L_11	0.0113086	585
P19L_T_3,P19L_T_7	0.00827815	817
P19L_T_3,P19L_12	0.010274	982
P19L_T_3,P19L_T_8	0.015748	1183
P19L_T_3,P19L_T_9	0.0122699	1279
P19L_T_3,P19L_T_10	0.00938338	1411
P19L_T_4,P19L_T_5	0.0102881	151
P19L_T_4,P19L_T_6	0.011396	264
P19L_T_4,P19L_11	0.00829187	422
P19L_T_4,P19L_T_7	0.0102564	654
P19L_T_4,P19L_12	0.00881834	819
P19L_T_4,P19L_T_8	0.0121951	1020
P19L_T_4,P19L_T_9	0.0100125	1116
P19L_T_4,P19L_T_10	0.00684932	1248
P19L_T_5,P19L_T_6	0.200358	113
P19L_T_5,P19L_11	0.0345455	271
P19L_T_5,P19L_T_7	0.0184502	503
P19L_T_5,P19L_12	0.0094697	668
P19L_T_5,P19L_T_8	0.013245	869
P19L_T_5,P19L_T_9	0.00919842	965
P19L_T_5,P19L_T_10	0.00869565	1097
P19L_T_6,P19L_11	0.217929	158
P19L_T_6,P19L_T_7	0.0131406	390
P19L_T_6,P19L_12	0.0162162	555
P19L_T_6,P19L_T_8	0.0104322	756
P19L_T_6,P19L_T_9	0.0143885	852
P19L_T_6,P19L_T_10	0.00882029	984
P19L_11,P19L_T_7	0.010574	232
P19L_11,P19L_12	0.0172144	397
P19L_11,P19L_T_8	0.019469	598
P19L_11,P19L_T_9	0.0114286	694
P19L_11,P19L_T_10	0.00993789	826
P19L_T_7,P19L_12	0.0242718	165
P19L_T_7,P19L_T_8	0.0238095	366
P19L_T_7,P19L_T_9	0.0128355	462
P19L_T_7,P19L_T_10	0.00759494	594
P19L_12,P19L_T_8	0.08	201
P19L_12,P19L_T_9	0.0468557	297
P19L_12,P19L_T_10	0.019685	429
P19L_T_8,P19L_T_9	0.234076	96
P19L_T_8,P19L_T_10	0.0218023	228
P19L_T_9,P19L_T_10	0.378747	132
P20H_T_1,P20H_T_2	0.217207	286
P20H_T_1,P20H_T_3	0.0650289	552
P20H_T_2,P20H_T_3	0.0537897	266
P20L_T_1,P20L_10	0.379408	215
P20L_T_1,P20L_T_2	0.0572998	561
P20L_T_1,P20L_13	0.00600858	1039
P20L_T_1,P20L_12	0.00794764	1142
P20L_T_1,P20L_T_3	0.00573743	1238
P20L_T_1,P20L_11	0.00544465	1433
P20L_T_1,P20L_T_4	0.00771605	1708
P20L_T_1,P20L_14	0.00960118	1835
P20L_T_1,P20L_T_5	0.00736498	2039
P20L_T_1,P20L_T_6	0.00548509	2167
P20L_T_1,P20L_15	0.00990917	2309
P20L_T_1,P20L_T_7	0.00912409	2481
P20L_10,P20L_T_2	0.0923379	346
P20L_10,P20L_13	0.00746269	824
P20L_10,P20L_12	0.00854701	927
P20L_10,P20L_T_3	0.0052459	1023
P20L_10,P20L_11	0.00876424	1218
P20L_10,P20L_T_4	0.00822123	1493
P20L_10,P20L_14	0.00553633	1620
P20L_10,P20L_T_5	0.00870942	1824
P20L_10,P20L_T_6	0.00666889	1952
P20L_10,P20L_15	0.0100309	2094
P20L_10,P20L_T_7	0.00634371	2266
P20L_T_2,P20L_13	0.00436047	478
P20L_T_2,P20L_12	0.00584498	581
P20L_T_2,P20L_T_3	0.578739	677
P20L_T_2,P20L_11	0.0080281	872
P20L_T_2,P20L_T_4	0.00455166	1147
P20L_T_2,P20L_14	0.00603175	1274
P20L_T_2,P20L_T_5	0.00661001	1478
P20L_T_2,P20L_T_6	0.00445482	1606
P20L_T_2,P20L_15	0.00833333	1748
P20L_T_2,P20L_T_7	0.00552005	1920
P20L_13,P20L_12	0.161997	103
P20L_13,P20L_T_3	0.0209629	199
P20L_13,P20L_11	0.161495	394
P20L_13,P20L_T_4	0.126074	669
P20L_13,P20L_14	0.00570817	796
P20L_13,P20L_T_5	0.148474	1000
P20L_13,P20L_T_6	0.492004	1128
P20L_13,P20L_15	0.0086727	1270
P20L_13,P20L_T_7	0.218566	1442
P20L_12,P20L_T_3	0.0510154	96
P20L_12,P20L_11	0.764706	291
P20L_12,P20L_T_4	0.417185	566
P20L_12,P20L_14	0.00534964	693
P20L_12,P20L_T_5	0.595034	897
P20L_12,P20L_T_6	0.298979	1025
P20L_12,P20L_15	0.00688259	1167
P20L_12,P20L_T_7	0.0124697	1339
P20L_T_3,P20L_11	0.0533529	195
P20L_T_3,P20L_T_4	0.0877112	470
P20L_T_3,P20L_14	0.00611532	597
P20L_T_3,P20L_T_5	0.0474217	801
P20L_T_3,P20L_T_6	0.0358985	929
P20L_T_3,P20L_15	0.0109924	1071
P20L_T_3,P20L_T_7	0.00698737	1243
P20L_11,P20L_T_4	0.445465	275
P20L_11,P20L_14	0.00635752	402
P20L_11,P20L_T_5	0.582776	606
P20L_11,P20L_T_6	0.287659	734
P20L_11,P20L_15	0.00473373	876
P20L_11,P20L_T_7	0.0098172	1048
P20L_T_4,P20L_14	0.00717781	127
P20L_T_4,P20L_T_5	0.369352	331
P20L_T_4,P20L_T_6	0.213615	459
P20L_T_4,P20L_15	0.00891327	601
P20L_T_4,P20L_T_7	0.0101644	773
P20L_14,P20L_T_5	0.00582192	204
P20L_14,P20L_T_6	0.00649734	332
P20L_14,P20L_15	0.00831354	474
P20L_14,P20L_T_7	0.0047081	646
P20L_T_5,P20L_T_6	0.288781	128
P20L_T_5,P20L_15	0.00866739	270
P20L_T_5,P20L_T_7	0.00937793	442
P20L_T_6,P20L_15	0.00834106	142
P20L_T_6,P20L_T_7	0.276302	314
P20L_15,P20L_T_7	0.0101523	172
P20L_T_8,P20L_T_9	0.00430663	878
P21H_T_1,P21H_T_2	0.0143575	409
P21H_T_1,P21H_T_3	0.00977199	1443
P21H_T_2,P21H_T_3	0.0122324	1024
P21L_T_1,P21L_T_2	0.543384	198
P21L_T_1,P21L_T_3	0.239684	391
P21L_T_1,P21L_10	0.250234	560
P21L_T_1,P21L_T_4	0.231041	713
P21L_T_1,P21L_11	0.169256	795
P21L_T_1,P21L_T_5	0.00636364	1020
P21L_T_1,P21L_T_6	0.00791766	1226
P21L_T_1,P21L_12	0.00524738	1342
P21L_T_1,P21L_13	0.00781929	1523
P21L_T_1,P21L_T_7	0.00589971	1713
P21L_T_2,P21L_T_3	0.41267	193
P21L_T_2,P21L_10	0.222589	362
P21L_T_2,P21L_T_4	0.198604	515
P21L_T_2,P21L_11	0.150036	597
P21L_T_2,P21L_T_5	0.0096463	822
P21L_T_2,P21L_T_6	0.00851064	1028
P21L_T_2,P21L_12	0.00743746	1144
P21L_T_2,P21L_13	0.00925212	1325
P21L_T_2,P21L_T_7	0.00531561	1515
P21L_T_3,P21L_10	0.27006	169
P21L_T_3,P21L_T_4	0.21746	322
P21L_T_3,P21L_11	0.150404	404
P21L_T_3,P21L_T_5	0.00565428	629
P21L_T_3,P21L_T_6	0.00498575	835
P21L_T_3,P21L_12	0.00339213	951
P21L_T_3,P21L_13	0.00386698	1132
P21L_T_3,P21L_T_7	0.00267023	1322
P21L_10,P21L_T_4	0.226622	153
P21L_10,P21L_11	0.157731	235
P21L_10,P21L_T_5	0.00603448	460
P21L_10,P21L_T_6	0.00603774	666
P21L_10,P21L_12	0.00358166	782
P21L_10,P21L_13	0.00494234	963
P21L_10,P21L_T_7	0.00423131	1153
P21L_T_4,P21L_11	0.429098	82
P21L_T_4,P21L_T_5	0.166034	307
P21L_T_4,P21L_T_6	0.0813953	513
P21L_T_4,P21L_12	0.0773196	629
P21L_T_4,P21L_13	0.0836855	810
P21L_T_4,P21L_T_7	0.0791576	1000
P21L_11,P21L_T_5	0.371336	225
P21L_11,P21L_T_6	0.155214	431
P21L_11,P21L_12	0.141876	547
P21L_11,P21L_13	0.125749	728
P21L_11,P21L_T_7	0.145441	918
P21L_T_5,P21L_T_6	0.222099	206
P21L_T_5,P21L_12	0.209063	322
P21L_T_5,P21L_13	0.180737	503
P21L_T_5,P21L_T_7	0.204225	693
P21L_T_6,P21L_12	0.715749	116
P21L_T_6,P21L_13	0.483995	297
P21L_T_6,P21L_T_7	0.676507	487
P21L_12,P21L_13	0.481884	181
P21L_12,P21L_T_7	0.719952	371
P21L_13,P21L_T_7	0.430206	190
P22H_T_1,P22H_T_2	0.165939	192
P22H_T_1,P22H_T_3	0.0931076	480
P22H_T_2,P22H_T_3	0.5	288
P22L_T_1,P22L_T_3	0.00483092	496
P22L_T_1,P22L_T_4	0.00275735	930
P22L_T_1,P22L_T_5	0.00407747	1288
P22L_T_1,P22L_T_6	0.00797607	1748
P22L_T_1,P22L_T_7	0.00208768	1980
P22L_T_1,P22L_T_9	0.00464037	2286
P22L_T_3,P22L_T_4	0.0253497	434
P22L_T_3,P22L_T_5	0.00660377	792
P22L_T_3,P22L_T_6	0.00830258	1252
P22L_T_3,P22L_T_7	0.00968992	1484
P22L_T_3,P22L_T_9	0.00509461	1790
P22L_T_4,P22L_T_5	0.000895255	358
P22L_T_4,P22L_T_6	0.0106007	818
P22L_T_4,P22L_T_7	0.00923361	1050
P22L_T_4,P22L_T_9	0.00632467	1356
P22L_T_5,P22L_T_6	0.00972763	460
P22L_T_5,P22L_T_7	0.00304878	692
P22L_T_5,P22L_T_9	0.00913242	998
P22L_T_6,P22L_T_7	0.00997009	232
P22L_T_6,P22L_T_9	0.00820283	538
P22L_T_7,P22L_T_9	0.010878	306
P23H_T_2,P23H_T_3	0.0196937	190
P23H_T_2,P23H_T_4	0.0164835	541
P23H_T_2,P23H_T_5	0.00923077	1096
P23H_T_2,P23H_T_6	0.0112782	1577
P23H_T_3,P23H_T_4	0.0193133	351
P23H_T_3,P23H_T_5	0.0140845	906
P23H_T_3,P23H_T_6	0.0155211	1387
P23H_T_4,P23H_T_5	0.0183767	555
P23H_T_4,P23H_T_6	0.0243446	1036
P23H_T_5,P23H_T_6	0.0125	481
P23L_T_1,P23L_T_2	0.0290557	130
P23L_T_1,P23L_T_3	0.00491803	623
P23L_T_1,P23L_T_4	0.00608696	1064
P23L_T_1,P23L_T_5	0.00832755	1331
P23L_T_1,P23L_T_6	0.0084507	1480
P23L_T_1,P23L_T_8	0.016791	1736
P23L_T_1,P23L_T_9	0.0115163	2082
P23L_T_1,P23L_T_10	0.0125589	2285
P23L_T_1,P23L_T_11	0.0109718	2378
P23L_T_2,P23L_T_3	0.00291971	493
P23L_T_2,P23L_T_4	0.00654129	934
P23L_T_2,P23L_T_5	0.00725594	1201
P23L_T_2,P23L_T_6	0.00601202	1350
P23L_T_2,P23L_T_8	0.0164204	1606
P23L_T_2,P23L_T_9	0.010084	1952
P23L_T_2,P23L_T_10	0.0141044	2155
P23L_T_2,P23L_T_11	0.00983146	2248
P23L_T_3,P23L_T_4	0.0279214	441
P23L_T_3,P23L_T_5	0.00702576	708
P23L_T_3,P23L_T_6	0.00634417	857
P23L_T_3,P23L_T_8	0.0159574	1113
P23L_T_3,P23L_T_9	0.00831025	1459
P23L_T_3,P23L_T_10	0.00626305	1662
P23L_T_3,P23L_T_11	0.012605	1755
P23L_T_4,P23L_T_5	0.532164	267
P23L_T_4,P23L_T_6	0.00387597	416
P23L_T_4,P23L_T_8	0.0131291	672
P23L_T_4,P23L_T_9	0.00442478	1018
P23L_T_4,P23L_T_10	0.0128332	1221
P23L_T_4,P23L_T_11	0.0128332	1314
P23L_T_5,P23L_T_6	0.00476417	149
P23L_T_5,P23L_T_8	0.013267	405
P23L_T_5,P23L_T_9	0.00584795	751
P23L_T_5,P23L_T_10	0.0130268	954
P23L_T_5,P23L_T_11	0.0122511	1047
P23L_T_6,P23L_T_8	0.0092437	256
P23L_T_6,P23L_T_9	0.00938567	602
P23L_T_6,P23L_T_10	0.00930954	805
P23L_T_6,P23L_T_11	0.00852713	898
P23L_T_8,P23L_T_9	0.0206897	346
P23L_T_8,P23L_T_10	0.032419	549
P23L_T_8,P23L_T_11	0.166197	642
P23L_T_9,P23L_T_10	0.0790191	203
P23L_T_9,P23L_T_11	0.0939227	296
P23L_T_10,P23L_T_11	0.178899	93
P26L_T_1,P26L_T_2	0.238784	71
P26L_T_1,P26L_T_3	0.0160099	178
P26L_T_1,P26L_T_4	0.0162749	300
P26L_T_1,P26L_T_5	0.0101695	479
P26L_T_1,P26L_T_6	0.0123457	689
P26L_T_1,P26L_T_7	0.0179641	1409
P26L_T_1,P26L_T_8	0.0173797	1740
P26L_T_2,P26L_T_3	0.390805	107
P26L_T_2,P26L_T_4	0.00977995	229
P26L_T_2,P26L_T_5	0.0105758	408
P26L_T_2,P26L_T_6	0.0120482	618
P26L_T_2,P26L_T_7	0.0117899	1338
P26L_T_2,P26L_T_8	0.011846	1669
P26L_T_3,P26L_T_4	0.0101652	122
P26L_T_3,P26L_T_5	0.00974421	301
P26L_T_3,P26L_T_6	0.013986	511
P26L_T_3,P26L_T_7	0.0133185	1231
P26L_T_3,P26L_T_8	0.00913706	1562
P26L_T_4,P26L_T_5	0.0143369	179
P26L_T_4,P26L_T_6	0.0198675	389
P26L_T_4,P26L_T_7	0.00931677	1109
P26L_T_4,P26L_T_8	0.00966851	1440
P26L_T_5,P26L_T_6	0.0877193	210
P26L_T_5,P26L_T_7	0.00884956	930
P26L_T_5,P26L_T_8	0.00790514	1261
P26L_T_6,P26L_T_7	0.0175439	720
P26L_T_6,P26L_T_8	0.0122511	1051
P26L_T_7,P26L_T_8	0.0586035	331
P27L_T_1,P27L_T_2	0.00598151	850
P27L_T_1,P27L_T_3	0.00419413	1148
P27L_T_1,P27L_T_4	0.0080292	1825
P27L_T_1,P27L_T_5	0.00670819	2151
P27L_T_1,P27L_T_6	0.00804136	2524
P27L_T_1,P27L_T_7	0.0054407	3016
P27L_T_2,P27L_T_3	0.00527903	298
P27L_T_2,P27L_T_4	0.00381033	975
P27L_T_2,P27L_T_5	0.00684039	1301
P27L_T_2,P27L_T_6	0.00512633	1674
P27L_T_2,P27L_T_7	0.00424628	2166
P27L_T_3,P27L_T_4	0.00365464	677
P27L_T_3,P27L_T_5	0.00586207	1003
P27L_T_3,P27L_T_6	0.00468933	1376
P27L_T_3,P27L_T_7	0.00452489	1868
P27L_T_4,P27L_T_5	0.00498275	326
P27L_T_4,P27L_T_6	0.00352734	699
P27L_T_4,P27L_T_7	0.00509122	1191
P27L_T_5,P27L_T_6	0.00773629	373
P27L_T_5,P27L_T_7	0.00487964	865
P27L_T_6,P27L_T_7	0.00439399	492
P28H_T_1,P28H_T_2	0.00961538	250
P28L_T_1,P28L_T_2	0.0263158	150
P28L_T_1,P28L_T_3	0.027027	271
P28L_T_1,P28L_T_4	0.00740741	892
P28L_T_1,P28L_T_5	0.0253165	1164
P28L_T_1,P28L_T_6	0.02	1949
P28L_T_1,P28L_T_7	0.0204604	2089
P28L_T_1,P28L_T_8	0.0258065	2181
P28L_T_1,P28L_T_9	0.0151976	2337
P28L_T_1,P28L_T_10	0.0107914	2465
P28L_T_2,P28L_T_3	0.0132159	121
P28L_T_2,P28L_T_4	0.00223714	742
P28L_T_2,P28L_T_5	0.0143369	1014
P28L_T_2,P28L_T_6	0.010274	1799
P28L_T_2,P28L_T_7	0.0091954	1939
P28L_T_2,P28L_T_8	0	2031
P28L_T_2,P28L_T_9	0.00808625	2187
P28L_T_2,P28L_T_10	0.00943396	2315
P28L_T_3,P28L_T_4	0.00617284	621
P28L_T_3,P28L_T_5	0.0125786	893
P28L_T_3,P28L_T_6	0.0176471	1678
P28L_T_3,P28L_T_7	0.00955414	1818
P28L_T_3,P28L_T_8	0.0172414	1910
P28L_T_3,P28L_T_9	0.008	2066
P28L_T_3,P28L_T_10	0.00505051	2194
P28L_T_4,P28L_T_5	0.0106667	272
P28L_T_4,P28L_T_6	0.0129534	1057
P28L_T_4,P28L_T_7	0.00753296	1197
P28L_T_4,P28L_T_8	0	1289
P28L_T_4,P28L_T_9	0.0151188	1445
P28L_T_4,P28L_T_10	0.00724638	1573
P28L_T_5,P28L_T_6	0.00892857	785
P28L_T_5,P28L_T_7	0.0136986	925
P28L_T_5,P28L_T_8	0.0104895	1017
P28L_T_5,P28L_T_9	0.00660066	1173
P28L_T_5,P28L_T_10	0.0120482	1301
P28L_T_6,P28L_T_7	0.0494505	140
P28L_T_6,P28L_T_8	0.0168919	232
P28L_T_6,P28L_T_9	0.0292208	388
P28L_T_6,P28L_T_10	0.019305	516
P28L_T_7,P28L_T_8	0.0348837	92
P28L_T_7,P28L_T_9	0.0199115	248
P28L_T_7,P28L_T_10	0.0174564	376
P28L_T_8,P28L_T_9	0.0644258	156
P28L_T_8,P28L_T_10	0.015528	284
P28L_T_9,P28L_T_10	0.0521472	128
P29H_LL_2,P29H_LL_4	0.0143541	1223
P29H_LL_2,P29H_LL_5	0.0142045	1538
P29H_LL_2,P29H_LL_6	0.00947867	2082
P29H_LL_4,P29H_LL_5	0.013363	315
P29H_LL_4,P29H_LL_6	0.0151515	859
P29H_LL_5,P29H_LL_6	0.0136157	544
P29L_LL_1,P29L_LL_3	0.00130039	439
P29L_LL_1,P29L_LL_4	0.00917431	769
P29L_LL_1,P29L_LL_5	0.013373	1235
P29L_LL_1,P29L_LL_6	0.00746269	1603
P29L_LL_1,P29L_LL_9	0.00854701	2013
P29L_LL_1,P29L_LL_8	0.0150754	505
P29L_LL_3,P29L_LL_4	0.407631	330
P29L_LL_3,P29L_LL_5	0.00689655	796
P29L_LL_3,P29L_LL_6	0.00875486	1164
P29L_LL_3,P29L_LL_9	0.00813008	1574
P29L_LL_3,P29L_LL_8	0.00582524	242
P29L_LL_4,P29L_LL_5	0.0115473	466
P29L_LL_4,P29L_LL_6	0.0117073	834
P29L_LL_4,P29L_LL_9	0.00696056	1244
P29L_LL_4,P29L_LL_8	0.00680272	429
P29L_LL_5,P29L_LL_6	0.0128068	368
P29L_LL_5,P29L_LL_9	0.00905563	778
P29L_LL_5,P29L_LL_8	0.00958466	758
P29L_LL_6,P29L_LL_9	0.0501044	410
P29L_LL_6,P29L_LL_8	0.005997	1168
P30H_UA_1,P30H_UA_2	0.027907	161
P30H_UA_1,P30H_UA_3	0.0131004	394
P30H_UA_1,P30H_UA_4	0.0141844	966
P30H_UA_2,P30H_UA_3	0.0179372	233
P30H_UA_2,P30H_UA_4	0.00357143	805
P30H_UA_3,P30H_UA_4	0.00343643	572
P30L_UA_1,P30L_UA_2	0.392	204
P30L_UA_1,P30L_UA_3	0.0177515	746
P30L_UA_1,P30L_UA_4	0.0463576	986
P30L_UA_1,P30L_UA_5	0.0486111	1172
P30L_UA_1,P30L_UA_6	0.0448718	1380
P30L_UA_1,P30L_UA_7	0.0551181	1664
P30L_UA_1,P30L_UA_8	0.0243902	1852
P30L_UA_1,P30L_UA_9	0.024	2131
P30L_UA_2,P30L_UA_3	0.0234742	542
P30L_UA_2,P30L_UA_4	0.035533	782
P30L_UA_2,P30L_UA_5	0.0314136	968
P30L_UA_2,P30L_UA_6	0.0245098	1176
P30L_UA_2,P30L_UA_7	0.0526316	1460
P30L_UA_2,P30L_UA_8	0.0338164	1648
P30L_UA_2,P30L_UA_9	0.0235294	1927
P30L_UA_3,P30L_UA_4	0.0306122	240
P30L_UA_3,P30L_UA_5	0.0483871	426
P30L_UA_3,P30L_UA_6	0.00485437	634
P30L_UA_3,P30L_UA_7	0.0171429	918
P30L_UA_3,P30L_UA_8	0.0192308	1106
P30L_UA_3,P30L_UA_9	0.0117647	1385
P30L_UA_4,P30L_UA_5	0.0402299	186
P30L_UA_4,P30L_UA_6	0.0265957	394
P30L_UA_4,P30L_UA_7	0.0379747	678
P30L_UA_4,P30L_UA_8	0.03125	866
P30L_UA_4,P30L_UA_9	0.0326797	1145
P30L_UA_5,P30L_UA_6	0.0508475	208
P30L_UA_5,P30L_UA_7	0.0397351	492
P30L_UA_5,P30L_UA_8	0.0213904	680
P30L_UA_5,P30L_UA_9	0.0134228	959
P30L_UA_6,P30L_UA_7	0.0432099	284
P30L_UA_6,P30L_UA_8	0.0201005	472
P30L_UA_6,P30L_UA_9	0.0316456	751
P30L_UA_7,P30L_UA_8	0.0545455	188
P30L_UA_7,P30L_UA_9	0.0387597	467
P30L_UA_8,P30L_UA_9	0.037037	279
P31H_UA_1,P31H_UA_2	0.00645161	489
P31H_UA_1,P31H_UA_3	0.00756694	875
P31H_UA_1,P31H_UA_4	0.00307535	1113
P31H_UA_1,P31H_UA_5	0.00812065	1683
P31H_UA_1,P31H_UA_6	0.0044586	2108
P31H_UA_2,P31H_UA_3	0.00977729	386
P31H_UA_2,P31H_UA_4	0.00481928	624
P31H_UA_2,P31H_UA_5	0.0075594	1194
P31H_UA_2,P31H_UA_6	0.00947306	1619
P31H_UA_3,P31H_UA_4	0.154394	238
P31H_UA_3,P31H_UA_5	0.0093622	808
P31H_UA_3,P31H_UA_6	0.00773196	1233
P31H_UA_4,P31H_UA_5	0.00670795	570
P31H_UA_4,P31H_UA_6	0.00561798	995
P31H_UA_5,P31H_UA_6	0.00511836	425
P31L_UA_1,P31L_UA_2	0.115317	100
P31L_UA_1,P31L_UA_4	0.00695652	610
P31L_UA_1,P31L_UA_5	0.0374307	705
P31L_UA_1,P31L_UA_6	0.0045283	810
P31L_UA_1,P31L_UA_7	0.00706714	906
P31L_UA_2,P31L_UA_4	0.0059778	510
P31L_UA_2,P31L_UA_5	0.133826	605
P31L_UA_2,P31L_UA_6	0.0078329	710
P31L_UA_2,P31L_UA_7	0.00697674	806
P31L_UA_4,P31L_UA_5	0.475702	95
P31L_UA_4,P31L_UA_6	0.017199	200
P31L_UA_4,P31L_UA_7	0.0429352	296
P31L_UA_5,P31L_UA_6	0.214434	105
P31L_UA_5,P31L_UA_7	0.170051	201
P31L_UA_6,P31L_UA_7	0.24	96
P32H_T_1,P32H_T_2	0.00933821	489
P32H_T_1,P32H_T_3	0.0052356	838
P32H_T_1,P32H_T_4	0.00668258	1295
P32H_T_2,P32H_T_3	0.00895765	349
P32H_T_2,P32H_T_4	0.00965717	806
P32H_T_3,P32H_T_4	0.0100962	457
P32L_T_1,P32L_T_2	0.86988	116
P32L_T_1,P32L_T_3	0.00582686	379
P32L_T_1,P32L_T_4	0.00536993	728
P32L_T_1,P32L_T_5	0.00664452	895
P32L_T_1,P32L_T_6	0.007393	1121
P32L_T_1,P32L_T_7	0.00876339	1425
P32L_T_2,P32L_T_3	0.00660611	263
P32L_T_2,P32L_T_4	0.00650888	612
P32L_T_2,P32L_T_5	0.00548246	779
P32L_T_2,P32L_T_6	0.00652842	1005
P32L_T_2,P32L_T_7	0.00766284	1309
P32L_T_3,P32L_T_4	0.488805	349
P32L_T_3,P32L_T_5	0.213148	516
P32L_T_3,P32L_T_6	0.0305018	742
P32L_T_3,P32L_T_7	0.00613262	1046
P32L_T_4,P32L_T_5	0.310023	167
P32L_T_4,P32L_T_6	0.0422383	393
P32L_T_4,P32L_T_7	0.00423729	697
P32L_T_5,P32L_T_6	0.377457	226
P32L_T_5,P32L_T_7	0.181533	530
P32L_T_6,P32L_T_7	0.390201	304
P34H_LL_1,P34H_LL_3	0.00103252	1030
P34H_LL_1,P34H_LL_4	0.00112068	689
P34H_LL_3,P34H_LL_4	0.510494	1719
P34L_LL_1,P34L_LL_2	0.114103	140
P34L_LL_1,P34L_LL_3	0.00336826	573
P34L_LL_1,P34L_LL_4	0.00261389	992
P34L_LL_1,P34L_LL_5	0.0256523	1103
P34L_LL_1,P34L_LL_7	0.00343016	1485
P34L_LL_1,P34L_LL_8	0.00368444	2357
P34L_LL_1,P34L_LL_9	0.00395726	2584
P34L_LL_1,P34L_LL_10	0.00550459	2937
P34L_LL_2,P34L_LL_3	0.00357462	433
P34L_LL_2,P34L_LL_4	0.00222717	852
P34L_LL_2,P34L_LL_5	0.00367085	963
P34L_LL_2,P34L_LL_7	0.00314677	1345
P34L_LL_2,P34L_LL_8	0.00352433	2217
P34L_LL_2,P34L_LL_9	0.0043387	2444
P34L_LL_2,P34L_LL_10	0.0138037	2797
P34L_LL_3,P34L_LL_4	0.691091	419
P34L_LL_3,P34L_LL_5	0.192368	530
P34L_LL_3,P34L_LL_7	0.00242718	912
P34L_LL_3,P34L_LL_8	0.00254429	1784
P34L_LL_3,P34L_LL_9	0.00278924	2011
P34L_LL_3,P34L_LL_10	0.0036526	2364
P34L_LL_4,P34L_LL_5	0.212446	111
P34L_LL_4,P34L_LL_7	0.00251983	493
P34L_LL_4,P34L_LL_8	0.00282672	1365
P34L_LL_4,P34L_LL_9	0.00267618	1592
P34L_LL_4,P34L_LL_10	0.00242817	1945
P34L_LL_5,P34L_LL_7	0.356827	382
P34L_LL_5,P34L_LL_8	0.357694	1254
P34L_LL_5,P34L_LL_9	0.324704	1481
P34L_LL_5,P34L_LL_10	0.00177069	1834
P34L_LL_7,P34L_LL_8	0.9057	872
P34L_LL_7,P34L_LL_9	0.705639	1099
P34L_LL_7,P34L_LL_10	0.00218986	1452
P34L_LL_8,P34L_LL_9	0.713515	227
P34L_LL_8,P34L_LL_10	0.00287993	580
P34L_LL_9,P34L_LL_10	0.00707387	353
P36H_1,P36H_3	0.00503778	389
P36L_1,P36L_2	0.00925926	240
P36L_1,P36L_3	0.00414938	500
P36L_1,P36L_4	0.00790514	681
P36L_1,P36L_5	0.0102564	730
P36L_1,P36L_6	0.00704225	2014
P36L_1,P36L_7	0.0136364	2339
P36L_2,P36L_3	0.00421941	260
P36L_2,P36L_4	0.00816327	490
P36L_2,P36L_5	0.0025974	634
P36L_2,P36L_6	0	1774
P36L_2,P36L_7	0.0189573	2099
P36L_3,P36L_4	0	362
P36L_3,P36L_5	0.00307692	613
P36L_3,P36L_6	0.00740741	1759
P36L_3,P36L_7	0.0105042	2084
P36L_4,P36L_5	0.0575	301
P36L_4,P36L_6	0.00961538	1445
P36L_4,P36L_7	0.016129	1770
P36L_5,P36L_6	0.00442478	1140
P36L_5,P36L_7	0.00514139	1465
P36L_6,P36L_7	0.0107143	325
P37H_1,P37H_3	0.0201005	1210
P37H_1,P37H_4	0.0322581	2493
P37H_3,P37H_4	0.031746	1283
P37L_1,P37L_2	0.214286	92
P37L_1,P37L_3	0.0200803	253
P37L_1,P37L_4	0.00754717	397
P37L_1,P37L_5	0.0121951	600
P37L_1,P37L_6	0.00900901	2539
P37L_2,P37L_3	0.0577778	161
P37L_2,P37L_4	0.0371901	305
P37L_2,P37L_5	0.0101266	508
P37L_2,P37L_6	0.0196078	2447
P37L_3,P37L_4	0.219895	144
P37L_3,P37L_5	0.0132979	347
P37L_3,P37L_6	0.0160428	2286
P37L_4,P37L_5	0.0128535	203
P37L_4,P37L_6	0.0252525	2142
P37L_5,P37L_6	0.0144509	1939
P38H_2,P38H_3	0.00617284	536
P38H_2,P38H_4	0.00598205	1407
P38H_3,P38H_4	0.0107875	871
P38L_1,P38L_2	0.0219224	312
P38L_1,P38L_3	0.0175202	678
P38L_1,P38L_4	0.00375469	954
P38L_1,P38L_5	0.00953678	1263
P38L_1,P38L_6	0.00295858	1574
P38L_1,P38L_7	0.003517	1859
P38L_1,P38L_8	0.00330033	2305
P38L_2,P38L_3	0.0103627	366
P38L_2,P38L_4	0.0144462	642
P38L_2,P38L_5	0.00175439	951
P38L_2,P38L_6	0.0119522	1262
P38L_2,P38L_7	0.0103093	1547
P38L_2,P38L_8	0.00458716	1993
P38L_3,P38L_4	0.0064433	276
P38L_3,P38L_5	0.0041841	585
P38L_3,P38L_6	0.00152439	896
P38L_3,P38L_7	0.00481348	1181
P38L_3,P38L_8	0.00686106	1627
P38L_4,P38L_5	0.0818054	309
P38L_4,P38L_6	0.00571429	620
P38L_4,P38L_7	0.00684932	905
P38L_4,P38L_8	0.00316456	1351
P38L_5,P38L_6	0.0255183	311
P38L_5,P38L_7	0.00612745	596
P38L_5,P38L_8	0.00174825	1042
P38L_6,P38L_7	0.0355191	285
P38L_6,P38L_8	0.00591716	731
P38L_7,P38L_8	0.00437956	446
P39H_1,P39H_2	0.505942	438
P39H_1,P39H_4	0.00474496	2187
P39H_2,P39H_4	0.00729927	1749
P39L_8,P39L_1	0.0151515	276
P39L_8,P39L_9	0.0211864	403
P39L_8,P39L_2	0.0168067	601
P39L_8,P39L_3	0.0174419	858
P39L_8,P39L_4	0.027027	1134
P39L_8,P39L_5	0.0149254	1441
P39L_8,P39L_6	0.0152439	1599
P39L_8,P39L_7	0.00930233	1819
P39L_1,P39L_9	0.417085	127
P39L_1,P39L_2	0.0520446	325
P39L_1,P39L_3	0.0384615	582
P39L_1,P39L_4	0.03125	858
P39L_1,P39L_5	0.0350877	1165
P39L_1,P39L_6	0.0274725	1323
P39L_1,P39L_7	0.00389105	1543
P39L_9,P39L_2	0.0555556	198
P39L_9,P39L_3	0.0322581	455
P39L_9,P39L_4	0.0383142	731
P39L_9,P39L_5	0.0235849	1038
P39L_9,P39L_6	0.0247525	1196
P39L_9,P39L_7	0.00675676	1416
P39L_2,P39L_3	0.0982906	257
P39L_2,P39L_4	0.0381679	533
P39L_2,P39L_5	0.0283019	840
P39L_2,P39L_6	0.0221675	998
P39L_2,P39L_7	0.00673401	1218
P39L_3,P39L_4	0.0353535	276
P39L_3,P39L_5	0.0272109	583
P39L_3,P39L_6	0.0145773	741
P39L_3,P39L_7	0.0131004	961
P39L_4,P39L_5	0.0506329	307
P39L_4,P39L_6	0.0196629	465
P39L_4,P39L_7	0.00816327	685
P39L_5,P39L_6	0.0510204	158
P39L_5,P39L_7	0.00520833	378
P39L_6,P39L_7	0.0209424	220
P40L_T_1,P40L_T_2	0.583195	85
P40L_T_1,P40L_T_3	0.00839092	310
P40L_T_1,P40L_T_4	0.00937155	476
P40L_T_1,P40L_T_5	0.0113754	602
P40L_T_1,P40L_T_6	0.00718047	908
P40L_T_1,P40L_T_7	0.00713946	972
P40L_T_1,P40L_T_8	0.00936246	1057
P40L_T_1,P40L_T_9	0.00989609	1976
P40L_T_1,P40L_T_10	0.0129482	2161
P40L_T_1,P40L_T_11	0.00816853	2283
P40L_T_1,P40L_T_12	0.011242	2394
P40L_T_2,P40L_T_3	0.0115402	225
P40L_T_2,P40L_T_4	0.0097704	391
P40L_T_2,P40L_T_5	0.0115367	517
P40L_T_2,P40L_T_6	0.0116732	823
P40L_T_2,P40L_T_7	0.00944206	887
P40L_T_2,P40L_T_8	0.00928543	972
P40L_T_2,P40L_T_9	0.0102041	1891
P40L_T_2,P40L_T_10	0.0111359	2076
P40L_T_2,P40L_T_11	0.00820313	2198
P40L_T_2,P40L_T_12	0.0143198	2309
P40L_T_3,P40L_T_4	0.111508	166
P40L_T_3,P40L_T_5	0.0178174	292
P40L_T_3,P40L_T_6	0.0106454	598
P40L_T_3,P40L_T_7	0.0118969	662
P40L_T_3,P40L_T_8	0.0120555	747
P40L_T_3,P40L_T_9	0.00970874	1666
P40L_T_3,P40L_T_10	0.00764951	1851
P40L_T_3,P40L_T_11	0.00571429	1973
P40L_T_3,P40L_T_12	0.014786	2084
P40L_T_4,P40L_T_5	0.0781395	126
P40L_T_4,P40L_T_6	0.0131783	432
P40L_T_4,P40L_T_7	0.0115031	496
P40L_T_4,P40L_T_8	0.0117241	581
P40L_T_4,P40L_T_9	0.0113821	1500
P40L_T_4,P40L_T_10	0.00897227	1685
P40L_T_4,P40L_T_11	0.013089	1807
P40L_T_4,P40L_T_12	0.0177074	1918
P40L_T_5,P40L_T_6	0.00916138	306
P40L_T_5,P40L_T_7	0.00908456	370
P40L_T_5,P40L_T_8	0.00568541	455
P40L_T_5,P40L_T_9	0.0103321	1374
P40L_T_5,P40L_T_10	0.0118871	1559
P40L_T_5,P40L_T_11	0.009656	1681
P40L_T_5,P40L_T_12	0.0150125	1792
P40L_T_6,P40L_T_7	0.40388	64
P40L_T_6,P40L_T_8	0.316188	149
P40L_T_6,P40L_T_9	0.00730412	1068
P40L_T_6,P40L_T_10	0.00868403	1253
P40L_T_6,P40L_T_11	0.0066335	1375
P40L_T_6,P40L_T_12	0.015625	1486
P40L_T_7,P40L_T_8	0.605866	85
P40L_T_7,P40L_T_9	0.0085752	1004
P40L_T_7,P40L_T_10	0.00794702	1189
P40L_T_7,P40L_T_11	0.0115894	1311
P40L_T_7,P40L_T_12	0.0147384	1422
P40L_T_8,P40L_T_9	0.00841852	919
P40L_T_8,P40L_T_10	0.0108959	1104
P40L_T_8,P40L_T_11	0.0127812	1226
P40L_T_8,P40L_T_12	0.0153129	1337
P40L_T_9,P40L_T_10	0.17166	185
P40L_T_9,P40L_T_11	0.140818	307
P40L_T_9,P40L_T_12	0.0124417	418
P40L_T_10,P40L_T_11	0.2875	122
P40L_T_10,P40L_T_12	0.010929	233
P40L_T_11,P40L_T_12	0.0119723	111
P41L_9,P41L_10	0.471316	253
P41L_9,P41L_UA_4	0.459394	578
P41L_9,P41L_UA_5	0.00883771	874
P41L_9,P41L_UA_7	0.00646663	1166
P41L_9,P41L_11	0.00587212	1394
P41L_9,P41L_8	0.00623539	1617
P41L_10,P41L_UA_4	0.63451	325
P41L_10,P41L_UA_5	0.00778112	621
P41L_10,P41L_UA_7	0.00388067	913
P41L_10,P41L_11	0.00370752	1141
P41L_10,P41L_8	0.00610352	1364
P41L_UA_4,P41L_UA_5	0.00762631	296
P41L_UA_4,P41L_UA_7	0.00601017	588
P41L_UA_4,P41L_11	0.00593354	816
P41L_UA_4,P41L_8	0.00626886	1039
P41L_UA_5,P41L_UA_7	0.00943752	292
P41L_UA_5,P41L_11	0.00501327	520
P41L_UA_5,P41L_8	0.00302115	743
P41L_UA_7,P41L_11	0.10444	228
P41L_UA_7,P41L_8	0.00542495	451
P41L_11,P41L_8	0.00716538	223
P42H_1,P42H_3	0.00507614	1647
P42L_1,P42L_2	0.0333817	252
P42L_1,P42L_3	0.0120846	409
P42L_1,P42L_4	0.00775194	526
P42L_1,P42L_5	0.0106952	636
P42L_1,P42L_6	0.00945378	737
P42L_2,P42L_3	0.628931	157
P42L_2,P42L_4	0.196262	274
P42L_2,P42L_5	0.00671141	384
P42L_2,P42L_6	0.00454201	485
P42L_3,P42L_4	0.222586	117
P42L_3,P42L_5	0.00760194	227
P42L_3,P42L_6	0.00390625	328
P42L_4,P42L_5	0.0975336	110
P42L_4,P42L_6	0.00847458	211
P42L_5,P42L_6	0.0429338	101
P43H_1,P43H_3	0.0168539	281
P43H_1,P43H_4	0.00869565	1475
P43H_3,P43H_4	0.0136364	1194
P43L_2,P43L_3	0.0403226	134
P43L_2,P43L_4	0.432558	354
P43L_2,P43L_5	0.0145455	646
P43L_2,P43L_6	0.0119048	864
P43L_2,P43L_7	0.00487805	1114
P43L_2,P43L_8	0.0221239	1392
P43L_3,P43L_4	0.169118	220
P43L_3,P43L_5	0.0433213	512
P43L_3,P43L_6	0.0204082	730
P43L_3,P43L_7	0.0236967	980
P43L_3,P43L_8	0.0211864	1258
P43L_4,P43L_5	0.0462963	292
P43L_4,P43L_6	0.0126582	510
P43L_4,P43L_7	0.0114068	760
P43L_4,P43L_8	0.0174825	1038
P43L_5,P43L_6	0.0722543	218
P43L_5,P43L_7	0.00851064	468
P43L_5,P43L_8	0.0194553	746
P43L_6,P43L_7	0.0136054	250
P43L_6,P43L_8	0.0125392	528
P43L_7,P43L_8	0.0327869	278
P44H_UL_1,P44H_UL_2	0.008	641
P44H_UL_1,P44H_UL_3	0.00639135	821
P44H_UL_2,P44H_UL_3	0.849755	180
P44L_UL_1,P44L_UL_2	0.0158795	312
P44L_UL_1,P44L_UL_3	0.00676895	540
P44L_UL_1,P44L_UL_4	0.00455996	706
P44L_UL_1,P44L_UL_5	0.00392799	1047
P44L_UL_1,P44L_UL_6	0.00426687	1664
P44L_UL_1,P44L_UL_7	0.00148957	2406
P44L_UL_1,P44L_UL_8	0.00323924	2815
P44L_UL_2,P44L_UL_3	0.594975	228
P44L_UL_2,P44L_UL_4	0.635135	394
P44L_UL_2,P44L_UL_5	0.288975	735
P44L_UL_2,P44L_UL_6	0.00684151	1352
P44L_UL_2,P44L_UL_7	0.00407056	2094
P44L_UL_2,P44L_UL_8	0.00516963	2503
P44L_UL_3,P44L_UL_4	0.725749	166
P44L_UL_3,P44L_UL_5	0.302503	507
P44L_UL_3,P44L_UL_6	0.00461113	1124
P44L_UL_3,P44L_UL_7	0.00597015	1866
P44L_UL_3,P44L_UL_8	0.00565171	2275
P44L_UL_4,P44L_UL_5	0.31471	341
P44L_UL_4,P44L_UL_6	0.00433974	958
P44L_UL_4,P44L_UL_7	0.00451807	1700
P44L_UL_4,P44L_UL_8	0.00570817	2109
P44L_UL_5,P44L_UL_6	0.00637567	617
P44L_UL_5,P44L_UL_7	0.0071286	1359
P44L_UL_5,P44L_UL_8	0.00710965	1768
P44L_UL_6,P44L_UL_7	0.472517	742
P44L_UL_6,P44L_UL_8	0.466819	1151
P44L_UL_7,P44L_UL_8	0.714193	409
P46H_2,P46H_3	0.527607	130
P46L_1,P46L_2	0.901571	113
P46L_1,P46L_3	0.0110749	316
P46L_1,P46L_4	0.00809935	399
P46L_1,P46L_5	0.00331126	493
P46L_1,P46L_6	0.00524345	678
P46L_1,P46L_7	0.00544959	913
P46L_1,P46L_8	0.00649819	1355
P46L_2,P46L_3	0.00851343	203
P46L_2,P46L_4	0.00651112	286
P46L_2,P46L_5	0.00333778	380
P46L_2,P46L_6	0.00605144	565
P46L_2,P46L_7	0.00618557	800
P46L_2,P46L_8	0.00655499	1242
P46L_3,P46L_4	0.347163	83
P46L_3,P46L_5	0.00977995	177
P46L_3,P46L_6	0.0123457	362
P46L_3,P46L_7	0.00840336	597
P46L_3,P46L_8	0.00811542	1039
P46L_4,P46L_5	0.37766	94
P46L_4,P46L_6	0.0132062	279
P46L_4,P46L_7	0.00731383	514
P46L_4,P46L_8	0.00915493	956
P46L_5,P46L_6	0.0228628	185
P46L_5,P46L_7	0.00518583	420
P46L_5,P46L_8	0.00745573	862
P46L_6,P46L_7	0.00917431	235
P46L_6,P46L_8	0.00888889	677
P46L_7,P46L_8	0.0146056	442
P47H_UA_2,P47H_UA_3	0.00715564	469
P47L_UA_1,P47L_UA_3	0.00275862	538
P47L_UA_1,P47L_UA_4	0.00794351	665
P47L_UA_1,P47L_10	0.00669344	468
P47L_UA_1,P47L_UA_5	0.00970201	1109
P47L_UA_1,P47L_11	0.011041	1758
P47L_UA_1,P47L_UA_6	0.00516529	1698
P47L_UA_1,P47L_12	0.0121827	1883
P47L_UA_1,P47L_UA_7	0.00946372	2063
P47L_UA_1,P47L_UA_8	0.0103413	2363
P47L_UA_1,P47L_UA_9	0.00614251	2591
P47L_UA_3,P47L_UA_4	0.00482625	553
P47L_UA_3,P47L_10	0.00930233	643
P47L_UA_3,P47L_UA_5	0.00593472	905
P47L_UA_3,P47L_11	0.0169492	1220
P47L_UA_3,P47L_UA_6	0.00925926	1494
P47L_UA_3,P47L_12	0.00787402	1679
P47L_UA_3,P47L_UA_7	0.0105882	1859
P47L_UA_3,P47L_UA_8	0.00458716	2159
P47L_UA_3,P47L_UA_9	0.0169972	2387
P47L_UA_4,P47L_10	0.0481809	308
P47L_UA_4,P47L_UA_5	0.396688	444
P47L_UA_4,P47L_11	0.0042061	1120
P47L_UA_4,P47L_UA_6	0.00783085	1033
P47L_UA_4,P47L_12	0.0053681	1218
P47L_UA_4,P47L_UA_7	0.00631912	1398
P47L_UA_4,P47L_UA_8	0.00702028	1698
P47L_UA_4,P47L_UA_9	0.0062167	1926
P47L_10,P47L_UA_5	0.00655977	752
P47L_10,P47L_11	0.0035524	1420
P47L_10,P47L_UA_6	0.00673401	1341
[truncated: 1,761 more rows]
