# Supplementary material for: Effects of psoriasis and psoralen exposure on the somatic mutation landscape of the skin
Source: Nat Genet. 2023 Oct 26;55(11):1892–900. doi: 10.1038/s41588-023-01545-1 (PMC10632143; doi:10.1038/s41588-023-01545-1)
Supplement: Supplementary file 6 — Mutation counts for each signature for each clone, ages of the patients from which the clones are derived and effect estimates from the linear mixed effect models. [file 41588_2023_1545_MOESM6_ESM.xlsx]

## Sheet: Olafsson_SourceData_Fig2a
PatientID	HighCellFrac_sample	CloneID	TotalSBS_adj	Unassigned	SBS7b	Psoralens	SBS1.5	Unknown.N1	Unknown.N2	SBS2	Unknown.N3	SBS7c	SBS13	BiopsyID	MetaLocation	DiseaseStatus	Age_at_sampling	Disease_duration	Sex	BMI	Smoking	PASI	noPUVA	UV
patient01	P01H_LL_6	patient01_14	1033.18	19.0748	972.115	0.049717	25.8287	12.9698	0.886381	0.953434	1.16496	0.0207043	0.119234	P01H	Leg	Non-lesional	48	0	Male	28.05	never_smoker	1.4	1033.13	972.136
patient01	P01H_LL_7	patient01_21	1618.4	7.548	1274.75	0.0520758	8.53089	13.8854	0.554187	159.057	0.474904	0.0221061	153.533	P01H	Leg	Non-lesional	48	0	Male	28.05	never_smoker	1.4	1618.35	1274.77
patient01	P01H_LL_8	patient01_9	2192.38	6.40807	2150.36	0.131778	5.78902	5.87424	0.458396	22.4655	0.519591	0.044157	0.32592	P01H	Leg	Non-lesional	48	0	Male	28.05	never_smoker	1.4	2192.25	2150.41
patient01	P01L_15	patient01_45	846.445	4.51446	824.419	0.0285898	10.6774	3.27425	0.529889	2.53778	0.312802	0.0484541	0.102718	P01L	Leg	Lesional	48	14	Male	28.05	never_smoker	1.4	846.417	824.467
patient01	P01L_16	patient01_39	868.759	3.38958	856.129	0.0260101	3.67757	2.2227	0.429436	2.55131	0.242802	0.0500101	0.0407886	P01L	Leg	Lesional	48	14	Male	28.05	never_smoker	1.4	868.733	856.179
patient01	P01L_16	patient01_4	818	9.11951	775.46	0.0855	17.011	9.63	1.2375	4.162	0.641	0.0145	0.639	P01L	Leg	Lesional	48	14	Male	28.05	never_smoker	1.4	817.915	775.475
patient01	P01L_17	patient01_5	716.625	5.81327	660.665	0.0230387	36.9535	9.45807	1.01933	1.78234	0.625679	0.00857739	0.276486	P01L	Leg	Lesional	48	14	Male	28.05	never_smoker	1.4	716.602	660.674
patient01	P01L_17	patient01_29	274.284	1.77091	259.433	0.023513	6.97281	5.05818	0.266576	0.504082	0.235566	0.0075101	0.0125051	P01L	Leg	Lesional	48	14	Male	28.05	never_smoker	1.4	274.261	259.44
patient01	P01L_18	patient01_11	617	3.334	594.171	0.7205	10.9265	5.8425	0.4865	1.168	0.3015	0.012	0.038	P01L	Leg	Lesional	48	14	Male	28.05	never_smoker	1.4	616.28	594.183
patient01	P01L_18	patient01_34	336.208	2.65274	326.695	0.0251856	2.89832	2.63531	0.273373	0.802905	0.149158	0.0645885	0.011376	P01L	Leg	Lesional	48	14	Male	28.05	never_smoker	1.4	336.183	326.76
patient01	P01L_19	patient01_19	850.723	3.15116	821.109	0.0832092	3.50487	3.59511	0.2762	2.70498	0.247711	0.0190174	0.0320145	P01L	Leg	Lesional	48	14	Male	28.05	never_smoker	1.4	850.64	821.128
patient01	P01L_20	patient01_12	988.406	10.4483	964.711	0.0570058	4.47339	3.84639	0.817215	3.13639	0.709805	0.13699	0.0687334	P01L	Leg	Lesional	48	14	Male	28.05	never_smoker	1.4	988.349	964.848
patient01	P01L_LL_10	patient01_22	755.607	7.56526	694.744	0.0446857	38.9934	10.7492	0.821695	1.68532	0.835227	0.0168577	0.151679	P01L	Leg	Lesional	48	14	Male	28.05	never_smoker	1.4	755.563	694.761
patient01	P01L_LL_11	patient01_33	875.991	6.08497	857.086	0.0714962	6.17312	4.73006	0.371341	1.00914	0.402178	0.0215755	0.0410432	P01L	Leg	Lesional	48	14	Male	28.05	never_smoker	1.4	875.92	857.108
patient01	P01L_LL_12	patient01_17	1281.21	18.9413	1226.14	0.0930467	14.6094	18.3897	0.70573	1.30585	0.907149	0.0450298	0.0745268	P01L	Leg	Lesional	48	14	Male	28.05	never_smoker	1.4	1281.12	1226.19
patient01	P01L_LL_13	patient01_42	745.77	9.69074	711.511	0.0165126	9.60892	7.54648	4.98069	1.60641	0.736338	0.0402044	0.0327024	P01L	Leg	Lesional	48	14	Male	28.05	never_smoker	1.4	745.754	711.551
patient01	P01L_LL_14	patient01_6	320.473	5.55434	288.588	0.046842	5.03551	2.99891	0.596726	1.07126	0.556503	0.010183	0.0147654	P01L	Leg	Lesional	48	14	Male	28.05	never_smoker	1.4	320.426	288.598
patient01	P01L_LL_14	patient01_25	297	1.682	264.235	0.0395	12.3155	17.1375	0.445	0.699501	0.4025	0.001	0.0425	P01L	Leg	Lesional	48	14	Male	28.05	never_smoker	1.4	296.961	264.236
patient01	P01L_LL_9	patient01_27	749.173	3.55953	723.305	0.0867633	10.4049	7.52026	0.633213	3.27131	0.33538	0.0323539	0.0236646	P01L	Leg	Lesional	48	14	Male	28.05	never_smoker	1.4	749.086	723.338
patient02	P02H_UL_1	patient02_26	305.142	0.487032	277.435	0.0172984	24.4127	1.93199	0.462612	0.313	0.0556328	0.00741024	0.0192307	P02H	Leg	Non-lesional	44	0	Male	33.31	ex_smoker	0.9	305.124	277.442
patient02	P02H_UL_3	patient02_20	161.396	0.637293	131.988	0.00552726	24.1027	1.08611	0.427257	3.07979	0.0475345	0.0171345	0.00442181	P02H	Leg	Non-lesional	44	0	Male	33.31	ex_smoker	0.9	161.391	132.005
patient02	P02L_UL_10	patient02_18	417.75	0.46827	395.07	0.00702756	19.0484	2.51006	0.23061	0.252112	0.115011	0.0445772	0.003	P02L	Leg	Lesional	44	8	Male	33.31	ex_smoker	0.9	417.742	395.115
patient02	P02L_UL_2	patient02_7	524.783	0.80263	487.715	0.044762	29.6572	2.46562	0.8003	2.07299	0.045381	0.0160952	1.16273	P02L	Leg	Lesional	44	8	Male	33.31	ex_smoker	0.9	524.738	487.731
patient02	P02L_UL_3	patient02_23	391.498	0.565	348.679	0.0095	20.2365	1.8805	0.058	1.506	0.041	0.005	0.0195	P02L	Leg	Lesional	44	8	Male	33.31	ex_smoker	0.9	391.488	348.684
patient02	P02L_UL_4	patient02_21	299.532	0.560252	262.496	0.0320816	32.5675	2.61879	0.251777	0.908678	0.0538938	0.0164043	0.0271809	P02L	Leg	Lesional	44	8	Male	33.31	ex_smoker	0.9	299.5	262.512
patient02	P02L_UL_5	patient02_12	443	0.286	423.664	0.0095	17.1945	1.3035	0.0395	0.4695	0.02	0.005	0.008	P02L	Leg	Lesional	44	8	Male	33.31	ex_smoker	0.9	442.99	423.67
patient02	P02L_UL_5	patient02_2	163.456	0.231183	137.269	0.00557222	24.6363	0.816641	0.118614	0.26337	0.0151341	0.0116857	0.0879445	P02L	Leg	Lesional	44	8	Male	33.31	ex_smoker	0.9	163.45	137.281
patient02	P02L_UL_6	patient02_16	721.014	0.953521	707.905	0.0185005	7.86008	0.701514	0.100001	3.43154	0.00500007	0.00900025	0.0305001	P02L	Leg	Lesional	44	8	Male	33.31	ex_smoker	0.9	720.996	707.914
patient02	P02L_UL_7	patient02_9	285.637	0.445637	254.148	0.156909	25.2842	4.79483	0.323728	0.259682	0.0717728	0.0157273	0.135682	P02L	Leg	Lesional	44	8	Male	33.31	ex_smoker	0.9	285.48	254.164
patient02	P02L_UL_8	patient02_4	69	0.169	15.7065	0.0085	52.356	0.5785	0.126	0.0135	0.011	0.0305	0.0005	P02L	Leg	Lesional	44	8	Male	33.31	ex_smoker	0.9	68.9915	15.737
patient03	P03H_T_1	patient03_11	1158.63	53.5569	1000.1	0.053	92.4259	4.26535	0.335671	7.80825	0.0751272	0.00700877	0.003	P03H	Abdomen	Non-lesional	62	0	Male	29.05	smoker	1.8	1158.58	1000.11
patient03	P03H_T_2	patient03_15	624.109	11.6761	553	0.0327896	37.8297	20.2245	0.383	0.658004	0.233196	0.0705148	0.00119335	P03H	Abdomen	Non-lesional	62	0	Male	29.05	smoker	1.8	624.077	553.071
patient03	P03H_T_5	patient03_20	1702.3	81.8612	1557.28	0.172031	54.8475	6.32987	0.23755	1.44151	0.0840271	0.0390047	0.0115028	P03H	Abdomen	Non-lesional	62	0	Male	29.05	smoker	1.8	1702.13	1557.32
patient03	P03H_T_6	patient03_13	929.258	18.0948	846.273	0.0547411	40.3578	19.2963	2.60692	2.46644	0.0959437	0.0060318	0.00602655	P03H	Abdomen	Non-lesional	62	0	Male	29.05	smoker	1.8	929.204	846.279
patient03	P03L_T_1	patient03_10	2427.08	13.3427	2266.13	0.0305051	136.575	8.72493	0.502066	1.21805	0.487537	0.0415017	0.0225025	P03L	Abdomen	Lesional	62	35	Male	29.05	smoker	1.8	2427.05	2266.18
patient03	P03L_T_1	patient03_2	2234.38	8.4489	2089.42	0.017121	130.156	4.34475	0.339456	1.1956	0.376303	0.0365202	0.0410287	P03L	Abdomen	Lesional	62	35	Male	29.05	smoker	1.8	2234.36	2089.46
patient03	P03L_T_10	patient03_24	2283.71	30.106	2148.38	0.120086	93.8502	5.58479	0.694322	4.59166	0.301971	0.0706248	0.0130892	P03L	Abdomen	Lesional	62	35	Male	29.05	smoker	1.8	2283.59	2148.45
patient03	P03L_T_2	patient03_36	2422.06	11.2067	2256.8	0.0220019	143.972	7.5898	0.542559	1.4791	0.378502	0.0425015	0.0225019	P03L	Abdomen	Lesional	62	35	Male	29.05	smoker	1.8	2422.04	2256.84
patient03	P03L_T_3	patient03_3	2425	23.798	2298.67	0.064	92.3015	4.891	0.4145	4.7005	0.074	0.073	0.0115	P03L	Abdomen	Lesional	62	35	Male	29.05	smoker	1.8	2424.94	2298.75
patient03	P03L_T_4	patient03_7	2443.06	24.7941	2315.07	0.101001	88.4434	3.9878	0.387033	10.0998	0.0770123	0.0865	0.0115	P03L	Abdomen	Lesional	62	35	Male	29.05	smoker	1.8	2442.96	2315.16
patient03	P03L_T_5	patient03_30	2269.27	21.693	2147.36	0.0818835	89.6937	4.01164	0.438361	5.83646	0.0708047	0.0725578	0.0110053	P03L	Abdomen	Lesional	62	35	Male	29.05	smoker	1.8	2269.19	2147.43
patient03	P03L_T_6	patient03_18	2654.02	28.6357	2471.82	0.125504	140.641	7.72514	0.476009	4.0921	0.421003	0.0525007	0.0310006	P03L	Abdomen	Lesional	62	35	Male	29.05	smoker	1.8	2653.89	2471.87
patient03	P03L_T_6	patient03_22	2395.13	11.263	2234.26	0.0270357	135.456	11.0873	0.424571	2.14596	0.412821	0.03965	0.0145	P03L	Abdomen	Lesional	62	35	Male	29.05	smoker	1.8	2395.1	2234.3
patient03	P03L_T_9	patient03_1	2618.29	25.2527	2487.77	0.084843	93.8019	5.78715	0.573113	4.75793	0.119771	0.0730868	0.0627732	P03L	Abdomen	Lesional	62	35	Male	29.05	smoker	1.8	2618.2	2487.84
patient03	P03L_T_9	patient03_25	126	8.138	98.27	0.0075	17.1275	1.5895	0.0815	0.7635	0.02	0.0025	0	P03L	Abdomen	Lesional	62	35	Male	29.05	smoker	1.8	125.993	98.2725
patient04	P04H_T_5	patient04_3	240.797	0.918052	182.938	0.186773	49.8644	5.31448	1.19693	0.0608189	0.0956594	0.0412562	0.180436	P04H	Abdomen	Non-lesional	39	0	Male	28.39	ex_smoker	0	240.61	182.98
patient04	P04H_T_7	patient04_4	70.0015	0.779068	29.2696	0.0215019	11.066	1.38162	0.313527	0.0620054	0.0265023	0.0500044	0.034003	P04H	Abdomen	Non-lesional	39	0	Male	28.39	ex_smoker	0	69.98	29.3196
patient04	P04H_T_8	patient04_11	131.894	1.06998	100.723	0.0947351	25.105	4.05438	0.518075	0.19231	0.0396338	0.0585903	0.0375384	P04H	Abdomen	Non-lesional	39	0	Male	28.39	ex_smoker	0	131.799	100.782
patient04	P04H_T_8	patient04_2	166	1.4805	129.134	0.0355	30.9675	3.947	0.272	0.049	0.092	0.021	0.0015	P04H	Abdomen	Non-lesional	39	0	Male	28.39	ex_smoker	0	165.965	129.155
patient04	P04L_T_10	patient04_5	86.4202	0.698049	50.597	0.20319	28.7157	3.86833	1.95269	0.0133746	0.0421813	0.322533	0.00720169	P04L	Abdomen	Lesional	39	7	Male	28.39	ex_smoker	0	86.217	50.9195
patient04	P04L_T_5	patient04_13	81.1584	0.371891	68.5773	0.0344153	8.42353	2.96639	0.717071	0.027224	0.0118142	0.0133552	0.0154098	P04L	Abdomen	Lesional	39	7	Male	28.39	ex_smoker	0	81.124	68.5907
patient04	P04L_T_6	patient04_12	229.546	1.58453	188.849	0.0542422	31.6145	5.00955	0.643145	1.24354	0.101757	0.0140269	0.432205	P04L	Abdomen	Lesional	39	7	Male	28.39	ex_smoker	0	229.492	188.863
patient04	P04L_T_7	patient04_8	203.867	0.607571	158.063	0.357582	37.1286	6.47321	0.846581	0.274208	0.0696442	0.0252695	0.0210961	P04L	Abdomen	Lesional	39	7	Male	28.39	ex_smoker	0	203.509	158.088
patient04	P04L_T_8	patient04_1	213.939	0.617458	166.026	0.0285958	40.2671	4.10721	2.01653	0.69742	0.0301845	0.00794328	0.140861	P04L	Abdomen	Lesional	39	7	Male	28.39	ex_smoker	0	213.91	166.034
patient05	P05H_T_1	patient05_12	1461.42	4.89363	1340.66	0.179051	14.5384	2.08577	1.20471	2.84887	94.8751	0.126572	0.00654044	P05H	Abdomen	Non-lesional	61	0	Male	28.63	ex_smoker	6.6	1461.24	1340.79
patient05	P05H_T_2	patient05_9	963.833	3.64881	818.003	0.237618	77.1039	7.15721	0.61434	1.26559	55.7828	0.0155137	0.00401822	P05H	Abdomen	Non-lesional	61	0	Male	28.63	ex_smoker	6.6	963.596	818.019
patient05	P05H_T_3	patient05_23	720.779	2.7794	629.158	0.0180724	31.5978	3.91764	0.538383	0.336406	52.4079	0.0226601	0.00250381	P05H	Abdomen	Non-lesional	61	0	Male	28.63	ex_smoker	6.6	720.761	629.181
patient05	P05H_T_4	patient05_6	1160.86	4.29722	1030.97	0.0387153	56.0516	1.02039	0.380547	1.96956	66.0733	0.0502544	0.00588552	P05H	Abdomen	Non-lesional	61	0	Male	28.63	ex_smoker	6.6	1160.82	1031.02
patient05	P05H_T_5	patient05_14	1412.43	3.27092	1297.62	0.269151	44.1604	1.27239	0.142699	1.13731	64.4525	0.102527	0.00101809	P05H	Abdomen	Non-lesional	61	0	Male	28.63	ex_smoker	6.6	1412.16	1297.72
patient05	P05H_T_6	patient05_27	1679.65	1.58465	1539.57	0.407971	101.261	1.12026	0.110857	3.67265	31.8539	0.0653059	0.0065153	P05H	Abdomen	Non-lesional	61	0	Male	28.63	ex_smoker	6.6	1679.25	1539.63
patient05	P05L_T_10	patient05_26	925.373	2.714	816.42	0.087056	34.4006	2.905	0.184283	4.83696	63.7972	0.0195289	0.00750373	P05L	Abdomen	Lesional	61	30	Male	28.63	ex_smoker	6.6	925.285	816.44
patient05	P05L_T_11	patient05_21	1457.85	2.09521	1322.48	0.0627781	80.8383	1.36154	0.126527	2.94925	47.8946	0.0276953	0.0145178	P05L	Abdomen	Lesional	61	30	Male	28.63	ex_smoker	6.6	1457.79	1322.51
patient05	P05L_T_12	patient05_1	1232.61	2.22759	1140.88	0.057028	29.0463	7.71629	0.230113	0.71185	51.7149	0.0210103	0.000500246	P05L	Abdomen	Lesional	61	30	Male	28.63	ex_smoker	6.6	1232.55	1140.9
patient05	P05L_T_6	patient05_3	1426.38	2.80532	1318.64	0.0360477	39.5924	3.15189	0.109562	0.252175	61.7852	0.00750387	0.00450129	P05L	Abdomen	Lesional	61	30	Male	28.63	ex_smoker	6.6	1426.35	1318.64
patient05	P05L_T_7	patient05_29	1509.09	2.38971	1411.15	0.594903	28.7163	2.08944	0.572457	2.62201	60.8997	0.025465	0.0261174	P05L	Abdomen	Lesional	61	30	Male	28.63	ex_smoker	6.6	1508.5	1411.18
patient05	P05L_T_8	patient05_2	1801.52	3.70768	1660.97	0.0820131	30.6832	1.6683	0.627542	1.28351	102.478	0.0055	0.0115012	P05L	Abdomen	Lesional	61	30	Male	28.63	ex_smoker	6.6	1801.44	1660.98
patient05	P05L_T_9	patient05_19	1335.56	4.25186	1164.93	0.643249	78.3936	1.92635	0.548946	1.35957	83.4829	0.0115	0.0125989	P05L	Abdomen	Lesional	61	30	Male	28.63	ex_smoker	6.6	1334.92	1164.94
patient06	P06H_T_2	patient06_14	1528.13	1.00254	1303.28	161.497	48.4032	4.43802	0.795778	0.111788	0.0291592	8.55983	0.0126592	P06H	Back	Non-lesional	48	0	Male	29.67	never_smoker	0.9	1366.63	1311.84
patient06	P06L_T_1	patient06_15	1200.49	1.39085	1002.2	125.387	41.4935	2.32689	23.259	0.039054	0.115529	4.27185	0.005518	P06L	Back	Lesional	48	32	Male	29.67	never_smoker	0.9	1075.1	1006.47
patient06	P06L_T_2	patient06_25	1210	0.728002	964.362	142.744	92.1402	8.03901	0.858502	0.0430002	0.121	0.942505	0.0245002	P06L	Back	Lesional	48	32	Male	29.67	never_smoker	0.9	1067.26	965.305
patient06	P06L_T_2	patient06_3	57.961	0.0670845	48.5075	6.30219	2.5841	0.204474	0.0805014	0.00268338	0.00322006	0.206084	0.00322006	P06L	Back	Lesional	48	32	Male	29.67	never_smoker	0.9	51.6588	48.7136
patient06	P06L_T_3	patient06_11	836.045	0.529941	727.86	83.2739	21.1777	1.87472	0.509949	0.0427213	0.0438905	0.729684	0.00201322	P06L	Back	Lesional	48	32	Male	29.67	never_smoker	0.9	752.771	728.59
patient06	P06L_T_3	patient06_20	1000	0.911	781.796	156.823	44.55	4.269	0.585	0.0655	0.201	10.7955	0.0045	P06L	Back	Lesional	48	32	Male	29.67	never_smoker	0.9	843.178	792.592
patient06	P06L_T_4	patient06_18	732.11	0.451847	556.863	116.378	54.4839	1.31943	0.408746	0.0295898	0.0130449	2.12943	0.033202	P06L	Back	Lesional	48	32	Male	29.67	never_smoker	0.9	615.732	558.992
patient06	P06L_T_5	patient06_17	1420.19	0.499625	1158.5	222.563	31.5052	4.57014	1.8119	0.066606	0.044606	0.578326	0.054	P06L	Back	Lesional	48	32	Male	29.67	never_smoker	0.9	1197.63	1159.08
patient06	P06L_T_6	patient06_5	1237.76	2.18233	972.748	206.547	14.9427	1.5286	0.798887	0.0741003	0.205019	22.7108	0.0225377	P06L	Back	Lesional	48	32	Male	29.67	never_smoker	0.9	1031.21	995.459
patient07	P07H_UL_1	patient07_9	19.3468	0	0	0	0	0	0	0	0	0	0	P07H	Leg	Non-lesional	25	0	Male	26.06	never_smoker	2.8	19.3468	0
patient07	P07H_UL_3	patient07_11	36.4266	0.320756	12.9932	0.101185	20.1854	1.66652	1.11152	0.00505925	0.0182133	0.0146718	0.0101185	P07H	Leg	Non-lesional	25	0	Male	26.06	never_smoker	2.8	36.3254	13.0078
patient07	P07H_UL_4	patient07_1	24.2193	0.675617	11.4169	0.114537	9.46923	1.4138	1.05303	0.0201827	0.0206873	0.0338061	0.0015137	P07H	Leg	Non-lesional	25	0	Male	26.06	never_smoker	2.8	24.1047	11.4507
patient07	P07L_UL_1	patient07_2	58.249	0.690574	28.6236	0.00841375	16.0224	2.35326	9.79554	0.703519	0.0252412	0.0194163	0.00711932	P07L	Leg	Lesional	25	6	Male	26.06	never_smoker	2.8	58.2406	28.643
patient07	P07L_UL_2	patient07_5	53.898	0.299002	19.2241	0.00200001	9.63606	2.63052	1.09301	0.0515003	0.00800005	0.0530003	0.00300002	P07L	Leg	Lesional	25	6	Male	26.06	never_smoker	2.8	53.896	19.2771
patient07	P07L_UL_3	patient07_8	59.0006	0.532005	31.2728	0.0275003	21.3122	3.53154	2.15002	0.0365004	0.0325003	0.0435004	0.0620006	P07L	Leg	Lesional	25	6	Male	26.06	never_smoker	2.8	58.9731	31.3163
patient07	P07L_UL_5	patient07_3	54.0517	0.589639	27.9078	0.0135211	20.6316	2.17074	2.50706	0.0635958	0.0200259	0.0110086	0.136737	P07L	Leg	Lesional	25	6	Male	26.06	never_smoker	2.8	54.0382	27.9188
patient08	P08H_5	patient08_21	525.251	1.03945	347.83	120.179	51.7242	3.64864	0.694978	0.0220947	0.0873744	0.0246054	0.000502152	P08H	Back	Non-lesional	77	0	Male	26.15	ex_smoker	2.6	405.072	347.855
patient08	P08L_1	patient08_1	1028.1	3.39373	184.795	758.745	80.1103	0.625148	0.286599	0.0700202	0.0420113	0.0260074	0.00550311	P08L	Back	Lesional	77	58	Male	26.15	ex_smoker	2.6	269.354	184.821
patient08	P08L_10	patient08_5	607.035	2.16508	194.634	302.376	105.839	0.881396	0.96465	0.0975025	0.0325199	0.0165091	0.028	P08L	Back	Lesional	77	58	Male	26.15	ex_smoker	2.6	304.659	194.651
patient08	P08L_2	patient08_2	923	2.907	106.446	741.512	71.138	0.6355	0.251	0.0445	0.038	0.0265	0.002	P08L	Back	Lesional	77	58	Male	26.15	ex_smoker	2.6	181.488	106.472
patient08	P08L_3	patient08_12	63	1.211	10.374	2.6565	48.044	0.495	0.1925	0.0055	0.0155	0.0055	0.0005	P08L	Back	Lesional	77	58	Male	26.15	ex_smoker	2.6	60.3435	10.3795
patient08	P08L_4	patient08_23	848.011	4.347	286.066	469.259	61.4095	1.601	0.246	0.043	0.004	0.0185	0.0065	P08L	Back	Lesional	77	58	Male	26.15	ex_smoker	2.6	378.752	286.085
patient08	P08L_5	patient08_19	416.497	4.0345	59.0315	260.536	73.299	0.78	0.2225	0.009	0.036	0.0495	0.0025	P08L	Back	Lesional	77	58	Male	26.15	ex_smoker	2.6	155.962	59.081
patient08	P08L_6	patient08_14	67.018	0.85523	3.79652	7.05439	54.6057	0.312584	0.339091	0.00100027	0.0240064	0.0250067	0.00450121	P08L	Back	Lesional	77	58	Male	26.15	ex_smoker	2.6	59.9636	3.82153
patient08	P08L_7	patient08_3	326.042	2.65522	61.0821	164.099	97.164	0.72144	0.234113	0.0340176	0.0295104	0.00800325	0.0140007	P08L	Back	Lesional	77	58	Male	26.15	ex_smoker	2.6	161.942	61.0901
patient08	P08L_8	patient08_9	314.001	1.329	53.664	163.191	75.224	0.383	0.1475	0.0205	0.0215	0.0055	0.0135	P08L	Back	Lesional	77	58	Male	26.15	ex_smoker	2.6	150.81	53.6695
patient08	P08L_9	patient08_11	605	1.813	191.597	300.408	91.1125	0.6425	0.2715	0.096	0.0205	0.011	0.028	P08L	Back	Lesional	77	58	Male	26.15	ex_smoker	2.6	304.592	191.608
patient10	P10H_LA_1	patient10_11	372.33	0.524597	323.281	0.0338987	14.6159	32.7339	0.429569	0.237847	0.096139	0.0572388	0.320093	P10H	Arm	Non-lesional	44	0	Male	33.15	ex_smoker	0.6	372.296	323.338
patient10	P10H_LA_2	patient10_19	310.742	0.535223	268.189	0.00655786	13.2338	27.7302	0.130653	0.369763	0.0322849	0.0327893	0.481751	P10H	Arm	Non-lesional	44	0	Male	33.15	ex_smoker	0.6	310.735	268.222
patient10	P10L_UA_1	patient10_12	156	0.211	82.9265	0.0115	47.9935	24.419	0.144	0.222	0.0235	0.003	0.046	P10L	Arm	Lesional	44	21	Male	33.15	ex_smoker	0.6	155.989	82.9295
patient10	P10L_UA_10	patient10_15	193	0.4735	84.1095	0.0895	60.908	46.7615	0.285	0.2385	0.0625	0.0125	0.0595	P10L	Arm	Lesional	44	21	Male	33.15	ex_smoker	0.6	192.911	84.122
patient10	P10L_UA_11	patient10_13	113	0.2555	50.4395	0.005	38.0775	23.6775	0.3125	0.1385	0.035	0.004	0.055	P10L	Arm	Lesional	44	21	Male	33.15	ex_smoker	0.6	112.995	50.4435
patient10	P10L_UA_11	patient10_30	126.162	0.312313	55.8797	0.0820066	33.5861	35.6073	0.262932	0.30591	0.0450329	0.00901096	0.0718003	P10L	Arm	Lesional	44	21	Male	33.15	ex_smoker	0.6	126.08	55.8887
patient10	P10L_UA_12	patient10_20	77.0084	0.225531	18.0085	0.00550077	25.343	16.0052	0.0890124	0.137519	0.0875122	0.00200028	0.104515	P10L	Arm	Lesional	44	21	Male	33.15	ex_smoker	0.6	77.0029	18.0105
patient10	P10L_UA_13	patient10_8	91.0199	0.144039	30.2687	0.0130035	20.441	22.9702	0.0930251	0.0165044	0.0695187	0.00250067	0.0015004	P10L	Arm	Lesional	44	21	Male	33.15	ex_smoker	0.6	91.0069	30.2712
patient10	P10L_UA_14	patient10_24	152.12	0.507845	61.8637	0.0115129	56.7322	32.6332	0.181727	0.0916198	0.05752	0.00650705	0.0340059	P10L	Arm	Lesional	44	21	Male	33.15	ex_smoker	0.6	152.108	61.8702
patient10	P10L_UA_15	patient10_1	118	0.4595	33.5445	0.0125	56.967	26.7405	0.145	0.0725	0.027	0.003	0.0285	P10L	Arm	Lesional	44	21	Male	33.15	ex_smoker	0.6	117.988	33.5475
patient10	P10L_UA_2	patient10_10	120.063	0.546288	50.269	0.0235124	35.7388	32.4831	0.219116	0.638837	0.130069	0.00500264	0.00950501	P10L	Arm	Lesional	44	21	Male	33.15	ex_smoker	0.6	120.04	50.274
patient10	P10L_UA_3	patient10_23	53.4261	0.1575	2.8975	0.0225	23.3655	7.43	0.0855	0.001	0.024	0.002	0.0145	P10L	Arm	Lesional	44	21	Male	33.15	ex_smoker	0.6	53.4036	2.8995
patient10	P10L_UA_4	patient10_29	174.524	0.606983	59.0989	0.0256542	51.9206	59.2516	0.84677	0.683547	0.0983547	0.00402313	1.98794	P10L	Arm	Lesional	44	21	Male	33.15	ex_smoker	0.6	174.499	59.1029
patient10	P10L_UA_5	patient10_27	183.278	0.579372	75.4216	0.0180162	54.5493	51.0165	0.654359	0.843023	0.0840582	0.00400969	0.107662	P10L	Arm	Lesional	44	21	Male	33.15	ex_smoker	0.6	183.26	75.4256
patient10	P10L_UA_6	patient10_17	225.004	0.513007	89.7571	0.0135004	68.8308	61.4759	0.484012	3.80012	0.0685004	0.00300011	0.0580001	P10L	Arm	Lesional	44	21	Male	33.15	ex_smoker	0.6	224.99	89.7601
patient10	P10L_UA_7	patient10_21	182.544	0.634999	86.3406	0.00508128	51.7746	42.3041	0.82856	0.407487	0.056317	0.00858941	0.184028	P10L	Arm	Lesional	44	21	Male	33.15	ex_smoker	0.6	182.539	86.3492
patient10	P10L_UA_8	patient10_26	157.007	0.708039	75.0561	0.0140014	36.8436	42.5994	0.912537	0.604042	0.0795043	0.00550025	0.184503	P10L	Arm	Lesional	44	21	Male	33.15	ex_smoker	0.6	156.993	75.0616
patient10	P10L_UA_9	patient10_5	53.1841	0.292	2.347	0.1145	25.2095	4.6755	0.1935	0.0225	0.1325	0.002	0.011	P10L	Arm	Lesional	44	21	Male	33.15	ex_smoker	0.6	53.0696	2.349
patient100	P100H_1	patient100_8	750.492	1.87751	718.386	0.480086	20.6587	4.20748	4.26443	0.103512	0.489244	0.0199249	0.00523987	P100H	Leg	Non-lesional	45	0	Male	39.02	never_smoked	26	750.012	718.406
patient100	P100H_2	patient100_3	302	0.779	268.093	0.018	29.9635	1.0915	1.9255	0.039	0.075	0.016	0	P100H	Leg	Non-lesional	45	0	Male	39.02	never_smoked	26	301.982	268.109
patient100	P100H_3	patient100_14	236.596	0.98073	182.972	0.00327092	6.94743	0.981821	44.5226	0.0147191	0.0708699	0.00490638	0.0975824	P100H	Leg	Non-lesional	45	0	Male	39.02	never_smoked	26	236.593	182.977
patient100	P100H_4	patient100_1	285.291	1.41152	248.524	0.0123592	22.2543	7.25948	5.62755	0.0386224	0.14934	0.00360476	0.0108143	P100H	Leg	Non-lesional	45	0	Male	39.02	never_smoked	26	285.279	248.527
patient100	P100L_1	patient100_5	264.961	0.797426	224.481	0.0603382	26.5278	2.12467	10.6717	0.103857	0.164157	0.0277892	0.0015451	P100L	Leg	Lesional	45	13	Male	39.02	never_smoked	26	264.9	224.509
patient100	P100L_2	patient100_11	356.845	1.3948	323.54	0.0862485	20.4845	4.73015	6.26012	0.0784783	0.240565	0.00931471	0.021	P100L	Leg	Lesional	45	13	Male	39.02	never_smoked	26	356.759	323.549
patient100	P100L_2	patient100_13	98.1282	0.129669	91.5771	0.00600785	4.83632	0.571747	0.761995	0.215782	0.0265347	0.00250327	0.000500654	P100L	Leg	Lesional	45	13	Male	39.02	never_smoked	26	98.1221	91.5796
patient100	P100L_3	patient100_2	370.061	0.929891	335.713	0.036017	23.5998	3.47842	5.84859	0.215565	0.225178	0.0120049	0.00200182	P100L	Leg	Lesional	45	13	Male	39.02	never_smoked	26	370.025	335.725
patient101	P101H_5	patient101_15	1203.82	2.83465	1172.84	0.136784	2.93565	3.31174	1.48249	0.316235	0.187213	19.7729	0.0106081	P101H	Leg	Non-lesional	46	0	Female	25.8	ex_smoker	4.9	1203.69	1192.61
patient101	P101L_1	patient101_10	1383.56	3.34454	1365.37	0.0366584	5.45239	2.54449	2.00362	0.139509	0.135625	4.4009	0.133431	P101L	Leg	Lesional	46	11	Female	25.8	ex_smoker	4.9	1383.52	1369.77
patient101	P101L_5	patient101_1	2452.06	2.01299	2413.91	0.386144	2.29459	2.09611	3.03423	1.02652	0.160488	27.0954	0.040052	P101L	Leg	Lesional	46	11	Female	25.8	ex_smoker	4.9	2451.67	2441.01
patient101	P101L_6	patient101_2	1661.56	22.2173	1566.14	0.335985	1.57556	3.84624	41.8301	0.14876	0.506783	24.9399	0.0266126	P101L	Leg	Lesional	46	11	Female	25.8	ex_smoker	4.9	1661.23	1591.08
patient101	P101L_7	patient101_13	791.045	2.45702	767.762	0.336648	3.64386	2.0254	1.90972	0.0964907	0.0949133	12.6837	0.0353948	P101L	Leg	Lesional	46	11	Female	25.8	ex_smoker	4.9	790.709	780.446
patient102	P102L_1	patient102_7	1327.6	1.81636	1273.1	34.7812	4.34359	1.66286	8.68775	3.14874	0.0230195	0.0240186	0.00550464	P102L	Leg	Lesional	57	41	Female	22.1	smoker	5.4	1292.81	1273.13
patient102	P102L_2	patient102_14	1376.43	2.75846	1310.08	21.5328	3.95177	1.03132	33.814	3.16417	0.027217	0.0520925	0.0128003	P102L	Leg	Lesional	57	41	Female	22.1	smoker	5.4	1354.89	1310.13
patient102	P102L_3	patient102_13	104.028	0.421965	85.2257	2.0483	6.47748	1.0194	8.71402	0.0966731	0.0144148	0.00677653	0.00313827	P102L	Leg	Lesional	57	41	Female	22.1	smoker	5.4	101.98	85.2325
patient102	P102L_4	patient102_11	75.6362	0.105	55.328	0.2485	1.303	0.284	0.69	0.036	0.005	0.0005	0	P102L	Leg	Lesional	57	41	Female	22.1	smoker	5.4	75.3877	55.3285
patient102	P102L_4	patient102_8	1449	2.284	1413	20.52	4.5725	1.365	4.1295	3.0395	0.0305	0.058	0.0045	P102L	Leg	Lesional	57	41	Female	22.1	smoker	5.4	1428.48	1413.05
patient102	P102L_5	patient102_2	3478.32	25.9712	3383.57	36.643	4.42325	3.68848	12.6512	11.0989	0.0490187	0.213224	0.00784668	P102L	Leg	Lesional	57	41	Female	22.1	smoker	5.4	3441.68	3383.79
patient102	P102L_6	patient102_4	1568.52	2.93162	1521.51	25.1073	5.98794	3.94976	6.33481	2.64633	0.0242285	0.00950947	0.0196555	P102L	Leg	Lesional	57	41	Female	22.1	smoker	5.4	1543.41	1521.52
patient102	P102L_7	patient102_3	3406	25.7565	3327.44	30.5475	1.642	0.919501	8.58102	10.838	0.026	0.217	0.0360001	P102L	Leg	Lesional	57	41	Female	22.1	smoker	5.4	3375.45	3327.65
patient103	P103H_1	patient103_1	879.792	16.5372	800.687	0.30929	45.5725	14.7379	0.833044	0.928163	0.162307	0.020889	0.0038654	P103H	Abdomen	Non-lesional	67	0	Male	45.52	ex_smoker	8	879.483	800.708
patient103	P103L_1	patient103_2	497.024	8.81121	381.249	0.0845314	73.1807	15.0581	0.440592	0.0940095	0.0490148	0.0100036	0.0470197	P103L	Abdomen	Lesional	67	48	Male	45.52	ex_smoker	8	496.939	381.259
patient103	P103L_2	patient103_4	473.266	7.38163	366.984	0.0300809	68.99	11.2748	0.441062	0.0810635	0.0685544	0.0050231	0.00951155	P103L	Abdomen	Lesional	67	48	Male	45.52	ex_smoker	8	473.236	366.989
patient103	P103L_3	patient103_12	428.228	19.1043	319.352	0.04987	59.4111	9.82107	0.312065	0.0314979	0.109122	0.0172495	0.0198732	P103L	Abdomen	Lesional	67	48	Male	45.52	ex_smoker	8	428.179	319.369
patient103	P103L_4	patient103_6	656.012	32.6647	549.165	0.159006	54.7994	17.3794	1.56303	0.0755006	0.152501	0.0315	0.0225002	P103L	Abdomen	Lesional	67	48	Male	45.52	ex_smoker	8	655.853	549.196
patient103	P103L_5	patient103_18	580.403	31.951	480.423	0.224441	50.8426	15.3815	1.30533	0.0797365	0.147797	0.0340458	0.014	P103L	Abdomen	Lesional	67	48	Male	45.52	ex_smoker	8	580.179	480.457
patient103	P103L_5	patient103_19	37.1634	1.31679	31.0259	0.0110486	3.15838	1.53274	0.0457009	0.00401766	0.00903974	0.00100442	0.0587583	P103L	Abdomen	Lesional	67	48	Male	45.52	ex_smoker	8	37.1523	31.0269
patient103	P103L_6	patient103_5	511.126	29.7331	425.185	0.062	42.1948	12.4777	1.22439	0.068021	0.131016	0.0320053	0.018021	P103L	Abdomen	Lesional	67	48	Male	45.52	ex_smoker	8	511.064	425.217
patient103	P103L_7	patient103_14	305	18.275	218.143	0.037	63.2145	5.017	0.2185	0.045	0.0395	0.006	0.005	P103L	Abdomen	Lesional	67	48	Male	45.52	ex_smoker	8	304.963	218.149
patient104	P104H_1	patient104_11	524.83	1.74039	399.062	94.0396	22.8447	5.93852	1.01698	0.00955151	0.0889798	0.0754066	0.0140759	P104H	Back	Non-lesional	60	0	Male	33.8	ex_smoker	12.6	430.791	399.137
patient104	P104L_1_repl	patient104_1	815.859	2.83716	670.802	54.5622	75.6721	6.34357	5.26317	0.125588	0.194873	0.0170585	0.0410122	P104L	Back	Lesional	60	9	Male	33.8	ex_smoker	12.6	761.296	670.819
patient104	P104L_10	patient104_10	358.138	1.64785	251.982	27.9053	71.9356	2.28372	2.13268	0.0410873	0.135602	0.0720363	0.00163227	P104L	Back	Lesional	60	9	Male	33.8	ex_smoker	12.6	330.232	252.054
patient104	P104L_11	patient104_4	507.262	2.03654	363.462	61.0744	76.8214	1.92076	1.81082	0.0387266	0.0591003	0.0202005	0.0180251	P104L	Back	Lesional	60	9	Male	33.8	ex_smoker	12.6	446.187	363.482
patient104	P104L_12	patient104_7	847.4	1.76653	722.774	48.3725	62.8227	1.61897	9.81265	0.102077	0.111629	0.0145065	0.00400649	P104L	Back	Lesional	60	9	Male	33.8	ex_smoker	12.6	799.027	722.789
patient104	P104L_13	patient104_14	601.134	2.59682	475.525	54.0666	56.9509	6.06556	5.55122	0.164245	0.165813	0.00815251	0.0400763	P104L	Back	Lesional	60	9	Male	33.8	ex_smoker	12.6	547.068	475.533
patient104	P104L_2_repl	patient104_2	897.31	2.58819	767.599	56.3902	59.4473	2.81787	8.19238	0.0361961	0.195053	0.0309201	0.0122821	P104L	Back	Lesional	60	9	Male	33.8	ex_smoker	12.6	840.92	767.63
patient104	P104L_5	patient104_9	828.672	0.84299	723.919	33.9511	66.3728	1.51323	1.90505	0.0808405	0.0708965	0.0147802	0.0015	P104L	Back	Lesional	60	9	Male	33.8	ex_smoker	12.6	794.721	723.933
patient104	P104L_6	patient104_18	533.884	3.85982	430.749	28.5951	63.8576	1.65567	4.85422	0.0247195	0.163484	0.11048	0.0142056	P104L	Back	Lesional	60	9	Male	33.8	ex_smoker	12.6	505.289	430.86
patient104	P104L_7	patient104_12	475.316	2.15349	354.527	36.7846	77.2006	2.01839	2.49797	0.0284837	0.0691034	0.016712	0.0196359	P104L	Back	Lesional	60	9	Male	33.8	ex_smoker	12.6	438.531	354.544
patient104	P104L_8	patient104_20	545.754	2.06652	413.108	63.4539	62.3207	0.774006	3.40564	0.413142	0.12287	0.00693342	0.0814056	P104L	Back	Lesional	60	9	Male	33.8	ex_smoker	12.6	482.3	413.115
patient105	P105H_1	patient105_21	64.51	0.225785	38.638	0.274671	18.5118	4.28487	1.67071	0.0488865	0.0297351	0.00705578	0.818471	P105H	Leg	Non-lesional	20	0	Female	20.7	never_smoked	13.8	64.2353	38.645
patient105	P105H_2	patient105_4	61.9188	0.153765	33.6617	2.36375	14.2031	8.75584	1.51185	0.00928783	0.00567589	0.0206396	1.23322	P105H	Leg	Non-lesional	20	0	Female	20.7	never_smoked	13.8	59.5551	33.6823
patient105	P105H_3	patient105_12	149.17	0.178704	101.891	9.2075	18.3855	4.4716	0.407965	1.39259	0.0165188	0.00550628	13.2131	P105H	Leg	Non-lesional	20	0	Female	20.7	never_smoked	13.8	139.963	101.897
patient105	P105H_4	patient105_13	42.4178	0.138363	22.6713	0.337828	13.8933	4.95127	0.245417	0.0227238	0.00252487	0.00252487	0.152502	P105H	Leg	Non-lesional	20	0	Female	20.7	never_smoked	13.8	42.08	22.6738
patient105	P105L_1	patient105_15	90.3425	0.259484	61.859	4.30231	17.9159	4.31135	1.38776	0.0747835	0.015559	0.00752854	0.208792	P105L	Leg	Lesional	20	15	Female	20.7	never_smoked	13.8	86.0402	61.8666
patient105	P105L_10	patient105_14	61.3073	0.0869358	38.8412	2.75682	6.48802	11.2207	0.664833	0.0467343	0.0326637	0.00653275	1.16283	P105L	Leg	Lesional	20	15	Female	20.7	never_smoked	13.8	58.5505	38.8477
patient105	P105L_2	patient105_16	45.2408	0.074396	30.7954	2.79488	7.53108	2.83358	0.709778	0.018599	0.0175936	0.00251338	0.462964	P105L	Leg	Lesional	20	15	Female	20.7	never_smoked	13.8	42.4459	30.7979
patient105	P105L_3	patient105_2	93.0172	0.234043	69.3623	0.610113	16.8856	5.03843	0.722633	0.112521	0.0150028	0.00250046	0.0340063	P105L	Leg	Lesional	20	15	Female	20.7	never_smoked	13.8	92.407	69.3648
patient105	P105L_4	patient105_7	54.2515	0.163759	32.582	2.9768	15.7319	2.34035	0.304411	0.0416933	0.0210978	0.0226048	0.0668097	P105L	Leg	Lesional	20	15	Female	20.7	never_smoked	13.8	51.2747	32.6046
patient105	P105L_5	patient105_1	99.0291	0.182349	68.8515	1.5773	18.8135	7.8487	1.10802	0.452257	0.022665	0.0131942	0.159597	P105L	Leg	Lesional	20	15	Female	20.7	never_smoked	13.8	97.4518	68.8647
patient105	P105L_6	patient105_8	109.06	0.209114	76.6745	1.29521	13.622	16.43	0.540296	0.0615337	0.0480263	0.00450246	0.174596	P105L	Leg	Lesional	20	15	Female	20.7	never_smoked	13.8	107.764	76.679
patient105	P105L_7	patient105_6	69.2258	0.150159	47.1249	0.357836	16.4269	4.04665	0.879574	0.0234146	0.0142524	0.0101803	0.191898	P105L	Leg	Lesional	20	15	Female	20.7	never_smoked	13.8	68.8679	47.1351
patient105	P105L_8	patient105_5	79.3644	0.287567	53.1974	1.12347	19.4819	3.47554	1.47752	0.171097	0.0479279	0.00566889	0.0963711	P105L	Leg	Lesional	20	15	Female	20.7	never_smoked	13.8	78.241	53.203
patient105	P105L_9	patient105_20	85.6821	0.171018	59.63	1.00521	13.7279	9.6684	1.05377	0.0237663	0.0249719	0.00722429	0.369892	P105L	Leg	Lesional	20	15	Female	20.7	never_smoked	13.8	84.6769	59.6372
patient106	P106H_1	patient106_24	1919.39	3.08401	1594.19	298.698	14.8522	6.58099	1.16205	0.045767	0.0325113	0.0793207	0.665433	P106H	Leg	Non-lesional	55	0	Female	39.79	never_smoked	18.8	1620.69	1594.27
patient106	P106H_2	patient106_34	1962.48	4.82857	1372.92	560.569	20.333	2.34224	1.31361	0.0470828	0.0177483	0.046993	0.0585	P106H	Leg	Non-lesional	55	0	Female	39.79	never_smoked	18.8	1401.91	1372.97
patient106	P106H_3	patient106_21	1871.96	5.49107	1518.25	323.153	19.5072	2.83423	1.88159	0.0400642	0.0808725	0.666724	0.0470822	P106H	Leg	Non-lesional	55	0	Female	39.79	never_smoked	18.8	1548.8	1518.92
patient106	P106L_1	patient106_2	2577	51.7275	2410.15	80.8006	28.588	3.1305	2.16	0.026	0.1075	0.26	0.052	P106L	Leg	Lesional	55	7	Female	39.79	never_smoked	18.8	2496.2	2410.41
patient106	P106L_11	patient106_3	2577	29.4975	2424.65	81.6925	30.7815	4.495	5.4645	0.03	0.1105	0.236	0.0405	P106L	Leg	Lesional	55	7	Female	39.79	never_smoked	18.8	2495.31	2424.89
patient106	P106L_12	patient106_18	1550	2.793	1347.87	167.766	26.441	3.079	1.652	0.008	0.0195	0.0315	0.336	P106L	Leg	Lesional	55	7	Female	39.79	never_smoked	18.8	1382.23	1347.91
patient106	P106L_12_repl	patient106_29	2714.08	38.3787	2516.13	80.2538	22.091	8.8066	47.1757	0.0992486	0.131397	0.233846	0.783311	P106L	Leg	Lesional	55	7	Female	39.79	never_smoked	18.8	2633.83	2516.36
patient106	P106L_13	patient106_35	834.531	0.991631	573.058	248.282	6.66674	3.86646	1.59552	0.0255162	0.0135086	0.0195124	0.012508	P106L	Leg	Lesional	55	7	Female	39.79	never_smoked	18.8	586.249	573.077
patient106	P106L_2	patient106_4	2589	26.5505	2451.24	77.171	23.2345	6.5445	3.811	0.0445	0.132	0.207	0.0695	P106L	Leg	Lesional	55	7	Female	39.79	never_smoked	18.8	2511.83	2451.44
patient106	P106L_3	patient106_25	2649.01	39.9957	2498.87	66.7132	33.6376	4.5486	4.16608	0.0570013	0.140502	0.217	0.661501	P106L	Leg	Lesional	55	7	Female	39.79	never_smoked	18.8	2582.29	2499.09
patient106	P106L_5	patient106_8	2108.92	10.1307	1543.89	504.777	43.0551	5.18909	1.40131	0.188483	0.0547818	0.0255805	0.202867	P106L	Leg	Lesional	55	7	Female	39.79	never_smoked	18.8	1604.14	1543.92
patient106	P106L_6	patient106_9	2183.89	9.47511	1733.89	384.538	45.228	6.61585	2.93941	0.104	0.0255	0.112181	0.960136	P106L	Leg	Lesional	55	7	Female	39.79	never_smoked	18.8	1799.35	1734
patient106	P106L_7	patient106_1	2198.82	11.629	1775.7	352	47.4013	7.0443	3.87881	0.111552	0.0265069	0.0880962	0.940058	P106L	Leg	Lesional	55	7	Female	39.79	never_smoked	18.8	1846.82	1775.78
patient106	P106L_8	patient106_12	1628.04	8.76859	1225.09	352.86	33.5265	4.61558	2.15051	0.0687041	0.0685897	0.246907	0.650828	P106L	Leg	Lesional	55	7	Female	39.79	never_smoked	18.8	1275.18	1225.33
patient106	P106L_9	patient106_13	1633.46	2.65214	1168.13	442.978	14.2078	2.55978	2.54369	0.0144989	0.00999884	0.0782294	0.281907	P106L	Leg	Lesional	55	7	Female	39.79	never_smoked	18.8	1190.48	1168.21
patient107	P107H_1	patient107_15	183.722	7.09388	154.634	0.0602367	17.5972	1.52399	2.00538	0.0130513	0.124991	0.00301184	0.666118	P107H	Leg	Non-lesional	28	0	Male	26.79	smoker	21.6	183.662	154.637
patient107	P107H_2	patient107_7	459.03	4.06057	430.007	0.299631	18.7173	1.39316	2.51004	0.0545136	0.0718963	0.00623704	1.90911	P107H	Leg	Non-lesional	28	0	Male	26.79	smoker	21.6	458.73	430.013
patient107	P107H_3	patient107_19	409.29	5.05893	391.488	0.0856802	10.6085	0.886787	0.808672	0.097615	0.15735	0.00861501	0.0900351	P107H	Leg	Non-lesional	28	0	Male	26.79	smoker	21.6	409.205	391.497
patient107	P107H_4	patient107_11	306.203	2.97747	294.228	0.0385255	6.59186	1.12474	0.975646	0.0145096	0.155103	0.000500331	0.0965639	P107H	Leg	Non-lesional	28	0	Male	26.79	smoker	21.6	306.164	294.228
patient107	P107L_1	patient107_5	37	1.291	9.887	0.0035	24.8325	0.1585	0.458	0.002	0.018	0.001	0.3485	P107L	Leg	Lesional	28	9	Male	26.79	smoker	21.6	36.9965	9.888
patient107	P107L_2	patient107_18	127.567	3.75219	109.741	0.0411832	11.0627	0.591631	2.19074	0.0135603	0.11702	0.0030134	0.0547435	P107L	Leg	Lesional	28	9	Male	26.79	smoker	21.6	127.526	109.744
patient107	P107L_3	patient107_16	141.164	30.0493	100.423	0.471892	7.54523	0.421476	1.84068	0.292412	0.105369	0.00554574	0.009579	P107L	Leg	Lesional	28	9	Male	26.79	smoker	21.6	140.692	100.428
patient107	P107L_4	patient107_6	35.6685	2.07434	26.8528	0.125397	5.30568	0.839323	0.349439	0.00780247	0.0629771	0.00334392	0.0473722	P107L	Leg	Lesional	28	9	Male	26.79	smoker	21.6	35.5431	26.8561
patient107	P107L_5	patient107_13	251.62	4.50156	230.051	0.215684	14.0598	1.07112	1.30077	0.0569878	0.18215	0.0467312	0.133901	P107L	Leg	Lesional	28	9	Male	26.79	smoker	21.6	251.404	230.098
patient107	P107L_6	patient107_1	148.238	8.44104	124.956	0.0220354	12.2446	0.768232	1.43881	0.190305	0.0986583	0.00751205	0.0706133	P107L	Leg	Lesional	28	9	Male	26.79	smoker	21.6	148.216	124.963
patient107	P107L_7	patient107_14	287.728	17.4898	248.252	0.0272584	11.7605	0.686004	1.94797	0.0227154	0.109539	0.0121149	7.42035	P107L	Leg	Lesional	28	9	Male	26.79	smoker	21.6	287.701	248.264
patient107	P107L_8	patient107_10	270.228	6.88191	242.411	0.0130924	17.5062	1.24431	1.81514	0.0560356	0.252946	0.012045	0.0356114	P107L	Leg	Lesional	28	9	Male	26.79	smoker	21.6	270.215	242.423
patient107	P107L_9	patient107_17	262.334	9.08914	218.036	0.0782933	17.4182	2.36964	13.7151	0.0279619	1.30658	0.00660918	0.286228	P107L	Leg	Lesional	28	9	Male	26.79	smoker	21.6	262.255	218.042
patient108	P108H_1	patient108_9	199.976	6.23914	169.562	0.0124337	12.6254	1.87749	9.15951	0.18806	0.307735	0.00207229	0.00155422	P108H	Back	Non-lesional	20	0	Male	21.6	smoker	8.2	199.963	169.564
patient108	P108H_2	patient108_8	225.535	2.68986	188.756	0.00258641	2.86936	1.76755	28.7138	0.252951	0.465036	0.00206913	0.0155184	P108H	Back	Non-lesional	20	0	Male	21.6	smoker	8.2	225.532	188.758
patient108	P108L_1	patient108_2	375.559	1.73825	356.39	0.00590747	4.72595	1.2004	10.3277	0.906826	0.235106	0.0015815	0.027652	P108L	Back	Lesional	20	6	Male	21.6	smoker	8.2	375.553	356.391
patient108	P108L_2	patient108_6	119.332	3.0524	103.497	0.00563093	6.18099	1.37292	4.99835	0.123248	0.0960825	0.00106546	0.00439278	P108L	Back	Lesional	20	6	Male	21.6	smoker	8.2	119.326	103.498
patient108	P108L_3	patient108_7	144.308	3.85182	126.545	0.00813766	5.28839	0.706891	7.63963	0.0721539	0.0678138	0.00054251	0.12749	P108L	Back	Lesional	20	6	Male	21.6	smoker	8.2	144.3	126.545
patient108	P108L_4	patient108_1	184.841	1.43709	171.794	0.0152341	6.02307	0.532179	4.51591	0.309761	0.172146	0.00152341	0.0396088	P108L	Back	Lesional	20	6	Male	21.6	smoker	8.2	184.826	171.796
patient108	P108L_5	patient108_13	139.336	0.998399	112.164	0.017286	13.7613	1.62122	10.4979	0.0680965	0.198527	0	0.00890492	P108L	Back	Lesional	20	6	Male	21.6	smoker	8.2	139.319	112.164
patient108	P108L_6	patient108_11	162.596	1.1409	136.313	0.00709309	15.9982	1.83766	6.92286	0.106396	0.267355	0	0.00163687	P108L	Back	Lesional	20	6	Male	21.6	smoker	8.2	162.588	136.313
patient108	P108L_7	patient108_4	187.549	1.02048	173.17	0.0205601	7.60926	0.953288	4.22486	0.274302	0.142417	0.00100293	0.132889	P108L	Back	Lesional	20	6	Male	21.6	smoker	8.2	187.528	173.171
patient108	P108L_8	patient108_14	279.181	0.596992	266.731	0.0160011	4.05283	0.474491	6.11631	0.992672	0.0757328	0.00372936	0.121117	P108L	Back	Lesional	20	6	Male	21.6	smoker	8.2	279.165	266.734
patient109	P109H_4	patient109_16	606.747	2.42532	580.309	0.0288399	1.36102	0.74651	19.691	0.432044	0.391003	1.2623	0.100385	P109H	Leg	Non-lesional	27	0	Female	23.88	ex_smoker	7.5	606.718	581.571
patient109	P109L_2	patient109_9	1212.19	2.40344	1188.7	0.107389	3.33443	1.60463	15.5535	0.110577	0.11643	0.213809	0.042433	P109L	Leg	Lesional	27	NA	Female	23.88	ex_smoker	7.5	1212.08	1188.91
patient109	P109L_3	patient109_3	1229.65	2.24643	1206.33	0.215349	3.58497	2.0762	14.8064	0.0965491	0.102806	0.160246	0.038667	P109L	Leg	Lesional	27	NA	Female	23.88	ex_smoker	7.5	1229.44	1206.49
patient109	P109L_4	patient109_2	1175.54	1.8899	1162.94	0.0936524	3.07225	0.890617	6.32395	0.0838725	0.0776638	0.133105	0.0343839	P109L	Leg	Lesional	27	NA	Female	23.88	ex_smoker	7.5	1175.45	1163.07
patient109	P109L_4	patient109_5	795.002	1.94651	780.017	0.0425001	3.1425	0.584502	8.77353	0.0800003	0.0855003	0.298001	0.0315	P109L	Leg	Lesional	27	NA	Female	23.88	ex_smoker	7.5	794.959	780.315
patient109	P109L_6	patient109_20	806.556	5.60025	783.673	0.017974	1.83353	1.21018	13.9302	0.0807525	0.126521	0.0791349	0.00427912	P109L	Leg	Lesional	27	NA	Female	23.88	ex_smoker	7.5	806.538	783.752
patient109	P109L_7	patient109_13	709.125	1.36553	702.125	0.0105466	1.30052	0.737864	3.11554	0.0754291	0.0845598	0.307712	0.00250758	P109L	Leg	Lesional	27	NA	Female	23.88	ex_smoker	7.5	709.115	702.433
patient109	P109L_8	patient109_11	403.4	2.85289	388.882	0.0415619	3.09192	0.879822	7.38767	0.054192	0.113804	0.0613536	0.034073	P109L	Leg	Lesional	27	NA	Female	23.88	ex_smoker	7.5	403.358	388.944
patient109	P109L_8	patient109_19	280.781	4.62275	266.92	0.197155	3.48797	1.26351	4.1367	0.0263549	0.0821056	0.0435869	0.00101365	P109L	Leg	Lesional	27	NA	Female	23.88	ex_smoker	7.5	280.584	266.963
patient109	P109L_9	patient109_1	675.908	1.67964	657.652	0.0319207	1.74652	1.05845	13.4746	0.0344541	0.0749883	0.152003	0.00354675	P109L	Leg	Lesional	27	NA	Female	23.88	ex_smoker	7.5	675.877	657.804
patient11	P11H_LA_4	patient11_9	185.064	1.78812	111.428	0.0450156	31.8511	39.7153	0.0660229	0.0350122	0.0190066	0.00250087	0.11404	P11H	Arm	Non-lesional	46	0	Male	31.56	smoker	4.2	185.019	111.431
patient11	P11H_LA_5	patient11_14	331.893	1.38146	249.087	0.0221128	39.0718	41.6129	0.0828055	0.578329	0.0281504	0.0110799	0.017094	P11H	Arm	Non-lesional	46	0	Male	31.56	smoker	4.2	331.871	249.098
patient11	P11L_LA_1	patient11_25	353.379	2.34151	212.959	0.020522	16.9817	119.996	0.649698	0.0430462	0.182696	0.027029	0.178191	P11L	Arm	Lesional	46	21	Male	31.56	smoker	4.2	353.359	212.986
patient11	P11L_LA_10	patient11_17	348.307	1.92186	238.359	0.0780179	23.7202	83.7317	0.113063	0.219548	0.123126	0.0260121	0.014007	P11L	Arm	Lesional	46	21	Male	31.56	smoker	4.2	348.229	238.385
patient11	P11L_LA_11	patient11_7	226.273	2.99592	150.947	0.103848	33.8913	37.4303	0.375633	0.153683	0.243547	0.0870859	0.0446172	P11L	Arm	Lesional	46	21	Male	31.56	smoker	4.2	226.17	151.035
patient11	P11L_LA_2	patient11_13	410.363	1.86069	269.574	0.0106983	16.2866	122.14	0.178114	0.242727	0.0534255	0.00352204	0.0142424	P11L	Arm	Lesional	46	21	Male	31.56	smoker	4.2	410.353	269.577
patient11	P11L_LA_3	patient11_30	292.927	3.65893	167.123	0.0335852	35.8762	85.7992	0.132385	0.163137	0.0861668	0.0300185	0.0240927	P11L	Arm	Lesional	46	21	Male	31.56	smoker	4.2	292.893	167.153
patient11	P11L_LA_4	patient11_22	297.166	3.3216	199.994	0.0800742	32.7669	60.5059	0.125058	0.164526	0.0935384	0.103597	0.0115	P11L	Arm	Lesional	46	21	Male	31.56	smoker	4.2	297.086	200.097
patient11	P11L_LA_5	patient11_8	394.002	2.96002	265.196	0.0735004	34.3157	91.0315	0.145001	0.0900004	0.114501	0.0635004	0.0125	P11L	Arm	Lesional	46	21	Male	31.56	smoker	4.2	393.929	265.26
patient11	P11L_LA_6	patient11_24	327.779	2.79751	239.353	0.140583	42.9649	42.0613	0.176779	0.08053	0.175165	0.0205831	0.00854677	P11L	Arm	Lesional	46	21	Male	31.56	smoker	4.2	327.639	239.374
patient11	P11L_LA_7	patient11_29	243.158	2.70831	145.183	0.125505	30.9177	63.4789	0.175605	0.215026	0.123577	0.0240025	0.2065	P11L	Arm	Lesional	46	21	Male	31.56	smoker	4.2	243.032	145.207
patient11	P11L_LA_7_repl	patient11_6	146	1.256	94.7842	0.0770001	16.291	33.2741	0.0650001	0.1875	0.0555002	0.00800002	0.00200001	P11L	Arm	Lesional	46	21	Male	31.56	smoker	4.2	145.923	94.7922
patient11	P11L_LA_8	patient11_23	251.058	2.04132	170.673	0.0785059	22.4989	55.2118	0.18555	0.288043	0.0480095	0.0210018	0.0120014	P11L	Arm	Lesional	46	21	Male	31.56	smoker	4.2	250.98	170.694
patient11	P11L_LA_9	patient11_16	177.003	4.83462	96.9812	0.0420001	30.5171	43.7132	0.165503	0.0985001	0.244503	0.398505	0.00750022	P11L	Arm	Lesional	46	21	Male	31.56	smoker	4.2	176.961	97.3797
patient110	P110L_1	patient110_4	92.0002	2.23251	49.9646	0.432001	37.9806	0.689502	0.638502	0.015	0.013	0.0225001	0.012	P110L	Back	Lesional	35	29	Male	36.71	never_smoked	17.8	91.5682	49.9871
patient110	P110L_2	patient110_10	69.0013	1.14253	22.4871	6.45167	18.8825	0.533014	0.37651	0.0195005	0.0075002	0.0975026	0.00350009	P110L	Back	Lesional	35	29	Male	36.71	never_smoked	17.8	62.5497	22.5846
patient110	P110L_3	patient110_9	36.4363	0.466587	20.1599	1.1108	13.9652	0.473166	0.164469	0.00404848	0.0703423	0.0207484	0.00101212	P110L	Back	Lesional	35	29	Male	36.71	never_smoked	17.8	35.3255	20.1806
patient110	P110L_4	patient110_6	99.4139	1.11715	54.4246	0.547781	41.8799	0.694391	0.613053	0.0476986	0.0461923	0.0391631	0.00401672	P110L	Back	Lesional	35	29	Male	36.71	never_smoked	17.8	98.8661	54.4638
patient110	P110L_5	patient110_2	59.2987	0.99451	21.0661	0.0854304	33.8329	0.843248	2.36843	0.0346747	0.0512582	0.00603038	0.016081	P110L	Back	Lesional	35	29	Male	36.71	never_smoked	17.8	59.2133	21.0722
patient110	P110L_6	patient110_3	55.0871	0.648024	16.5366	0.823302	36.063	0.70812	0.258909	0.00200317	0.0250396	0.0115182	0.0105166	P110L	Back	Lesional	35	29	Male	36.71	never_smoked	17.8	54.2638	16.5482
patient110	P110L_7	patient110_13	34.888	0.95429	8.14379	0.317071	23.8619	0.618749	0.854244	0.00359141	0.10056	0.0338619	0	P110L	Back	Lesional	35	29	Male	36.71	never_smoked	17.8	34.571	8.17765
patient110	P110L_8	patient110_12	47.9277	3.33931	13.6016	0.0250058	30.2309	0.341745	0.320907	0.00416763	0.0078143	0.0406344	0.0156286	P110L	Back	Lesional	35	29	Male	36.71	never_smoked	17.8	47.9027	13.6422
patient110	P110L_9	patient110_8	81.4664	1.44865	23.0677	0.207275	35.7671	0.954032	0.812631	0.022715	0.0670094	0.115279	0.00397513	P110L	Back	Lesional	35	29	Male	36.71	never_smoked	17.8	81.2591	23.183
patient111	P111H_1	patient111_10	373.513	13.9269	327.028	0.0890603	12.8106	16.8756	1.55397	0.0259084	1.18693	0.0124145	0.00431807	P111H	Back	Non-lesional	52	0	Male	33.02	never_smoked	6.2	373.424	327.04
patient111	P111H_2	patient111_20	706.984	6.92643	662.208	0.19871	23.8697	12.9192	0.605661	0.0715832	0.162713	0.0195013	0.00259751	P111H	Back	Non-lesional	52	0	Male	33.02	never_smoked	6.2	706.785	662.227
patient111	P111H_3	patient111_18	662.371	1.48583	643.197	7.47768	5.78374	4.01124	0.330685	0.0570319	0.0255143	0	0.00150084	P111H	Back	Non-lesional	52	0	Male	33.02	never_smoked	6.2	654.893	643.197
patient111	P111L_1	patient111_32	984.704	3.8012	969.144	0.169269	3.81604	7.37608	0.180121	0.0579243	0.14704	0.00931204	0.00355201	P111L	Back	Lesional	52	8	Male	33.02	never_smoked	6.2	984.535	969.153
patient111	P111L_2	patient111_23	650.7	8.28454	590.255	0.171976	31.8621	18.8211	0.968043	0.0234393	0.305833	0.00589697	0.00213233	P111L	Back	Lesional	52	8	Male	33.02	never_smoked	6.2	650.528	590.261
patient111	P111L_3	patient111_13	1943	2.14	1935	0.073	2.285	2.687	0.107	0.654	0.0325	0.0205	0.0025	P111L	Back	Lesional	52	8	Male	33.02	never_smoked	6.2	1942.93	1935.02
patient111	P111L_4	patient111_19	1414.93	8.93428	1362.47	0.4476	25.4806	16.4551	0.709701	0.161756	0.245582	0.0260502	0.001	P111L	Back	Lesional	52	8	Male	33.02	never_smoked	6.2	1414.49	1362.5
patient111	P111L_5	patient111_3	710.354	9.42362	646.987	1.97476	26.3657	24.2577	0.916068	0.0713159	0.308451	0.0465208	0.00303415	P111L	Back	Lesional	52	8	Male	33.02	never_smoked	6.2	708.379	647.033
patient111	P111L_6	patient111_22	793.786	7.13933	744.473	0.365538	23.4684	17.1829	0.829255	0.0840152	0.190721	0.0474117	0.00517552	P111L	Back	Lesional	52	8	Male	33.02	never_smoked	6.2	793.42	744.52
patient111	P111L_7	patient111_12	837.746	9.70191	775.927	0.379641	29.7098	20.9107	0.589766	0.129831	0.380154	0.0114437	0.00566547	P111L	Back	Lesional	52	8	Male	33.02	never_smoked	6.2	837.367	775.939
patient111	P111L_8	patient111_16	419.225	1.20128	396.53	0.0877819	5.06475	14.6691	1.53751	0.0287286	0.0798017	0.00212805	0.0234085	P111L	Back	Lesional	52	8	Male	33.02	never_smoked	6.2	419.137	396.533
patient112	P112H_2	patient112_15	247.216	0.279034	226.869	0.0456422	9.89996	8.14636	0.909549	0.0694804	0.075451	0.0144902	0.906793	P112H	Back	Non-lesional	27	0	Male	28.7	smoker	15.6	247.17	226.883
patient112	P112H_4	patient112_22	228.311	0.147201	206.895	0.0500682	11.5472	5.64519	3.83372	0.0510696	0.0916248	0.00150205	0.0485662	P112H	Back	Non-lesional	27	0	Male	28.7	smoker	15.6	228.261	206.896
patient112	P112L_1	patient112_8	420.594	0.253748	396.288	0.00917929	10.9797	12.4106	0.461644	0.110823	0.0465539	0.0140598	0.0195758	P112L	Back	Lesional	27	7	Male	28.7	smoker	15.6	420.585	396.303
patient112	P112L_2	patient112_11	64	0.178	51.7375	0.0035	9.036	2.321	0.3645	0.3	0.056	0.001	0.0025	P112L	Back	Lesional	27	7	Male	28.7	smoker	15.6	63.9965	51.7385
patient112	P112L_2	patient112_19	356.811	0.220488	324.223	0.0150688	25.3056	6.32629	0.394921	0.216408	0.0846719	0.00701031	0.0180378	P112L	Back	Lesional	27	7	Male	28.7	smoker	15.6	356.796	324.23
patient112	P112L_5	patient112_5	299.049	0.0830136	260.529	0.0325053	20.6184	17.3849	0.266544	0.0315052	0.0995163	0.00200033	0.00150025	P112L	Back	Lesional	27	7	Male	28.7	smoker	15.6	299.017	260.531
patient112	P112L_6	patient112_1	211	0.1305	203.047	0.006	5.379	2.121	0.1965	0.0455	0.033	0.036	0.0055	P112L	Back	Lesional	27	7	Male	28.7	smoker	15.6	210.994	203.083
patient112	P112L_6	patient112_18	114.05	1.61771	82.3657	0.0168341	15.4943	10.8486	2.11782	0.0273768	1.55056	0.001	0.00985427	P112L	Back	Lesional	27	7	Male	28.7	smoker	15.6	114.033	82.3667
patient112	P112L_7	patient112_3	328.913	1.73005	295.978	0.0145775	19.5119	9.42741	1.70503	0.110666	0.418875	0.0035155	0.0135775	P112L	Back	Lesional	27	7	Male	28.7	smoker	15.6	328.899	295.981
patient112	P112L_8	patient112_21	326	0.115	308.716	0.012	14.0875	2.5625	0.353	0.0515	0.025	0.0015	0.076	P112L	Back	Lesional	27	7	Male	28.7	smoker	15.6	325.988	308.718
patient112	P112L_9	patient112_4	214	0.34	200.648	0.045	7.74451	3.051	1.932	0.0535	0.1675	0.0035	0.0155	P112L	Back	Lesional	27	7	Male	28.7	smoker	15.6	213.955	200.651
patient113	P113H_1	patient113_26	1439.9	22.6034	1316.28	0.0354706	13.6486	2.15473	0.554053	37.2748	0.382704	46.9435	0.0199871	P113H	Back	Non-lesional	63	0	Male	23.66	ex_smoker	18.2	1439.86	1363.23
patient113	P113L_1	patient113_11	1094.46	17.2849	1042.85	0.0638997	6.73004	6.33964	1.04299	14.4781	0.396916	5.26567	0.00406395	P113L	Back	Lesional	63	24	Male	23.66	ex_smoker	18.2	1094.39	1048.12
patient113	P113L_2	patient113_41	1017.8	23.2992	952.11	0.0588446	13.3831	3.03114	1.91494	14.2842	0.754853	8.96064	0.00762921	P113L	Back	Lesional	63	24	Male	23.66	ex_smoker	18.2	1017.75	961.07
patient113	P113L_2	patient113_55	112	1.8645	79.0631	0.011	23.8	2.169	0.0705001	0.1855	0.0695001	4.76551	0.0015	P113L	Back	Lesional	63	24	Male	23.66	ex_smoker	18.2	111.989	83.8287
patient113	P113L_3	patient113_21	1490.58	25.4332	1346.87	0.0544589	13.3694	8.83111	2.20001	82.9191	0.819671	10.0774	0.002	P113L	Back	Lesional	63	24	Male	23.66	ex_smoker	18.2	1490.52	1356.95
patient113	P113L_4	patient113_24	1021.78	6.45431	970.457	0.0457991	11.2603	1.97497	0.354107	14.2051	0.206306	16.812	0.0116182	P113L	Back	Lesional	63	24	Male	23.66	ex_smoker	18.2	1021.74	987.269
patient113	P113L_5	patient113_22	1931.48	30.8897	1764.4	0.0356243	26.9466	3.84821	1.91684	84.892	0.735126	17.7983	0.0140516	P113L	Back	Lesional	63	24	Male	23.66	ex_smoker	18.2	1931.44	1782.2
patient113	P113L_6	patient113_5	3069	14.265	2993.68	0.013	28.182	1	1.0865	16.939	0.4605	13.355	0.0145	P113L	Back	Lesional	63	24	Male	23.66	ex_smoker	18.2	3068.99	3007.04
patient113	P113L_7	patient113_2	2196.17	17.8093	2094	0.0440175	30.4807	10.9761	0.865974	19.4442	0.325671	22.1933	0.0250383	P113L	Back	Lesional	63	24	Male	23.66	ex_smoker	18.2	2196.12	2116.2
patient113	P113L_8	patient113_19	1903.54	20.9093	1804.02	0.0777856	6.70901	1.85304	1.19309	53.796	0.359263	14.6181	0.00803416	P113L	Back	Lesional	63	24	Male	23.66	ex_smoker	18.2	1903.47	1818.64
patient113	P113L_9	patient113_13	2245	9.35	2109.1	0.042	6.687	1.212	5.533	10.0635	0.323	102.693	0.0005	P113L	Back	Lesional	63	24	Male	23.66	ex_smoker	18.2	2244.96	2211.79
patient114	P114L_1	patient114_2	1050.12	8.08437	963.554	0.0925431	52.1554	4.43438	15.8482	0.81515	5.03702	0.0598249	0.0342002	P114L	Flank	Lesional	79	17	Male	29.76	never_smoked	8.4	1050.02	963.614
patient114	P114L_10	patient114_14	389.839	5.06732	345.442	0.0747772	25.5085	2.56183	4.96412	0.0970241	6.10473	0.0148603	0.00345341	P114L	Flank	Lesional	79	17	Male	29.76	never_smoked	8.4	389.764	345.457
patient114	P114L_2	patient114_16	995.706	4.66627	931.191	0.181262	49.3492	2.09866	2.84286	0.724354	4.62096	0.020997	0.0101419	P114L	Flank	Lesional	79	17	Male	29.76	never_smoked	8.4	995.525	931.212
patient114	P114L_4	patient114_15	384.233	4.08648	357.296	0.0770467	11.3219	1.29328	2.9623	0.051031	7.11331	0.0245149	0.00750455	P114L	Flank	Lesional	79	17	Male	29.76	never_smoked	8.4	384.156	357.32
patient114	P114L_4	patient114_3	598.57	4.30352	524.846	0.0592956	51.4464	2.28352	5.52116	0.125637	9.94098	0.0245317	0.0190739	P114L	Flank	Lesional	79	17	Male	29.76	never_smoked	8.4	598.511	524.871
patient114	P114L_5	patient114_6	549.002	2.67652	500.564	0.0920006	36.6491	2.25901	3.87953	0.145501	2.70851	0.0225	0.00550004	P114L	Flank	Lesional	79	17	Male	29.76	never_smoked	8.4	548.91	500.586
patient114	P114L_6	patient114_4	904.172	9.53711	804.228	0.116935	67.0131	3.1662	5.0978	0.467862	14.5023	0.0310763	0.0110531	P114L	Flank	Lesional	79	17	Male	29.76	never_smoked	8.4	904.055	804.259
patient114	P114L_7	patient114_13	641.7	4.1105	546.126	0.0745	41.802	8.7555	4.0555	0.104	3.9665	0.006	0	P114L	Flank	Lesional	79	17	Male	29.76	never_smoked	8.4	641.626	546.132
patient115	P115H_1	patient115_18	379.163	1.38091	314.838	0.0311897	28.8388	29.1303	4.69223	0.0555678	0.0379374	0.15271	0.00524969	P115H	Leg	Non-lesional	40	0	Male	26.55	ex_smoker	10	379.132	314.991
patient115	P115H_3	patient115_7	159.432	0.816711	114.432	0.0130353	29.2011	9.94492	4.90678	0.068686	0.0230624	0.0175475	0.00802172	P115H	Leg	Non-lesional	40	0	Male	26.55	ex_smoker	10	159.419	114.449
patient115	P115L_10	patient115_12	229.708	0.952243	171.853	0.0292355	26.8534	19.5669	10.3134	0.0240149	0.0396768	0.0542946	0.0214046	P115L	Leg	Lesional	40	16	Male	26.55	ex_smoker	10	229.678	171.908
patient115	P115L_11	patient115_4	340.103	0.710806	295.54	0.0110358	15.6478	15.3754	12.7463	0.0456481	0.0135439	0.00752441	0.00501627	P115L	Leg	Lesional	40	16	Male	26.55	ex_smoker	10	340.092	295.548
patient115	P115L_3	patient115_1	100.582	0.182927	88.6434	0.0077371	5.35518	3.83152	2.52616	0.0160269	0.0099477	0.0066318	0.00276325	P115L	Leg	Lesional	40	16	Male	26.55	ex_smoker	10	100.575	88.6501
patient115	P115L_3	patient115_15	383.036	0.86008	334.142	0.0230021	23.2967	18.7107	5.74203	0.146514	0.0795074	0.00500046	0.0305028	P115L	Leg	Lesional	40	16	Male	26.55	ex_smoker	10	383.013	334.147
patient115	P115L_4	patient115_17	289.328	1.06762	245.871	0.0212135	8.29786	26.7904	6.60274	0.506629	0.0991799	0.0528319	0.0176754	P115L	Leg	Lesional	40	16	Male	26.55	ex_smoker	10	289.306	245.924
patient115	P115L_5	patient115_2	469.31	0.851147	422.642	0.0633462	13.6637	20.4171	11.3911	0.142767	0.106235	0.029687	0.003	P115L	Leg	Lesional	40	16	Male	26.55	ex_smoker	10	469.247	422.672
patient115	P115L_6	patient115_19	466.698	0.759944	425.01	0.0522498	13.6763	22.9218	3.89403	0.216847	0.134398	0.0297499	0.003	P115L	Leg	Lesional	40	16	Male	26.55	ex_smoker	10	466.646	425.04
patient115	P115L_7	patient115_13	454.001	0.281001	428.693	0.0305001	15.751	8.20802	0.961503	0.0325001	0.0190001	0.0135	0.0115	P115L	Leg	Lesional	40	16	Male	26.55	ex_smoker	10	453.971	428.706
patient115	P115L_9	patient115_14	291.378	1.96907	204.473	0.00806583	39.764	37.927	7.06869	0.141656	0.0161317	0.00100823	0.00907406	P115L	Leg	Lesional	40	16	Male	26.55	ex_smoker	10	291.37	204.474
patient116	P116H_2	patient116_19	1779.58	6.16052	1728.46	0.598918	9.12461	1.38671	31.9024	0.0553279	0.394594	1.47097	0.0326105	P116H	Arm	Non-lesional	67	0	Male	34.03	ex_smoker	4	1778.98	1729.93
patient116	P116H_3	patient116_3	3655.42	4.25513	3610.85	0.0603091	8.02702	2.46358	28.3221	0.270724	0.455195	0.51708	0.195759	P116H	Arm	Non-lesional	67	0	Male	34.03	ex_smoker	4	3655.36	3611.37
patient116	P116H_4	patient116_4	3623.01	3.29605	3569.18	0.0690016	16.8035	1.95957	30.5582	0.323505	0.327509	0.277002	0.223007	P116H	Arm	Non-lesional	67	0	Male	34.03	ex_smoker	4	3622.94	3569.45
patient116	P116L_4	patient116_1	1961.03	3.73472	1883.31	0.254836	9.5088	2.97508	60.0533	0.156908	0.855837	0.135074	0.045506	P116L	Arm	Lesional	67	57	Male	34.03	ex_smoker	4	1960.78	1883.45
patient116	P116L_6	patient116_13	3444.64	2.22701	3365.56	0.239428	9.42922	3.68124	42.21	0.107782	0.852515	0.220632	0.119583	P116L	Arm	Lesional	67	57	Male	34.03	ex_smoker	4	3444.4	3365.78
patient116	P116L_8	patient116_22	155.524	2.04662	70.8185	0.0432959	39.3876	1.33527	41.3847	0.025515	0.432559	0.0452172	0.00478088	P116L	Arm	Lesional	67	57	Male	34.03	ex_smoker	4	155.481	70.8637
patient116	P116L_9	patient116_2	3294.4	4.34033	3194.65	0.80337	4.63614	1.83768	67.274	0.0918467	0.340578	0.216809	0.210935	P116L	Arm	Lesional	67	57	Male	34.03	ex_smoker	4	3293.59	3194.86
patient117	P117H_4	patient117_10	1015.12	6.09034	905.117	0.0947559	45.6228	37.8587	19.965	0.24462	0.0904267	0.0134177	0.020236	P117H	Arm	Non-lesional	49	0	Male	43.36	smoker	7.6	1015.02	905.13
patient117	P117L_1	patient117_14	96.0957	1.784	47.3249	0.00970479	26.4376	7.623	12.8519	0.0239034	0.0362589	0	0.00443972	P117L	Arm	Lesional	49	29	Male	43.36	smoker	7.6	96.086	47.3249
patient117	P117L_10	patient117_1	254.366	2.59674	164.14	0.250361	23.5494	50.5162	13.2531	0.0235339	0.0330476	0.00200288	0.00200288	P117L	Arm	Lesional	49	29	Male	43.36	smoker	7.6	254.116	164.142
patient117	P117L_2	patient117_12	99.0001	1.134	42.2875	0.0345	43.4605	6.545	5.492	0.017	0.0195	0.002	0.00800001	P117L	Arm	Lesional	49	29	Male	43.36	smoker	7.6	98.9656	42.2895
patient117	P117L_3	patient117_5	61	1.931	15.0995	0.033	26.405	9.9085	7.5695	0.004	0.022	0.0015	0.026	P117L	Arm	Lesional	49	29	Male	43.36	smoker	7.6	60.967	15.101
patient117	P117L_4	patient117_4	51.0439	1.46526	23.9206	0.0125108	14.7557	2.79791	8.03692	0.0170146	0.0240207	0.000500431	0.0135116	P117L	Arm	Lesional	49	29	Male	43.36	smoker	7.6	51.0314	23.9211
patient117	P117L_6	patient117_3	62	2.8725	9.4185	0.024	37.991	4.1615	7.4995	0.001	0.0215	0	0.0105	P117L	Arm	Lesional	49	29	Male	43.36	smoker	7.6	61.976	9.4185
patient117	P117L_6	patient117_8	139.649	4.63975	73.0436	0.0493131	34.87	13.2162	13.6479	0.112224	0.0581006	0.00151118	0.0100112	P117L	Arm	Lesional	49	29	Male	43.36	smoker	7.6	139.599	73.0451
patient117	P117L_7	patient117_13	55	3.061	9.875	0.1005	22.2	5.6965	14.0275	0.0005	0.033	0.0035	0.0025	P117L	Arm	Lesional	49	29	Male	43.36	smoker	7.6	54.8995	9.8785
patient117	P117L_8	patient117_17	85.9201	0.9665	14.5345	0.034	42.9415	5.0235	4.48	0.0065	0.007	0.0005	0.006	P117L	Arm	Lesional	49	29	Male	43.36	smoker	7.6	85.8861	14.535
patient117	P117L_9	patient117_6	37.0027	0.532039	11.8449	0.00100007	17.6183	3.93329	3.01972	0.0095007	0.0095007	0.00200015	0.0325024	P117L	Arm	Lesional	49	29	Male	43.36	smoker	7.6	37.0017	11.8469
patient12	P12H_T_1	patient12_16	376.145	0.54355	336.306	0.0210545	19.0117	17.735	1.87574	0.462315	0.177218	0.00205434	0.0107605	P12H	Flank	Non-lesional	33	0	Male	24.69	never_smoker	4.8	376.124	336.308
patient12	P12H_T_2	patient12_19	417.372	5.50741	347.498	0.0204824	16.2881	12.5938	33.373	0.289633	1.78367	0.0131508	0.00503015	P12H	Flank	Non-lesional	33	0	Male	24.69	never_smoker	4.8	417.351	347.511
patient12	P12H_T_3	patient12_9	297.34	0.303848	236.627	0.0135155	9.93637	49.6042	0.689789	0.0475544	0.0595681	0.00300344	0.055063	P12H	Flank	Non-lesional	33	0	Male	24.69	never_smoker	4.8	297.327	236.63
patient12	P12H_T_4	patient12_12	288	0.3425	241.47	0.004	40.902	4.1965	0.66	0.3645	0.0245	0.0115	0.025	P12H	Flank	Non-lesional	33	0	Male	24.69	never_smoker	4.8	287.996	241.481
patient12	P12L_T_2	patient12_22	570.001	0.723503	532.178	0.00850006	9.22453	24.506	2.25651	0.601501	0.481504	0.00200001	0.019	P12L	Flank	Lesional	33	13	Male	24.69	never_smoker	4.8	569.993	532.18
patient12	P12L_T_3	patient12_2	701.191	0.659965	664.821	0.0108045	9.07959	23.6185	2.15329	0.610741	0.191364	0.0221341	0.0229693	P12L	Flank	Lesional	33	13	Male	24.69	never_smoker	4.8	701.18	664.843
patient12	P12L_T_4	patient12_17	996.255	1.33621	957.515	0.0251467	17.5663	16.7882	2.14747	0.507412	0.301307	0.00602445	0.0620677	P12L	Flank	Lesional	33	13	Male	24.69	never_smoker	4.8	996.23	957.521
patient12	P12L_T_5	patient12_14	635.79	1.05637	588.297	0.0619178	16.8944	26.2689	2.54705	0.28303	0.347104	0.0168059	0.0183582	P12L	Flank	Lesional	33	13	Male	24.69	never_smoker	4.8	635.729	588.313
patient12	P12L_T_6	patient12_1	537.654	1.0979	506.609	0.00965567	5.17139	20.8438	1.86601	0.988025	0.766533	0.00150001	0.300671	P12L	Flank	Lesional	33	13	Male	24.69	never_smoker	4.8	537.645	506.61
patient12	P12L_T_6	patient12_24	231.008	0.435016	204.533	0.00750027	10.5244	13.463	1.82557	0.101004	0.0350013	0.000500018	0.0835031	P12L	Flank	Lesional	33	13	Male	24.69	never_smoker	4.8	231.001	204.533
patient12	P12L_T_7	patient12_3	978.839	2.09782	931.241	0.0266149	19.5414	19.3287	5.71943	0.418785	0.396809	0.00908937	0.0587896	P12L	Flank	Lesional	33	13	Male	24.69	never_smoker	4.8	978.812	931.25
patient12	P12L_T_8	patient12_11	593.077	1.13777	540.861	0.0525715	34.5694	13.4164	2.467	0.339912	0.196699	0.0147324	0.0218932	P12L	Flank	Lesional	33	13	Male	24.69	never_smoker	4.8	593.025	540.876
patient12	P12L_T_9	patient12_26	52.0116	0.58413	11.369	0.0250056	34.8668	4.25545	0.814181	0.00550122	0.0830185	0.00700156	0.00150033	P12L	Flank	Lesional	33	13	Male	24.69	never_smoker	4.8	51.9866	11.376
patient14	P14H_LL_2	patient14_23	635.916	16.4774	503.268	29.1388	21.7883	57.7282	3.21076	0.213915	4.01035	0.05386	0.0270051	P14H	Leg	Non-lesional	71	0	Male	35.01	ex_smoker	6.4	606.778	503.322
patient14	P14H_LL_3	patient14_7	812.639	9.93899	692.494	44.3608	37.3952	22.9172	2.94218	0.127077	2.41701	0.0281734	0.0186357	P14H	Leg	Non-lesional	71	0	Male	35.01	ex_smoker	6.4	768.278	692.522
patient14	P14H_LL_4	patient14_19	552.522	3.97769	454.388	38.2994	21.0723	32.3019	1.85012	0.0512607	0.572085	0.00514177	0.0035	P14H	Leg	Non-lesional	71	0	Male	35.01	ex_smoker	6.4	514.222	454.393
patient14	P14L_LL_1	patient14_2	808.328	8.08802	622.058	85.6946	37.4462	50.9472	3.3	0.264859	0.517897	0.00850846	0.0025	P14L	Leg	Lesional	71	27	Male	35.01	ex_smoker	6.4	722.633	622.067
patient14	P14L_LL_2	patient14_3	851.564	8.58321	616.281	132.917	41.7457	48.1476	3.11033	0.118038	0.630864	0.0110005	0.0190012	P14L	Leg	Lesional	71	27	Male	35.01	ex_smoker	6.4	718.647	616.292
patient14	P14L_LL_3	patient14_12	663.48	9.13006	394.981	161.02	28.558	65.0661	3.57492	0.315899	0.821251	0.00788282	0.0045	P14L	Leg	Lesional	71	27	Male	35.01	ex_smoker	6.4	502.46	394.989
patient14	P14L_LL_4	patient14_6	918.18	13.0105	664.49	138.126	68.6618	25.7252	6.49301	0.522914	1.00995	0.134752	0.00580297	P14L	Leg	Lesional	71	27	Male	35.01	ex_smoker	6.4	780.054	664.625
patient14	P14L_LL_5	patient14_16	957.524	9.25766	689.699	180.218	62.1338	11.7802	3.23708	0.382577	0.672875	0.138027	0.00450505	P14L	Leg	Lesional	71	27	Male	35.01	ex_smoker	6.4	777.306	689.837
patient14	P14L_LL_7	patient14_11	674.143	4.73874	332.171	256.317	24.0783	53.0283	2.63714	0.0960176	1.03565	0.0309104	0.0105001	P14L	Leg	Lesional	71	27	Male	35.01	ex_smoker	6.4	417.827	332.202
patient14	P14L_LL_8	patient14_18	741.798	11.4454	415.163	212.079	43.3883	49.5686	9.01555	0.0672079	1.00997	0.0506011	0.00962359	P14L	Leg	Lesional	71	27	Male	35.01	ex_smoker	6.4	529.719	415.214
patient16	P16H_UL_1	patient16_3	274.489	3.84379	218.097	0.0876249	34.1864	17.4723	0.514713	0.112265	0.0596839	0.00393553	0.111948	P16H	Leg	Non-lesional	60	0	Male	35.92	never_smoker	1.8	274.402	218.1
patient16	P16H_UL_2	patient16_7	314	1.8105	271.494	0.026	28.2885	11.674	0.376001	0.177	0.0415001	0.00600001	0.107	P16H	Leg	Non-lesional	60	0	Male	35.92	never_smoker	1.8	313.974	271.5
patient16	P16L_UL_1	patient16_4	454.922	8.75968	356.216	0.0687796	38.8579	48.0082	2.11926	0.211898	0.285808	0.00977964	0.383954	P16L	Leg	Lesional	60	28	Male	35.92	never_smoker	1.8	454.853	356.226
patient16	P16L_UL_2	patient16_8	567.243	2.07684	462.185	0.0519821	90.3605	11.3319	0.643182	0.116643	0.0528178	0.0290786	0.395168	P16L	Leg	Lesional	60	28	Male	35.92	never_smoker	1.8	567.191	462.214
patient16	P16L_UL_3	patient16_18	205.689	2.27492	171.491	0.0118271	21.1603	7.60588	2.29446	0.0246827	0.0385667	0.0195405	0.768249	P16L	Leg	Lesional	60	28	Male	35.92	never_smoker	1.8	205.677	171.51
patient16	P16L_UL_4	patient16_16	595.746	5.05826	530.919	0.0225637	28.6376	10.115	1.00228	0.806092	0.0334684	0.00772348	19.1443	P16L	Leg	Lesional	60	28	Male	35.92	never_smoker	1.8	595.724	530.927
patient16	P16L_UL_5	patient16_11	437	8.9355	388.23	0.022	23.7695	14.7055	1.0385	0.0845	0.046	0.0345	0.1345	P16L	Leg	Lesional	60	28	Male	35.92	never_smoker	1.8	436.978	388.264
patient16	P16L_UL_6	patient16_15	952.599	12.8771	822.759	0.128218	78.655	35.0844	1.34021	0.518523	0.111714	0.050367	1.07441	P16L	Leg	Lesional	60	28	Male	35.92	never_smoker	1.8	952.471	822.809
patient16	P16L_UL_8	patient16_10	230.745	23.4371	170.04	0.194126	22.9962	11.0823	2.42984	0.113867	0.138948	0.261845	0.0501619	P16L	Leg	Lesional	60	28	Male	35.92	never_smoker	1.8	230.55	170.302
patient17	P17H_LL_2	patient17_39	1415.26	0.634882	1402.88	0.145214	2.30841	1.50705	0.461209	0.0490476	0.069852	7.20491	0.00571473	P17H	Leg	Non-lesional	59	0	Male	30.19	smoker	3.2	1415.12	1410.08
patient17	P17H_LL_3	patient17_14	1865.09	1.86601	1859.33	0.0135009	1.16806	1.18906	0.150008	0.158524	0.0665	1.14556	0.00200171	P17H	Leg	Non-lesional	59	0	Male	30.19	smoker	3.2	1865.07	1860.47
patient17	P17H_LL_3	patient17_34	2562.43	2.09338	2549.69	0.0450334	1.91251	2.71493	0.409911	0.188931	0.140889	5.22623	0.00764985	P17H	Leg	Non-lesional	59	0	Male	30.19	smoker	3.2	2562.38	2554.92
patient17	P17H_LL_4	patient17_31	2518.08	2.46742	2504.46	0.0375197	2.47531	2.8042	1.66832	0.395598	0.634121	3.12024	0.0165131	P17H	Leg	Non-lesional	59	0	Male	30.19	smoker	3.2	2518.05	2507.58
patient17	P17H_LL_5	patient17_35	1950.56	1.09546	1937.8	0.0136586	4.02472	3.69831	0.61957	0.285871	0.435505	2.58188	0.00473185	P17H	Leg	Non-lesional	59	0	Male	30.19	smoker	3.2	1950.55	1940.39
patient17	P17L_5	patient17_38	169.189	0.0650807	150.992	0.0210261	0.232789	0.699367	0.0260323	0.0515639	0.0150186	0.0856062	0	P17L	Leg	Lesional	59	3	Male	30.19	smoker	3.2	169.168	151.078
patient17	P17L_6	patient17_22	2568.23	1.40418	2463.34	0.0750038	3.93759	1.33705	1.42265	0.333409	0.0965815	79.2782	0.00451516	P17L	Leg	Lesional	59	3	Male	30.19	smoker	3.2	2568.16	2542.62
patient17	P17L_7	patient17_27	1540.97	1.13354	1439.62	0.116748	2.69332	1.32263	0.233823	0.183313	0.182954	78.4881	0.0005	P17L	Leg	Lesional	59	3	Male	30.19	smoker	3.2	1540.86	1518.11
patient17	P17L_8	patient17_20	2091.72	1.11057	1988.97	0.0605254	3.47922	1.33257	0.212566	0.222548	0.124557	79.2125	0.0005	P17L	Leg	Lesional	59	3	Male	30.19	smoker	3.2	2091.66	2068.18
patient17	P17L_9	patient17_19	16	0	0	0	0	0	0	0	0	0	0	P17L	Leg	Lesional	59	3	Male	30.19	smoker	3.2	16	0
patient17	P17L_9	patient17_29	1684.39	0.943185	1679.79	0.0302614	1.26799	0.866874	0.316009	0.319284	0.0792772	0.742281	0.033	P17L	Leg	Lesional	59	3	Male	30.19	smoker	3.2	1684.36	1680.53
patient17	P17L_LL_1	patient17_5	3181.05	0.707082	3172.42	0.0391789	1.75412	0.898365	0.545102	1.78858	0.0875954	2.79565	0.00610221	P17L	Leg	Lesional	59	3	Male	30.19	smoker	3.2	3181.01	3175.22
patient17	P17L_LL_2	patient17_33	1834.52	0.624027	1826.81	0.0306201	3.06202	2.45868	0.272198	0.167929	0.0590686	1.03673	0.003	P17L	Leg	Lesional	59	3	Male	30.19	smoker	3.2	1834.49	1827.85
patient17	P17L_LL_2	patient17_6	2167.01	0.429502	2159.99	0.0240002	1.13301	1.07451	0.293504	1.5995	0.0530004	2.40701	0.0150003	P17L	Leg	Lesional	59	3	Male	30.19	smoker	3.2	2166.99	2162.39
patient17	P17L_LL_3	patient17_3	1918	0.7755	1908.84	0.1555	3.343	2.4115	0.2715	0.411	0.0755	1.7155	0.0035	P17L	Leg	Lesional	59	3	Male	30.19	smoker	3.2	1917.84	1910.55
patient17	P17L_LL_4	patient17_25	1876	0.652388	1867.14	0.0352591	2.66269	1.72345	0.155689	0.401639	0.0180116	3.21262	0.00312633	P17L	Leg	Lesional	59	3	Male	30.19	smoker	3.2	1875.97	1870.35
patient18	P18H_LA_6	patient18_1	523.021	0.782532	107.286	389.658	13.5331	9.99141	0.185508	0.0515021	0.0105004	0.00150006	1.52106	P18H	Arm	Non-lesional	27	0	Female	24.38	never_smoker	3.2	133.363	107.287
patient18	P18H_LA_7	patient18_13	246.57	0.266438	35.3267	196.152	9.44913	5.1097	0.1457	0.0101888	0.0117172	0.00356609	0.0947562	P18H	Arm	Non-lesional	27	0	Female	24.38	never_smoker	3.2	50.4179	35.3303
patient18	P18H_LA_8	patient18_12	422.447	1.01082	37.5845	356.471	21.7626	5.34675	0.181703	0.017814	0.0167961	0.0290114	0.0254486	P18H	Arm	Non-lesional	27	0	Female	24.38	never_smoker	3.2	65.9755	37.6135
patient18	P18L_T_10	patient18_9	209.886	1.65478	89.9819	94.6999	8.30098	14.9323	0.158519	0.00994196	0.0237502	0.0071803	0.116542	P18L	Flank	Lesional	27	14	Female	24.38	never_smoker	3.2	115.186	89.9891
patient18	P18L_T_11	patient18_7	330.294	0.736973	140.203	163.858	6.78896	18.5168	0.134405	0.0166942	0.0102098	0.00335491	0.0260647	P18L	Flank	Lesional	27	14	Female	24.38	never_smoker	3.2	166.436	140.206
patient18	P18L_T_14	patient18_10	234.817	6.24075	85.5266	101.024	6.42384	34.7969	0.554457	0.05948	0.176888	0.00206887	0.0113788	P18L	Flank	Lesional	27	14	Female	24.38	never_smoker	3.2	133.792	85.5287
patient18	P18L_T_15	patient18_8	234.004	1.79203	89.1626	115.92	3.35456	22.9729	0.715013	0.0140003	0.0255005	0.00150003	0.0465008	P18L	Flank	Lesional	27	14	Female	24.38	never_smoker	3.2	118.085	89.1641
patient18	P18L_T_16	patient18_17	347.072	4.35393	97.5654	211.912	9.96052	20.3001	0.353634	0.0200045	0.0155019	0.00300119	2.58816	P18L	Flank	Lesional	27	14	Female	24.38	never_smoker	3.2	135.16	97.5684
patient18	P18L_T_17	patient18_3	362.482	2.31763	159.57	164.379	19.3431	16.4329	0.15725	0.1003	0.0150315	0.00907636	0.158072	P18L	Flank	Lesional	27	14	Female	24.38	never_smoker	3.2	198.104	159.579
patient18	P18L_T_18	patient18_14	203.792	2.44099	76.933	109.635	4.72285	9.75641	0.204796	0.010541	0.00602341	0.00953706	0.0727828	P18L	Flank	Lesional	27	14	Female	24.38	never_smoker	3.2	94.1569	76.9425
patient18	P18L_T_19	patient18_11	72.9348	0.332315	26.689	18.944	10.5909	16.0749	0.217777	0.0405764	0.0385219	0.000513625	0.0061635	P18L	Flank	Lesional	27	14	Female	24.38	never_smoker	3.2	53.9907	26.6895
patient18	P18L_T_7	patient18_4	281.528	3.29396	78.4304	171.019	20.6545	7.58283	0.184416	0.0873027	0.015683	0.00822444	0.252643	P18L	Flank	Lesional	27	14	Female	24.38	never_smoker	3.2	110.51	78.4386
patient18	P18L_T_8	patient18_18	367.319	1.4045	86.6505	208.069	23.8365	25.7525	0.233	0.0075	0.016	0	0.031	P18L	Flank	Lesional	27	14	Female	24.38	never_smoker	3.2	159.25	86.6505
patient18	P18L_T_9	patient18_2	232.718	1.72232	56.526	153.315	8.41648	12.1661	0.456409	0.0486502	0.0135418	0.0010031	0.0526626	P18L	Flank	Lesional	27	14	Female	24.38	never_smoker	3.2	79.4031	56.527
patient19	P19H_T_2	patient19_9	91.0234	1.1803	71.1688	0.0135035	14.5832	3.04328	0.891229	0.0485125	0.0910234	0.00300077	0.000500128	P19H	Abdomen	Non-lesional	18	0	Male	33.02	never_smoker	5.1	91.0099	71.1718
patient19	P19L_11	patient19_4	279.064	3.50424	241.694	0.0180044	21.4029	4.5132	7.1483	0.483604	0.264051	0.0235033	0.0120024	P19L	Abdomen	Lesional	18	6	Male	33.02	never_smoker	5.1	279.046	241.718
patient19	P19L_12	patient19_12	231.001	6.95502	201.798	0.0345001	8.16853	5.35002	7.60953	0.712502	0.324501	0.0390001	0.00950003	P19L	Abdomen	Lesional	18	6	Male	33.02	never_smoker	5.1	230.966	201.837
patient19	P19L_T_1	patient19_14	110.052	1.09052	99.6279	0.0460219	4.86732	1.61627	2.69578	0.0425202	0.0565269	0.00550262	0.0040019	P19L	Abdomen	Lesional	18	6	Male	33.02	never_smoker	5.1	110.006	99.6334
patient19	P19L_T_10	patient19_5	402.117	3.20093	380.663	0.013246	11.7478	2.38059	3.74134	0.240726	0.123576	0.0025	0.0026968	P19L	Abdomen	Lesional	18	6	Male	33.02	never_smoker	5.1	402.104	380.666
patient19	P19L_T_2	patient19_6	258.051	7.74326	210.95	0.0369478	15.7951	15.7397	6.75065	0.200733	0.781931	0.0511926	0.00153645	P19L	Abdomen	Lesional	18	6	Male	33.02	never_smoker	5.1	258.014	211.001
patient19	P19L_T_3	patient19_25	187.418	6.34303	160.401	0.0390949	9.97712	4.13759	5.86162	0.135802	0.50306	0.0150222	0.00404747	P19L	Abdomen	Lesional	18	6	Male	33.02	never_smoker	5.1	187.379	160.416
patient19	P19L_T_4	patient19_23	204.459	3.70777	173.815	0.0312379	8.79488	4.66776	11.6866	1.34767	0.390026	0.00902461	0.00905742	P19L	Abdomen	Lesional	18	6	Male	33.02	never_smoker	5.1	204.428	173.824
patient19	P19L_T_5	patient19_11	157.65	1.65231	146.068	0.0160663	3.40002	1.67742	4.63562	0.0828417	0.11397	0.00301242	0.000502071	P19L	Abdomen	Lesional	18	6	Male	33.02	never_smoker	5.1	157.634	146.071
patient19	P19L_T_6	patient19_1	305.77	8.1407	257.922	0.0110947	19.3666	7.30979	10.8781	0.276959	1.83583	0.0201042	0.00855683	P19L	Abdomen	Lesional	18	6	Male	33.02	never_smoker	5.1	305.759	257.942
patient19	P19L_T_7	patient19_8	271.094	1.18641	260.323	0.0355123	6.41221	1.78662	1.06987	0.101035	0.0585202	0.00100035	0.119541	P19L	Abdomen	Lesional	18	6	Male	33.02	never_smoker	5.1	271.058	260.324
patient19	P19L_T_8	patient19_21	171.022	1.66125	156.974	0.0200015	5.96203	2.85747	3.1647	0.288043	0.0800092	0.00600056	0.00800098	P19L	Abdomen	Lesional	18	6	Male	33.02	never_smoker	5.1	171.002	156.98
patient19	P19L_T_9	patient19_13	205.139	2.02409	189.078	0.0625603	6.04548	3.84784	3.57867	0.330247	0.141619	0.0135119	0.0175163	P19L	Abdomen	Lesional	18	6	Male	33.02	never_smoker	5.1	205.077	189.091
patient20	P20H_T_1	patient20_24	573.76	0.650678	555.2	0.028613	12.2993	3.02501	1.32127	1.16827	0.0378273	0.0253555	0.0030435	P20H	Back	Non-lesional	52	0	Male	24.34	never_smoker	3.7	573.731	555.226
patient20	P20H_T_2	patient20_30	792.101	2.01999	772.013	0.0265484	8.93466	1.67499	0.746185	6.63793	0.0215526	0.0030187	0.0226659	P20H	Back	Non-lesional	52	0	Male	24.34	never_smoker	3.7	792.074	772.016
patient20	P20L_10	patient20_18	346.334	1.07557	249.361	0.0470557	77.6353	9.36136	7.50378	1.2439	0.0721212	0.0205028	0.0135014	P20L	Back	Lesional	52	20	Male	24.34	never_smoker	3.7	346.287	249.382
patient20	P20L_11	patient20_32	1415.09	4.16606	1254.97	0.03	51.8661	4.35356	21.3837	78.2469	0.0425787	0.0106808	0.0158255	P20L	Back	Lesional	52	20	Male	24.34	never_smoker	3.7	1415.06	1254.98
patient20	P20L_12	patient20_10	1469.14	3.78622	1304.57	0.0360053	58.2482	6.56935	17.5487	78.2993	0.0600229	0.00900088	0.0125013	P20L	Back	Lesional	52	20	Male	24.34	never_smoker	3.7	1469.1	1304.58
patient20	P20L_13	patient20_21	495	1.1915	465.539	0.0065	22.99	2.3165	0.469	2.458	0.017	0.004	0.0085	P20L	Back	Lesional	52	20	Male	24.34	never_smoker	3.7	494.994	465.543
patient20	P20L_13	patient20_27	1020.78	2.25142	960.083	0.116134	42.342	3.50632	1.35599	10.9486	0.141182	0.00600519	0.0315473	P20L	Back	Lesional	52	20	Male	24.34	never_smoker	3.7	1020.67	960.089
patient20	P20L_14	patient20_35	708.062	1.66864	677.748	0.0025	17.4886	4.62048	4.00239	2.35179	0.147969	0.00738154	0.0240969	P20L	Back	Lesional	52	20	Male	24.34	never_smoker	3.7	708.059	677.755
patient20	P20L_T_1	patient20_34	340.124	0.925284	256.525	0.0390077	74.0308	6.59365	1.29538	0.638186	0.0410144	0.0215051	0.0135016	P20L	Back	Lesional	52	20	Male	24.34	never_smoker	3.7	340.085	256.547
patient20	P20L_T_2	patient20_8	388.001	1.007	315.625	0.0285	59.7691	9.25001	1.2755	0.942501	0.0610001	0.021	0.0215	P20L	Back	Lesional	52	20	Male	24.34	never_smoker	3.7	387.972	315.646
patient20	P20L_T_3	patient20_31	1874.42	21.1024	1755.8	0.12998	38.5427	2.89006	0.893788	55.0059	0.0343615	0.0135817	0.0122995	P20L	Back	Lesional	52	20	Male	24.34	never_smoker	3.7	1874.29	1755.81
patient20	P20L_T_3	patient20_13	145.886	0.169529	138.569	0.00553359	4.95558	1.39949	0.381818	0.336543	0.0171038	0.000503053	0.0503053	P20L	Back	Lesional	52	20	Male	24.34	never_smoker	3.7	145.88	138.57
patient20	P20L_T_4	patient20_11	408	0.861	367.82	0.005	35.1565	2.4245	0.6955	1.0195	0.006	0.0045	0.008	P20L	Back	Lesional	52	20	Male	24.34	never_smoker	3.7	407.995	367.824
patient20	P20L_T_4	patient20_33	1792.26	3.8185	1633.82	0.0330021	67.5451	5.61992	2.21395	79.1253	0.0530124	0.0100008	0.013001	P20L	Back	Lesional	52	20	Male	24.34	never_smoker	3.7	1792.22	1633.83
patient20	P20L_T_5	patient20_19	1764.01	3.73852	1603.18	0.0350001	66.9755	5.41305	5.07252	79.534	0.0415001	0.00900004	0.0170002	P20L	Back	Lesional	52	20	Male	24.34	never_smoker	3.7	1763.98	1603.19
patient20	P20L_T_6	patient20_2	518.032	1.29412	458.893	0.00900105	48.9883	3.60129	1.88279	3.33561	0.0125015	0.00650047	0.00850023	P20L	Back	Lesional	52	20	Male	24.34	never_smoker	3.7	518.023	458.9
patient20	P20L_T_7	patient20_37	623.47	1.51085	581.835	0.0587406	27.1511	3.64583	3.9257	5.27405	0.045083	0.011047	0.0130138	P20L	Back	Lesional	52	20	Male	24.34	never_smoker	3.7	623.411	581.846
patient20	P20L_T_8	patient20_15	872.006	1.70091	842.733	0.014484	14.9141	6.18578	3.20583	3.17201	0.0612205	0.00463419	0.0142236	P20L	Back	Lesional	52	20	Male	24.34	never_smoker	3.7	871.992	842.738
patient20	P20L_T_9	patient20_17	836.965	1.19329	770.673	0.200841	49.808	8.53667	2.58708	3.26261	0.0352267	0.0133774	0.655	P20L	Back	Lesional	52	20	Male	24.34	never_smoker	3.7	836.765	770.687
patient21	P21H_T_1	patient21_6	749.798	3.92259	321.029	346.686	67.8125	8.23202	1.87521	0.0741372	0.148884	0.00354061	0.0138529	P21H	Back	Non-lesional	60	0	Male	26.28	ex_smoker	2.5	403.112	321.032
patient21	P21H_T_2	patient21_31	529.898	3.15264	301.715	150.952	55.396	16.2419	2.17765	0.0550521	0.169598	0.00108232	0.0377059	P21H	Back	Non-lesional	60	0	Male	26.28	ex_smoker	2.5	378.947	301.716
patient21	P21H_T_3	patient21_1	367.525	1.32139	186.958	135.365	30.2842	6.50779	6.85429	0.101645	0.129184	0.00250357	0.000500715	P21H	Back	Non-lesional	60	0	Male	26.28	ex_smoker	2.5	232.159	186.96
patient21	P21L_10	patient21_26	628.159	2.30173	247.275	275.853	90.4148	9.83324	2.02073	0.0878738	0.360458	0.00759344	0.0035	P21L	Back	Lesional	60	21	Male	26.28	ex_smoker	2.5	352.305	247.283
patient21	P21L_11	patient21_18	396.474	1.47145	220.506	92.5875	69.538	10.7996	1.14606	0.0575982	0.343992	0.00200982	0.0213632	P21L	Back	Lesional	60	21	Male	26.28	ex_smoker	2.5	303.886	220.508
patient21	P21L_13	patient21_11	94.0282	3.91617	11.3694	4.14224	65.7337	4.04871	3.42002	0.0255076	1.3519	0.0145043	0.0060018	P21L	Back	Lesional	60	21	Male	26.28	ex_smoker	2.5	89.8859	11.3839
patient21	P21L_T_1	patient21_32	477.032	2.36002	216.855	163.696	80.7338	10.7974	2.12539	0.063503	0.355531	0.0265005	0.0185	P21L	Back	Lesional	60	21	Male	26.28	ex_smoker	2.5	313.336	216.882
patient21	P21L_T_2	patient21_12	433.17	1.75969	237.609	103.266	77.1165	11.5688	1.40739	0.0635113	0.364074	0.0115103	0.00300051	P21L	Back	Lesional	60	21	Male	26.28	ex_smoker	2.5	329.903	237.62
patient21	P21L_T_3	patient21_21	475.1	1.72361	249.308	135.974	76.1358	10.0429	1.3906	0.0770055	0.432507	0.00600192	0.00950321	P21L	Back	Lesional	60	21	Male	26.28	ex_smoker	2.5	339.126	249.314
patient21	P21L_T_3	patient21_23	541	2.1805	256.066	184.542	85.786	10.396	1.4785	0.0955	0.446	0.005	0.005	P21L	Back	Lesional	60	21	Male	26.28	ex_smoker	2.5	356.458	256.071
patient21	P21L_T_4	patient21_17	536.965	1.68439	234.993	206.771	78.3037	12.439	2.27553	0.0633687	0.402754	0.00303687	0.0288067	P21L	Back	Lesional	60	21	Male	26.28	ex_smoker	2.5	330.194	234.997
patient21	P21L_T_5	patient21_25	419.925	4.8276	201.239	97.9853	88.1047	22.5657	4.01147	0.332052	0.797239	0.019	0.0430075	P21L	Back	Lesional	60	21	Male	26.28	ex_smoker	2.5	321.94	201.258
patient21	P21L_T_6	patient21_3	579.341	4.5535	331.044	101.835	111.681	7.905	3.3005	0.4275	0.182	0.01	0.0615	P21L	Back	Lesional	60	21	Male	26.28	ex_smoker	2.5	477.505	331.054
patient21	P21L_T_7	patient21_30	707.026	5.64319	341.411	219.243	124.304	10.2179	5.46689	0.439502	0.227508	0.0105001	0.0630003	P21L	Back	Lesional	60	21	Male	26.28	ex_smoker	2.5	487.783	341.421
patient21	P21L_T_9	patient21_29	656.362	3.92726	346.82	169.154	121.544	9.6211	4.5785	0.420976	0.239519	0.00875674	0.0485513	P21L	Back	Lesional	60	21	Male	26.28	ex_smoker	2.5	487.208	346.829
patient22	P22H_T_1	patient22_12	277.114	0.603311	240.934	0.377325	9.99553	24.703	0.343069	0.125775	0.0199399	0.00664665	0.00562409	P22H	Back	Non-lesional	55	0	Male	26.47	ex_smoker	15.6	276.737	240.94
patient22	P22H_T_2	patient22_23	325.167	0.611541	277.648	0.0380174	28.1816	18.1729	0.39288	0.0551484	0.0270551	0.0205006	0.0200468	P22H	Back	Non-lesional	55	0	Male	26.47	ex_smoker	15.6	325.129	277.668
patient22	P22H_T_3	patient22_8	282.344	1.83042	218.996	0.110883	38.0236	22.3104	0.853225	0.0763654	0.121085	0.00361061	0.0180092	P22H	Back	Non-lesional	55	0	Male	26.47	ex_smoker	15.6	282.233	219
patient22	P22L_T_1	patient22_22	435.926	1.10702	369.972	0.238992	36.8968	27.3912	0.240924	0.0366264	0.0227089	0.00486339	0.0151262	P22L	Back	Lesional	55	33	Male	26.47	ex_smoker	15.6	435.687	369.977
patient22	P22L_T_3	patient22_2	498.362	1.08815	424.127	0.120809	51.5367	20.903	0.468633	0.0314655	0.0365054	0.0172793	0.0326303	P22L	Back	Lesional	55	33	Male	26.47	ex_smoker	15.6	498.241	424.144
patient22	P22L_T_4	patient22_20	523.11	2.3414	429.613	0.393133	45.7764	43.2477	1.55235	0.0466183	0.103443	0.00943353	0.0263671	P22L	Back	Lesional	55	33	Male	26.47	ex_smoker	15.6	522.717	429.623
patient22	P22L_T_5	patient22_1	460.295	1.15769	396.508	0.284244	29.2355	32.6381	0.374737	0.0190986	0.0520987	0.0160001	0.00950004	P22L	Back	Lesional	55	33	Male	26.47	ex_smoker	15.6	460.011	396.524
patient22	P22L_T_6	patient22_16	473.034	0.906195	389.432	0.0548155	65.4757	16.6354	0.310635	0.159955	0.0443507	0.00319296	0.0120306	P22L	Back	Lesional	55	33	Male	26.47	ex_smoker	15.6	472.979	389.435
patient22	P22L_T_7	patient22_9	435.855	1.40501	329.841	1.09582	89.3967	13.3671	0.630408	0.0450859	0.0422556	0.00533482	0.0262952	P22L	Back	Lesional	55	33	Male	26.47	ex_smoker	15.6	434.759	329.846
patient22	P22L_T_9	patient22_17	724.928	1.50746	618.253	0.0891383	50.0773	53.8241	0.982086	0.147781	0.0276067	0.0146146	0.00452766	P22L	Back	Lesional	55	33	Male	26.47	ex_smoker	15.6	724.839	618.268
patient23	P23H_T_2	patient23_22	231.615	0.567511	179.804	0.0176293	36.3047	13.4663	1.29082	0.103405	0.0506946	0.00924217	0.001	P23H	Flank	Non-lesional	31	0	Male	23.55	smoker	1	231.598	179.813
patient23	P23H_T_3	patient23_20	80.0013	0.211503	62.444	0.0575009	8.31313	7.73262	1.20602	0.0220004	0.0105002	0.00300005	0.00100002	P23H	Flank	Non-lesional	31	0	Male	23.55	smoker	1	79.9438	62.447
patient23	P23H_T_5	patient23_28	300.642	0.286745	268.348	0.0547334	18.2547	13.0555	0.501773	0.107651	0.00952653	0.0105212	0.0125318	P23H	Flank	Non-lesional	31	0	Male	23.55	smoker	1	300.587	268.359
patient23	P23H_T_6	patient23_25	212.18	0.392898	166.105	0.00832524	25.1313	19.1097	1.32398	0.0359215	0.0672823	0.00110841	0.00443365	P23H	Flank	Non-lesional	31	0	Male	23.55	smoker	1	212.171	166.106
patient23	P23L_T_1	patient23_30	340.666	0.62318	309.063	0.017062	9.13673	11.8822	9.64093	0.226795	0.0189441	0.0531437	0.0041034	P23L	Back	Lesional	31	4	Male	23.55	smoker	1	340.649	309.116
patient23	P23L_T_10	patient23_17	143.869	0.210237	118.195	0.00813816	8.36987	16.5192	0.488993	0.0429145	0.0219671	0.00369343	0.00855527	P23L	Back	Lesional	31	4	Male	23.55	smoker	1	143.86	118.199
patient23	P23L_T_2	patient23_5	391.099	0.931896	345.959	0.0312232	15.8152	26.3133	1.79462	0.0829538	0.162645	0.0056418	0.00252836	P23L	Back	Lesional	31	4	Male	23.55	smoker	1	391.067	345.964
patient23	P23L_T_3	patient23_7	179	0.326	119.157	0.0830001	33.554	25.4205	0.4375	0.012	0.007	0.002	0.0015	P23L	Back	Lesional	31	4	Male	23.55	smoker	1	178.917	119.159
patient23	P23L_T_4	patient23_18	649.545	0.610025	612.558	0.13478	15.8255	18.82	1.40556	0.113239	0.0531571	0.0120229	0.0125096	P23L	Back	Lesional	31	4	Male	23.55	smoker	1	649.41	612.57
patient23	P23L_T_5	patient23_26	440.01	0.50201	409.008	0.0520347	14.418	14.3559	1.4496	0.188079	0.0160347	0.00802475	0.0125297	P23L	Back	Lesional	31	4	Male	23.55	smoker	1	439.958	409.016
patient23	P23L_T_6	patient23_10	904.04	0.501153	882.323	0.040733	5.2491	13.791	0.60342	1.48833	0.0211687	0.0185161	0.0035	P23L	Back	Lesional	31	4	Male	23.55	smoker	1	904	882.342
patient23	P23L_T_8	patient23_23	103.605	0.682991	58.5722	0.0135793	19.2434	24.5494	0.37318	0.0261528	0.13529	0.00553233	0.00352057	P23L	Back	Lesional	31	4	Male	23.55	smoker	1	103.592	58.5778
patient24	P24H_T_1	patient24_33	960.88	0.793491	803.027	136.474	15.1897	1.42288	0.0345293	2.59734	0.069716	1.2687	0.00219067	P24H	Flank	Non-lesional	63	0	Male	30.03	ex_smoker	4.5	824.406	804.296
patient24	P24L_10	patient24_21	636.11	0.167029	494.829	119.346	18.4847	2.68147	0.0615107	0.371565	0.0160028	0.151026	0.00200035	P24L	Back	Lesional	63	43	Male	30.03	ex_smoker	4.5	516.764	494.98
patient24	P24L_11	patient24_2	1017.63	0.362875	769.586	176.961	65.9401	2.05979	0.0760589	1.86313	0.0050652	0.763657	0.015	P24L	Back	Lesional	63	43	Male	30.03	ex_smoker	4.5	840.672	770.35
patient24	P24L_12	patient24_7	1022	0.5155	780.292	208.26	24.9015	1.9065	0.1035	5.4515	0.008	0.5595	0.002	P24L	Back	Lesional	63	43	Male	30.03	ex_smoker	4.5	813.74	780.852
patient24	P24L_13	patient24_28	1191	0.26	964.186	197.543	21.6655	5.2805	0.151	1.561	0.0215	0.329	0.0035	P24L	Back	Lesional	63	43	Male	30.03	ex_smoker	4.5	993.458	964.515
patient24	P24L_14	patient24_6	2396.71	0.814271	1981.6	256.684	17.6016	2.5543	0.140068	15.2662	0.0286059	122.016	0.00455294	P24L	Back	Lesional	63	43	Male	30.03	ex_smoker	4.5	2140.02	2103.61
patient24	P24L_T_1	patient24_16	411.127	0.253578	188.804	154.201	66.7726	0.592183	0.0805249	0.331102	0.00150046	0.0890275	0.00200062	P24L	Back	Lesional	63	43	Male	30.03	ex_smoker	4.5	256.926	188.893
patient24	P24L_T_2	patient24_25	989.633	0.596185	651.178	296.242	19.9212	15.0088	0.209672	6.23817	0.0459521	0.189118	0.00452484	P24L	Back	Lesional	63	43	Male	30.03	ex_smoker	4.5	693.391	651.367
patient24	P24L_T_4	patient24_8	965.609	0.372192	775.482	129.35	52.4075	2.00099	0.168635	2.25498	0.00550116	3.55051	0.0165017	P24L	Back	Lesional	63	43	Male	30.03	ex_smoker	4.5	836.259	779.033
patient24	P24L_T_5	patient24_24	983	0.556	770.84	176.62	25.793	1.961	0.1095	5.2885	0.0135	1.808	0.0105	P24L	Back	Lesional	63	43	Male	30.03	ex_smoker	4.5	806.38	772.648
patient24	P24L_T_5	patient24_9	873.124	0.278634	668.621	147.57	52.8005	1.3996	0.126686	1.73491	0.0115819	0.565777	0.0155306	P24L	Back	Lesional	63	43	Male	30.03	ex_smoker	4.5	725.554	669.186
patient24	P24L_T_6	patient24_1	498.618	0.501444	349.569	119.719	23.5919	1.65294	0.0839134	2.74165	0.00513518	0.718386	0.034163	P24L	Back	Lesional	63	43	Male	30.03	ex_smoker	4.5	378.899	350.288
patient24	P24L_T_6	patient24_18	1189.05	0.517516	922.869	233.599	18.0322	1.35853	0.031001	12.2235	0.0100003	0.407516	0.0015	P24L	Back	Lesional	63	43	Male	30.03	ex_smoker	4.5	955.451	923.277
patient24	P24L_T_7	patient24_11	1618.11	0.623538	1154.2	437.305	15.8878	5.61658	0.193006	2.77168	0.0345012	1.4641	0.00850039	P24L	Back	Lesional	63	43	Male	30.03	ex_smoker	4.5	1180.8	1155.67
patient24	P24L_T_7	patient24_27	146.927	0.134811	112.378	16.766	11.9786	4.79645	0.121506	0.614685	0.0186369	0.115437	0.003	P24L	Back	Lesional	63	43	Male	30.03	ex_smoker	4.5	130.161	112.493
patient24	P24L_T_8	patient24_12	700.018	0.4215	417.752	191.231	60.3315	8.0195	0.37	3.707	0.017	0.1205	0.03	P24L	Back	Lesional	63	43	Male	30.03	ex_smoker	4.5	508.787	417.873
patient24	P24L_T_9	patient24_5	1868	0.366	1525.63	268.421	10.7555	1.7795	0.085	59.318	0.03	1.6115	0.003	P24L	Back	Lesional	63	43	Male	30.03	ex_smoker	4.5	1599.58	1527.24
patient26	P26H_T_2	patient26_7	206.519	8.20676	131.618	0.0382636	60.2233	5.36529	0.434004	0.114267	0.386305	0.0188697	0.113218	P26H	Back	Non-lesional	61	0	Male	26.51	ex_smoker	9	206.48	131.637
patient26	P26L_T_1	patient26_15	239.805	4.21523	176.601	0.0229756	55.6186	2.32214	0.519167	0.0313699	0.326931	0.0290854	0.119	P26L	Back	Lesional	61	8	Male	26.51	ex_smoker	9	239.782	176.63
patient26	P26L_T_2	patient26_8	369.278	2.18105	290.935	0.109809	51.2467	8.51508	0.367817	0.097963	0.182346	0.010642	0.0574941	P26L	Back	Lesional	61	8	Male	26.51	ex_smoker	9	369.168	290.946
patient26	P26L_T_3	patient26_3	518.696	3.02173	391.594	0.105783	94.5604	12.52	0.53901	0.142792	0.200883	0.0175614	0.420256	P26L	Back	Lesional	61	8	Male	26.51	ex_smoker	9	518.59	391.611
patient26	P26L_T_5	patient26_22	18.1382	0	0	0	0	0	0	0	0	0	0	P26L	Back	Lesional	61	8	Male	26.51	ex_smoker	9	18.1382	0
patient26	P26L_T_5	patient26_9	250.64	3.19595	170.618	1.80041	70.4051	3.95898	0.32	0.0533867	0.208547	0.0108667	0.0688934	P26L	Back	Lesional	61	8	Male	26.51	ex_smoker	9	248.84	170.629
patient26	P26L_T_6	patient26_2	146.107	3.48728	83.0301	0.0178283	51.2789	5.69193	0.267858	0.00157296	0.245509	0.0630129	2.02339	P26L	Back	Lesional	61	8	Male	26.51	ex_smoker	9	146.09	83.0931
patient26	P26L_T_7	patient26_12	332.834	3.80743	245.323	0.0829008	74.8029	6.63485	0.41842	0.0452694	0.384514	0.00670366	1.32817	P26L	Back	Lesional	61	8	Male	26.51	ex_smoker	9	332.751	245.329
patient26	P26L_T_8	patient26_17	382.721	4.32002	310.51	0.219618	61.132	6.0368	0.127875	0.107758	0.224486	0.0206618	0.0223088	P26L	Back	Lesional	61	8	Male	26.51	ex_smoker	9	382.501	310.53
patient27	P27H_T_1	patient27_9	1050.53	1.40515	991.298	52.6437	3.47695	0.511411	0.209687	0.929943	0.018717	0.0306164	0.00380234	P27H	Back	Non-lesional	46	0	Male	30.68	ex_smoker	0.9	997.885	991.329
patient27	P27L_T_1	patient27_2	361.501	1.87956	324.718	23.4992	9.99775	1.12848	0.157726	0.052625	0.0405502	0.0224251	0.004	P27L	Back	Lesional	46	30	Male	30.68	ex_smoker	0.9	338.001	324.741
patient27	P27L_T_2	patient27_17	1287.29	2.198	1040.81	179.181	3.459	0.326	0.042	0.938001	0.0165	0.02	0.00750001	P27L	Back	Lesional	46	30	Male	30.68	ex_smoker	0.9	1108.11	1040.83
patient27	P27L_T_3	patient27_15	1052	1.12	871.854	175.969	2.154	0.1775	0.087	0.6255	0.0005	0.0045	0.008	P27L	Back	Lesional	46	30	Male	30.68	ex_smoker	0.9	876.031	871.859
patient27	P27L_T_4	patient27_1	785.946	5.87354	714.987	57.2638	6.667	0.208015	0.448611	0.456129	0.0195484	0.014536	0.00751861	P27L	Back	Lesional	46	30	Male	30.68	ex_smoker	0.9	728.682	715.002
patient27	P27L_T_5	patient27_13	1502.35	5.56851	1280.39	202.212	10.7686	0.58716	2.09556	0.347906	0.143778	0.1161	0.12011	P27L	Back	Lesional	46	30	Male	30.68	ex_smoker	0.9	1300.14	1280.51
patient27	P27L_T_6	patient27_8	1134.79	2.59605	933.548	181.58	15.5525	0.416876	0.190438	0.850484	0.0235164	0.0300971	0.00563983	P27L	Back	Lesional	46	30	Male	30.68	ex_smoker	0.9	953.213	933.578
patient27	P27L_T_7	patient27_4	1221.01	0.603503	935.347	277.758	6.38054	0.424502	0.162501	0.255001	0.00450003	0.0445003	0.0270002	P27L	Back	Lesional	46	30	Male	30.68	ex_smoker	0.9	943.249	935.392
patient28	P28H_T_1	patient28_9	69.5186	0.251215	43.4139	0.0194863	17.0937	2.96982	5.55148	0.0331793	0.0394992	0.00421325	0.142197	P28H	Back	Non-lesional	20	0	Male	22.02	smoker	12	69.4992	43.4181
patient28	P28H_T_2	patient28_3	77.0001	0.241	42.758	0.036	22.7175	8.67001	2.5205	0.0105	0.0195	0.0005	0.0265	P28H	Back	Non-lesional	20	0	Male	22.02	smoker	12	76.9641	42.7585
patient28	P28L_T_1	patient28_16	100.466	0.197918	81.4796	0.0411911	12.8803	3.5128	2.25044	0.0828846	0.0065303	0.00401865	0.010549	P28L	Back	Lesional	20	8	Male	22.02	smoker	12	100.425	81.4836
patient28	P28L_T_10	patient28_1	121.017	1.4447	85.5661	0.0480068	13.5529	7.12351	13.0628	0.0305043	0.0580082	0.0105015	0.120017	P28L	Back	Lesional	20	8	Male	22.02	smoker	12	120.969	85.5766
patient28	P28L_T_2	patient28_8	151.023	0.371055	115.479	0.0175026	26.0744	4.24213	4.7302	0.0710106	0.0140021	0.0130019	0.0100015	P28L	Back	Lesional	20	8	Male	22.02	smoker	12	151.005	115.492
patient28	P28L_T_3	patient28_10	42.9001	0.183701	22.2129	0.0517002	12.2826	6.08027	2.06086	0.00660002	0.0170501	0.00275001	0.00165001	P28L	Back	Lesional	20	8	Male	22.02	smoker	12	42.8484	22.2157
patient28	P28L_T_4	patient28_6	242.014	0.227513	209.229	0.00550032	24.1089	5.58983	2.67216	0.132508	0.0230013	0.00550032	0.0200012	P28L	Back	Lesional	20	8	Male	22.02	smoker	12	242.009	209.235
patient28	P28L_T_5	patient28_14	90.0006	0.201001	61.2824	0.00700004	17.4671	4.50253	5.17053	0.181501	0.00800005	0.00150001	1.17901	P28L	Back	Lesional	20	8	Male	22.02	smoker	12	89.9936	61.2839
patient28	P28L_T_6	patient28_11	83.0027	0.251008	58.9234	0.0275009	8.70828	7.05173	7.97426	0.0100003	0.0255008	0.0155005	0.0155005	P28L	Back	Lesional	20	8	Male	22.02	smoker	12	82.9752	58.9389
patient28	P28L_T_7	patient28_2	206.005	0.170504	180.007	0.00850021	6.56566	8.65721	10.4428	0.0580014	0.0585014	0.00500012	0.0315008	P28L	Back	Lesional	20	8	Male	22.02	smoker	12	205.997	180.012
patient28	P28L_T_8	patient28_4	142.586	0.272502	119.642	0.00414157	9.37345	8.09573	4.98767	0.0776045	0.0233213	0.00747191	0.102378	P28L	Back	Lesional	20	8	Male	22.02	smoker	12	142.582	119.65
patient28	P28L_T_9	patient28_7	137.867	0.367984	112.458	0.120127	10.2311	6.46405	7.92179	0.260529	0.0192609	0.00963044	0.015206	P28L	Back	Lesional	20	8	Male	22.02	smoker	12	137.747	112.467
patient29	P29H_LL_2	patient29_3	125.431	6.17621	79.4267	0.0165568	21.5961	3.02388	14.6031	0.352209	0.00652239	0.01455	0.214737	P29H	Leg	Non-lesional	39	0	Male	28.06	smoker	7.3	125.414	79.4413
patient29	P29H_LL_4	patient29_13	226.934	0.994287	173.193	0.0180976	23.2006	3.4453	2.53399	1.55907	0.0241403	0.0168202	21.9482	P29H	Leg	Non-lesional	39	0	Male	28.06	smoker	7.3	226.916	173.21
patient29	P29H_LL_6	patient29_2	434.339	2.66414	389.24	0.0182047	24.5126	11.4262	4.51792	1.35714	0.0283625	0.0419181	0.532691	P29H	Leg	Non-lesional	39	0	Male	28.06	smoker	7.3	434.321	389.282
patient29	P29L_LL_3	patient29_4	612.936	1.0305	554.645	0.0615	26.103	11.4585	1.618	0.953	0.008	0.012	0.111	P29L	Leg	Lesional	39	14	Male	28.06	smoker	7.3	612.875	554.657
patient29	P29L_LL_4	patient29_8	262.229	0.770488	209.514	0.0253117	24.8986	22.1204	4.10505	0.071379	0.0136683	0.015187	0.69506	P29L	Leg	Lesional	39	14	Male	28.06	smoker	7.3	262.204	209.529
patient29	P29L_LL_5	patient29_7	512.736	2.55866	449.808	0.149506	16.254	30.2088	12.99	0.607557	0.0376274	0.0190645	0.102848	P29L	Leg	Lesional	39	14	Male	28.06	smoker	7.3	512.586	449.827
patient29	P29L_LL_6	patient29_14	292.851	0.815089	238.127	0.0241851	27.801	5.01249	4.07956	0.155917	0.108576	0.650939	0.0674095	P29L	Leg	Lesional	39	14	Male	28.06	smoker	7.3	292.827	238.778
patient29	P29L_LL_8	patient29_9	324.225	0.696646	294.976	0.450191	12.6333	11.3019	3.74393	0.278768	0.111179	0.0131443	0.0202641	P29L	Leg	Lesional	39	14	Male	28.06	smoker	7.3	323.775	294.989
patient29	P29L_LL_9	patient29_6	167.727	1.23513	114.465	0.0648365	29.9836	3.02203	2.74582	0.0531659	0.0194509	0.0486273	0.0797488	P29L	Leg	Lesional	39	14	Male	28.06	smoker	7.3	167.662	114.513
patient30	P30H_UA_1	patient30_8	95.2709	3.786	48.1878	0.0795613	32.7336	9.23975	0.382604	0.0334462	0.231083	0.575172	0.0217907	P30H	Flank	Non-lesional	34	0	Male	30.93	never_smoker	0.6	95.1913	48.763
patient30	P30H_UA_2	patient30_6	86.0005	3.62952	47.4433	1.13601	28.4562	4.63603	0.179501	0.177501	0.235501	0.105001	0.00200001	P30H	Flank	Non-lesional	34	0	Male	30.93	never_smoker	0.6	84.8645	47.5483
patient30	P30H_UA_3	patient30_2	100.068	1.82274	65.5122	0.227655	24.7099	7.16739	0.262179	0.0250171	0.156107	0.16111	0.0240164	P30H	Flank	Non-lesional	34	0	Male	30.93	never_smoker	0.6	99.8407	65.6733
patient30	P30H_UA_4	patient30_12	155.274	2.29355	103.444	0.113701	45.8845	2.9462	0.193842	0.0515911	0.172304	0.134237	0.0400708	P30H	Flank	Non-lesional	34	0	Male	30.93	never_smoker	0.6	155.16	103.578
patient30	P30L_UA_1	patient30_11	63.3555	2.84335	12.9038	0.0114695	45.0944	1.62922	0.387779	0.211367	0.193343	0.074825	0.00600785	P30L	Flank	Lesional	34	2	Male	30.93	never_smoker	0.6	63.344	12.9786
patient30	P30L_UA_2	patient30_9	49	2.763	5.159	0.1275	39.2365	0.8545	0.199	0.0565	0.2825	0.321	0.0005	P30L	Flank	Lesional	34	2	Male	30.93	never_smoker	0.6	48.8725	5.48
patient30	P30L_UA_3	patient30_19	98.1886	7.13044	15.9491	0.225283	70.9417	2.56987	0.493134	0.0545314	0.421048	0.394948	0.00852619	P30L	Flank	Lesional	34	2	Male	30.93	never_smoker	0.6	97.9633	16.344
patient30	P30L_UA_4	patient30_13	77.4184	4.1666	8.06991	0.0575753	62.9843	1.46352	0.230799	0.00351743	0.266083	0.141877	0.0342092	P30L	Flank	Lesional	34	2	Male	30.93	never_smoker	0.6	77.3608	8.21178
patient30	P30L_UA_5	patient30_18	66.0005	2.59752	9.70257	0.168501	51.9719	1.11001	0.116501	0.00650005	0.165001	0.158001	0.00400003	P30L	Flank	Lesional	34	2	Male	30.93	never_smoker	0.6	65.832	9.86057
patient30	P30L_UA_6	patient30_7	78.3443	3.56492	11.0131	0.0567245	61.5565	1.60822	0.213316	0.0352507	0.186846	0.101296	0.00804116	P30L	Flank	Lesional	34	2	Male	30.93	never_smoker	0.6	78.2875	11.1144
patient30	P30L_UA_7	patient30_1	48.0631	3.00294	8.82409	0.0195256	34.0057	1.39433	0.255836	0.00300395	0.185243	0.355467	0.0170224	P30L	Flank	Lesional	34	2	Male	30.93	never_smoker	0.6	48.0436	9.17956
patient30	P30L_UA_8	patient30_42	82.0086	3.62017	12.7561	0.0200021	61.715	1.8582	0.28904	0.0430005	0.29407	0.806746	0.606188	P30L	Flank	Lesional	34	2	Male	30.93	never_smoker	0.6	81.9886	13.5629
patient30	P30L_UA_9	patient30_10	54.0005	2.10952	9.17458	0.0190002	40.5929	0.897508	0.0930008	0.0230002	0.115501	0.972008	0.00350003	P30L	Flank	Lesional	34	2	Male	30.93	never_smoker	0.6	53.9815	10.1466
patient31	P31H_UA_1	patient31_13	755.054	1.35999	662.918	1.5667	85.4357	1.53475	1.05337	0.130814	0.0137658	0.0015	1.03938	P31H	Flank	Non-lesional	53	0	Male	28.65	smoker	23	753.487	662.92
patient31	P31H_UA_2	patient31_4	869.032	2.04938	794.446	0.390477	69.9563	1.50081	0.558842	0.0700827	0.0157094	0.00926784	0.0350015	P31H	Flank	Non-lesional	53	0	Male	28.65	smoker	23	868.642	794.455
patient31	P31H_UA_3	patient31_25	737.323	2.854	628.068	0.382831	101.911	2.98569	0.843452	0.181896	0.0242669	0.00988545	0.0625912	P31H	Flank	Non-lesional	53	0	Male	28.65	smoker	23	736.94	628.078
patient31	P31H_UA_4	patient31_6	713.055	3.93311	624.969	0.18351	76.2875	4.51518	0.52105	1.00801	0.0470021	0.0220018	1.5685	P31H	Flank	Non-lesional	53	0	Male	28.65	smoker	23	712.871	624.991
patient31	P31H_UA_5	patient31_10	728.383	1.11086	648.445	1.52033	72.4466	3.94454	0.56758	0.256292	0.0190964	0.00505355	0.0677463	P31H	Flank	Non-lesional	53	0	Male	28.65	smoker	23	726.863	648.45
patient31	P31H_UA_6	patient31_14	603.171	0.743577	531.604	0.23865	64.7488	3.09362	2.0133	0.0435117	0.010507	0.0180035	0.656617	P31H	Flank	Non-lesional	53	0	Male	28.65	smoker	23	602.932	531.622
patient31	P31L_UA_1	patient31_1	788.047	1.23257	717.057	0.051503	67.696	0.976558	0.895053	0.0355021	0.00450027	0.0395023	0.0585035	P31L	Flank	Lesional	53	40	Male	28.65	smoker	23	787.995	717.096
patient31	P31L_UA_2	patient31_20	206.298	1.41527	165.271	0.436197	36.4551	1.37821	1.20592	0.0330542	0.0100542	0.0135	0.0805475	P31L	Flank	Lesional	53	40	Male	28.65	smoker	23	205.862	165.284
patient31	P31L_UA_4	patient31_21	734.632	0.903561	682.462	0.399516	44.5344	4.39994	1.63787	0.0269738	0.0243423	0.117074	0.126522	P31L	Flank	Lesional	53	40	Male	28.65	smoker	23	734.233	682.579
patient31	P31L_UA_5	patient31_19	89.0307	0.398137	69.2794	0.0845292	18.6199	0.407141	0.212073	0.0235081	0.00200069	0.000500173	0.00350121	P31L	Flank	Lesional	53	40	Male	28.65	smoker	23	88.9462	69.2799
patient31	P31L_UA_6	patient31_3	337	0.4455	256.842	0.1815	78.237	1.093	0.131	0.0295	0.005	0.004	0.032	P31L	Flank	Lesional	53	40	Male	28.65	smoker	23	336.819	256.846
patient31	P31L_UA_7	patient31_11	186.094	0.488222	128.245	0.0689641	47.8874	3.37979	5.96321	0.0317454	0.01642	0.00218934	0.0109467	P31L	Flank	Lesional	53	40	Male	28.65	smoker	23	186.025	128.247
patient32	P32H_T_1	patient32_1	1046.6	1.1583	978.337	0.0226178	58.3137	8.43994	0.166285	0.0482524	0.0906627	0.0171178	0.00655047	P32H	Flank	Non-lesional	71	0	Male	30.45	ex_smoker	5.6	1046.58	978.354
patient32	P32H_T_2	patient32_21	1071.16	2.93611	1005.82	0.0273659	58.4306	3.4172	0.280616	0.0546281	0.0983354	0.0868842	0.00974392	P32H	Flank	Non-lesional	71	0	Male	30.45	ex_smoker	5.6	1071.13	1005.9
patient32	P32H_T_3	patient32_19	1042.55	2.19581	958.888	0.0515213	74.8534	5.99348	0.260282	0.136034	0.144667	0.0245573	0.00200164	P32H	Flank	Non-lesional	71	0	Male	30.45	ex_smoker	5.6	1042.5	958.913
patient32	P32H_T_4	patient32_11	730	1.3925	633.458	0.018	91.316	3.629	0.1295	0.024	0.0195	0.0135	0.0005	P32H	Flank	Non-lesional	71	0	Male	30.45	ex_smoker	5.6	729.982	633.471
patient32	P32L_T_2	patient32_3	1384.73	2.2207	1272.64	0.0265138	86.4848	2.49124	0.368058	0.0605023	0.172994	0.259767	0.000667433	P32L	Flank	Lesional	71	62	Male	30.45	ex_smoker	5.6	1384.7	1272.9
patient32	P32L_T_3	patient32_10	507	1.3805	477.362	0.0115	26.7025	1.3255	0.064	0.0445	0.0955	0.013	0.0015	P32L	Flank	Lesional	71	62	Male	30.45	ex_smoker	5.6	506.989	477.375
patient32	P32L_T_3	patient32_15	659.848	5.58098	582.296	0.170103	65.641	5.24593	0.291873	0.0466342	0.352864	0.218088	0.00504647	P32L	Flank	Lesional	71	62	Male	30.45	ex_smoker	5.6	659.678	582.514
patient32	P32L_T_4	patient32_18	1081.19	3.39356	1010.66	0.0880042	58.6573	7.4987	0.447271	0.156531	0.133522	0.152005	0.0050006	P32L	Flank	Lesional	71	62	Male	30.45	ex_smoker	5.6	1081.1	1010.81
patient32	P32L_T_5	patient32_2	790	1.2895	746.889	0.019	37.5645	3.871	0.1455	0.1585	0.0485	0.0135	0.0015	P32L	Flank	Lesional	71	62	Male	30.45	ex_smoker	5.6	789.981	746.902
patient32	P32L_T_6	patient32_20	317.464	9.05031	247.745	0.0525777	52.562	6.12651	1.37487	0.0490888	0.392649	0.110195	0.00100185	P32L	Flank	Lesional	71	62	Male	30.45	ex_smoker	5.6	317.412	247.855
patient32	P32L_T_6	patient32_6	355	0.561001	337.599	0.0185	11.1585	5.44901	0.1745	0.00950001	0.019	0.00950001	0.002	P32L	Flank	Lesional	71	62	Male	30.45	ex_smoker	5.6	354.982	337.608
patient34	P34H_LL_1	patient34_1	70.0605	0.233027	23.6866	2.91208	42.4161	0.227443	0.447271	0.00558454	0.130475	0.000507685	0.00152306	P34H	Leg	Non-lesional	63	0	Male	29.98	ex_smoker	1.4	67.1485	23.6871
patient34	P34H_LL_3	patient34_16	13465	1.20392	925.678	12478.1	48.8232	6.9417	3.77328	0.0722639	0.406941	0.0562257	0.00998232	P34H	Leg	Non-lesional	63	0	Male	29.98	ex_smoker	1.4	986.965	925.734
patient34	P34H_LL_4	patient34_18	14241	1.33561	1048.84	13129.9	49.2193	6.61115	4.42687	0.103512	0.483054	0.007	0.0095007	P34H	Leg	Non-lesional	63	0	Male	29.98	ex_smoker	1.4	1111.04	1048.85
patient34	P34L_LL_1	patient34_23	638.659	0.519455	59.9919	524.39	43.039	1.04451	8.85686	0.0221101	0.683434	0.000614171	0.110956	P34L	Leg	Lesional	63	48	Male	29.98	ex_smoker	1.4	114.269	59.9925
patient34	P34L_LL_10	patient34_28	321	0.442	74.2435	173.618	70.6875	0.47	1.3695	0.007	0.151	0.009	0.0025	P34L	Leg	Lesional	63	48	Male	29.98	ex_smoker	1.4	147.382	74.2525
patient34	P34L_LL_2	patient34_12	120.034	2.60955	40.7177	16.7369	54.705	1.51239	2.71633	0.00350144	0.9994	0.00250103	0.0305	P34L	Leg	Lesional	63	48	Male	29.98	ex_smoker	1.4	103.297	40.7202
patient34	P34L_LL_3	patient34_26	1866	2.0545	87.8166	1671.35	77.9485	5.444	3.8465	0.0105	0.5015	0.00950001	0.021	P34L	Leg	Lesional	63	48	Male	29.98	ex_smoker	1.4	194.653	87.8261
patient34	P34L_LL_4	patient34_9	1908.38	1.70096	146.39	1662.16	70.8961	5.72995	3.9369	0.0561086	0.492707	0.0060069	0.0155	P34L	Leg	Lesional	63	48	Male	29.98	ex_smoker	1.4	246.224	146.396
patient34	P34L_LL_5	patient34_8	733.889	0.539669	65.4792	648.208	3.96215	0.478514	15.1303	0.00818269	0.0398221	0.00511418	0.0383564	P34L	Leg	Lesional	63	48	Male	29.98	ex_smoker	1.4	85.6814	65.4843
patient34	P34L_LL_7	patient34_3	3871	0.5605	198.958	3637.22	29.612	2.388	1.7295	0.044	0.4665	0.019	0.0015	P34L	Leg	Lesional	63	48	Male	29.98	ex_smoker	1.4	233.779	198.977
patient34	P34L_LL_7	patient34_5	4984	0.4045	449.618	4510.84	17.1345	1.693	3.319	0.3535	0.626	0.0005	0.0105	P34L	Leg	Lesional	63	48	Male	29.98	ex_smoker	1.4	473.16	449.619
patient34	P34L_LL_8	patient34_19	3900.85	1.36007	200.522	3645.61	37.0988	2.51316	12.9874	0.0426241	0.696134	0.0131606	0.00166059	P34L	Leg	Lesional	63	48	Male	29.98	ex_smoker	1.4	255.235	200.535
patient34	P34L_LL_9	patient34_2	365.018	0.163509	82.7334	226.693	53.6035	0.665041	1.11456	0.00850057	0.0355018	0.00100007	0.000500033	P34L	Leg	Lesional	63	48	Male	29.98	ex_smoker	1.4	138.326	82.7344
patient36	P36H_1	patient36_10	212.095	0.193811	176.655	0.00992565	33.0838	0.621659	0.414788	0.083062	0.0219409	0.00470162	1.00667	P36H	Flank	Non-lesional	19	0	Male	23.12	smoker	10.4	212.086	176.66
patient36	P36H_3	patient36_11	155.438	0.470377	103.284	0.0518126	47.7006	1.55946	0.574002	0.061464	0.0833065	0.00203187	1.65089	P36H	Flank	Non-lesional	19	0	Male	23.12	smoker	10.4	155.386	103.286
patient36	P36L_1	patient36_7	93.6071	0.143463	59.2177	0.0234018	32.8266	0.316941	0.452773	0.101238	0.0183144	0.000508734	0.50619	P36L	Flank	Lesional	19	NA	Male	23.12	smoker	10.4	93.5837	59.2182
patient36	P36L_2	patient36_1	83.8002	0.18674	64.3389	0.0481075	17.7755	0.63264	0.371411	0.0620742	0.0113803	0.00155186	0.371928	P36L	Flank	Lesional	19	NA	Male	23.12	smoker	10.4	83.7521	64.3405
patient36	P36L_3	patient36_9	334.118	0.816596	282.17	0.0437954	48.556	1.16497	0.621973	0.473815	0.0613308	0.0112362	0.198295	P36L	Flank	Lesional	19	NA	Male	23.12	smoker	10.4	334.074	282.181
patient36	P36L_4	patient36_15	123.655	0.409022	84.8651	0.0837877	35.8374	1.30628	0.509643	0.0965537	0.18715	0.021755	0.338279	P36L	Flank	Lesional	19	NA	Male	23.12	smoker	10.4	123.571	84.8868
patient36	P36L_5	patient36_2	231.019	0.446077	175.761	0.0640046	36.0025	0.571079	0.919264	1.04302	0.0235024	0.00200048	16.1867	P36L	Flank	Lesional	19	NA	Male	23.12	smoker	10.4	230.955	175.763
patient36	P36L_6	patient36_4	130	0.2265	108.685	0.005	20.112	0.562	0.096	0.121	0.0255	0.016	0.151	P36L	Flank	Lesional	19	NA	Male	23.12	smoker	10.4	129.995	108.701
patient36	P36L_7	patient36_8	88.9854	0.427854	40.0672	0.00569093	46.1958	1.44912	0.516322	0.0258678	0.0382844	0.00310414	0.256092	P36L	Flank	Lesional	19	NA	Male	23.12	smoker	10.4	88.9797	40.0703
patient37	P37H_1	patient37_5	79.882	0.489021	60.3227	0.0122895	16.7389	0.502847	1.66779	0.0768096	0.0148499	0.00307238	0.0537667	P37H	Arm	Non-lesional	24	0	Male	21.16	never_smoked	9.6	79.8697	60.3258
patient37	P37H_3	patient37_11	82.8193	0.329762	67.5871	0.0287847	13.7495	0.692349	0.407026	0.00504995	0.0141399	0.00252498	0.00302997	P37H	Arm	Non-lesional	24	0	Male	21.16	never_smoked	9.6	82.7905	67.5896
patient37	P37H_4	patient37_1	70.9261	0.450434	49.2582	0.138147	19.9842	0.609223	0.427674	0.0185255	0.0153497	0.00952739	0.0148204	P37H	Arm	Non-lesional	24	0	Male	21.16	never_smoked	9.6	70.7879	49.2677
patient37	P37L_1	patient37_12	94.5252	0.356668	80.619	0.0230817	12.0234	1.02384	0.378101	0.0423165	0.0181356	0.00494608	0.0357217	P37L	Arm	Lesional	24	7	Male	21.16	never_smoked	9.6	94.5021	80.6239
patient37	P37L_2	patient37_4	94.5683	0.237946	68.5315	0.0208457	24.8938	0.584696	0.252182	0.0183035	0.0147445	0.0081349	0.00610118	P37L	Arm	Lesional	24	7	Male	21.16	never_smoked	9.6	94.5474	68.5396
patient37	P37L_3	patient37_2	78.2492	0.29845	58.4301	0.0958051	17.8699	0.65308	0.851211	0.028591	0.0155495	0.00451438	0.00200639	P37L	Arm	Lesional	24	7	Male	21.16	never_smoked	9.6	78.1534	58.4346
patient37	P37L_4	patient37_3	67.149	0.394375	50.0641	0.0340756	14.7447	1.37505	0.493094	0.01353	0.0120267	0.00451	0.01353	P37L	Arm	Lesional	24	7	Male	21.16	never_smoked	9.6	67.1149	50.0686
patient37	P37L_5	patient37_9	209.257	0.512631	191.188	0.00600739	15.876	1.16643	0.39048	0.0760936	0.0310382	0.00750924	0.00300369	P37L	Arm	Lesional	24	7	Male	21.16	never_smoked	9.6	209.251	191.196
patient37	P37L_6	patient37_6	70.7202	0.481709	58.6079	0.0666625	10.2539	0.754156	0.481709	0.0446349	0.00753576	0.00521707	0.0168105	P37L	Arm	Lesional	24	7	Male	21.16	never_smoked	9.6	70.6536	58.6132
patient38	P38H_2	patient38_12	476.006	9.00454	356.409	0.0400847	24.4938	84.1494	0.850298	0.0987087	0.911928	0.0430911	0.00501059	P38H	Flank	Non-lesional	25	0	Male	25.93	smoker	12.8	475.966	356.453
patient38	P38H_3	patient38_10	404.782	4.05539	287.848	0.0651083	15.6573	95.3675	1.33194	0.0434055	0.403268	0.00403772	0.00605658	P38H	Flank	Non-lesional	25	0	Male	25.93	smoker	12.8	404.717	287.852
patient38	P38H_4	patient38_16	440.325	5.85688	297.252	0.0170755	31.3899	104.279	1.22143	0.0528899	0.23941	0.00502934	0.0115503	P38H	Flank	Non-lesional	25	0	Male	25.93	smoker	12.8	440.308	297.257
patient38	P38L_1	patient38_14	360.608	11.7651	263.044	0.0657043	22.3871	59.9402	2.8068	0.123791	0.450985	0.0247197	0	P38L	Flank	Lesional	25	4	Male	25.93	smoker	12.8	360.543	263.069
patient38	P38L_2	patient38_1	179.436	38.434	87.1898	0.0840133	20.2042	30.8308	2.41564	0.0145208	0.251003	0.00518601	0.00674181	P38L	Flank	Lesional	25	4	Male	25.93	smoker	12.8	179.352	87.1949
patient38	P38L_3	patient38_3	327.574	30.8668	198.762	0.374741	26.3957	63.865	3.89906	0.0943069	3.23499	0.0661699	0.014656	P38L	Flank	Lesional	25	4	Male	25.93	smoker	12.8	327.199	198.829
patient38	P38L_4	patient38_5	378.673	10.9406	233.353	0.025014	41.9745	89.2325	2.20785	0.616516	0.319035	0.00320204	0.00106735	P38L	Flank	Lesional	25	4	Male	25.93	smoker	12.8	378.648	233.356
patient38	P38L_5	patient38_9	254.947	11.9441	177.028	0.108251	17.1846	42.1801	6.13441	0.0242807	0.315143	0.023269	0.00505847	P38L	Flank	Lesional	25	4	Male	25.93	smoker	12.8	254.839	177.051
patient38	P38L_6	patient38_8	259.611	10.816	171.473	0.0400572	4.73385	70.671	1.42685	0.0527335	0.384346	0.0126763	0.00101411	P38L	Flank	Lesional	25	4	Male	25.93	smoker	12.8	259.571	171.485
patient38	P38L_7	patient38_18	410.668	33.1319	283.748	0.121755	20.6282	69.7108	2.15383	0.107015	1.02297	0.027895	0.0156715	P38L	Flank	Lesional	25	4	Male	25.93	smoker	12.8	410.546	283.776
patient38	P38L_8	patient38_13	221.594	20.4925	128.95	0.019293	30.7719	36.9346	3.93413	0.112451	0.368773	0.00771722	0.00275615	P38L	Flank	Lesional	25	4	Male	25.93	smoker	12.8	221.575	128.958
patient39	P39H_1	patient39_16	404.425	14.9027	324.503	0.066715	61.264	2.4215	1.01848	0.107728	0.109773	0.0175834	0.0135321	P39H	Back	Non-lesional	31	0	Female	29.75	smoker	19	404.358	324.52
patient39	P39H_2	patient39_3	288.026	20.6387	228.068	0.0390015	35.4078	1.64814	1.97985	0.0980063	0.112011	0.0245049	0.0100004	P39H	Back	Non-lesional	31	0	Female	29.75	smoker	19	287.987	228.093
patient39	P39H_4	patient39_1	331.236	1.71873	283.276	0.00900642	44.0969	0.915152	1.01472	0.0810578	0.0590421	0.057541	0.00750535	P39H	Back	Non-lesional	31	0	Female	29.75	smoker	19	331.227	283.334
patient39	P39L_1	patient39_20	86.5207	0.514006	35.7834	0.0540006	23.8373	0.240503	0.453005	0.0445005	0.0670008	0.00650007	0.000500006	P39L	Back	Lesional	31	21	Female	29.75	smoker	19	86.4667	35.7899
patient39	P39L_2	patient39_5	113.019	0.658113	62.5913	0.0110019	48.7639	0.395068	0.502086	0.0275047	0.0265046	0.0275047	0.0165028	P39L	Back	Lesional	31	21	Female	29.75	smoker	19	113.008	62.6188
patient39	P39L_3	patient39_10	55.6897	2.3496	30.4273	0.00911285	21.5256	0.353883	0.912298	0.0430329	0.0329075	0.0162006	0.0197445	P39L	Back	Lesional	31	21	Female	29.75	smoker	19	55.6806	30.4435
patient39	P39L_4	patient39_7	77.2794	3.12731	43.5003	0.0155562	29.039	0.617232	0.694009	0.0165599	0.208755	0.0521887	0.00853084	P39L	Back	Lesional	31	21	Female	29.75	smoker	19	77.2639	43.5525
patient39	P39L_5	patient39_4	34.0126	11.754	9.65267	0.0170063	10.68	0.410809	1.34509	0.00159434	0.143491	0.00425158	0.00372013	P39L	Back	Lesional	31	21	Female	29.75	smoker	19	33.9956	9.65692
patient39	P39L_6	patient39_9	207.921	2.87782	138.992	0.215029	62.1881	2.35448	1.11036	0.0325284	0.123048	0.0257159	0.00161932	P39L	Back	Lesional	31	21	Female	29.75	smoker	19	207.706	139.018
patient39	P39L_7	patient39_2	112.001	1.40101	66.9559	0.0295002	42.4837	0.434502	0.606003	0.00850005	0.0645004	0.0115001	0.00550003	P39L	Back	Lesional	31	21	Female	29.75	smoker	19	111.971	66.9674
patient39	P39L_8	patient39_13	55.522	2.63834	19.8376	0.00523792	32.2331	0.190137	0.529554	0.0204279	0.058141	0.00523792	0.00419034	P39L	Back	Lesional	31	21	Female	29.75	smoker	19	55.5168	19.8428
patient39	P39L_9	patient39_15	71.0065	1.34562	44.214	0.00500046	24.6602	0.496545	0.207019	0.0195018	0.022502	0.0195018	0.0165015	P39L	Back	Lesional	31	21	Female	29.75	smoker	19	71.0015	44.2335
patient40	P40H_4	patient40_29	264.456	0.0702142	219.719	0.00461261	14.5159	29.0733	1.0199	0.0184504	0.0179379	0.00563763	0.0112753	P40H	Flank	Non-lesional	59	0	Male	21.71	never_smoked	6	264.452	219.725
patient40	P40L_T_1	patient40_6	1112.99	0.360354	1042.47	0.0785305	57.9375	11.4125	0.552032	0.120663	0.0185763	0.023556	0.0135	P40L	Flank	Lesional	59	48	Male	21.71	never_smoked	6	1112.91	1042.49
patient40	P40L_T_10	patient40_3	585.388	0.321185	531.608	0.0145031	44.1754	8.46747	0.603133	0.13915	0.0415326	0.0065031	0.011007	P40L	Flank	Lesional	59	48	Male	21.71	never_smoked	6	585.373	531.614
patient40	P40L_T_11	patient40_13	889.974	0.295444	833.597	0.046446	44.3056	11.1463	0.316521	0.210498	0.0323672	0.0146183	0.009	P40L	Flank	Lesional	59	48	Male	21.71	never_smoked	6	889.928	833.612
patient40	P40L_T_12	patient40_4	431.866	0.157816	382.612	0.0125251	43.2738	5.51506	0.252005	0.0260522	0.00250502	0.0130261	0.00100201	P40L	Flank	Lesional	59	48	Male	21.71	never_smoked	6	431.854	382.625
patient40	P40L_T_2	patient40_2	1222.4	0.324622	1165.84	0.0795392	45.5526	9.91935	0.51217	0.113528	0.0135025	0.0350183	0.0080056	P40L	Flank	Lesional	59	48	Male	21.71	never_smoked	6	1222.32	1165.88
patient40	P40L_T_3	patient40_16	534.631	0.150961	472.794	0.0145444	49.1118	11.9379	0.48498	0.0476454	0.0381163	0.00551683	0.0456393	P40L	Flank	Lesional	59	48	Male	21.71	never_smoked	6	534.617	472.8
patient40	P40L_T_4	patient40_1	332.403	0.192734	274.478	0.019023	42.6752	12.4386	2.5561	0.0250303	0.0120146	0.00150182	0.00450546	P40L	Flank	Lesional	59	48	Male	21.71	never_smoked	6	332.384	274.48
patient40	P40L_T_5	patient40_12	533.303	0.429793	454.646	0.0140332	36.2524	23.5637	1.22782	0.0583486	0.0973549	0.00874897	0.00513279	P40L	Flank	Lesional	59	48	Male	21.71	never_smoked	6	533.289	454.655
patient40	P40L_T_6	patient40_22	798.26	0.306462	693.42	0.0992154	67.3101	36.7163	0.245378	0.119825	0.0165335	0.015844	0.01031	P40L	Flank	Lesional	59	48	Male	21.71	never_smoked	6	798.161	693.436
patient40	P40L_T_7	patient40_21	598.035	0.213015	506.938	0.0240022	78.4339	12.2048	0.145521	0.0325025	0.0105014	0.0245041	0.0075007	P40L	Flank	Lesional	59	48	Male	21.71	never_smoked	6	598.011	506.963
patient40	P40L_T_8	patient40_23	692.885	0.345562	601.737	0.0480328	68.904	21.3724	0.375999	0.0623604	0.0145218	0.0195874	0.00550546	P40L	Flank	Lesional	59	48	Male	21.71	never_smoked	6	692.837	601.756
patient40	P40L_T_9	patient40_15	612.022	0.313008	555.908	0.0250009	42.7009	12.425	0.552521	0.0325006	0.0290007	0.00950031	0.0270011	P40L	Flank	Lesional	59	48	Male	21.71	never_smoked	6	611.997	555.917
patient41	P41H_6	patient41_21	299.383	0.367073	255.374	0.0221368	34.0867	8.74824	0.577555	0.0609854	0.0279942	0.00592796	0.112537	P41H	Arm	Non-lesional	67	0	Male	29.43	never_smoked	25.8	299.361	255.38
patient41	P41L_10	patient41_10	2502.67	0.729836	2468.7	0.194149	6.20353	4.36652	1.22681	0.915427	0.240308	0.0348285	0.0562657	P41L	Arm	Lesional	67	29	Male	29.43	never_smoked	25.8	2502.47	2468.73
patient41	P41L_11	patient41_17	1925.6	0.243671	1919.69	0.180337	2.90676	2.0078	0.300112	0.192525	0.0600566	0.00950891	0.00525447	P41L	Arm	Lesional	67	29	Male	29.43	never_smoked	25.8	1925.42	1919.7
patient41	P41L_8	patient41_9	1237.38	0.870693	1227.61	0.0253566	4.7488	2.80368	0.987646	0.0871315	0.188099	0.0177126	0.0373568	P41L	Arm	Lesional	67	29	Male	29.43	never_smoked	25.8	1237.35	1227.63
patient41	P41L_9	patient41_23	2248.11	0.658537	2209.9	0.109288	8.02416	6.73708	1.44776	0.72218	0.454493	0.0193278	0.0355472	P41L	Arm	Lesional	67	29	Male	29.43	never_smoked	25.8	2248	2209.92
patient41	P41L_UA_4	patient41_18	2636.5	0.627157	2602.09	0.180157	7.14656	3.93612	1.27072	0.939658	0.128044	0.0100001	0.16531	P41L	Arm	Lesional	67	29	Male	29.43	never_smoked	25.8	2636.32	2602.1
patient41	P41L_UA_5	patient41_1	1099.71	0.715612	1058.16	0.033522	25.3218	10.6007	4.607	0.0931714	0.121553	0.00231186	0.055288	P41L	Arm	Lesional	67	29	Male	29.43	never_smoked	25.8	1099.68	1058.16
patient41	P41L_UA_7	patient41_11	986.592	1.03921	959.877	0.0625563	12.6683	9.82489	2.84185	0.118612	0.138229	0.0122451	0.00847468	P41L	Arm	Lesional	67	29	Male	29.43	never_smoked	25.8	986.529	959.89
patient42	P42H_1	patient42_1	439.015	0.277766	428.741	0.00312096	1.92719	0.58362	0.06502	7.36599	0.00988305	0.00624192	0.0358911	P42H	Arm	Non-lesional	49	0	Male	33.95	smoker	10.7	439.012	428.747
patient42	P42H_3	patient42_16	280.294	0.963059	270.651	0.0395934	5.83149	1.34907	0.166398	0.439893	0.172251	0.653529	0.0275668	P42H	Arm	Non-lesional	49	0	Male	33.95	smoker	10.7	280.254	271.304
patient42	P42L_1	patient42_12	107.653	1.1535	98.4663	0.0135824	3.51834	3.72007	0.485445	0.19116	0.0996042	0.00452746	0.000503052	P42L	Arm	Lesional	49	5	Male	33.95	smoker	10.7	107.639	98.4708
patient42	P42L_2	patient42_3	393.002	1.19752	378.362	0.0425004	6.67912	4.46054	0.593009	1.4925	0.101002	0.0735011	0.00100001	P42L	Arm	Lesional	49	5	Male	33.95	smoker	10.7	392.96	378.435
patient42	P42L_3	patient42_4	305	0.236	301.639	0.0175	0.8105	0.7485	0.26	1.211	0.0375	0.038	0.002	P42L	Arm	Lesional	49	5	Male	33.95	smoker	10.7	304.983	301.677
patient42	P42L_4	patient42_21	666.628	0.384701	661.778	0.0486187	1.25478	1.13	0.287632	1.55845	0.0329517	0.0798709	0.0723375	P42L	Arm	Lesional	49	5	Male	33.95	smoker	10.7	666.579	661.858
patient42	P42L_5	patient42_11	199.863	0.390928	196.551	0.0223101	0.784306	0.402283	0.161286	1.48016	0.0324629	0.03277	0.0053086	P42L	Arm	Lesional	49	5	Male	33.95	smoker	10.7	199.841	196.584
patient42	P42L_5	patient42_6	741.099	0.708447	726.632	0.0412714	1.71317	0.86944	0.235944	10.7187	0.0548247	0.10647	0.0186114	P42L	Arm	Lesional	49	5	Male	33.95	smoker	10.7	741.058	726.738
patient42	P42L_6	patient42_13	651	0.399	643.557	0.018	3.2055	1.323	0.15	2.292	0.0435	0.009	0.0035	P42L	Arm	Lesional	49	5	Male	33.95	smoker	10.7	650.982	643.566
patient43	P43H_1	patient43_10	78.6201	0.596707	46.4816	0.0297345	28.271	0.660207	1.95744	0.334639	0.0292306	0.0579571	0.20159	P43H	Leg	Non-lesional	26	0	Female	40.83	ex_smoker	16.5	78.5904	46.5396
patient43	P43H_3	patient43_14	71.1338	0.726342	34.8283	0.124484	30.3702	0.619642	4.1052	0.135599	0.0344554	0.0211178	0.168387	P43H	Leg	Non-lesional	26	0	Female	40.83	ex_smoker	16.5	71.0093	34.8494
patient43	P43H_4	patient43_9	117.107	0.478436	60.2283	0.147134	21.3524	0.558508	1.36524	7.08495	0.0170155	0.00200182	25.8726	P43H	Leg	Non-lesional	26	0	Female	40.83	ex_smoker	16.5	116.959	60.2303
patient43	P43L_2	patient43_4	99.7652	0.442758	73.403	0.0372899	23.5183	0.911287	0.546732	0.800115	0.0124073	0.00460184	0.0886697	P43L	Leg	Lesional	26	10	Female	40.83	ex_smoker	16.5	99.7279	73.4076
patient43	P43L_3	patient43_2	102.042	0.770847	55.9267	0.17058	41.9689	1.39561	1.47015	0.238596	0.0325133	0.0185035	0.0495185	P43L	Leg	Lesional	26	10	Female	40.83	ex_smoker	16.5	101.871	55.9452
patient43	P43L_4	patient43_7	79.0223	0.445629	52.2101	0.262599	20.8291	2.22881	2.52693	0.201057	0.0765283	0.0230045	0.218584	P43L	Leg	Lesional	26	10	Female	40.83	ex_smoker	16.5	78.7597	52.2331
patient43	P43L_5	patient43_8	105.211	0.584673	68.6958	0.247998	27.7923	2.18739	5.10574	0.40882	0.0160322	0.00651307	0.165833	P43L	Leg	Lesional	26	10	Female	40.83	ex_smoker	16.5	104.963	68.7023
patient43	P43L_6	patient43_11	183.41	2.8087	120.592	0.0455926	35.3578	1.4294	2.55819	0.30061	0.0992014	0.0240488	0.115735	P43L	Leg	Lesional	26	10	Female	40.83	ex_smoker	16.5	183.364	120.616
patient43	P43L_7	patient43_3	70.0306	0.655787	34.4166	0.0790346	32.1211	1.09148	1.3741	0.135059	0.0490215	0.0100044	0.0985431	P43L	Leg	Lesional	26	10	Female	40.83	ex_smoker	16.5	69.9516	34.4266
patient43	P43L_8	patient43_1	92.1483	0.596433	54.6885	0.0921483	34.2215	0.512892	1.63234	0.194929	0.0324038	0.00303786	0.17417	P43L	Leg	Lesional	26	10	Female	40.83	ex_smoker	16.5	92.0562	54.6916
patient46	P46H_2	patient46_9	464.883	1.52092	438.156	0.0487693	10.5297	10.5729	3.93254	0.0429868	0.0393758	0.0231562	0.0174372	P46H	Back	Non-lesional	35	0	Male	34.42	ex_smoker	5.5	464.835	438.179
patient46	P46H_3	patient46_13	420.345	1.50237	392.38	0.0350582	13.2685	10.0958	2.98914	0.0124666	0.0460468	0.0124666	0.00275124	P46H	Back	Non-lesional	35	0	Male	34.42	ex_smoker	5.5	420.31	392.392
patient46	P46L_2	patient46_3	778.633	0.368	735.17	0.094	15.115	6.779	2.2455	0.1895	0.014	0.0075	0.0175	P46L	Back	Lesional	35	20	Male	34.42	ex_smoker	5.5	778.539	735.178
patient46	P46L_3	patient46_14	503	1.4425	468.287	0.003	14.4925	3.3215	15.2925	0.0535	0.0985	0.0075	0.002	P46L	Back	Lesional	35	20	Male	34.42	ex_smoker	5.5	502.997	468.294
patient46	P46L_3	patient46_5	36.2182	0.0781984	32.4943	0.00576199	0.967191	2.30315	0.336665	0.0197554	0.00658513	0.00576199	0.000823141	P46L	Back	Lesional	35	20	Male	34.42	ex_smoker	5.5	36.2125	32.5001
patient46	P46L_4	patient46_21	449	0.6265	410.742	0.0135	20.174	15.5415	1.6885	0.107	0.0935	0.0075	0.0065	P46L	Back	Lesional	35	20	Male	34.42	ex_smoker	5.5	448.987	410.749
patient46	P46L_5	patient46_1	417.177	0.492161	380.428	0.0410512	14.0974	14.4114	7.56672	0.0979332	0.029337	0.0110481	0.002	P46L	Back	Lesional	35	20	Male	34.42	ex_smoker	5.5	417.136	380.439
patient46	P46L_6	patient46_15	359.021	0.556153	316.739	0.0382685	13.8358	23.2495	4.44931	0.0980422	0.0486737	0.00616843	0.001	P46L	Back	Lesional	35	20	Male	34.42	ex_smoker	5.5	358.983	316.745
patient46	P46L_7	patient46_19	484.031	1.09312	458.249	0.0412598	13.1291	10.0711	1.26764	0.103753	0.0580108	0.00516739	0.012588	P46L	Back	Lesional	35	20	Male	34.42	ex_smoker	5.5	483.989	458.254
patient46	P46L_8	patient46_4	416.377	0.924342	374.339	0.0321722	24.4249	14.5563	1.87124	0.0256012	0.144403	0.00636706	0.0530906	P46L	Back	Lesional	35	20	Male	34.42	ex_smoker	5.5	416.345	374.345
patient47	P47H_UA_2	patient47_8	201.84	3.74084	158.215	0.258314	37.8817	0.482639	0.0820957	0.604998	0.554799	0.00993515	0.010458	P47H	Arm	Non-lesional	66	0	Female	41.12	ex_smoker	5.7	201.582	158.225
patient47	P47H_UA_3	patient47_12	299.475	10.8079	235.88	0.333557	44.2112	1.05934	0.38496	0.406191	6.27669	0.0178791	0.0972177	P47H	Arm	Non-lesional	66	0	Female	41.12	ex_smoker	5.7	299.142	235.898
patient47	P47L_10	patient47_19	269.088	14.381	170.335	0.355532	70.9439	3.39324	0.642582	1.03271	7.77235	0.0185022	0.213515	P47L	Arm	Lesional	66	60	Female	41.12	ex_smoker	5.7	268.733	170.353
patient47	P47L_11	patient47_18	193.197	9.87077	106.13	0.0595692	57.5041	18.1208	0.406788	0.386931	0.657944	0.00482993	0.0558126	P47L	Arm	Lesional	66	60	Female	41.12	ex_smoker	5.7	193.138	106.135
patient47	P47L_12	patient47_3	414	10.4375	316.856	1.6585	78.752	0.937	0.1645	4.3475	0.786	0.0015	0.06	P47L	Arm	Lesional	66	60	Female	41.12	ex_smoker	5.7	412.342	316.857
patient47	P47L_UA_1	patient47_16	345.849	8.27106	257.038	0.430795	76.3174	1.54368	0.841365	0.243713	1.11238	0.0192139	0.0313489	P47L	Arm	Lesional	66	60	Female	41.12	ex_smoker	5.7	345.419	257.058
patient47	P47L_UA_3	patient47_1	260.634	3.86809	160.437	0.0313165	93.5292	1.20114	0.835948	0.295991	0.378323	0.024245	0.0328318	P47L	Arm	Lesional	66	60	Female	41.12	ex_smoker	5.7	260.603	160.461
patient47	P47L_UA_4	patient47_11	563.496	7.85408	476.295	0.0929213	72.3852	1.26056	0.128268	2.97593	0.963422	0.00932677	1.5318	P47L	Arm	Lesional	66	60	Female	41.12	ex_smoker	5.7	563.403	476.304
patient47	P47L_UA_5	patient47_5	482.003	4.97903	284.608	0.141001	59.2898	0.445002	0.118501	59.0438	0.435502	0.00150001	72.9409	P47L	Arm	Lesional	66	60	Female	41.12	ex_smoker	5.7	481.862	284.609
patient47	P47L_UA_6	patient47_10	382.079	4.90184	298.078	0.212099	73.9619	0.933135	0.695464	0.542532	2.58831	0.018051	0.147416	P47L	Arm	Lesional	66	60	Female	41.12	ex_smoker	5.7	381.867	298.096
patient47	P47L_UA_7	patient47_9	457.119	11.4375	320.276	0.70508	117.095	3.38938	0.981447	1.32505	1.60221	0.00602685	0.300469	P47L	Arm	Lesional	66	60	Female	41.12	ex_smoker	5.7	456.413	320.282
patient47	P47L_UA_8	patient47_23	485.927	13.066	357.846	0.233809	110.937	0.898512	0.251317	1.37062	0.892472	0.0168631	0.415461	P47L	Arm	Lesional	66	60	Female	41.12	ex_smoker	5.7	485.694	357.862
patient47	P47L_UA_9	patient47_14	332.167	4.94498	234.957	0.364683	90.1662	0.67784	0.125063	0.324163	0.532767	0.010005	0.0640321	P47L	Arm	Lesional	66	60	Female	41.12	ex_smoker	5.7	331.802	234.967
patient48	P48H_1	patient48_20	114.387	0.729468	89.1401	0.00150509	22.9893	1.37917	0.0391324	0.00451528	0.0406375	0.0531799	0.010034	P48H	Back	Non-lesional	72	0	Male	35.83	ex_smoker	20.3	114.386	89.1933
patient48	P48H_2	patient48_13	166.382	2.16754	93.2142	0.0111598	53.916	16.5733	0.438276	0.0121743	0.0309431	0.00456537	0.0142034	P48H	Back	Non-lesional	72	0	Male	35.83	ex_smoker	20.3	166.371	93.2188
patient48	P48H_3	patient48_24	123.594	1.22358	68.083	0.0128743	43.2794	10.1996	0.511368	0.00823957	0.0216289	0.0056647	0.248217	P48H	Back	Non-lesional	72	0	Male	35.83	ex_smoker	20.3	123.581	68.0887
patient48	P48L_1	patient48_10	130.308	0.654807	81.3942	0.00308877	43.1869	4.71183	0.228753	0.0114439	0.018077	0.00908877	0.0899152	P48L	Back	Lesional	72	45	Male	35.83	ex_smoker	20.3	130.305	81.4033
patient48	P48L_10	patient48_3	189.279	0.941454	144.307	0.11026	39.6261	3.83719	0.156672	0.0290735	0.0255661	0.0105551	0.23487	P48L	Back	Lesional	72	45	Male	35.83	ex_smoker	20.3	189.169	144.318
patient48	P48L_11	patient48_4	227.02	1.96817	162.386	0.0105009	58.7852	3.65682	0.11301	0.034503	0.0495044	0.00800071	0.00850075	P48L	Back	Lesional	72	45	Male	35.83	ex_smoker	20.3	227.01	162.394
patient48	P48L_12	patient48_28	174.447	0.550671	139.472	0.0068421	29.2058	4.38142	0.711283	0.0273684	0.0384802	0.0301842	0.0233421	P48L	Back	Lesional	72	45	Male	35.83	ex_smoker	20.3	174.44	139.502
patient48	P48L_13	patient48_11	207	1.5465	161.383	0.00450001	40.886	2.9965	0.0675001	0.0630001	0.0345	0.0025	0.0165	P48L	Back	Lesional	72	45	Male	35.83	ex_smoker	20.3	206.996	161.385
patient48	P48L_14	patient48_18	148.226	0.721178	124.075	0.011402	18.7632	4.34474	0.118581	0.0267948	0.0176731	0.0165329	0.131123	P48L	Back	Lesional	72	45	Male	35.83	ex_smoker	20.3	148.215	124.092
patient48	P48L_15	patient48_22	223.586	0.951014	169.639	0.0183706	47.827	4.79789	0.15187	0.0126895	0.0248706	0.0095	0.153197	P48L	Back	Lesional	72	45	Male	35.83	ex_smoker	20.3	223.567	169.649
patient48	P48L_2	patient48_23	189.012	0.733546	129.833	0.0820052	44.0108	13.6609	0.63454	0.0170011	0.0150009	0.00650041	0.0190012	P48L	Back	Lesional	72	45	Male	35.83	ex_smoker	20.3	188.93	129.839
patient48	P48L_3	patient48_2	184.555	1.26813	100.669	0.0235767	72.4658	9.76047	0.228251	0.0296239	0.0597066	0.0126003	0.0372302	P48L	Back	Lesional	72	45	Male	35.83	ex_smoker	20.3	184.531	100.682
patient48	P48L_4	patient48_14	203.003	0.529007	147.814	0.00950012	52.1071	2.37253	0.0390005	0.0430005	0.0290004	0.0115001	0.0475006	P48L	Back	Lesional	72	45	Male	35.83	ex_smoker	20.3	202.993	147.826
patient48	P48L_5	patient48_15	186.001	2.05601	121.214	0.0325001	46.9817	14.0215	0.435502	0.021	0.1465	0.0605001	1.03151	P48L	Back	Lesional	72	45	Male	35.83	ex_smoker	20.3	185.968	121.274
patient48	P48L_6	patient48_5	209.093	1.44602	119.341	0.047523	69.9875	17.5363	0.504226	0.0385162	0.0840107	0.0550078	0.0520194	P48L	Back	Lesional	72	45	Male	35.83	ex_smoker	20.3	209.045	119.396
patient48	P48L_7	patient48_8	134.013	0.407538	94.9485	0.0140013	35.2538	3.27531	0.0770073	0.00600057	0.021502	0.00400038	0.00500047	P48L	Back	Lesional	72	45	Male	35.83	ex_smoker	20.3	133.999	94.9525
patient48	P48L_8	patient48_1	175.385	0.73762	127.613	0.00601321	37.1987	9.16914	0.45099	0.0035077	0.0466023	0.0130286	0.146321	P48L	Back	Lesional	72	45	Male	35.83	ex_smoker	20.3	175.379	127.626
patient48	P48L_9	patient48_6	206	0.3685	178.482	0.005	24.1925	2.756	0.1075	0.023	0.0275	0.023	0.015	P48L	Back	Lesional	72	45	Male	35.83	ex_smoker	20.3	205.995	178.505
patient49	P49H_UA_5	patient49_21	2611.16	1.04806	2011.45	543.733	8.42551	11.3857	2.36364	32.5655	0.0925056	0.0105006	0.0885054	P49H	Arm	Non-lesional	52	0	Male	28.7	smoker	5.9	2067.43	2011.46
patient49	P49L_UA_1	patient49_24	4188.84	1.72541	2451.46	1601.12	31.0655	33.8005	1.95263	66.9016	0.319336	0.183717	0.303613	P49L	Arm	Lesional	52	28	Male	28.7	smoker	5.9	2587.71	2451.64
patient49	P49L_UA_10	patient49_1	542.685	0.602133	342.987	126.714	21.8172	48.4445	0.293295	1.13509	0.202539	0.00151903	0.488453	P49L	Arm	Lesional	52	28	Male	28.7	smoker	5.9	415.971	342.988
patient49	P49L_UA_10	patient49_22	2304	1.221	1425.35	826.845	12.4125	14.6635	0.2295	7.004	0.04	0.0215	0.2125	P49L	Arm	Lesional	52	28	Male	28.7	smoker	5.9	1477.16	1425.37
patient49	P49L_UA_11	patient49_18	2451.82	1.25787	1621.26	742.791	48.1447	27.7973	0.618367	9.54835	0.226826	0.00910866	0.167108	P49L	Arm	Lesional	52	28	Male	28.7	smoker	5.9	1709.03	1621.27
patient49	P49L_UA_11	patient49_35	26	0.3345	9.168	1.0215	14.229	0.88	0.0455	0.304	0.0095	0.0005	0.0075	P49L	Arm	Lesional	52	28	Male	28.7	smoker	5.9	24.9785	9.1685
patient49	P49L_UA_2	patient49_13	1546	1.06	653.716	767.285	85.086	23.2705	0.477	8.028	0.029	0.0075	7.041	P49L	Arm	Lesional	52	28	Male	28.7	smoker	5.9	778.715	653.724
patient49	P49L_UA_4	patient49_33	2527.79	1.70633	1413.31	892.542	19.3565	29.7988	1.70836	77.586	0.0814592	0.0820081	71.6233	P49L	Arm	Lesional	52	28	Male	28.7	smoker	5.9	1635.25	1413.39
patient49	P49L_UA_5	patient49_25	2792.03	1.98503	1658.31	894.998	15.9138	46.3301	1.90002	80.1677	0.308021	0.0930009	72.0215	P49L	Arm	Lesional	52	28	Male	28.7	smoker	5.9	1897.03	1658.4
patient49	P49L_UA_6	patient49_12	2504	1.587	1376.47	890.811	26.464	37.611	1.7985	77.3985	0.0675	0.0765	71.7155	P49L	Arm	Lesional	52	28	Male	28.7	smoker	5.9	1613.19	1376.55
patient49	P49L_UA_7	patient49_23	249	0.1925	198.396	0.5605	11.8855	14.1575	0.143	1.2555	0.0465	0.00800001	2.3555	P49L	Arm	Lesional	52	28	Male	28.7	smoker	5.9	248.44	198.404
patient49	P49L_UA_8	patient49_3	3762.71	1.28857	2078.28	1570.47	32.5214	35.0827	1.63909	42.6555	0.317352	0.174524	0.287166	P49L	Arm	Lesional	52	28	Male	28.7	smoker	5.9	2192.24	2078.45
patient49	P49L_UA_9	patient49_17	2476.29	1.43043	1612.36	806.253	14.5292	15.1171	0.31388	8.01643	0.243168	0.0918668	1.93367	P49L	Arm	Lesional	52	28	Male	28.7	smoker	5.9	1670.04	1612.46
patient51	P51H_1	patient51_23	1470.95	0.459685	1446.33	0.0377123	22.1013	1.28202	0.490895	0.192848	0.00978405	0.0342816	0.0162107	P51H	Back	Non-lesional	57	0	Female	25.51	ex_smoker	10.6	1470.91	1446.36
patient51	P51H_2	patient51_22	1789.71	0.571039	1760.23	0.234201	25.6265	0.977575	1.53983	0.382555	0.0339718	0.0955064	0.012	P51H	Back	Non-lesional	57	0	Female	25.51	ex_smoker	10.6	1789.47	1760.33
patient51	P51L_1	patient51_8	1380.95	0.490551	1355.64	0.0312001	22.6868	1.09741	0.725219	0.186778	0.0288001	0.0403946	0.0222334	P51L	Back	Lesional	57	41	Female	25.51	ex_smoker	10.6	1380.92	1355.68
patient51	P51L_2	patient51_4	1485.13	3.08886	1436.47	0.0458311	40.7181	2.61384	1.76968	0.117702	0.0994076	0.204034	0.00584351	P51L	Back	Lesional	57	41	Female	25.51	ex_smoker	10.6	1485.09	1436.67
patient51	P51L_3	patient51_7	1008.14	0.300845	954.705	0.122049	51.5845	0.869004	0.261345	0.0295069	0.0317644	0.231411	0.00325172	P51L	Back	Lesional	57	41	Female	25.51	ex_smoker	10.6	1008.02	954.936
patient51	P51L_4	patient51_3	999.809	0.710326	936.277	1.04187	59.2226	1.85847	0.572488	0.047037	0.0375231	0.0385282	0.00350183	P51L	Back	Lesional	57	41	Female	25.51	ex_smoker	10.6	998.767	936.315
patient51	P51L_5	patient51_27	1172.34	1.30154	1113.4	0.861357	54.8606	1.38489	0.286307	0.0641956	0.0173422	0.156859	0.00461313	P51L	Back	Lesional	57	41	Female	25.51	ex_smoker	10.6	1171.47	1113.55
patient51	P51L_6	patient51_18	1607.78	0.702345	1542.17	0.170025	63.4472	0.672628	0.388282	0.0511395	0.0260679	0.141429	0.00773002	P51L	Back	Lesional	57	41	Female	25.51	ex_smoker	10.6	1607.61	1542.31
patient51	P51L_7	patient51_21	1537.35	0.472661	1516.3	0.0891707	19.0754	0.715926	0.349688	0.223872	0.0186108	0.0790148	0.0203187	P51L	Back	Lesional	57	41	Female	25.51	ex_smoker	10.6	1537.26	1516.38
patient51	P51L_8	patient51_10	1915.49	3.35873	1871.68	0.110253	36.4492	1.75223	0.247756	0.0605737	0.0270801	1.7968	0.00250422	P51L	Back	Lesional	57	41	Female	25.51	ex_smoker	10.6	1915.38	1873.48
patient51	P51L_9	patient51_6	1648.59	0.896907	1605.89	0.109588	33.7062	1.08596	6.62795	0.0450658	0.0565744	0.144729	0.0180275	P51L	Back	Lesional	57	41	Female	25.51	ex_smoker	10.6	1648.48	1606.04
patient52	P52H_1	patient52_10	133.134	0.456165	122.444	0.0159967	8.46331	1.35198	0.245627	0.0660511	0.0387018	0.0407659	0.0118686	P52H	Flank	Non-lesional	39	0	Male	27.17	ex_smoker	9.2	133.118	122.484
patient52	P52L_1	patient52_18	331.692	0.390255	319.759	0.00911528	8.48953	1.70223	0.490538	0.108781	0.0368502	0.688983	0.0165	P52L	Flank	Lesional	39	22	Male	27.17	ex_smoker	9.2	331.683	320.448
patient52	P52L_2	patient52_1	199.616	0.229004	182.506	0.00831734	13.5551	1.97786	1.25037	0.053231	0.00609939	0.024952	0.0055449	P52L	Flank	Lesional	39	22	Male	27.17	ex_smoker	9.2	199.608	182.531
patient52	P52L_3	patient52_19	413.661	0.822182	387.657	0.0330735	15.4825	9.02594	0.354014	0.164558	0.0543233	0.0639336	0.00357352	P52L	Flank	Lesional	39	22	Male	27.17	ex_smoker	9.2	413.628	387.721
patient52	P52L_4	patient52_14	310.225	2.28879	282.908	0.00909455	19.5785	4.88276	0.214732	0.0641671	0.198564	0.0707354	0.0101051	P52L	Flank	Lesional	39	22	Male	27.17	ex_smoker	9.2	310.216	282.978
patient52	P52L_6	patient52_8	346.073	0.920174	305.92	0.0434456	35.4665	3.16956	0.251507	0.168664	0.0889456	0.0318486	0.0126212	P52L	Flank	Lesional	39	22	Male	27.17	ex_smoker	9.2	346.03	305.952
patient52	P52L_7	patient52_7	533.206	0.529621	520.909	0.0718197	8.7819	1.60977	0.786426	0.362872	0.110722	0.0429405	0.00158437	P52L	Flank	Lesional	39	22	Male	27.17	ex_smoker	9.2	533.135	520.952
patient52	P52L_8	patient52_6	697	0.3555	680.297	0.009	14.2365	1.352	0.3675	0.3035	0.0535	0.018	0.008	P52L	Flank	Lesional	39	22	Male	27.17	ex_smoker	9.2	696.991	680.315
patient52	P52L_9	patient52_2	433.651	0.380727	420.923	0.0243989	9.40503	1.43017	0.494846	0.911585	0.0574505	0.0132279	0.0105	P52L	Flank	Lesional	39	22	Male	27.17	ex_smoker	9.2	433.627	420.936
patient53	P53H_1	patient53_14	238.74	4.79917	180.424	0.10719	9.94853	41.5597	0.886141	0.0158348	0.281982	0.714394	0.00365419	P53H	Arm	Non-lesional	36	0	Female	35.43	never_smoked	7	238.633	181.138
patient53	P53H_3	patient53_20	404.691	4.59712	361.061	0.0557645	9.52935	25.3373	1.55875	0.0323965	0.37017	2.02717	0.12162	P53H	Arm	Non-lesional	36	0	Female	35.43	never_smoked	7	404.635	363.088
patient53	P53L_1	patient53_22	579.413	1.78399	510.389	0.230932	15.2504	50.0867	1.37853	0.0316112	0.17328	0.0854135	0.0025	P53L	Arm	Lesional	36	14	Female	35.43	never_smoked	7	579.182	510.475
patient53	P53L_11	patient53_15	388.196	18.6045	307.817	0.089416	5.69536	44.3187	10.0882	0.365297	1.00593	0.211	0.000545219	P53L	Arm	Lesional	36	14	Female	35.43	never_smoked	7	388.107	308.028
patient53	P53L_2	patient53_3	484.013	2.25517	432.322	0.0396477	9.82	38.7742	0.452209	0.0150844	0.190879	0.140655	0.0035	P53L	Arm	Lesional	36	14	Female	35.43	never_smoked	7	483.973	432.462
patient53	P53L_3	patient53_12	458.026	5.72856	397.732	1.13295	8.00823	42.3927	2.3449	0.144156	0.489281	0.0508663	0.00242994	P53L	Arm	Lesional	36	14	Female	35.43	never_smoked	7	456.893	397.782
patient53	P53L_4	patient53_1	463.156	4.78613	405.258	0.366807	8.52138	42.5891	1.08889	0.132931	0.363022	0.0488607	0.00107161	P53L	Arm	Lesional	36	14	Female	35.43	never_smoked	7	462.789	405.307
patient53	P53L_4	patient53_13	281	0.918502	222.706	0.0585001	4.94201	51.7376	0.402001	0.0195	0.114	0.0905002	0.0115	P53L	Arm	Lesional	36	14	Female	35.43	never_smoked	7	280.942	222.797
patient53	P53L_5	patient53_9	804.349	2.94004	745.643	0.155317	9.47904	44.7787	0.948299	0.0665253	0.244216	0.0515436	0.0418005	P53L	Arm	Lesional	36	14	Female	35.43	never_smoked	7	804.194	745.695
patient53	P53L_6	patient53_21	803.884	3.97814	711.086	0.0755248	11.1537	74.1091	2.91983	0.0565598	0.352022	0.147037	0.00553499	P53L	Arm	Lesional	36	14	Female	35.43	never_smoked	7	803.808	711.233
patient53	P53L_7	patient53_7	490.773	2.82783	411.884	0.0801831	8.84344	65.6538	1.1138	0.0489185	0.200531	0.113072	0.00736618	P53L	Arm	Lesional	36	14	Female	35.43	never_smoked	7	490.692	411.997
patient53	P53L_8	patient53_23	666.571	3.49146	575.857	0.168727	12.3058	73.5324	0.831377	0.049021	0.201678	0.133103	0.000501236	P53L	Arm	Lesional	36	14	Female	35.43	never_smoked	7	666.402	575.99
patient53	P53L_9	patient53_16	483.111	4.84728	380.723	0.227469	7.49448	85.773	3.62385	0.0365202	0.295814	0.0855617	0.00417374	P53L	Arm	Lesional	36	14	Female	35.43	never_smoked	7	482.883	380.808
patient55	P55H_1	patient55_13	74.6937	4.84679	24.8616	0.0186734	38.5788	2.76833	3.37418	0.0518706	0.0752124	0.0959606	0.0223044	P55H	Abdomen	Non-lesional	53	0	Female	36.51	ex_smoker	11.4	74.675	24.9575
patient55	P55L_1	patient55_7	87.3251	8.04498	30.0415	0.712578	43.821	2.27837	1.56389	0.12858	0.16463	0.568052	0.00150995	P55L	Abdomen	Lesional	53	1	Female	36.51	ex_smoker	11.4	86.6125	30.6096
patient55	P55L_2	patient55_6	85.3229	4.83914	33.2582	0.0734345	41.2182	2.99023	2.32545	0.133581	0.138198	0.253947	0.0925	P55L	Abdomen	Lesional	53	1	Female	36.51	ex_smoker	11.4	85.2494	33.5121
patient55	P55L_3	patient55_1	84.873	5.96228	32.556	0.209568	38.6176	2.30904	1.80488	0.14656	0.351766	2.9133	0.00203796	P55L	Abdomen	Lesional	53	1	Female	36.51	ex_smoker	11.4	84.6634	35.4693
patient55	P55L_4	patient55_4	86.0404	6.49379	18.1265	0.169624	55.3935	1.86418	3.18534	0.0245035	0.1601	0.621489	0.00150088	P55L	Abdomen	Lesional	53	1	Female	36.51	ex_smoker	11.4	85.8708	18.7479
patient55	P55L_5	patient55_9	86.7194	4.0919	27.8643	0.0560316	51.3543	2.0172	1.11289	0.030363	0.0901239	0.09978	0.00257642	P55L	Abdomen	Lesional	53	1	Female	36.51	ex_smoker	11.4	86.6634	27.964
patient55	P55L_6	patient55_10	102.364	4.75554	31.1663	0.0551585	59.4718	4.55323	1.78288	0.0401145	0.0837202	0.201799	0.253477	P55L	Abdomen	Lesional	53	1	Female	36.51	ex_smoker	11.4	102.309	31.3681
patient55	P55L_7	patient55_2	83.0031	6.34475	35.2747	0.122005	36.5735	2.5406	1.04303	0.0330016	0.182508	0.887039	0.00200006	P55L	Abdomen	Lesional	53	1	Female	36.51	ex_smoker	11.4	82.8811	36.1617
patient56	P56H_1	patient56_16	233.25	0.646464	176.75	14.3248	40.0034	0.733933	0.365459	0.356913	0.0668583	0.00201078	0	P56H	Back	Non-lesional	59	0	Male	25.1	never_smoked	10.3	218.925	176.752
patient56	P56H_3	patient56_18	351.241	0.626099	296.561	1.90777	49.8846	1.28949	0.783676	0.131114	0.0414993	0.00661584	0.0090216	P56H	Back	Non-lesional	59	0	Male	25.1	never_smoked	10.3	349.333	296.568
patient56	P56L_1	patient56_2	870	0.5815	741.728	29.411	96.8525	1.0315	0.1635	0.204	0.0165	0.0105	0.0015	P56L	Back	Lesional	59	26	Male	25.1	never_smoked	10.3	840.589	741.738
patient56	P56L_10	patient56_20	881.259	1.08264	757.536	24.9812	94.6535	2.26657	0.345889	0.290073	0.0490476	0.0500822	0.00350433	P56L	Back	Lesional	59	26	Male	25.1	never_smoked	10.3	856.278	757.587
patient56	P56L_11	patient56_12	621.001	1.1095	554.236	5.5225	56.851	0.546	0.2155	2.49	0.023	0.006	0.0005	P56L	Back	Lesional	59	26	Male	25.1	never_smoked	10.3	615.478	554.242
patient56	P56L_2	patient56_23	866.547	0.729027	762.745	19.487	81.7258	1.24979	0.322938	0.227133	0.0333374	0.0225001	0.00450001	P56L	Back	Lesional	59	26	Male	25.1	never_smoked	10.3	847.06	762.767
patient56	P56L_3	patient56_19	988.578	2.83032	891.619	16.1449	73.726	1.12941	0.141329	2.92261	0.0110417	0.0446902	0.00883424	P56L	Back	Lesional	59	26	Male	25.1	never_smoked	10.3	972.433	891.664
patient56	P56L_4	patient56_17	747.309	1.57466	645.631	22.1983	76.41	0.728367	0.0960557	0.622634	0.0115041	0.0340041	0.00150052	P56L	Back	Lesional	59	26	Male	25.1	never_smoked	10.3	725.11	645.665
patient56	P56L_5	patient56_11	611	0.716	525.807	7.336	76.268	0.455	0.0535	0.3445	0.0085	0.0035	0.0085	P56L	Back	Lesional	59	26	Male	25.1	never_smoked	10.3	603.664	525.81
patient56	P56L_6	patient56_1	458.695	0.532759	368.494	17.9262	70.8152	0.582983	0.142482	0.11965	0.0222726	0.0595903	0	P56L	Back	Lesional	59	26	Male	25.1	never_smoked	10.3	440.769	368.553
patient56	P56L_7	patient56_13	390	0.3865	326.579	18.334	42.5015	1.777	0.317	0.0845	0.0045	0.0105	0.006	P56L	Back	Lesional	59	26	Male	25.1	never_smoked	10.3	371.666	326.589
patient56	P56L_7	patient56_22	439.716	0.4095	329.252	8.2255	61.416	0.48	0.111	0.0855	0.01	0.0105	0	P56L	Back	Lesional	59	26	Male	25.1	never_smoked	10.3	431.49	329.263
patient56	P56L_8	patient56_10	451	0.421	370.325	6.375	73.08	0.623	0.0545	0.1055	0.007	0.0055	0.004	P56L	Back	Lesional	59	26	Male	25.1	never_smoked	10.3	444.625	370.33
patient57	P57H_1	patient57_20	734.913	1.98962	681.554	0.00939242	9.56022	35.7622	5.23668	0.318116	0.255253	0.192309	0.0352667	P57H	Arm	Non-lesional	29	0	Male	36.78	smoker	3.3	734.903	681.746
patient57	P57L_10	patient57_12	239.165	0.915485	182.721	0.0575474	24.9359	27.8588	1.41532	0.761446	0.433809	0.055784	0.00961525	P57L	Arm	Lesional	29	21	Male	36.78	smoker	3.3	239.107	182.777
patient57	P57L_11	patient57_22	210.992	2.25224	163.925	0.0445902	11.895	26.7133	5.35583	0.258278	0.49422	0.0462966	0.00701503	P57L	Arm	Lesional	29	21	Male	36.78	smoker	3.3	210.947	163.972
patient57	P57L_12	patient57_19	220.629	2.69396	162.843	0.0428608	13.1778	39.2024	1.70932	0.171587	0.784085	0.00409077	0.0005	P57L	Arm	Lesional	29	21	Male	36.78	smoker	3.3	220.587	162.847
patient57	P57L_2	patient57_13	59.7224	1.90238	28.8408	0.0167514	12.6808	7.90448	8.10768	0.00801154	0.178439	0.0786588	0.00436993	P57L	Arm	Lesional	29	21	Male	36.78	smoker	3.3	59.7057	28.9195
patient57	P57L_3	patient57_17	232.054	1.58287	138.097	0.0300064	42.1616	47.9597	1.93991	0.112023	0.149036	0.0180039	0.00400082	P57L	Arm	Lesional	29	21	Male	36.78	smoker	3.3	232.024	138.115
patient57	P57L_6	patient57_7	261.112	1.72274	187.419	0.0335144	39.9921	30.3576	1.21602	0.0595257	0.230099	0.0800345	0.00150065	P57L	Arm	Lesional	29	21	Male	36.78	smoker	3.3	261.079	187.499
patient57	P57L_9	patient57_8	157	0.982	111.538	0.0045	14.2795	25.695	4.208	0.0615	0.187	0.0445	0	P57L	Arm	Lesional	29	21	Male	36.78	smoker	3.3	156.996	111.583
patient59	P59H_2	patient59_8	274.177	0.352801	243.221	0.0292321	27.7236	1.66925	0.839667	0.162288	0.0514082	0.00201601	0.126	P59H	Flank	Non-lesional	33	0	Female	24.09	smoker	11	274.148	243.223
patient59	P59H_4	patient59_14	131.814	0.490078	87.5781	0.0411215	38.6328	1.94567	1.45277	0.045628	0.021969	0.00901294	1.59698	P59H	Flank	Non-lesional	33	0	Female	24.09	smoker	11	131.773	87.5871
patient59	P59L_1	patient59_3	209.003	1.49753	151.365	0.0285003	40.3674	3.69158	10.2442	0.353506	1.03753	0.00900023	0.409002	P59L	Flank	Lesional	33	20	Female	24.09	smoker	11	208.975	151.374
patient59	P59L_11	patient59_2	668.125	0.861697	631.092	0.00753511	31.1807	1.36288	2.41942	0.510729	0.0588862	0.0601756	0.570527	P59L	Flank	Lesional	33	20	Female	24.09	smoker	11	668.117	631.153
patient59	P59L_2	patient59_20	175.402	0.593197	127.475	0.0241682	39.8803	1.50519	4.19636	0.249867	0.040117	0.00729966	1.43031	P59L	Flank	Lesional	33	20	Female	24.09	smoker	11	175.378	127.483
patient59	P59L_3	patient59_12	166.679	0.894895	141.12	0.0597747	21.8321	1.18802	1.23802	0.212085	0.0356349	0.00114951	0.0971338	P59L	Flank	Lesional	33	20	Female	24.09	smoker	11	166.62	141.122
patient59	P59L_4	patient59_16	195.702	0.808498	155.279	0.0100091	34.8153	1.63345	2.37591	0.0561412	0.0411458	0.00503645	0.677522	P59L	Flank	Lesional	33	20	Female	24.09	smoker	11	195.692	155.284
patient59	P59L_5	patient59_19	204.001	1.00051	166.172	0.0190002	33.4017	1.67251	1.19501	0.126001	0.100001	0.00550008	0.309	P59L	Flank	Lesional	33	20	Female	24.09	smoker	11	203.982	166.178
patient59	P59L_6	patient59_1	270.002	1.00951	220.424	0.0165001	42.3248	1.88001	3.69452	0.273002	0.0580004	0.00150001	0.319502	P59L	Flank	Lesional	33	20	Female	24.09	smoker	11	269.985	220.426
patient59	P59L_7	patient59_18	413.907	1.33519	372.803	0.0811622	29.6995	1.46085	1.67693	0.594231	0.0556357	0.0095331	6.19083	P59L	Flank	Lesional	33	20	Female	24.09	smoker	11	413.826	372.813
patient59	P59L_8	patient59_17	151.862	0.40404	132.309	0.0471103	14.3609	1.44934	2.6997	0.177357	0.0343628	0.00166272	0.377991	P59L	Flank	Lesional	33	20	Female	24.09	smoker	11	151.814	132.311
patient59	P59L_9	patient59_13	257.109	0.640771	217.986	0.0200084	34.8617	1.192	1.72273	0.459694	0.035515	0.0090038	0.181076	P59L	Flank	Lesional	33	20	Female	24.09	smoker	11	257.089	217.995
patient60	P60H_1	patient60_19	262.084	0.357625	238.875	0.0140962	12.0867	5.77316	2.06065	2.27209	0.156624	0.0114858	0.476659	P60H	Flank	Non-lesional	24	0	Male	26.83	never_smoked	14.4	262.07	238.886
patient60	P60H_2	patient60_9	183.657	0.293242	166.133	0.00152202	4.79029	2.27389	7.00939	1.43425	0.0512412	0.00558073	1.66458	P60H	Flank	Non-lesional	24	0	Male	26.83	never_smoked	14.4	183.655	166.138
patient60	P60H_3	patient60_12	131.765	0.137942	124.6	0.00154412	0.895591	0.688164	0.315001	1.27956	0.033456	0.0200736	3.79391	P60H	Flank	Non-lesional	24	0	Male	26.83	never_smoked	14.4	131.764	124.62
patient60	P60L_1	patient60_14	489.865	0.383593	464.156	0.0586192	5.1037	4.71576	0.803584	14.0716	0.164082	0.0184723	0.389098	P60L	Flank	Lesional	24	4	Male	26.83	never_smoked	14.4	489.806	464.175
patient60	P60L_2	patient60_11	300.303	0.229366	284.539	0.0352453	4.77287	2.67224	0.869467	4.79045	0.147941	0.0612441	2.18507	P60L	Flank	Lesional	24	4	Male	26.83	never_smoked	14.4	300.268	284.6
patient60	P60L_3	patient60_1	337.154	0.477086	312.961	0.020678	8.71253	4.53985	1.74305	7.18653	0.573552	0.00967802	0.92944	P60L	Flank	Lesional	24	4	Male	26.83	never_smoked	14.4	337.133	312.971
patient60	P60L_4	patient60_5	281.13	0.309351	244.863	0.010223	3.80335	2.78704	0.709536	28.4811	0.126135	0.00950006	0.0309526	P60L	Flank	Lesional	24	4	Male	26.83	never_smoked	14.4	281.119	244.872
patient60	P60L_5	patient60_2	350.961	0.673363	306.148	0.00356436	5.82707	3.78911	6.15782	26.9068	0.356771	0.00619309	1.09243	P60L	Flank	Lesional	24	4	Male	26.83	never_smoked	14.4	350.957	306.154
patient60	P60L_6	patient60_21	285.029	0.51244	254.886	0.0330215	7.73144	3.6449	1.0346	16.3343	0.332842	0.0549587	0.464965	P60L	Flank	Lesional	24	4	Male	26.83	never_smoked	14.4	284.996	254.941
patient60	P60L_7	patient60_3	489.568	0.321054	471.952	0.0111475	7.25917	3.4646	1.50755	4.52731	0.124083	0.0121475	0.389687	P60L	Flank	Lesional	24	4	Male	26.83	never_smoked	14.4	489.557	471.964
patient61	P61H_3	patient61_5	433.401	0.264429	379.049	0.0132753	7.14918	46.5702	0.241446	0.0576149	0.0398795	0.00701014	0.00895643	P61H	Arm	Non-lesional	26	0	Female	44.98	smoker	13	433.388	379.056
patient61	P61L_1	patient61_2	391.7	0.44313	327.836	0.00669002	15.7936	46.0643	1.40905	0.0213361	0.0553622	0.0201081	0.0503681	P61L	Arm	Lesional	26	4	Female	44.98	smoker	13	391.694	327.857
patient61	P61L_10	patient61_11	428.667	0.632791	385.954	0.0245573	13.1752	27.5638	1.19544	0.0340834	0.0757351	0.00706256	0.00505213	P61L	Arm	Lesional	26	4	Female	44.98	smoker	13	428.643	385.961
patient61	P61L_2	patient61_17	311.094	0.433807	271.745	0.00650797	12.8407	25.2634	0.743838	0.0250389	0.025011	0.00300299	0.00750997	P61L	Arm	Lesional	26	4	Female	44.98	smoker	13	311.087	271.748
patient61	P61L_4	patient61_15	420.19	0.321	349.134	0.012	41.933	13.407	0.148	0.0195	0.016	0.0085	0.0015	P61L	Arm	Lesional	26	4	Female	44.98	smoker	13	420.178	349.142
patient61	P61L_6	patient61_21	252.583	0.35575	203.923	0.0110718	12.7416	35.1077	0.341092	0.0356477	0.054933	0.00942955	0.0025	P61L	Arm	Lesional	26	4	Female	44.98	smoker	13	252.572	203.932
patient61	P61L_7	patient61_9	287.394	1.0104	234.274	0.0120585	23.2055	27.7415	0.984273	0.0296438	0.105009	0.0211023	0.0105512	P61L	Arm	Lesional	26	4	Female	44.98	smoker	13	287.382	234.295
patient61	P61L_8	patient61_16	214.642	0.142591	177.007	0.00856551	5.37259	31.771	0.242354	0.0105809	0.0317428	0.020658	0.0347659	P61L	Arm	Lesional	26	4	Female	44.98	smoker	13	214.633	177.027
patient61	P61L_9	patient61_12	283.016	0.247514	229.203	0.0135008	4.16874	49.0168	0.285516	0.0510029	0.017001	0.00250014	0.0100006	P61L	Arm	Lesional	26	4	Female	44.98	smoker	13	283.003	229.206
patient61	P61L_9	patient61_20	105.088	0.162636	91.6541	0	2.58366	10.3982	0.174146	0.0960803	0.0130109	0.00150125	0.00450376	P61L	Arm	Lesional	26	4	Female	44.98	smoker	13	105.088	91.6556
patient62	P62H_1	patient62_8	513.521	1.33932	494.955	0.290923	3.70663	4.59193	3.76117	0.104082	0.140636	4.6295	0.00152151	P62H	Back	Non-lesional	34	0	Male	33.74	smoker	4.2	513.23	499.584
patient62	P62H_2	patient62_7	374.923	0.392011	362.87	0.404575	1.25946	6.39731	0.933287	0.0180928	0.0638274	2.57722	0.00753866	P62H	Back	Non-lesional	34	0	Male	33.74	smoker	4.2	374.518	365.447
patient62	P62H_3	patient62_15	396.721	1.45363	384.033	0.185237	2.00935	5.52885	2.6337	0.140821	0.0762148	0.657668	0.00201894	P62H	Back	Non-lesional	34	0	Male	33.74	smoker	4.2	396.536	384.691
patient62	P62L_1	patient62_9	300.381	0.345485	270.997	0.0726187	2.05165	1.16875	3.35601	0.0397002	0.0598554	22.2837	0.00582655	P62L	Back	Lesional	34	8	Male	33.74	smoker	4.2	300.308	293.281
patient62	P62L_10	patient62_20	439.669	0.35096	428.98	0.0184229	1.03224	1.79003	0.895101	0.24287	0.0474692	6.22614	0.0859712	P62L	Back	Lesional	34	8	Male	33.74	smoker	4.2	439.651	435.206
patient62	P62L_2	patient62_18	508.456	0.566596	483.411	0.199183	0.959568	1.59704	1.00731	0.0467578	0.0449248	20.6224	0.00160607	P62L	Back	Lesional	34	8	Male	33.74	smoker	4.2	508.257	504.033
patient62	P62L_3	patient62_4	502.066	0.715869	470.116	0.107135	1.00128	2.21428	7.28906	0.0591199	0.0239734	20.5317	0.00713526	P62L	Back	Lesional	34	8	Male	33.74	smoker	4.2	501.959	490.648
patient62	P62L_4	patient62_13	384.229	0.566858	369.446	0.121862	2.21386	5.54565	4.02672	0.0530913	0.0461648	2.20408	0.00517921	P62L	Back	Lesional	34	8	Male	33.74	smoker	4.2	384.107	371.65
patient62	P62L_5	patient62_1	350.544	0.598637	331.071	0.100945	4.92971	8.21569	2.34985	0.0431902	0.0175774	3.21416	0.00351548	P62L	Back	Lesional	34	8	Male	33.74	smoker	4.2	350.443	334.285
patient62	P62L_6	patient62_11	357.668	0.354663	351.535	0.0265496	1.03694	1.58847	2.39748	0.157294	0.00250468	0.550528	0.0190356	P62L	Back	Lesional	34	8	Male	33.74	smoker	4.2	357.642	352.085
patient62	P62L_7	patient62_5	317.203	0.349126	306.937	0.0739803	0.614138	1.9995	2.07297	0.0440842	0.0238156	4.92527	0.163162	P62L	Back	Lesional	34	8	Male	33.74	smoker	4.2	317.129	311.863
patient62	P62L_8	patient62_6	357.767	0.38314	349.885	0.581166	1.36077	2.59629	1.9114	0.177391	0.0133099	0.856311	0.0021033	P62L	Back	Lesional	34	8	Male	33.74	smoker	4.2	357.186	350.741
patient62	P62L_9	patient62_2	421.56	0.323932	416.798	0.0722695	0.959188	1.25984	0.92329	0.203472	0.0150674	0.999703	0.0050393	P62L	Back	Lesional	34	8	Male	33.74	smoker	4.2	421.488	417.798
patient63	P63H_1	patient63_10	1110.47	3.16175	1102.4	0.0736081	2.92179	1.41971	0.129711	0.0682839	0.100294	0.185358	0.0137179	P63H	Arm	Non-lesional	48	0	Male	27.77	ex_smoker	8.5	1110.4	1102.58
patient63	P63H_2	patient63_4	2007.67	8.4631	1978.75	0.130343	1.42729	1.43695	0.39681	0.324602	0.181406	0.484931	0.0724904	P63H	Arm	Non-lesional	48	0	Male	27.77	ex_smoker	8.5	2007.54	1979.24
patient63	P63L_1	patient63_3	1403.5	3.05232	1395.98	0.106892	2.25644	1.4538	0.202193	0.196151	0.129616	0.0877052	0.0301687	P63L	Arm	Lesional	48	19	Male	27.77	ex_smoker	8.5	1403.39	1396.07
patient63	P63L_2	patient63_1	1532.8	5.91397	1520.89	0.320194	2.89644	2.12829	0.180096	0.248272	0.135937	0.0808177	0.0045397	P63L	Arm	Lesional	48	19	Male	27.77	ex_smoker	8.5	1532.48	1520.97
patient63	P63L_3	patient63_2	1420.78	1.25316	1418.11	0.0652613	0.669925	0.429734	0.0746257	0.107626	0.0310427	0.033402	0.00614071	P63L	Arm	Lesional	48	19	Male	27.77	ex_smoker	8.5	1420.72	1418.15
patient63	P63L_5	patient63_9	1396.96	7.52075	1385.08	0.289984	1.404	1.76594	0.174544	0.318605	0.257255	0.14948	0.00314841	P63L	Arm	Lesional	48	19	Male	27.77	ex_smoker	8.5	1396.67	1385.23
patient63	P63L_6	patient63_24	992.183	2.35438	987.183	0.147588	0.718894	1.2569	0.203628	0.11334	0.103078	0.0941293	0.00815086	P63L	Arm	Lesional	48	19	Male	27.77	ex_smoker	8.5	992.036	987.277
patient63	P63L_7	patient63_15	633.906	16.7821	604.295	0.0419477	4.82995	6.66834	0.367134	0.126561	0.661867	0.115322	0.0176429	P63L	Arm	Lesional	48	19	Male	27.77	ex_smoker	8.5	633.864	604.411
patient63	P63L_8	patient63_18	1995.21	9.43603	1981.17	0.0136263	0.844148	1.42198	0.333349	0.142152	0.476436	1.35945	0.0131725	P63L	Arm	Lesional	48	19	Male	27.77	ex_smoker	8.5	1995.19	1982.53
patient64	P64H_2	patient64_10	182.549	1.72052	119.45	33.4881	25.5898	1.0958	1.09986	0.0136912	0.0466514	0.0425947	0.00152124	P64H	Flank	Non-lesional	44	0	Female	21.51	smoker	14.9	149.061	119.493
patient64	P64H_3	patient64_11	426.59	0.944948	300.506	78.955	43.701	1.6085	0.727149	0.0458798	0.0823676	0.00953276	0.00951376	P64H	Flank	Non-lesional	44	0	Female	21.51	smoker	14.9	347.635	300.516
patient64	P64L_1	patient64_15	559.708	1.45324	427.672	81.9765	43.1841	4.55423	0.711427	0.0336831	0.0913552	0.0286681	0.00274256	P64L	Flank	Lesional	44	20	Female	21.51	smoker	14.9	477.732	427.701
patient64	P64L_10	patient64_9	346.893	0.404876	261.764	39.8372	42.2044	1.82371	0.773954	0.0574793	0.022185	0.00252102	0.00252102	P64L	Flank	Lesional	44	20	Female	21.51	smoker	14.9	307.055	261.766
patient64	P64L_11	patient64_13	456.412	0.596719	387.689	31.3597	33.1754	2.94842	0.333269	0.191929	0.0233935	0.0121087	0.0817057	P64L	Flank	Lesional	44	20	Female	21.51	smoker	14.9	425.052	387.701
patient64	P64L_4	patient64_1	407.098	1.19002	277.687	71.7775	52.8356	2.76868	0.743954	0.0138434	0.0579372	0.0133307	0.0102544	P64L	Flank	Lesional	44	20	Female	21.51	smoker	14.9	335.321	277.7
patient64	P64L_6	patient64_3	472.012	0.746261	345.922	58.6029	65.4233	0.942694	0.292515	0.0286196	0.032062	0.0105177	0.0111195	P64L	Flank	Lesional	44	20	Female	21.51	smoker	14.9	413.409	345.932
patient64	P64L_8	patient64_7	879.103	0.554984	730.792	97.5361	45.6428	4.29571	0.105855	0.127026	0.0383096	0.00151222	0.00907332	P64L	Flank	Lesional	44	20	Female	21.51	smoker	14.9	781.567	730.794
patient64	P64L_9	patient64_4	232.172	2.11046	142.788	38.6582	46.2419	1.35015	0.894175	0.0109811	0.0501993	0.0648408	0.00261455	P64L	Flank	Lesional	44	20	Female	21.51	smoker	14.9	193.514	142.853
patient65	P65H_6	patient65_1	285.347	4.15087	204.235	0.0102643	42.7081	0.310494	32.142	0.68668	0.205285	0.0333589	0.864765	P65H	Flank	Non-lesional	56	0	Female	42.52	ex_smoker	11.1	285.336	204.268
patient65	P65L_1	patient65_11	412.299	6.02698	342.242	0.0192139	44.912	0.454433	8.50186	0.26539	0.360641	0.0111283	9.50492	P65L	Flank	Lesional	56	2	Female	42.52	ex_smoker	11.1	412.28	342.253
patient65	P65L_2	patient65_2	399.713	8.6636	329.235	0.0072459	55.6632	0.72243	4.02033	0.0651967	0.905213	0.121066	0.309352	P65L	Flank	Lesional	56	2	Female	42.52	ex_smoker	11.1	399.706	329.356
patient65	P65L_3	patient65_10	488.488	2.15219	454.592	0.198996	27.2649	0.614875	3.25373	0.106931	0.134375	0.0361477	0.132931	P65L	Flank	Lesional	56	2	Female	42.52	ex_smoker	11.1	488.289	454.629
patient65	P65L_4	patient65_4	669.082	3.56843	604.035	0.01466	39.1446	1.16866	9.74782	0.504446	0.64459	0.0698961	10.1835	P65L	Flank	Lesional	56	2	Female	42.52	ex_smoker	11.1	669.067	604.105
patient65	P65L_5	patient65_15	509.295	2.79376	447.66	0.0315676	53.2974	0.67665	3.50112	0.350688	0.143782	0.0528599	0.787016	P65L	Flank	Lesional	56	2	Female	42.52	ex_smoker	11.1	509.264	447.713
patient65	P65L_6	patient65_12	331.684	5.15803	286.908	0.0209682	30.5189	0.446133	7.05845	0.22647	0.411275	0.0455283	0.890281	P65L	Flank	Lesional	56	2	Female	42.52	ex_smoker	11.1	331.663	286.953
patient65	P65L_7	patient65_17	721.806	4.95802	681.574	0.104904	31.3038	0.833976	2.36637	0.22033	0.350666	0.0380562	0.0566598	P65L	Flank	Lesional	56	2	Female	42.52	ex_smoker	11.1	721.701	681.612
patient66	P66H_1	patient66_13	803.208	0.555186	775.35	0.0200345	3.46021	20.174	2.98826	0.0630606	0.0527789	0.520706	0.023359	P66H	Arm	Non-lesional	28	0	Female	23.42	ex_smoker	16.7	803.188	775.871
patient66	P66H_2	patient66_8	1204.96	0.29631	1193.19	0.0128929	1.28723	2.86873	0.358096	0.0694526	0.0264048	6.83452	0.0100953	P66H	Arm	Non-lesional	28	0	Female	23.42	ex_smoker	16.7	1204.94	1200.03
patient66	P66L_1	patient66_1	978.631	0.510919	967.693	0.0103785	2.52889	4.74209	0.932733	0.0483923	0.042919	2.08938	0.0325813	P66L	Arm	Lesional	28	15	Female	23.42	ex_smoker	16.7	978.621	969.782
patient66	P66L_2	patient66_22	806.476	0.556894	795.058	0.0103296	2.26075	7.48175	0.608754	0.0618692	0.0202846	0.378663	0.0385942	P66L	Arm	Lesional	28	15	Female	23.42	ex_smoker	16.7	806.465	795.436
patient66	P66L_3	patient66_16	509.224	2.28128	491.494	0.12475	0.855353	10.9754	2.80738	0.135998	0.312385	0.23365	0.00409015	P66L	Arm	Lesional	28	15	Female	23.42	ex_smoker	16.7	509.099	491.727
patient66	P66L_4	patient66_12	1006.62	2.75969	984.835	0.0240147	2.42949	11.2724	3.48414	0.0140086	0.0550337	1.73907	0.00400245	P66L	Arm	Lesional	28	15	Female	23.42	ex_smoker	16.7	1006.59	986.574
patient66	P66L_5	patient66_2	1109.23	0.931116	1093.66	0.0190513	2.48365	6.43533	2.58792	0.190903	0.0580073	2.84543	0.0154506	P66L	Arm	Lesional	28	15	Female	23.42	ex_smoker	16.7	1109.21	1096.51
patient66	P66L_6	patient66_17	937.261	1.27593	882.213	0.140137	6.99302	43.9211	1.0469	0.165954	0.142502	1.34914	0.0125992	P66L	Arm	Lesional	28	15	Female	23.42	ex_smoker	16.7	937.121	883.563
patient66	P66L_6	patient66_3	791.564	0.684472	780.422	0.0206794	2.12743	4.92425	1.15809	0.169641	0.0342691	2.01553	0.0075	P66L	Arm	Lesional	28	15	Female	23.42	ex_smoker	16.7	791.543	782.438
patient66	P66L_7	patient66_11	1505.23	4.62492	1411.11	0.0361913	10.7066	10.4253	3.49876	0.0606466	0.0639897	64.6586	0.0438746	P66L	Arm	Lesional	28	15	Female	23.42	ex_smoker	16.7	1505.2	1475.77
patient67	P67H_2	patient67_2	53.2386	0.0995561	30.1847	0.00106477	8.13538	1.63868	13.0839	0.0468499	0.0255545	0.00106477	0.0218278	P67H	Arm	Non-lesional	23	0	Male	26.12	smoker	20.4	53.2375	30.1857
patient67	P67H_3	patient67_6	96.035	0.117043	77.9254	0.0540197	16.474	0.841807	0.515688	0.0950347	0.00450164	0.00500183	0.00250091	P67H	Arm	Non-lesional	23	0	Male	26.12	smoker	20.4	95.981	77.9304
patient67	P67L_1	patient67_16	575.009	0.240064	559.295	0.0662243	10.5421	1.11634	3.05824	0.642701	0.0285953	0.00898017	0.0105057	P67L	Arm	Lesional	23	15	Male	26.12	smoker	20.4	574.942	559.304
patient67	P67L_2	patient67_4	310	0.155	298.227	0.006	9.008	0.6545	1.7025	0.217	0.014	0.0085	0.0075	P67L	Arm	Lesional	23	15	Male	26.12	smoker	20.4	309.994	298.236
patient67	P67L_3	patient67_12	506.36	0.343555	498.351	0.0411403	4.88049	0.716743	1.38021	0.505015	0.0337511	0.0275191	0.081096	P67L	Arm	Lesional	23	15	Male	26.12	smoker	20.4	506.319	498.378
patient67	P67L_3	patient67_15	95.0001	0.2035	91.1821	0.0185	1.109	0.434001	1.9615	0.0725001	0.00950001	0.00750001	0.002	P67L	Arm	Lesional	23	15	Male	26.12	smoker	20.4	94.9816	91.1896
patient67	P67L_4	patient67_3	370.529	0.359565	347.664	0.0881019	7.76313	1.41849	12.4533	0.62468	0.0391878	0.01944	0.0992092	P67L	Arm	Lesional	23	15	Male	26.12	smoker	20.4	370.441	347.683
patient67	P67L_5	patient67_8	479.561	0.190133	459.906	0.0737457	12.7693	1.58417	4.51019	0.508409	0.0072202	0.0081224	0.00404897	P67L	Arm	Lesional	23	15	Male	26.12	smoker	20.4	479.487	459.914
patient67	P67L_6	patient67_9	356.256	0.0775138	353.254	0.0154001	1.41938	0.285929	0.701731	0.47535	0.00513337	0.00667338	0.0143734	P67L	Arm	Lesional	23	15	Male	26.12	smoker	20.4	356.24	353.261
patient67	P67L_7	patient67_1	404.643	0.355842	393.602	0.00813353	0.746759	0.19063	0.955181	8.76947	0.00152504	0.00152504	0.0122003	P67L	Arm	Lesional	23	15	Male	26.12	smoker	20.4	404.635	393.603
patient68	P68H_1	patient68_11	329.978	13.3997	225.427	0.0288076	24.4833	65.6238	0.590295	0.406973	0.0130944	0.000523775	0.00471398	P68H	Leg	Non-lesional	62	0	Male	28.69	smoker	15.4	329.949	225.428
patient68	P68L_1	patient68_5	283.107	7.16382	204.181	0.0505349	47.6515	22.8447	0.504623	0.677218	0.0282181	0.0025	0.003	P68L	Leg	Lesional	62	10	Male	28.69	smoker	15.4	283.056	204.183
patient68	P68L_2	patient68_3	324	23.207	204.768	0.1055	67.869	25.6905	1.371	0.8925	0.072	0.004	0.021	P68L	Leg	Lesional	62	10	Male	28.69	smoker	15.4	323.895	204.772
patient68	P68L_3	patient68_4	339	18.49	218.653	0.1025	73.9745	25.2625	1.3725	1.054	0.084	0.0005	0.007	P68L	Leg	Lesional	62	10	Male	28.69	smoker	15.4	338.898	218.653
patient68	P68L_4	patient68_17	327.237	15.288	206.854	0.0930002	65.6052	20.3375	0.801503	0.938001	0.0525	0.00300004	0.0275004	P68L	Leg	Lesional	62	10	Male	28.69	smoker	15.4	327.144	206.857
patient68	P68L_5	patient68_16	225.14	14.815	136.492	0.0581882	52.0466	20.6348	0.858711	0.15534	0.0696808	0.00359725	0.0055	P68L	Leg	Lesional	62	10	Male	28.69	smoker	15.4	225.081	136.496
patient68	P68L_6	patient68_7	226.009	11.101	136.272	0.0450042	56.7706	20.273	1.28579	0.166505	0.0745045	0.00550109	0.0150034	P68L	Leg	Lesional	62	10	Male	28.69	smoker	15.4	225.964	136.278
patient68	P68L_7	patient68_2	295.001	34.2986	182.809	0.0575001	52.5781	21.3021	0.510001	3.35951	0.0585001	0.0270001	0	P68L	Leg	Lesional	62	10	Male	28.69	smoker	15.4	294.943	182.836
patient68	P68L_8	patient68_1	146.001	24.2416	77.3249	0.00850004	33.7292	7.22704	3.27552	0.150501	0.0365002	0	0.00700003	P68L	Leg	Lesional	62	10	Male	28.69	smoker	15.4	145.992	77.3249
patient68	P68L_9	patient68_9	139.328	6.77023	89.426	0.011958	22.9119	18.885	1.03203	0.226175	0.0124792	0.00271135	0.0495932	P68L	Leg	Lesional	62	10	Male	28.69	smoker	15.4	139.316	89.4287
patient69	P69H_1	patient69_19	485.36	1.6212	129.843	317.68	32.6752	0.415308	2.018	0.588436	0.119589	0.167124	0.231171	P69H	Flank	Non-lesional	62	0	Male	26.23	ex_smoker	13.1	167.679	130.01
patient69	P69H_2	patient69_12	663.131	3.96709	244.459	352.918	55.3779	0.259992	1.42445	4.33076	0.0281744	0.0562907	0.309391	P69H	Flank	Non-lesional	62	0	Male	26.23	ex_smoker	13.1	310.214	244.516
patient69	P69L_1	patient69_1	232.282	3.36809	57.0822	136.116	33.9956	0.429307	0.713956	0.448491	0.0440713	0.0264428	0.0580705	P69L	Flank	Lesional	62	2	Male	26.23	ex_smoker	13.1	96.1662	57.1087
patient69	P69L_2	patient69_13	374.226	2.68813	112.453	196.25	58.1102	0.651895	1.90916	0.386234	0.145588	0.345709	1.28728	P69L	Flank	Lesional	62	2	Male	26.23	ex_smoker	13.1	177.977	112.798
patient69	P69L_3	patient69_2	254.625	2.38592	90.4431	89.1214	67.4004	0.425023	2.04168	0.959442	0.0935957	0.553324	1.20135	P69L	Flank	Lesional	62	2	Male	26.23	ex_smoker	13.1	165.504	90.9965
patient69	P69L_4	patient69_14	286.216	5.54148	115.984	98.5796	62.8901	0.385102	0.593299	0.98216	0.347407	0.377346	0.535948	P69L	Flank	Lesional	62	2	Male	26.23	ex_smoker	13.1	187.637	116.361
patient69	P69L_5	patient69_15	431	4.072	240.677	128.355	55.2726	0.26	0.441	0.845501	0.0595001	0.906501	0.1115	P69L	Flank	Lesional	62	2	Male	26.23	ex_smoker	13.1	302.645	241.583
patient69	P69L_6	patient69_7	370.534	4.09296	99.7787	101.082	70.7341	0.934397	1.51105	40.251	0.223107	0.147705	51.7787	P69L	Flank	Lesional	62	2	Male	26.23	ex_smoker	13.1	269.452	99.9264
patient69	P69L_7	patient69_10	232.576	3.95157	98.5697	75.9776	48.2694	0.897496	0.739733	3.87568	0.170171	0.0570314	0.0675463	P69L	Flank	Lesional	62	2	Male	26.23	ex_smoker	13.1	156.598	98.6267
patient70	P70H_4	patient70_1	252.319	0.563621	236.701	0.0131075	10.48	1.08355	0.0950291	3.3506	0.0185689	0.0049153	0.00819217	P70H	Back	Non-lesional	51	0	Male	22.82	ex_smoker	10.3	252.306	236.706
patient70	P70L_1	patient70_20	337.287	1.12277	319.22	0.0207639	13.261	2.56915	0.638617	0.398059	0.0465922	0.00759655	0.00202575	P70L	Back	Lesional	51	36	Male	22.82	ex_smoker	10.3	337.266	319.228
patient70	P70L_2	patient70_2	401.432	1.03783	369.442	0.0131653	27.4054	1.59255	0.30273	1.52058	0.0633736	0.0477189	0.00709292	P70L	Back	Lesional	51	36	Male	22.82	ex_smoker	10.3	401.419	369.489
patient70	P70L_5	patient70_9	337.444	0.498507	303.683	0.00987275	30.9423	1.57537	0.20691	0.412937	0.0326864	0.0762097	0.0070233	P70L	Back	Lesional	51	36	Male	22.82	ex_smoker	10.3	337.435	303.759
patient70	P70L_5_repl	patient70_15	164.193	0.426379	151.899	0.00350004	9.45554	0.832252	0.072705	1.4749	0.0186815	0.00759072	0.00202592	P70L	Back	Lesional	51	36	Male	22.82	ex_smoker	10.3	164.19	151.907
patient70	P70L_5_repl	patient70_16	312.317	2.52816	280.625	0.00451906	17.6615	10.2884	0.657272	0.459438	0.0657774	0.0205868	0.00702965	P70L	Back	Lesional	51	36	Male	22.82	ex_smoker	10.3	312.313	280.645
patient70	P70L_6	patient70_8	439.002	0.429002	414.24	0.0150001	22.4026	1.38801	0.176001	0.324001	0.0125	0.0135001	0.001	P70L	Back	Lesional	51	36	Male	22.82	ex_smoker	10.3	438.987	414.254
patient70	P70L_7	patient70_14	356.491	1.07994	314.453	0.00252982	37.7391	1.92553	0.464706	0.683391	0.0552752	0.0797385	0.00752982	P70L	Back	Lesional	51	36	Male	22.82	ex_smoker	10.3	356.488	314.533
patient70	P70L_8	patient70_10	367.995	1.57589	347.818	0.00822064	14.8008	2.59774	0.452563	0.586016	0.116542	0.0219022	0.0176593	P70L	Back	Lesional	51	36	Male	22.82	ex_smoker	10.3	367.987	347.839
patient70	P70L_9	patient70_12	613.122	2.8515	561.661	0.0419656	40.5493	4.03813	0.641033	3.16609	0.123718	0.0297507	0.0197686	P70L	Back	Lesional	51	36	Male	22.82	ex_smoker	10.3	613.08	561.69
patient71	P71L_10	patient71_11	34.1272	2.39041	7.90998	0.0110412	19.5373	0.221827	3.15727	0.0296104	0.122958	0.0230861	0.723698	P71L	Flank	Lesional	32	11	Male	23.2	smoker	11.6	34.1162	7.93307
patient71	P71L_2	patient71_1	166.009	1.7901	132.147	0.0635035	28.4886	0.960553	1.69609	0.247014	0.311517	0.106506	0.198011	P71L	Flank	Lesional	32	11	Male	23.2	smoker	11.6	165.946	132.254
patient71	P71L_3	patient71_7	158.775	5.14211	124.822	0.00552698	23.2591	1.19031	3.40764	0.15978	0.771266	0.00703434	0.0105515	P71L	Flank	Lesional	32	11	Male	23.2	smoker	11.6	158.77	124.829
patient71	P71L_4	patient71_9	236.747	3.03462	199.337	0.119193	27.6299	3.14792	2.68945	0.163511	0.611885	0.00770135	0.00599718	P71L	Flank	Lesional	32	11	Male	23.2	smoker	11.6	236.628	199.344
patient71	P71L_5	patient71_8	141.011	1.75737	115.315	0.01795	20.1301	1.16671	2.0603	0.186725	0.333542	0.00690503	0.0355702	P71L	Flank	Lesional	32	11	Male	23.2	smoker	11.6	140.993	115.322
patient71	P71L_6	patient71_10	144.042	3.48152	119.258	0.215063	12.9783	1.708	5.89023	0.0765224	0.339099	0.0925271	0.00250073	P71L	Flank	Lesional	32	11	Male	23.2	smoker	11.6	143.827	119.351
patient71	P71L_7	patient71_2	250.646	2.28341	215.884	0.238107	23.6681	2.14855	5.91953	0.218029	0.237729	0.0219277	0.0274143	P71L	Flank	Lesional	32	11	Male	23.2	smoker	11.6	250.408	215.905
patient71	P71L_8	patient71_14	110.613	1.92677	78.2013	0.0405539	20.478	1.67171	7.8669	0.126452	0.255678	0.0105049	0.0349228	P71L	Flank	Lesional	32	11	Male	23.2	smoker	11.6	110.572	78.2118
patient71	P71L_9	patient71_12	133.489	2.81984	97.126	0.16912	30.7808	0.653395	1.57578	0.186182	0.142021	0.0115423	0.0245901	P71L	Flank	Lesional	32	11	Male	23.2	smoker	11.6	133.32	97.1375
patient72	P72H_2	patient72_23	2521.14	1.97808	2411.84	0.0145002	0.698819	0.51863	0.178064	105.775	0.0580007	0.0700634	0.00631256	P72H	Back	Non-lesional	67	0	Female	30.12	never_smoked	9.6	2521.13	2411.91
patient72	P72H_4	patient72_26	1709.06	3.36319	1672.73	0.0372307	2.19698	1.53694	0.917722	27.7375	0.450325	0.0722387	0.0109493	P72H	Back	Non-lesional	67	0	Female	30.12	never_smoked	9.6	1709.02	1672.81
patient72	P72L_1	patient72_28	2064.67	1.05701	2044.96	0.0120384	2.27717	1.07735	0.226641	14.988	0.0340883	0.0281046	0.01401	P72L	Back	Lesional	67	65	Female	30.12	never_smoked	9.6	2064.66	2044.98
patient72	P72L_10	patient72_8	365.297	0.457371	360.903	0.0100081	0.657034	1.08588	0.340777	1.78095	0.0510415	0.0105085	0.000500406	P72L	Back	Lesional	67	65	Female	30.12	never_smoked	9.6	365.287	360.913
patient72	P72L_11	patient72_68	1031.71	0.481899	967.327	0.00600505	53.0694	9.05044	0.292952	1.31846	0.115677	0.0360404	0.0140025	P72L	Back	Lesional	67	65	Female	30.12	never_smoked	9.6	1031.71	967.363
patient72	P72L_12	patient72_24	2857.63	2.09125	2775.19	0.0327568	0.51673	0.613924	0.101268	78.8048	0.0130856	0.258737	0.00853424	P72L	Back	Lesional	67	65	Female	30.12	never_smoked	9.6	2857.6	2775.45
patient72	P72L_2	patient72_25	2231	0.955	2212.08	0.013	2.018	0.8495	0.1605	14.545	0.0235	0.323	0.034	P72L	Back	Lesional	67	65	Female	30.12	never_smoked	9.6	2230.99	2212.4
patient72	P72L_3	patient72_3	2255	0.982	2233.32	0.0165	3.1535	1.073	1.488	14.585	0.0730001	0.2995	0.006	P72L	Back	Lesional	67	65	Female	30.12	never_smoked	9.6	2254.98	2233.62
patient72	P72L_4	patient72_30	2453.14	0.901419	2438.06	0.0230107	0.464216	0.272127	0.0455212	13.2887	0.0185086	0.0560261	0.0105049	P72L	Back	Lesional	67	65	Female	30.12	never_smoked	9.6	2453.12	2438.12
patient72	P72L_5	patient72_29	2922.21	1.34191	2910.71	0.0196384	0.721403	0.574463	0.161361	7.01335	0.0456106	1.60184	0.0213981	P72L	Back	Lesional	67	65	Female	30.12	never_smoked	9.6	2922.19	2912.31
patient72	P72L_6	patient72_15	3020.15	6.69919	2921.4	0.0146061	1.99514	8.59273	1.62002	79.3934	0.219938	0.209942	0.00703536	P72L	Back	Lesional	67	65	Female	30.12	never_smoked	9.6	3020.13	2921.61
patient72	P72L_7	patient72_11	1138.86	0.680685	1130.89	0.0100405	1.71399	0.867679	0.399997	4.2091	0.0358104	0.0415131	0.0068647	P72L	Back	Lesional	67	65	Female	30.12	never_smoked	9.6	1138.85	1130.94
patient72	P72L_8	patient72_2	1962.22	0.917268	1948.03	0.0780257	2.85097	1.47727	0.417071	8.26914	0.128246	0.0512444	0.00951286	P72L	Back	Lesional	67	65	Female	30.12	never_smoked	9.6	1962.15	1948.08
patient72	P72L_9	patient72_27	1928.07	1.07825	1915.39	0.081	2.83767	1.85805	0.51024	6.0905	0.11227	0.0997599	0.0075	P72L	Back	Lesional	67	65	Female	30.12	never_smoked	9.6	1927.99	1915.49
patient73	P73H_1	patient73_3	92.277	1.00404	62.8579	0.0891312	13.2423	11.6353	3.38227	0.0193991	0.0309338	0.0120589	0.00367011	P73H	Flank	Non-lesional	42	0	Male	26.87	smoker	3.7	92.1878	62.87
patient73	P73L_1	patient73_1	362.108	26.185	264.661	0.704602	21.0435	46.6134	2.71933	0.035205	0.118691	0.0256493	0.00201171	P73L	Flank	Lesional	42	8	Male	26.87	smoker	3.7	361.404	264.687
patient73	P73L_2	patient73_11	1008.39	6.95387	918.558	0.662226	32.2474	45.1684	4.50438	0.198075	0.0660459	0.0170166	0.013504	P73L	Flank	Lesional	42	8	Male	26.87	smoker	3.7	1007.73	918.575
patient73	P73L_3	patient73_23	1126.04	5.31817	1023.02	0.296595	33.1207	62.1577	1.91354	0.0480016	0.0460151	0.112505	0.00550396	P73L	Flank	Lesional	42	8	Male	26.87	smoker	3.7	1125.75	1023.14
patient73	P73L_4	patient73_19	1122.07	5.27375	1022.03	0.431634	33.2917	59.203	1.55551	0.0490065	0.050044	0.11251	0.0757363	P73L	Flank	Lesional	42	8	Male	26.87	smoker	3.7	1121.64	1022.14
patient73	P73L_5	patient73_8	1089.65	22.3861	986.679	0.293711	33.5107	45.1622	1.19511	0.16103	0.101472	0.0832396	0.0772993	P73L	Flank	Lesional	42	8	Male	26.87	smoker	3.7	1089.36	986.762
patient73	P73L_6	patient73_6	1251	33.61	1097.89	0.4105	24.1435	88.41	5.997	0.2235	0.1965	0.0445	0.0755	P73L	Flank	Lesional	42	8	Male	26.87	smoker	3.7	1250.59	1097.93
patient73	P73L_7	patient73_10	1454.77	40.2658	1304.1	2.28911	28.419	75.7667	3.21722	0.253209	0.231453	0.141616	0.0860697	P73L	Flank	Lesional	42	8	Male	26.87	smoker	3.7	1452.48	1304.24
patient73	P73L_8	patient73_4	1518.2	26.1894	1343.77	0.780733	35.9471	107.865	2.87901	0.255512	0.359116	0.0730168	0.0795008	P73L	Flank	Lesional	42	8	Male	26.87	smoker	3.7	1517.41	1343.84
patient73	P73L_9	patient73_14	960.684	6.05475	883.468	1.21349	17.4261	50.8914	1.38236	0.028619	0.0480949	0.0465649	0.124498	P73L	Flank	Lesional	42	8	Male	26.87	smoker	3.7	959.471	883.515
patient74	P74H_6	patient74_8	184.301	1.77333	150.849	0.0624759	23.8005	5.10963	2.40528	0.1864	0.0981115	0.00626026	0.0102604	P74H	Back	Non-lesional	53	0	Male	33.41	ex_smoker	12	184.239	150.855
patient74	P74L_10	patient74_9	230.908	6.52609	183.981	0.144041	33.938	5.34233	0.717063	0.210467	0.037845	0.00911428	0.00250052	P74L	Back	Lesional	53	23	Male	33.41	ex_smoker	12	230.764	183.99
patient74	P74L_11	patient74_5	308.624	4.79109	229.775	0.250573	64.3067	8.4457	0.759641	0.217196	0.0533064	0.0122855	0.0125023	P74L	Back	Lesional	53	23	Male	33.41	ex_smoker	12	308.373	229.787
patient74	P74L_7	patient74_6	221.751	2.75817	174.329	0.181983	31.4651	11.7173	1.13712	0.069897	0.064859	0.0102516	0.0172234	P74L	Back	Lesional	53	23	Male	33.41	ex_smoker	12	221.569	174.339
patient74	P74L_8	patient74_3	353.644	3.3962	308.023	0.0789102	33.124	7.79938	0.927987	0.134548	0.0940968	0.0202289	0.0465	P74L	Back	Lesional	53	23	Male	33.41	ex_smoker	12	353.565	308.043
patient74	P74L_9	patient74_2	494.343	6.48289	432.636	0.175467	31.164	20.3258	2.94744	0.229466	0.266979	0.0322205	0.0835825	P74L	Back	Lesional	53	23	Male	33.41	ex_smoker	12	494.168	432.668
patient75	P75H_4	patient75_8	912.527	2.61082	868.736	7.61972	24.4929	6.59332	0.651134	0.142527	1.60483	0.07588	0	P75H	Leg	Non-lesional	69	0	Female	21.77	never_smoked	6.4	904.907	868.812
patient75	P75H_5	patient75_16	651.965	3.02712	594.692	2.96332	44.5915	2.93757	1.43996	0.0761929	2.20995	0.0257064	0.0015	P75H	Leg	Non-lesional	69	0	Female	21.77	never_smoked	6.4	649.002	594.718
patient75	P75L_1	patient75_3	1519.45	2.94048	1486.26	0.618094	21.4898	3.04614	2.01888	0.0853826	2.95345	0.0436907	0.003	P75L	Leg	Lesional	69	4	Female	21.77	never_smoked	6.4	1518.84	1486.3
patient75	P75L_2	patient75_5	1130.03	6.76759	1063.12	2.93511	33.9169	9.56444	3.71787	0.502513	9.45448	0.0340006	0.0145017	P75L	Leg	Lesional	69	4	Female	21.77	never_smoked	6.4	1127.09	1063.15
patient75	P75L_3	patient75_4	1232.2	7.70877	1133.59	4.54647	65.1144	6.99663	1.81283	0.451603	11.9187	0.0482412	0.0069903	P75L	Leg	Lesional	69	4	Female	21.77	never_smoked	6.4	1227.65	1133.64
patient75	P75L_4	patient75_9	559.544	1.60943	488.818	0.329083	61.8096	4.39776	0.498239	0.0198536	2.04217	0.0149715	0.00544294	P75L	Leg	Lesional	69	4	Female	21.77	never_smoked	6.4	559.215	488.832
patient75	P75L_5	patient75_13	748.056	2.7232	627.592	0.439033	113.18	2.24817	0.554041	0.0490037	1.25459	0.0105008	0.00550041	P75L	Leg	Lesional	69	4	Female	21.77	never_smoked	6.4	747.617	627.602
patient75	P75L_6	patient75_15	812.13	12.7615	701.189	0.772894	59.9041	7.82572	12.7876	0.0888828	16.706	0.0869866	0.00760682	P75L	Leg	Lesional	69	4	Female	21.77	never_smoked	6.4	811.357	701.276
patient76	P76H_6	patient76_8	228.885	1.50683	55.192	137.553	26.8122	1.56606	6.07149	0.0878398	0.0783029	0.0100388	0.00803107	P76H	Abdomen	Non-lesional	31	0	Male	26.04	smoker	2.7	91.3328	55.202
patient76	P76L_1	patient76_9	185.529	0.4207	44.9056	125.986	11.6232	0.995339	1.47972	0.0942689	0.0190544	0.0050143	0.00050143	P76L	Abdomen	Lesional	31	17	Male	26.04	smoker	2.7	59.5434	44.9106
patient76	P76L_10	patient76_7	281.172	0.673412	78.52	183	14.9071	1.83262	1.82962	0.366224	0.0260159	0.0125077	0.00400245	P76L	Abdomen	Lesional	31	17	Male	26.04	smoker	2.7	98.1716	78.5325
patient76	P76L_11	patient76_6	165.005	2.03206	34.037	97.3283	24.5127	1.25054	5.39466	0.068002	0.229507	0.150504	0.00150004	P76L	Abdomen	Lesional	31	17	Male	26.04	smoker	2.7	67.6765	34.1875
patient76	P76L_12	patient76_4	228.419	0.610944	74.4833	129.306	18.1777	2.63892	2.9221	0.18974	0.0379214	0.009	0.0435766	P76L	Abdomen	Lesional	31	17	Male	26.04	smoker	2.7	99.1133	74.4923
patient76	P76L_13	patient76_12	312.837	0.407798	136.275	162.396	9.24776	0.907952	1.5234	2.02013	0.0321267	0.0170158	0.00950792	P76L	Abdomen	Lesional	31	17	Male	26.04	smoker	2.7	150.44	136.292
patient76	P76L_3	patient76_2	270.233	2.87832	51.9415	189.02	14.1129	1.75651	8.41674	1.96527	0.0863027	0.0301063	0.0254573	P76L	Abdomen	Lesional	31	17	Male	26.04	smoker	2.7	81.2132	51.9716
patient76	P76L_5	patient76_10	305.354	0.845481	140.968	134.964	24.4258	2.37726	1.56882	0.123643	0.0145168	0.0660767	0.00100116	P76L	Abdomen	Lesional	31	17	Male	26.04	smoker	2.7	170.39	141.034
patient76	P76L_7	patient76_1	244.812	0.654186	52.3436	172.781	16.8011	1.25047	0.718691	0.188942	0.0426643	0.0274271	0.00355536	P76L	Abdomen	Lesional	31	17	Male	26.04	smoker	2.7	72.0306	52.371
patient77	P77H_1	patient77_8	137.292	0.642549	81.6436	0.0181711	34.0066	19.5425	0.737947	0.187263	0.0439134	0.0777318	0.392192	P77H	Arm	Non-lesional	61	0	Male	32.41	smoker	11.9	137.274	81.7213
patient77	P77L_1	patient77_7	583.995	0.824235	468.428	0.560346	63.3106	49.5674	1.06287	0.0693038	0.0575673	0.0343888	0.0802009	P77L	Arm	Lesional	61	0	Male	32.41	smoker	11.9	583.435	468.462
patient77	P77L_2	patient77_10	314.283	0.939616	234.915	0.371112	52.3673	21.8128	3.68748	0.0568772	0.0769686	0.00907137	0.0470404	P77L	Arm	Lesional	61	0	Male	32.41	smoker	11.9	313.912	234.924
patient77	P77L_3	patient77_11	454.745	0.985831	357.341	0.0512451	36.2538	58.5765	1.17901	0.0805295	0.0380371	0.0285971	0.210654	P77L	Arm	Lesional	61	0	Male	32.41	smoker	11.9	454.694	357.369
patient77	P77L_4	patient77_5	409.635	0.948605	318.089	0.0335434	33.6816	55.7961	0.943997	0.0615955	0.0305278	0.0100156	0.040066	P77L	Arm	Lesional	61	0	Male	32.41	smoker	11.9	409.602	318.099
patient77	P77L_6	patient77_14	320.038	0.757188	239.408	0.0193307	56.7731	21.5197	1.09169	0.125456	0.152855	0.143609	0.0469712	P77L	Arm	Lesional	61	0	Male	32.41	smoker	11.9	320.019	239.552
patient77	P77L_7	patient77_2	291.717	1.08992	203.556	0.103289	65.1778	20.2279	1.36292	0.0439113	0.0798226	0.0667505	0.00855361	P77L	Arm	Lesional	61	0	Male	32.41	smoker	11.9	291.614	203.623
patient78	P78H_6	patient78_14	972.463	0.27828	964.032	0.0474813	7.43762	0.382111	0.125037	0.102816	0.0139404	0.0111604	0.0332341	P78H	Flank	Non-lesional	54	0	Male	32.28	smoker	7	972.416	964.043
patient78	P78L_1	patient78_12	945.844	0.472374	886.65	0.0735687	58.1789	0.270134	0.109658	0.0269247	0.00718495	0.00705483	0.0481407	P78L	Back	Lesional	54	NA	Male	32.28	smoker	7	945.77	886.657
patient78	P78L_3	patient78_18	1144.04	0.52663	1066.2	0.0410423	53.1663	0.930961	0.427773	0.146231	0.0353247	0.024224	6.53852	P78L	Back	Lesional	54	NA	Male	32.28	smoker	7	1144	1066.23
patient78	P78L_4	patient78_6	1248.72	0.566157	1192.54	0.0331076	55.014	0.29555	0.0651458	0.155144	0.00964351	0.0078229	0.0337153	P78L	Back	Lesional	54	NA	Male	32.28	smoker	7	1248.69	1192.55
patient78	P78L_6	patient78_8	111.994	0.502434	101.738	0.0118159	9.11317	0.418181	0.0708956	0.0416126	0.0184945	0.0256868	0.054456	P78L	Back	Lesional	54	NA	Male	32.28	smoker	7	111.983	101.763
patient78	P78L_6	patient78_9	1532.51	1.23081	1504.01	0.0352822	25.068	1.30657	0.483406	0.127602	0.0771741	0.0602323	0.115345	P78L	Back	Lesional	54	NA	Male	32.28	smoker	7	1532.48	1504.07
patient78	P78L_7	patient78_4	2058.89	0.657333	2006.56	0.0746519	50.372	0.41062	0.278074	0.464663	0.0271181	0.0128652	0.0309776	P78L	Back	Lesional	54	NA	Male	32.28	smoker	7	2058.82	2006.57
patient78	P78L_9	patient78_29	1798.52	0.4725	1739.67	0.053	37.9195	0.211	0.2015	0.424	0.0155	0.006	0.022	P78L	Back	Lesional	54	NA	Male	32.28	smoker	7	1798.47	1739.68
patient79	P79H_3	patient79_11	24.7421	0.265978	8.1118	0.0154638	10.7747	0.493296	4.91337	0.133504	0.0252576	0.00206184	0.00670099	P79H	Leg	Non-lesional	25	0	Male	23.78	smoker	10.2	24.7266	8.11386
patient79	P79L_11	patient79_3	19.2465	0	0	0	0	0	0	0	0	0	0	P79L	Leg	Lesional	25	19	Male	23.78	smoker	10.2	19.2465	0
patient79	P79L_2	patient79_6	35.2873	0.669451	11.3605	0.107374	7.66844	0.407316	14.795	0.162322	0.0826731	0.0272216	0.00705746	P79L	Leg	Lesional	25	19	Male	23.78	smoker	10.2	35.1799	11.3877
patient79	P79L_3	patient79_7	37.0477	0.870119	1.90045	0.0575741	27.7192	0.428551	5.91461	0.0235303	0.0896153	0.0370477	0.00700902	P79L	Leg	Lesional	25	19	Male	23.78	smoker	10.2	36.9901	1.93749
patient79	P79L_4	patient79_10	41.0025	0.588035	12.2952	0.0540032	21.0738	0.411025	6.20837	0.284017	0.0715043	0.0125007	0.00400024	P79L	Leg	Lesional	25	19	Male	23.78	smoker	10.2	40.9485	12.3077
patient79	P79L_5	patient79_1	40.0304	0.610464	8.43641	0.0400304	20.1108	0.472859	10.2093	0.0370281	0.0700532	0.0330251	0.010508	P79L	Leg	Lesional	25	19	Male	23.78	smoker	10.2	39.9904	8.46944
patient79	P79L_6	patient79_4	41.0182	0.74133	13.0908	0.0365162	18.0225	0.352157	8.60282	0.0170076	0.137561	0.0165073	0.00100044	P79L	Leg	Lesional	25	19	Male	23.78	smoker	10.2	40.9817	13.1073
patient79	P79L_8	patient79_5	21.0049	0.617645	5.20872	0.0720169	8.99261	0.352083	5.59231	0.0125029	0.12953	0.0260061	0.00150035	P79L	Leg	Lesional	25	19	Male	23.78	smoker	10.2	20.9329	5.23473
patient80	P80H_7	patient80_7	521.926	0.722391	492.17	0.0466555	24.5833	1.01976	0.729569	0.165089	2.48043	0.00615237	0.00256349	P80H	Flank	Non-lesional	64	0	Male	33.9	ex_smoker	3.2	521.879	492.176
patient80	P80L_1	patient80_1	468.817	1.16242	428.265	0.0243015	36.4882	1.0561	1.44898	0.0440465	0.313388	0.00708795	0.00759423	P80L	Leg	Lesional	64	16	Male	33.9	ex_smoker	3.2	468.793	428.272
patient80	P80L_10	patient80_9	696.692	1.00077	642.441	0.0914001	38.7287	7.04574	6.4282	0.0868897	0.827319	0.0095	0.0321669	P80L	Leg	Lesional	64	16	Male	33.9	ex_smoker	3.2	696.6	642.45
patient80	P80L_2	patient80_15	727.345	0.499228	703.069	0.308034	20.8608	1.66257	0.577121	0.0672718	0.293872	0.000505803	0.00606964	P80L	Leg	Lesional	64	16	Male	33.9	ex_smoker	3.2	727.037	703.07
patient80	P80L_4	patient80_20	861.141	0.860103	822.355	0.505939	30.1824	4.216	2.62788	0.0441266	0.341694	0.00262812	0.00525625	P80L	Leg	Lesional	64	16	Male	33.9	ex_smoker	3.2	860.635	822.357
patient80	P80L_4_repl	patient80_13	1176.46	0.883349	1137.6	0.411873	28.2573	5.33363	3.3614	0.102704	0.492486	0.0045639	0.0121917	P80L	Leg	Lesional	64	16	Male	33.9	ex_smoker	3.2	1176.05	1137.6
patient80	P80L_5	patient80_3	761.604	0.880126	704.705	0.102076	48.0079	6.08997	1.25812	0.145655	0.388737	0.001	0.0255079	P80L	Leg	Lesional	64	16	Male	33.9	ex_smoker	3.2	761.502	704.706
patient80	P80L_7_repl	patient80_2	1056.67	2.00037	1003.48	0.124091	38.3526	4.2837	7.15744	0.090897	1.05785	0.0326127	0.0907076	P80L	Leg	Lesional	64	16	Male	33.9	ex_smoker	3.2	1056.55	1003.52
patient80	P80L_8	patient80_12	408.26	0.526835	328.966	0.0190121	73.892	3.7669	0.571364	0.0250159	0.486309	0	0.00650414	P80L	Leg	Lesional	64	16	Male	33.9	ex_smoker	3.2	408.241	328.966
patient80	P80L_9	patient80_10	676.084	1.28786	626.754	0.215496	36.7921	7.2943	2.11935	0.10685	1.5029	0.00658241	0.00452097	P80L	Leg	Lesional	64	16	Male	33.9	ex_smoker	3.2	675.869	626.761
patient81	P81H_4	patient81_2	202.997	0.299613	158.058	0.0157524	39.8626	1.94396	1.59375	0.107207	0.0317824	0.00310096	1.08164	P81H	Back	Non-lesional	43	0	Male	36.71	never_smoked	7.2	202.982	158.061
patient81	P81L_1	patient81_3	417.299	0.74665	388.208	0.0105217	26.0844	1.19465	0.761394	0.195178	0.0525992	0.00550621	0.0400435	P81L	Back	Lesional	43	22	Male	36.71	never_smoked	7.2	417.289	388.214
patient81	P81L_2	patient81_16	169.52	0.48525	139.671	0.0180115	23.2581	1.90021	3.95988	0.0852896	0.134027	0.000529749	0.00741649	P81L	Back	Lesional	43	22	Male	36.71	never_smoked	7.2	169.502	139.672
patient81	P81L_3	patient81_8	249.6	0.95915	221.144	0.00402581	25.0838	1.07741	1.09905	0.190723	0.0256645	0.00654194	0.0100645	P81L	Back	Lesional	43	22	Male	36.71	never_smoked	7.2	249.596	221.15
patient81	P81L_4	patient81_19	189.27	0.344892	149.566	0.010515	33.8063	4.27751	1.13036	0.0362768	0.0268133	0.0031545	0.0688733	P81L	Back	Lesional	43	22	Male	36.71	never_smoked	7.2	189.26	149.569
patient81	P81L_5	patient81_10	311.595	0.463817	261.954	0.0878596	44.9468	1.55389	2.39366	0.0679379	0.0985866	0.0132811	0.0148135	P81L	Back	Lesional	43	22	Male	36.71	never_smoked	7.2	311.507	261.968
patient81	P81L_6	patient81_4	319.516	0.339194	267.588	0.00655522	48.7333	1.94056	0.660795	0.159562	0.0479418	0.0225184	0.0172301	P81L	Back	Lesional	43	22	Male	36.71	never_smoked	7.2	319.509	267.611
patient81	P81L_7	patient81_14	307	0.571	261.907	0.017	41.0245	2.2795	0.9465	0.1345	0.0665	0.0235	0.0305	P81L	Back	Lesional	43	22	Male	36.71	never_smoked	7.2	306.983	261.93
patient81	P81L_8	patient81_7	286.047	2.27465	232.145	0.0325563	48.0233	1.88809	0.613191	0.0794867	0.968953	0.00439366	0.0173374	P81L	Back	Lesional	43	22	Male	36.71	never_smoked	7.2	286.014	232.149
patient82	P82H_1	patient82_11	314.74	2.62164	132.669	115.704	60.1471	1.2794	2.02537	0.16248	0.0899258	0.00715319	0.0337222	P82H	Flank	Non-lesional	52	0	Male	29.75	smoker	9.4	199.036	132.676
patient82	P82H_2	patient82_15	480.637	1.51014	187.335	256.371	32.2458	2.60788	0.188642	0.0857921	0.222758	0.0100342	0.0597033	P82H	Flank	Non-lesional	52	0	Male	29.75	smoker	9.4	224.266	187.345
patient82	P82L_1	patient82_1	476.139	3.15492	186.373	254.251	30.7815	1.44492	0.031009	0.0640187	0.0365106	0	0.00200058	P82L	Back	Lesional	52	32	Male	29.75	smoker	9.4	221.888	186.373
patient82	P82L_10_repl	patient82_18	93.0002	1.45	39.016	39.9817	12.222	0.208001	0.0550002	0.0275001	0.0230001	0.0120001	0.00500002	P82L	Back	Lesional	52	32	Male	29.75	smoker	9.4	53.0186	39.028
patient82	P82L_10_repl	patient82_4	324.983	3.47922	58.0445	207.897	53.4106	0.899865	0.472014	0.0565394	0.704745	0.0177075	0.001	P82L	Back	Lesional	52	32	Male	29.75	smoker	9.4	117.086	58.0622
patient82	P82L_11	patient82_3	457.33	2.98721	179.01	240.342	33.6666	0.409962	0.221975	0.563107	0.122227	0.00352111	0.0035	P82L	Back	Lesional	52	32	Male	29.75	smoker	9.4	216.988	179.013
patient82	P82L_2	patient82_20	284.195	3.15261	77.6507	158.718	43.3535	0.946898	0.215732	0.0871009	0.0634921	0.00408407	0.003	P82L	Back	Lesional	52	32	Male	29.75	smoker	9.4	125.477	77.6548
patient82	P82L_5	patient82_22	500.393	2.59257	131.687	319.71	43.5942	1.95283	0.487607	0.0553663	0.278973	0.0320528	0.00206232	P82L	Back	Lesional	52	32	Male	29.75	smoker	9.4	180.682	131.719
patient82	P82L_6	patient82_6	269.399	1.78109	50.5463	160.213	55.7254	0.699706	0.274205	0.0564663	0.0835563	0.0122039	0.0069078	P82L	Back	Lesional	52	32	Male	29.75	smoker	9.4	109.186	50.5585
patient82	P82L_7	patient82_2	293.123	2.48914	76.299	171.66	41.0325	1.24668	0.239043	0.0830562	0.0351311	0.00750936	0.0315	P82L	Back	Lesional	52	32	Male	29.75	smoker	9.4	121.464	76.3065
patient82	P82L_9	patient82_5	255.548	2.19108	70.0475	153.282	28.919	0.449444	0.296439	0.0879209	0.271785	0.00156013	0.001	P82L	Back	Lesional	52	32	Male	29.75	smoker	9.4	102.266	70.0491
patient83	P83H_2	patient83_10	158.211	0.80257	82.2897	0.0320427	62.4503	0.537717	11.9444	0.0330441	0.0425567	0.0670895	0.0115154	P83H	Back	Non-lesional	54	0	Male	27.76	smoker	12.6	158.179	82.3568
patient83	P83L_1	patient83_12	136.402	0.820297	79.3441	0.0287009	48.1884	0.982074	6.70861	0.210199	0.0831397	0.0312582	0.00505534	P83L	Back	Lesional	54	13	Male	27.76	smoker	12.6	136.373	79.3754
patient83	P83L_2	patient83_7	184	0.234	118.345	0.0045	58.361	0.4375	6.322	0.2485	0.023	0.0045	0.0205	P83L	Back	Lesional	54	13	Male	27.76	smoker	12.6	183.996	118.349
patient83	P83L_3	patient83_11	205.327	0.580251	122.412	0.0538481	69.6528	2.17204	10.0173	0.203314	0.21187	0.0125813	0.0110716	P83L	Back	Lesional	54	13	Male	27.76	smoker	12.6	205.274	122.425
patient83	P83L_4	patient83_13	168	0.531	121.837	0.0245	30.889	0.59	13.894	0.188	0.032	0.0025	0.012	P83L	Back	Lesional	54	13	Male	27.76	smoker	12.6	167.976	121.84
patient83	P83L_5	patient83_3	132.451	0.565551	75.9428	0.111705	53.1124	0.62357	1.92147	0.100547	0.0522668	0.0110205	0.01013	P83L	Back	Lesional	54	13	Male	27.76	smoker	12.6	132.34	75.9538
patient83	P83L_6	patient83_15	208.267	0.4415	135.381	0.2485	49.0455	1.6335	2.09	0.055	0.068	0.028	0.009	P83L	Back	Lesional	54	13	Male	27.76	smoker	12.6	208.018	135.409
patient83	P83L_8	patient83_1	244.769	0.671992	180.399	0.0640156	53.882	1.20171	8.25837	0.132958	0.140253	0.0147448	0.00347306	P83L	Back	Lesional	54	13	Male	27.76	smoker	12.6	244.705	180.414
patient84	P84H_1	patient84_13	981.684	0.418111	846.836	32.5012	18.7089	75.9859	5.51316	0.620416	0.178246	0.00316309	0.919172	P84H	Arm	Non-lesional	53	0	Male	28.38	smoker	6	949.183	846.839
patient84	P84H_3	patient84_1	1067.81	0.383996	951.526	37.1846	25.1273	46.7413	5.5986	0.935488	0.0574009	0.00929115	0.25053	P84H	Arm	Non-lesional	53	0	Male	28.38	smoker	6	1030.63	951.536
patient84	P84L_1	patient84_18	224.199	0.392848	112.272	7.70934	24.3601	29.1694	2.04181	12.0967	0.20268	0.00350311	35.9509	P84L	Arm	Lesional	53	36	Male	28.38	smoker	6	216.49	112.275
patient84	P84L_10	patient84_2	277	0.201	192.808	13.723	46.932	21.61	0.9445	0.6275	0.0795	0	0.075	P84L	Arm	Lesional	53	36	Male	28.38	smoker	6	263.277	192.808
patient84	P84L_11	patient84_17	579.118	0.653359	437.245	40.1411	36.8608	59.9742	2.87268	0.247564	0.225651	0.00150138	0.896055	P84L	Arm	Lesional	53	36	Male	28.38	smoker	6	538.977	437.246
patient84	P84L_12	patient84_23	444.025	0.194011	285.813	47.5142	35.9535	73.4122	0.844548	0.148508	0.0400023	0.00800045	0.0970055	P84L	Arm	Lesional	53	36	Male	28.38	smoker	6	396.511	285.821
patient84	P84L_13	patient84_22	400.928	0.830023	262.41	34.5045	49.2911	49.7603	3.02505	0.546305	0.221042	0.0153509	0.324381	P84L	Arm	Lesional	53	36	Male	28.38	smoker	6	366.423	262.425
patient84	P84L_14	patient84_11	370.836	0.268606	251.649	45.6825	14.6706	56.958	1.16312	0.338263	0.0696571	0.00100226	0.0355802	P84L	Arm	Lesional	53	36	Male	28.38	smoker	6	325.154	251.65
patient84	P84L_2	patient84_7	319.023	0.265519	226.652	16.4262	37.7007	36.9317	0.836061	0.127509	0.0430031	0.00450033	0.0355026	P84L	Arm	Lesional	53	36	Male	28.38	smoker	6	302.597	226.657
patient84	P84L_4	patient84_19	285.733	0.513615	168.765	24.7149	21.9848	49.0349	19.9409	0.449224	0.111677	0.0020122	0.216312	P84L	Arm	Lesional	53	36	Male	28.38	smoker	6	261.018	168.767
patient84	P84L_7	patient84_15	543.01	0.568176	414.26	47.3441	29.8508	48.3605	2.00249	0.205603	0.102904	0.00255582	0.312435	P84L	Arm	Lesional	53	36	Male	28.38	smoker	6	495.665	414.263
patient84	P84L_8	patient84_3	361.618	0.367026	186.846	62.4141	69.5287	36.0093	5.59782	0.172171	0.420637	0.00550276	0.256632	P84L	Arm	Lesional	53	36	Male	28.38	smoker	6	299.203	186.851
patient85	P85H_1	patient85_13	148.925	1.64023	120.318	0.0102707	8.94319	16.1496	1.35573	0.17152	0.315823	0.0123248	0.00770301	P85H	Arm	Non-lesional	33	0	Male	28.68	ex_smoker	8.8	148.915	120.331
patient85	P85L_1	patient85_10	149.779	2.1744	110.564	0.00468061	18.7625	17.351	0.652685	0.0119616	0.23247	0.0218428	0.00416054	P85L	Arm	Lesional	33	NA	Male	28.68	ex_smoker	8.8	149.775	110.586
patient85	P85L_10	patient85_2	137.577	2.61112	88.5523	0.0515823	24.7433	20.1365	0.869037	0.129185	0.446198	0.037634	0	P85L	Arm	Lesional	33	NA	Male	28.68	ex_smoker	8.8	137.525	88.5899
patient85	P85L_11	patient85_8	119.45	4.22191	59.4837	0.0281059	17.8769	35.1103	2.21585	0.0105397	0.412053	0.00903405	0.0818084	P85L	Arm	Lesional	33	NA	Male	28.68	ex_smoker	8.8	119.422	59.4928
patient85	P85L_12	patient85_11	145.045	9.92858	88.2989	0.0283413	21.0453	20.6029	3.0407	0.0715036	1.99084	0.0367351	0.0015537	P85L	Arm	Lesional	33	NA	Male	28.68	ex_smoker	8.8	145.017	88.3356
patient85	P85L_2	patient85_14	173.253	6.86958	129.142	0.53698	17.7422	16.5832	1.73409	0.0730585	0.502538	0.0213957	0.047488	P85L	Arm	Lesional	33	NA	Male	28.68	ex_smoker	8.8	172.716	129.164
patient85	P85L_3	patient85_5	213.773	6.44306	151.714	0.155269	26.5179	26.2149	1.13811	0.0333321	1.42001	0.106827	0.0288882	P85L	Arm	Lesional	33	NA	Male	28.68	ex_smoker	8.8	213.617	151.821
patient85	P85L_4	patient85_1	171.666	2.82258	124.066	0.0869334	15.566	25.2107	3.34969	0.0324625	0.5194	0.00825317	0.00440169	P85L	Arm	Lesional	33	NA	Male	28.68	ex_smoker	8.8	171.579	124.074
patient85	P85L_5	patient85_12	118.421	5.00891	75.4691	0.0913682	15.9491	20.1582	0.997393	0.0377723	0.671224	0.0357306	0.00255218	P85L	Arm	Lesional	33	NA	Male	28.68	ex_smoker	8.8	118.33	75.5048
patient85	P85L_6	patient85_3	200.776	4.31865	112.767	0.0579129	32.2822	48.8516	1.92861	0.202088	0.344615	0.00906253	0.0145	P85L	Arm	Lesional	33	NA	Male	28.68	ex_smoker	8.8	200.718	112.776
patient85	P85L_8	patient85_6	121.819	2.8827	77.9618	0.0394119	15.1029	19.9875	5.46546	0.112605	0.251827	0.0035829	0.0107487	P85L	Arm	Lesional	33	NA	Male	28.68	ex_smoker	8.8	121.779	77.9654
patient85	P85L_9	patient85_18	123.185	2.93614	78.9666	0.0192846	20.4217	16.783	3.28927	0.0425586	0.689117	0.00360234	0.0341823	P85L	Arm	Lesional	33	NA	Male	28.68	ex_smoker	8.8	123.166	78.9702
patient86	P86H_7	patient86_5	243.262	1.07086	164.113	0.0141903	35.1447	2.09104	12.8194	0.621331	0.0805804	0.0096291	27.297	P86H	Flank	Non-lesional	62	0	Male	30.19	ex_smoker	15	243.247	164.123
patient86	P86L_10	patient86_7	58.5823	0.37873	43.2163	0.00873596	13.5952	0.63567	0.639781	0.0349439	0.021583	0.0369994	0.0143886	P86L	Flank	Lesional	62	12	Male	30.19	ex_smoker	15	58.5736	43.2533
patient86	P86L_11	patient86_12	215.129	1.12505	180.693	0.0118373	31.2617	0.968081	0.645902	0.180647	0.150796	0.0277918	0.0643329	P86L	Flank	Lesional	62	12	Male	30.19	ex_smoker	15	215.117	180.721
patient86	P86L_12	patient86_2	270.693	0.688844	216.004	0.02366	49.5182	1.50618	2.53309	0.251883	0.0947586	0.0128989	0.059004	P86L	Flank	Lesional	62	12	Male	30.19	ex_smoker	15	270.669	216.017
patient86	P86L_13	patient86_8	182.572	0.818191	156.643	0.0349365	22.3926	0.882993	1.02161	0.0332461	0.0597302	0.160595	0.524612	P86L	Flank	Lesional	62	12	Male	30.19	ex_smoker	15	182.537	156.804
patient86	P86L_14	patient86_1	339.812	0.819403	275.949	0.00645226	60.643	0.799299	1.25053	0.0854856	0.0746839	0.0401588	0.14384	P86L	Flank	Lesional	62	12	Male	30.19	ex_smoker	15	339.806	275.99
patient86	P86L_15	patient86_3	379.218	1.18077	330.917	0.00750577	41.538	1.13101	4.0761	0.0600303	0.0615362	0.0635367	0.182559	P86L	Flank	Lesional	62	12	Male	30.19	ex_smoker	15	379.21	330.98
patient86	P86L_16	patient86_13	217.75	0.936866	157.022	0.0399995	55.6413	1.40974	2.56385	0.0376246	0.0584991	0.00499999	0.0347502	P86L	Flank	Lesional	62	12	Male	30.19	ex_smoker	15	217.71	157.027
patient86	P86L_17	patient86_11	163.879	0.733385	125.85	0.00763413	35.7074	0.568488	0.794458	0.0407153	0.108914	0.0122146	0.0559836	P86L	Flank	Lesional	62	12	Male	30.19	ex_smoker	15	163.872	125.862
patient87	P87H_2	patient87_1	79.9746	0.297743	56.5069	0	8.00611	0.413923	14.591	0.020534	0.111316	0.00108074	0.0259377	P87H	Back	Non-lesional	39	0	Female	21.71	smoker	12.3	79.9746	56.508
patient87	P87H_3	patient87_12	169.427	0.629587	137.446	0.00852148	23.6732	0.404018	6.43572	0.026567	0.268176	0.0055139	0.529334	P87H	Back	Non-lesional	39	0	Female	21.71	smoker	12.3	169.418	137.452
patient87	P87L_1	patient87_9	181.547	0.774126	143.133	0.0117292	23.1799	0.481406	13.4804	0.0367174	0.342696	0.00254982	0.104543	P87L	Leg	Lesional	39	6	Female	21.71	smoker	12.3	181.536	143.136
patient87	P87L_10	patient87_5	379.294	4.37063	347.243	0.137268	18.052	1.61346	4.78397	0.169544	2.89188	0.0157243	0.0156106	P87L	Leg	Lesional	39	6	Female	21.71	smoker	12.3	379.156	347.259
patient87	P87L_11	patient87_10	160.722	1.53525	119.946	0.0329839	29.1422	0.980523	8.07867	0.0383813	0.797012	0.0119942	0.158923	P87L	Leg	Lesional	39	6	Female	21.71	smoker	12.3	160.689	119.958
patient87	P87L_12	patient87_3	175.06	0.95883	143.418	0.0090031	24.9811	0.468661	4.53456	0.049517	0.520679	0.107037	0.0125043	P87L	Leg	Lesional	39	6	Female	21.71	smoker	12.3	175.051	143.525
patient87	P87L_2	patient87_8	117.154	0.637155	103.903	0.0262056	8.60724	0.754309	2.6149	0.0400791	0.537471	0.0308301	0.00308301	P87L	Leg	Lesional	39	6	Female	21.71	smoker	12.3	117.128	103.934
patient87	P87L_3	patient87_2	287.723	1.0842	260.904	0.00351048	9.75623	0.765439	13.3912	0.0787375	1.66943	0.0491711	0.0210594	P87L	Leg	Lesional	39	6	Female	21.71	smoker	12.3	287.72	260.953
patient87	P87L_5	patient87_20	306.109	1.21077	276.479	0.0308507	13.6126	0.925237	12.8143	0.0589197	0.93443	0.00528527	0.0378437	P87L	Leg	Lesional	39	6	Female	21.71	smoker	12.3	306.078	276.484
patient87	P87L_6	patient87_14	95.9131	0.620911	47.9162	0.00201922	27.1101	2.12927	17.7687	0.0277643	0.304398	0.00151442	0.0323076	P87L	Leg	Lesional	39	6	Female	21.71	smoker	12.3	95.9111	47.9177
patient87	P87L_7	patient87_19	184.231	2.45119	158.613	0.0172084	15.3833	1.58773	3.17799	0.0328984	2.95175	0.0136655	0.00253065	P87L	Leg	Lesional	39	6	Female	21.71	smoker	12.3	184.214	158.627
patient87	P87L_8	patient87_7	166.362	1.33745	137.963	0.00907429	18.1476	0.354906	7.57905	0.0730985	0.881215	0.0100825	0.00705778	P87L	Leg	Lesional	39	6	Female	21.71	smoker	12.3	166.353	137.973
patient87	P87L_9	patient87_11	262.297	3.52825	222.091	0.227086	13.5512	1.11093	17.9316	0.0382729	3.79667	0.0199019	0.00204122	P87L	Leg	Lesional	39	6	Female	21.71	smoker	12.3	262.07	222.111
patient88	P88L_1	patient88_3	462.455	10.68	392.67	0.0936672	46.4371	7.75131	4.49102	0.14829	0.0549397	0.114963	0.0134698	P88L	Leg	Lesional	82	13	Male	27.34	never_smoked	8.1	462.362	392.785
patient88	P88L_1	patient88_4	16.0001	0	0	0	0	0	0	0	0	0	0	P88L	Leg	Lesional	82	13	Male	27.34	never_smoked	8.1	16.0001	0
patient88	P88L_2	patient88_22	645.115	9.62231	576.102	0.0993741	49.5252	6.22453	3.30563	0.116665	0.0417563	0.0575819	0.0202272	P88L	Leg	Lesional	82	13	Male	27.34	never_smoked	8.1	645.016	576.159
patient88	P88L_3	patient88_7	810.362	11.377	733.694	0.101043	47.7773	11.246	4.84666	0.113992	0.10522	1.07684	0.0237595	P88L	Leg	Lesional	82	13	Male	27.34	never_smoked	8.1	810.261	734.771
patient88	P88L_4	patient88_2	389.889	185.373	121.517	0.0201802	52.6971	8.66892	21.4095	0.0326811	0.0752926	0.0442183	0.051397	P88L	Leg	Lesional	82	13	Male	27.34	never_smoked	8.1	389.869	121.562
patient88	P88L_5	patient88_6	374.324	183.572	105.304	0.029432	55.7008	8.17513	21.3367	0.0348829	0.0766117	0.0470601	0.0476724	P88L	Leg	Lesional	82	13	Male	27.34	never_smoked	8.1	374.294	105.351
patient88	P88L_6	patient88_17	494.52	8.14656	417.998	0.0352798	63.5552	2.71687	1.33019	0.114745	0.0431047	0.579818	0.000500015	P88L	Leg	Lesional	82	13	Male	27.34	never_smoked	8.1	494.485	418.578
patient89	P89H_3	patient89_4	186.961	0.816294	73.6248	40.9388	69.2491	1.38893	0.791263	0.0204329	0.0766233	0.0189004	0.0357575	P89H	Flank	Non-lesional	64	0	Male	51.36	ex_smoker	8.8	146.022	73.6437
patient89	P89L_1	patient89_9	208.471	1.02955	85.3392	30.9037	89.4459	1.055	0.508216	0.113974	0.0247354	0.0324306	0.0186552	P89L	Back	Lesional	64	11	Male	51.36	ex_smoker	8.8	177.568	85.3717
patient89	P89L_10	patient89_7	207.008	1.10703	78.1713	19.3713	106.004	1.75558	0.358014	0.0665028	0.0975032	0.00850017	0.0685028	P89L	Back	Lesional	64	11	Male	51.36	ex_smoker	8.8	187.637	78.1798
patient89	P89L_3	patient89_3	194.237	1.03042	84.8242	20.9198	85.7124	1.01668	0.269879	0.327212	0.0720231	0.0191902	0.0451904	P89L	Back	Lesional	64	11	Male	51.36	ex_smoker	8.8	173.317	84.8434
patient89	P89L_4	patient89_12	188.005	0.685	75.5735	13.251	75.648	1.2255	0.2995	0.211	0.053	0.011	0.0425	P89L	Back	Lesional	64	11	Male	51.36	ex_smoker	8.8	174.754	75.5845
patient89	P89L_5	patient89_1	131.681	0.966808	61.9034	5.31033	61.9566	0.757938	0.348181	0.159859	0.0727593	0.0916219	0.1135	P89L	Back	Lesional	64	11	Male	51.36	ex_smoker	8.8	126.371	61.995
patient89	P89L_7	patient89_6	210.132	1.22322	84.8026	20.1407	100.909	1.82276	0.518282	0.191107	0.0951055	0.0720757	0.356624	P89L	Back	Lesional	64	11	Male	51.36	ex_smoker	8.8	189.991	84.8746
patient89	P89L_8	patient89_2	179.995	0.721572	85.5651	16.7864	75.5621	0.717948	0.211077	0.341041	0.0242926	0.0127341	0.052512	P89L	Back	Lesional	64	11	Male	51.36	ex_smoker	8.8	163.208	85.5778
patient89	P89L_9	patient89_8	147.479	0.713008	50.1524	13.1279	79.5064	3.56335	0.251806	0.0867361	0.0345608	0.0158985	0.0271641	P89L	Back	Lesional	64	11	Male	51.36	ex_smoker	8.8	134.351	50.1683
patient90	P90H_1	patient90_1	393.09	1.23658	205.752	133.908	42.5141	2.81849	6.5624	0.189508	0.0960105	0.00150802	0.0120642	P90H	Flank	Non-lesional	53	0	Male	25.74	ex_smoker	5.7	259.183	205.754
patient90	P90H_3	patient90_12	267.573	1.66744	205.359	3.81944	43.1739	4.3845	6.9444	0.104419	0.290415	0.00217539	1.82787	P90H	Flank	Non-lesional	53	0	Male	25.74	ex_smoker	5.7	263.754	205.361
patient90	P90L_1	patient90_13	741.774	1.51461	648.997	27.1012	54.1606	3.75547	4.69137	1.1583	0.304617	0.0404418	0.0506622	P90L	Flank	Lesional	53	33	Male	25.74	ex_smoker	5.7	714.673	649.038
patient90	P90L_10	patient90_17	661.001	1.625	576.271	6.80653	55.2342	5.53202	13.7816	1.126	0.377	0.0795	0.167501	P90L	Flank	Lesional	53	33	Male	25.74	ex_smoker	5.7	654.194	576.351
patient90	P90L_12	patient90_14	701.02	1.80025	609.35	15.2545	55.9322	4.70408	13.3142	0.299095	0.268905	0.0326	0.0635669	P90L	Flank	Lesional	53	33	Male	25.74	ex_smoker	5.7	685.765	609.383
patient90	P90L_13	patient90_2	335.31	1.25918	233.403	16.1734	66.3011	1.66176	16.1406	0.0700501	0.206546	0.012775	0.0819958	P90L	Flank	Lesional	53	33	Male	25.74	ex_smoker	5.7	319.137	233.416
patient90	P90L_2	patient90_6	320.056	1.74677	240.145	23.6867	44.6433	5.80115	3.46193	0.106351	0.294974	0.0285944	0.141969	P90L	Flank	Lesional	53	33	Male	25.74	ex_smoker	5.7	296.37	240.173
patient90	P90L_3	patient90_15	422.816	0.800567	371.148	16.97	28.7334	1.93983	2.66065	0.257216	0.211138	0.0134846	0.0819842	P90L	Flank	Lesional	53	33	Male	25.74	ex_smoker	5.7	405.846	371.161
patient90	P90L_4	patient90_16	257.017	1.0916	178.493	16.8464	48.3421	2.81683	8.97616	0.0300024	0.36404	0.0165021	0.040504	P90L	Flank	Lesional	53	33	Male	25.74	ex_smoker	5.7	240.171	178.51
patient90	P90L_6	patient90_18	172.448	1.13062	146.832	9.61939	10.2829	1.25853	2.77344	0.0730904	0.398571	0.0725194	0.00685223	P90L	Flank	Lesional	53	33	Male	25.74	ex_smoker	5.7	162.828	146.904
patient90	P90L_8	patient90_4	504.25	1.98799	423.931	49.4272	18.4407	2.50672	7.3372	0.0956967	0.408067	0.0620893	0.0530403	P90L	Flank	Lesional	53	33	Male	25.74	ex_smoker	5.7	454.822	423.993
patient90	P90L_9	patient90_21	762.881	2.16233	650.817	26.2437	65.2528	4.69369	11.4007	1.18694	0.439076	0.093054	0.591837	P90L	Flank	Lesional	53	33	Male	25.74	ex_smoker	5.7	736.638	650.91
patient91	P91L_1	patient91_1	703.33	2.05581	641.434	0.0601994	56.8834	0.50718	0.443469	1.14479	0.796639	0.00100332	0.00300997	P91L	Abdomen	Lesional	65	15	Female	32.11	smoker	7.4	703.27	641.435
patient91	P91L_2	patient91_7	469	3.6535	395.598	0.023	58.9425	3.2585	0.632	1.931	4.9225	0.005	0.0345	P91L	Abdomen	Lesional	65	15	Female	32.11	smoker	7.4	468.977	395.603
patient91	P91L_3	patient91_9	371.575	6.15007	295.141	0.0657788	62.8178	0.840563	0.85864	3.185	2.47349	0.0110468	0.0316341	P91L	Abdomen	Lesional	65	15	Female	32.11	smoker	7.4	371.509	295.152
patient91	P91L_4	patient91_4	437	6.4485	333.01	0.052	91.935	1.2785	0.8025	1.6075	1.8165	0.017	0.033	P91L	Abdomen	Lesional	65	15	Female	32.11	smoker	7.4	436.948	333.027
patient91	P91L_5	patient91_8	603.42	3.21774	528.333	0.112578	67.5565	1.61963	0.228659	1.37396	0.936152	0.0375261	0.00400279	P91L	Abdomen	Lesional	65	15	Female	32.11	smoker	7.4	603.307	528.371
patient91	P91L_6	patient91_5	470.609	2.83736	389.338	0.0578811	72.6914	0.927175	0.866938	1.58668	2.27044	0.0239449	0.00881498	P91L	Abdomen	Lesional	65	15	Female	32.11	smoker	7.4	470.551	389.362
patient91	P91L_7	patient91_3	352.208	2.93261	256.507	0.0360361	88.3946	0.576872	0.737029	1.21816	1.78697	0.00701577	0.012045	P91L	Abdomen	Lesional	65	15	Female	32.11	smoker	7.4	352.172	256.514
patient91	P91L_8	patient91_10	558.368	2.71487	488.616	0.0372245	63.8919	1.39693	0.3481	0.967334	0.3813	0.00251517	0.0120728	P91L	Abdomen	Lesional	65	15	Female	32.11	smoker	7.4	558.331	488.618
patient92	P92H_1	patient92_6	93.0847	0.2384	56.0634	4.4722	9.35346	0.337691	22.5482	0.0418881	0.0160313	0.00361996	0.00982561	P92H	Flank	Non-lesional	33	0	Male	33.57	ex_smoker	9.8	88.6125	56.067
patient92	P92H_2	patient92_11	108.009	0.367546	85.4163	3.62302	14.759	0.811641	2.94456	0.0519073	0.0304103	0.00419453	0.000524316	P92H	Flank	Non-lesional	33	0	Male	33.57	ex_smoker	9.8	104.386	85.4205
patient92	P92L_1	patient92_4	81.4296	0.61134	42.1353	21.0938	14.1137	0.770896	2.62464	0.0190674	0.0195842	0.0206474	0.0205337	P92L	Flank	Lesional	33	30	Male	33.57	ex_smoker	9.8	60.3358	42.156
patient92	P92L_2	patient92_5	118.07	0.464294	72.9889	21.0341	15.8336	0.896429	6.71166	0.0610151	0.0285275	0.00626186	0.0453131	P92L	Flank	Lesional	33	30	Male	33.57	ex_smoker	9.8	97.036	72.9951
patient92	P92L_3	patient92_8	260.688	0.725532	182.783	55.7281	17.1888	0.772931	3.27874	0.109293	0.0651659	0.0105224	0.0255269	P92L	Flank	Lesional	33	30	Male	33.57	ex_smoker	9.8	204.959	182.793
patient92	P92L_4	patient92_3	242.406	0.665348	141.291	70.0507	23.2781	1.21913	5.22085	0.613621	0.0618693	0.004057	0.00152138	P92L	Flank	Lesional	33	30	Male	33.57	ex_smoker	9.8	172.355	141.295
patient92	P92L_6	patient92_1	223.843	0.473515	193.685	16.9099	9.36641	0.553869	2.53574	0.186536	0.0344375	0.0482124	0.0499343	P92L	Flank	Lesional	33	30	Male	33.57	ex_smoker	9.8	206.934	193.733
patient92	P92L_7	patient92_7	140.246	0.843619	83.6334	27.9888	10.4853	0.957101	15.9822	0.23874	0.104917	0.00695879	0.00535292	P92L	Flank	Lesional	33	30	Male	33.57	ex_smoker	9.8	112.258	83.6404
patient93	P93H_1	patient93_1	97.1541	0.382607	12.2144	44.9137	33.4005	2.87706	3.29873	0.0200318	0.0100159	0.000500794	0.036558	P93H	Leg	Non-lesional	41	0	Male	34.29	ex_smoker	8.4	52.2403	12.2149
patient93	P93L_1	patient93_2	143.178	0.476344	47.211	43.2438	33.4979	9.45185	9.16941	0.00700481	0.0145289	0.0205842	0.0855433	P93L	Leg	Lesional	41	23	Male	34.29	ex_smoker	8.4	99.9342	47.2316
patient93	P93L_10	patient93_17	188.041	0.445219	118.785	10.8203	39.7708	7.76546	10.0867	0.0175006	0.0255152	0.0060035	0.317797	P93L	Leg	Lesional	41	23	Male	34.29	ex_smoker	8.4	177.221	118.791
patient93	P93L_13	patient93_18	232.583	0.908361	91.5058	63.4892	43.445	4.26852	28.841	0.0252826	0.0311029	0.00205653	0.0663842	P93L	Leg	Lesional	41	23	Male	34.29	ex_smoker	8.4	169.093	91.5078
patient93	P93L_14	patient93_5	240.038	1.03898	94.2312	66.782	48.8171	6.04708	17.8018	0.0200018	0.0260085	0.00100037	5.27237	P93L	Leg	Lesional	41	23	Male	34.29	ex_smoker	8.4	173.256	94.2322
patient93	P93L_15	patient93_4	210.014	0.483554	128.254	13.6953	44.8891	10.7966	11.7129	0.0175001	0.0265034	0.00400024	0.134017	P93L	Leg	Lesional	41	23	Male	34.29	ex_smoker	8.4	196.318	128.258
patient93	P93L_16	patient93_11	290.023	0.755585	171.755	43.4098	38.5764	15.1195	20.2268	0.0390037	0.0335036	0.00450026	0.103507	P93L	Leg	Lesional	41	23	Male	34.29	ex_smoker	8.4	246.614	171.759
patient93	P93L_2	patient93_10	137	0.414002	45.9726	41.944	32.9696	4.64901	10.8251	0.0345002	0.0225001	0.00400001	0.165001	P93L	Leg	Lesional	41	23	Male	34.29	ex_smoker	8.4	95.0562	45.9766
patient93	P93L_3	patient93_13	97.037	0.31562	51.2	10.8241	21.0845	8.29617	5.28652	0.00600229	0.00650248	0.00850324	0.00900344	P93L	Leg	Lesional	41	23	Male	34.29	ex_smoker	8.4	86.2129	51.2085
patient93	P93L_4	patient93_8	248.602	0.534952	131.925	62.3557	39.7261	5.62396	8.34869	0.0355291	0.0105264	0.00500664	0.0365792	P93L	Leg	Lesional	41	23	Male	34.29	ex_smoker	8.4	186.247	131.93
patient93	P93L_6	patient93_14	183.287	0.525776	102.71	35.6094	32.6239	6.30189	5.44096	0.0355263	0.00851592	0.00400205	0.027536	P93L	Leg	Lesional	41	23	Male	34.29	ex_smoker	8.4	147.678	102.714
patient93	P93L_7	patient93_6	173.678	0.257	114.931	6.2855	21.4755	6.0865	3.869	0.017	0.0125	0.003	0.0625	P93L	Leg	Lesional	41	23	Male	34.29	ex_smoker	8.4	167.392	114.934
patient94	P94H_4	patient94_1	37.751	0.202019	30.1335	0.0173451	4.25158	0.665744	2.38443	0.0168349	0.0535656	0.023977	0.00204059	P94H	Flank	Non-lesional	25	0	Male	21.74	smoker	6.7	37.7337	30.1574
patient94	P94L_1	patient94_8	197.029	1.91065	161.147	0.00700864	21.9772	1.96238	9.85006	0.0342118	0.129451	0.00200864	0.00900432	P94L	Flank	Lesional	25	13	Male	21.74	smoker	6.7	197.022	161.149
patient94	P94L_10	patient94_2	121.875	2.9648	96.5936	0.0115	9.90782	1.83688	10.2899	0.0209152	0.237685	0.003	0.00869194	P94L	Flank	Lesional	25	13	Male	21.74	smoker	6.7	121.863	96.5966
patient94	P94L_2	patient94_16	204.306	2.22684	166.34	0.0805939	20.0194	1.73565	13.5598	0.0580441	0.260278	0.0225093	0.00300232	P94L	Flank	Lesional	25	13	Male	21.74	smoker	6.7	204.226	166.363
patient94	P94L_3	patient94_3	282.973	2.26305	241.061	0.0615219	18.9932	0.916732	19.3374	0.125426	0.192465	0.0195601	0.0025	P94L	Flank	Lesional	25	13	Male	21.74	smoker	6.7	282.911	241.08
patient94	P94L_4	patient94_18	78.0018	0.260506	69.2756	0.0225005	6.71765	0.367508	1.28603	0.0565013	0.0120003	0.00200005	0.00150003	P94L	Flank	Lesional	25	13	Male	21.74	smoker	6.7	77.9793	69.2776
patient94	P94L_4	patient94_7	228.743	0.877101	218.302	0.00484912	3.77739	0.629574	4.95389	0.0715623	0.0756496	0.0500474	0.00108728	P94L	Flank	Lesional	25	13	Male	21.74	smoker	6.7	228.738	218.352
patient94	P94L_5	patient94_9	187.362	0.32062	175.596	0.00250485	7.53858	1.09061	2.75733	0.0235455	0.0225436	0.00450872	0.0065126	P94L	Flank	Lesional	25	13	Male	21.74	smoker	6.7	187.36	175.6
patient94	P94L_6	patient94_4	213.162	0.983155	190.766	0.245383	12.9498	1.39588	6.65904	0.0550499	0.0764354	0.0190526	0.0119138	P94L	Flank	Lesional	25	13	Male	21.74	smoker	6.7	212.917	190.785
patient94	P94L_7	patient94_12	406.516	0.810946	377.656	0.00704869	20.1915	0.843335	6.41384	0.530311	0.0533277	0.00609737	0.00329211	P94L	Flank	Lesional	25	13	Male	21.74	smoker	6.7	406.509	377.662
patient94	P94L_8	patient94_19	185.062	1.39835	150.088	0.0216451	12.3349	2.98932	18.0481	0.0259543	0.125265	0.0225974	0.0075	P94L	Flank	Lesional	25	13	Male	21.74	smoker	6.7	185.04	150.111
patient94	P94L_9	patient94_6	154.143	1.21313	125.022	0.0335311	16.7075	2.63745	8.46335	0.0170158	0.0405376	0.00650604	0.00200186	P94L	Flank	Lesional	25	13	Male	21.74	smoker	6.7	154.11	125.029
patient95	P95H_1	patient95_12	189.365	0.17948	157.882	0.00520233	27.6977	2.22608	0.784512	0.524395	0.0145665	0.0145665	0.0358961	P95H	Leg	Non-lesional	42	0	Male	25.68	smoker	5.1	189.36	157.897
patient95	P95L_1	patient95_9	171.807	0.181854	143.944	0.014066	25.759	1.34632	0.429014	0.0869081	0.0341604	0.00753538	0.00351651	P95L	Leg	Lesional	42	28	Male	25.68	smoker	5.1	171.793	143.952
patient95	P95L_2	patient95_5	337.962	0.338596	267.591	0.168673	66.7742	1.84596	0.97511	0.115	0.0478074	0.0612689	0.0443265	P95L	Leg	Lesional	42	28	Male	25.68	smoker	5.1	337.793	267.652
patient95	P95L_3	patient95_1	216.535	0.446461	168.023	0.162215	44.4543	2.55057	0.587558	0.0419519	0.014956	0.0687687	0.185594	P95L	Leg	Lesional	42	28	Male	25.68	smoker	5.1	216.373	168.091
patient95	P95L_4	patient95_2	149.131	0.398025	114.25	0.0318033	31.1849	0.970173	2.14491	0.0439918	0.0431886	0.0593607	0.00458197	P95L	Leg	Lesional	42	28	Male	25.68	smoker	5.1	149.099	114.31
patient95	P95L_5	patient95_10	159	0.1715	104.385	0.004	53.1345	1.0265	0.245	0.0115	0.0005	0.012	0.01	P95L	Leg	Lesional	42	28	Male	25.68	smoker	5.1	158.996	104.397
patient95	P95L_6	patient95_16	244.821	0.407642	191.876	0.0356827	49.0247	2.29473	0.914336	0.165219	0.0431146	0.0261636	0.033669	P95L	Leg	Lesional	42	28	Male	25.68	smoker	5.1	244.785	191.902
patient95	P95L_7	patient95_6	267.141	0.284189	226.784	0.0295207	37.6398	1.79477	0.35771	0.159522	0.0455212	0.040533	0.00500444	P95L	Leg	Lesional	42	28	Male	25.68	smoker	5.1	267.111	226.825
patient96	P96H_1	patient96_3	835.802	3.53155	709.47	0.205942	106.514	14.6307	1.1859	0.0697592	0.169607	0.00864124	0.0168001	P96H	Leg	Non-lesional	88	0	Male	23.36	smoker	11.4	835.596	709.479
patient96	P96H_2	patient96_5	730.66	3.62093	629.337	0.151038	85.2704	9.3613	2.65025	0.0592169	0.1765	0.0243677	0.00901886	P96H	Leg	Non-lesional	88	0	Male	23.36	smoker	11.4	730.509	629.361
patient96	P96L_1	patient96_1	520.072	2.51761	475.701	0.0474787	36.556	4.14842	0.847193	0.0252793	0.221212	0.00439977	0.00265991	P96L	Leg	Lesional	88	16	Male	23.36	smoker	11.4	520.024	475.706
patient96	P96L_10	patient96_7	515.992	3.19406	451.162	0.0428728	49.9601	10.9062	0.428579	0.0987078	0.183118	0.0118741	0.00529093	P96L	Leg	Lesional	88	16	Male	23.36	smoker	11.4	515.95	451.174
patient96	P96L_11	patient96_17	523.505	5.12206	401.631	0.0350107	108.305	7.18622	0.683764	0.044543	0.488477	0.00652686	0.00151611	P96L	Leg	Lesional	88	16	Male	23.36	smoker	11.4	523.47	401.638
patient96	P96L_8	patient96_9	526.601	1.91021	424.874	0.128195	89.6032	9.16951	0.758227	0.0589195	0.077881	0.0105508	0.0102627	P96L	Leg	Lesional	88	16	Male	23.36	smoker	11.4	526.473	424.885
patient96	P96L_9	patient96_13	568.27	2.93353	510.457	0.0335434	43.1078	11.1127	0.263156	0.112347	0.230054	0.0110867	0.00967347	P96L	Leg	Lesional	88	16	Male	23.36	smoker	11.4	568.237	510.468
patient96	P96L_9	patient96_8	390.007	2.61755	324.361	0.0385007	56.076	6.09061	0.615011	0.0245005	0.166003	0.0130002	0.00500009	P96L	Leg	Lesional	88	16	Male	23.36	smoker	11.4	389.969	324.374
patient97	P97H_1	patient97_9	496.85	1.21051	464.002	0.0808008	3.18787	0.500363	0.217811	27.5767	0.064741	0.00301121	0.00602242	P97H	Flank	Non-lesional	33	0	Male	26.58	smoker	8.7	496.769	464.005
patient97	P97H_2	patient97_21	355.568	1.06985	339.666	0.0268066	4.52894	1.72074	0.673374	7.69618	0.162586	0.0138627	0.00924178	P97H	Flank	Non-lesional	33	0	Male	26.58	smoker	8.7	355.541	339.68
patient97	P97H_3	patient97_4	523.378	7.21025	452.655	0.0184555	9.94705	1.24239	0.777208	50.1381	1.37845	0.00558666	0.00509778	P97H	Flank	Non-lesional	33	0	Male	26.58	smoker	8.7	523.359	452.661
patient97	P97L_1	patient97_11	394.471	0.701555	376.482	0.0691159	3.03022	1.33443	0.261419	12.4537	0.067407	0.0416456	0.0295485	P97L	Flank	Lesional	33	8	Male	26.58	smoker	8.7	394.402	376.524
patient97	P97L_10	patient97_12	238.121	1.21267	230.419	0.208501	2.45264	1.68369	0.146938	1.74757	0.128353	0.109768	0.0110349	P97L	Flank	Lesional	33	8	Male	26.58	smoker	8.7	237.912	230.529
patient97	P97L_2	patient97_22	240.565	2.23475	221.487	0.0749176	7.41439	1.15875	0.40417	7.54272	0.173376	0.0073799	0.0672135	P97L	Flank	Lesional	33	8	Male	26.58	smoker	8.7	240.49	221.495
patient97	P97L_3	patient97_1	344.286	11.5471	304.762	0.0455378	18.057	4.54627	2.19032	2.31342	0.796661	0.0160133	0.0110091	P97L	Flank	Lesional	33	8	Male	26.58	smoker	8.7	344.24	304.778
patient97	P97L_4	patient97_10	290.408	1.08734	270.638	0.428189	5.88991	6.87311	0.427895	4.79274	0.253827	0.00880677	0.00737494	P97L	Flank	Lesional	33	8	Male	26.58	smoker	8.7	289.979	270.647
patient97	P97L_5	patient97_3	355	0.546	317.131	0.213	5.1715	0.775	0.192	11.8465	0.1115	0.012	0.0015	P97L	Flank	Lesional	33	8	Male	26.58	smoker	8.7	354.787	317.143
patient97	P97L_6	patient97_16	379.889	1.01826	344.42	0.0150598	9.48641	1.89342	0.43225	3.51112	0.0852116	0.0269423	0	P97L	Flank	Lesional	33	8	Male	26.58	smoker	8.7	379.874	344.447
patient97	P97L_7	patient97_20	296.308	0.993505	283.826	0.0625426	4.14627	0.740771	0.4014	5.9436	0.105092	0.0799725	0.00974024	P97L	Flank	Lesional	33	8	Male	26.58	smoker	8.7	296.246	283.905
patient97	P97L_8	patient97_2	564.02	1.14654	474.337	0.100004	28.974	3.42212	1.47105	54.4594	0.106504	0.00200007	0.00150005	P97L	Flank	Lesional	33	8	Male	26.58	smoker	8.7	563.92	474.339
patient97	P97L_9	patient97_7	380.95	2.12179	358.495	0.0290725	9.97787	1.03458	1.1629	7.96085	0.140851	0.00902249	0.018045	P97L	Flank	Lesional	33	8	Male	26.58	smoker	8.7	380.921	358.504
patient98	P98H_3	patient98_15	89.0885	0.227067	56.9069	0.009778	27.7147	1.44389	2.70144	0.0179263	0.0483468	0.00434578	0.0141238	P98H	Abdomen	Non-lesional	31	0	Male	34.07	never_smoked	7.4	89.0787	56.9112
patient98	P98L_1	patient98_7	228.007	0.237507	172.383	0.0530016	50.102	3.75161	1.43804	0.0130004	0.0235007	0.00150004	0.0035001	P98L	Abdomen	Lesional	31	15	Male	34.07	never_smoked	7.4	227.954	172.385
patient98	P98L_10	patient98_10	192.255	0.0591553	184.01	0.00316903	6.82399	0.854055	0.425179	0.0512327	0.0100353	0.00422538	0.0132043	P98L	Abdomen	Lesional	31	15	Male	34.07	never_smoked	7.4	192.252	184.015
patient98	P98L_2	patient98_1	384	0.1635	351.717	0.017	26.5135	3.659	1.6975	0.0750001	0.0335	0.002	0.1225	P98L	Abdomen	Lesional	31	15	Male	34.07	never_smoked	7.4	383.983	351.719
patient98	P98L_3	patient98_4	358.016	0.151507	337.777	0.0525023	15.4947	3.19614	1.01404	0.263011	0.0615027	0.00500022	0.000500022	P98L	Abdomen	Lesional	31	15	Male	34.07	never_smoked	7.4	357.963	337.782
patient98	P98L_4	patient98_3	290	0.191	264.12	0.0035	14.9665	6.665	3.8785	0.0595	0.0955	0.016	0.005	P98L	Abdomen	Lesional	31	15	Male	34.07	never_smoked	7.4	289.997	264.136
patient98	P98L_5	patient98_8	202.126	0.348799	157.938	0.00600475	36.8446	3.46227	3.16718	0.167021	0.164172	0.0160178	0.0120071	P98L	Abdomen	Lesional	31	15	Male	34.07	never_smoked	7.4	202.12	157.954
patient98	P98L_6	patient98_12	288.364	0.356846	236.24	0.0498392	36.9854	6.05347	8.37897	0.173671	0.111153	0.00653928	0.00801428	P98L	Abdomen	Lesional	31	15	Male	34.07	never_smoked	7.4	288.314	236.247
patient98	P98L_7	patient98_14	190.302	0.195678	165.755	0.0107515	13.3738	3.14805	7.22127	0.0408559	0.0397807	0.000537577	0.516074	P98L	Abdomen	Lesional	31	15	Male	34.07	never_smoked	7.4	190.292	165.756
patient98	P98L_8	patient98_13	234.605	0.401034	196.351	0.0065168	29.1627	4.04192	4.463	0.0496279	0.107778	0.000501292	0.020553	P98L	Abdomen	Lesional	31	15	Male	34.07	never_smoked	7.4	234.598	196.352
patient98	P98L_9	patient98_2	376.63	0.356681	335.588	0.0492709	34.0022	3.13715	3.26364	0.082862	0.127236	0.00204925	0.0211232	P98L	Abdomen	Lesional	31	15	Male	34.07	never_smoked	7.4	376.581	335.59
patient99	P99H_1	patient99_11	583.463	2.36743	391.467	159.598	20.0937	6.97793	2.41021	0.106535	0.103504	0.0889344	0.249202	P99H	Leg	Non-lesional	54	0	Female	30.47	smoker	5.7	423.865	391.556
patient99	P99L_1	patient99_7	381.038	1.76444	289.807	45.1454	18.0184	23.7596	2.29427	0.0688683	0.135223	0.016086	0.0286532	P99L	Leg	Lesional	54	30	Female	30.47	smoker	5.7	335.892	289.823
patient99	P99L_2	patient99_3	205.867	10.4384	132.802	22.3968	12.0425	21.9301	5.2569	0.319283	0.539283	0.130876	0.0116479	P99L	Leg	Lesional	54	30	Female	30.47	smoker	5.7	183.471	132.932
patient99	P99L_3	patient99_2	593.546	6.56225	481.207	70.7214	20.6964	10.3392	3.52796	0.105734	0.269566	0.0703127	0.0461234	P99L	Leg	Lesional	54	30	Female	30.47	smoker	5.7	522.824	481.277
patient99	P99L_4	patient99_10	355.814	2.76496	264.277	57.2071	20.3878	6.27719	3.49803	0.131591	0.138749	0.0195311	1.11117	P99L	Leg	Lesional	54	30	Female	30.47	smoker	5.7	298.606	264.297
patient99	P99L_5	patient99_12	243.296	4.46994	186.873	19.719	20.5766	7.84531	3.33149	0.0930436	0.318316	0.044747	0.0246017	P99L	Leg	Lesional	54	30	Female	30.47	smoker	5.7	223.577	186.918
patient99	P99L_5	patient99_4	109.146	0.601306	85.6022	16.2413	2.13736	3.60783	0.633348	0.0405543	0.0270362	0.035047	0.220295	P99L	Leg	Lesional	54	30	Female	30.47	smoker	5.7	92.905	85.6372
patient99	P99L_5	patient99_5	264.007	2.94757	186.666	32.1313	6.49866	34.3553	1.23653	0.0275007	0.114003	0.0170004	0.0130003	P99L	Leg	Lesional	54	30	Female	30.47	smoker	5.7	231.875	186.683

## Sheet: Olafsson_SourceData_Fig2b
CloneID	noPUVA	Age_at_sampling	DiseaseStatus
patient01_14	1033.13	48	Non-lesional
patient01_21	1618.35	48	Non-lesional
patient01_9	2192.25	48	Non-lesional
patient01_45	846.417	48	Lesional
patient01_39	868.733	48	Lesional
patient01_4	817.915	48	Lesional
patient01_5	716.602	48	Lesional
patient01_29	274.261	48	Lesional
patient01_11	616.28	48	Lesional
patient01_34	336.183	48	Lesional
patient01_19	850.64	48	Lesional
patient01_12	988.349	48	Lesional
patient01_22	755.563	48	Lesional
patient01_33	875.92	48	Lesional
patient01_17	1281.12	48	Lesional
patient01_42	745.754	48	Lesional
patient01_6	320.426	48	Lesional
patient01_25	296.961	48	Lesional
patient01_27	749.086	48	Lesional
patient02_26	305.124	44	Non-lesional
patient02_20	161.391	44	Non-lesional
patient02_18	417.742	44	Lesional
patient02_7	524.738	44	Lesional
patient02_23	391.488	44	Lesional
patient02_21	299.5	44	Lesional
patient02_12	442.99	44	Lesional
patient02_2	163.45	44	Lesional
patient02_16	720.996	44	Lesional
patient02_9	285.48	44	Lesional
patient02_4	68.9915	44	Lesional
patient03_11	1158.58	62	Non-lesional
patient03_15	624.077	62	Non-lesional
patient03_20	1702.13	62	Non-lesional
patient03_13	929.204	62	Non-lesional
patient03_10	2427.05	62	Lesional
patient03_2	2234.36	62	Lesional
patient03_24	2283.59	62	Lesional
patient03_36	2422.04	62	Lesional
patient03_3	2424.94	62	Lesional
patient03_7	2442.96	62	Lesional
patient03_30	2269.19	62	Lesional
patient03_18	2653.89	62	Lesional
patient03_22	2395.1	62	Lesional
patient03_1	2618.2	62	Lesional
patient03_25	125.993	62	Lesional
patient04_3	240.61	39	Non-lesional
patient04_4	69.98	39	Non-lesional
patient04_11	131.799	39	Non-lesional
patient04_2	165.965	39	Non-lesional
patient04_5	86.217	39	Lesional
patient04_13	81.124	39	Lesional
patient04_12	229.492	39	Lesional
patient04_8	203.509	39	Lesional
patient04_1	213.91	39	Lesional
patient05_12	1461.24	61	Non-lesional
patient05_9	963.596	61	Non-lesional
patient05_23	720.761	61	Non-lesional
patient05_6	1160.82	61	Non-lesional
patient05_14	1412.16	61	Non-lesional
patient05_27	1679.25	61	Non-lesional
patient05_26	925.285	61	Lesional
patient05_21	1457.79	61	Lesional
patient05_1	1232.55	61	Lesional
patient05_3	1426.35	61	Lesional
patient05_29	1508.5	61	Lesional
patient05_2	1801.44	61	Lesional
patient05_19	1334.92	61	Lesional
patient06_14	1366.63	48	Non-lesional
patient06_15	1075.1	48	Lesional
patient06_25	1067.26	48	Lesional
patient06_3	51.6588	48	Lesional
patient06_11	752.771	48	Lesional
patient06_20	843.178	48	Lesional
patient06_18	615.732	48	Lesional
patient06_17	1197.63	48	Lesional
patient06_5	1031.21	48	Lesional
patient07_9	19.3468	25	Non-lesional
patient07_11	36.3254	25	Non-lesional
patient07_1	24.1047	25	Non-lesional
patient07_2	58.2406	25	Lesional
patient07_5	53.896	25	Lesional
patient07_8	58.9731	25	Lesional
patient07_3	54.0382	25	Lesional
patient08_21	405.072	77	Non-lesional
patient08_1	269.354	77	Lesional
patient08_5	304.659	77	Lesional
patient08_2	181.488	77	Lesional
patient08_12	60.3435	77	Lesional
patient08_23	378.752	77	Lesional
patient08_19	155.962	77	Lesional
patient08_14	59.9636	77	Lesional
patient08_3	161.942	77	Lesional
patient08_9	150.81	77	Lesional
patient08_11	304.592	77	Lesional
patient10_11	372.296	44	Non-lesional
patient10_19	310.735	44	Non-lesional
patient10_12	155.989	44	Lesional
patient10_15	192.911	44	Lesional
patient10_13	112.995	44	Lesional
patient10_30	126.08	44	Lesional
patient10_20	77.0029	44	Lesional
patient10_8	91.0069	44	Lesional
patient10_24	152.108	44	Lesional
patient10_1	117.988	44	Lesional
patient10_10	120.04	44	Lesional
patient10_23	53.4036	44	Lesional
patient10_29	174.499	44	Lesional
patient10_27	183.26	44	Lesional
patient10_17	224.99	44	Lesional
patient10_21	182.539	44	Lesional
patient10_26	156.993	44	Lesional
patient10_5	53.0696	44	Lesional
patient100_8	750.012	45	Non-lesional
patient100_3	301.982	45	Non-lesional
patient100_14	236.593	45	Non-lesional
patient100_1	285.279	45	Non-lesional
patient100_5	264.9	45	Lesional
patient100_11	356.759	45	Lesional
patient100_13	98.1221	45	Lesional
patient100_2	370.025	45	Lesional
patient101_15	1203.69	46	Non-lesional
patient101_10	1383.52	46	Lesional
patient101_1	2451.67	46	Lesional
patient101_2	1661.23	46	Lesional
patient101_13	790.709	46	Lesional
patient102_7	1292.81	57	Lesional
patient102_14	1354.89	57	Lesional
patient102_13	101.98	57	Lesional
patient102_11	75.3877	57	Lesional
patient102_8	1428.48	57	Lesional
patient102_2	3441.68	57	Lesional
patient102_4	1543.41	57	Lesional
patient102_3	3375.45	57	Lesional
patient103_1	879.483	67	Non-lesional
patient103_2	496.939	67	Lesional
patient103_4	473.236	67	Lesional
patient103_12	428.179	67	Lesional
patient103_6	655.853	67	Lesional
patient103_18	580.179	67	Lesional
patient103_19	37.1523	67	Lesional
patient103_5	511.064	67	Lesional
patient103_14	304.963	67	Lesional
patient104_11	430.791	60	Non-lesional
patient104_1	761.296	60	Lesional
patient104_10	330.232	60	Lesional
patient104_4	446.187	60	Lesional
patient104_7	799.027	60	Lesional
patient104_14	547.068	60	Lesional
patient104_2	840.92	60	Lesional
patient104_9	794.721	60	Lesional
patient104_18	505.289	60	Lesional
patient104_12	438.531	60	Lesional
patient104_20	482.3	60	Lesional
patient105_21	64.2353	20	Non-lesional
patient105_4	59.5551	20	Non-lesional
patient105_12	139.963	20	Non-lesional
patient105_13	42.08	20	Non-lesional
patient105_15	86.0402	20	Lesional
patient105_14	58.5505	20	Lesional
patient105_16	42.4459	20	Lesional
patient105_2	92.407	20	Lesional
patient105_7	51.2747	20	Lesional
patient105_1	97.4518	20	Lesional
patient105_8	107.764	20	Lesional
patient105_6	68.8679	20	Lesional
patient105_5	78.241	20	Lesional
patient105_20	84.6769	20	Lesional
patient106_24	1620.69	55	Non-lesional
patient106_34	1401.91	55	Non-lesional
patient106_21	1548.8	55	Non-lesional
patient106_2	2496.2	55	Lesional
patient106_3	2495.31	55	Lesional
patient106_18	1382.23	55	Lesional
patient106_29	2633.83	55	Lesional
patient106_35	586.249	55	Lesional
patient106_4	2511.83	55	Lesional
patient106_25	2582.29	55	Lesional
patient106_8	1604.14	55	Lesional
patient106_9	1799.35	55	Lesional
patient106_1	1846.82	55	Lesional
patient106_12	1275.18	55	Lesional
patient106_13	1190.48	55	Lesional
patient107_15	183.662	28	Non-lesional
patient107_7	458.73	28	Non-lesional
patient107_19	409.205	28	Non-lesional
patient107_11	306.164	28	Non-lesional
patient107_5	36.9965	28	Lesional
patient107_18	127.526	28	Lesional
patient107_16	140.692	28	Lesional
patient107_6	35.5431	28	Lesional
patient107_13	251.404	28	Lesional
patient107_1	148.216	28	Lesional
patient107_14	287.701	28	Lesional
patient107_10	270.215	28	Lesional
patient107_17	262.255	28	Lesional
patient108_9	199.963	20	Non-lesional
patient108_8	225.532	20	Non-lesional
patient108_2	375.553	20	Lesional
patient108_6	119.326	20	Lesional
patient108_7	144.3	20	Lesional
patient108_1	184.826	20	Lesional
patient108_13	139.319	20	Lesional
patient108_11	162.588	20	Lesional
patient108_4	187.528	20	Lesional
patient108_14	279.165	20	Lesional
patient109_16	606.718	27	Non-lesional
patient109_9	1212.08	27	Lesional
patient109_3	1229.44	27	Lesional
patient109_2	1175.45	27	Lesional
patient109_5	794.959	27	Lesional
patient109_20	806.538	27	Lesional
patient109_13	709.115	27	Lesional
patient109_11	403.358	27	Lesional
patient109_19	280.584	27	Lesional
patient109_1	675.877	27	Lesional
patient11_9	185.019	46	Non-lesional
patient11_14	331.871	46	Non-lesional
patient11_25	353.359	46	Lesional
patient11_17	348.229	46	Lesional
patient11_7	226.17	46	Lesional
patient11_13	410.353	46	Lesional
patient11_30	292.893	46	Lesional
patient11_22	297.086	46	Lesional
patient11_8	393.929	46	Lesional
patient11_24	327.639	46	Lesional
patient11_29	243.032	46	Lesional
patient11_6	145.923	46	Lesional
patient11_23	250.98	46	Lesional
patient11_16	176.961	46	Lesional
patient110_4	91.5682	35	Lesional
patient110_10	62.5497	35	Lesional
patient110_9	35.3255	35	Lesional
patient110_6	98.8661	35	Lesional
patient110_2	59.2133	35	Lesional
patient110_3	54.2638	35	Lesional
patient110_13	34.571	35	Lesional
patient110_12	47.9027	35	Lesional
patient110_8	81.2591	35	Lesional
patient111_10	373.424	52	Non-lesional
patient111_20	706.785	52	Non-lesional
patient111_18	654.893	52	Non-lesional
patient111_32	984.535	52	Lesional
patient111_23	650.528	52	Lesional
patient111_13	1942.93	52	Lesional
patient111_19	1414.49	52	Lesional
patient111_3	708.379	52	Lesional
patient111_22	793.42	52	Lesional
patient111_12	837.367	52	Lesional
patient111_16	419.137	52	Lesional
patient112_15	247.17	27	Non-lesional
patient112_22	228.261	27	Non-lesional
patient112_8	420.585	27	Lesional
patient112_11	63.9965	27	Lesional
patient112_19	356.796	27	Lesional
patient112_5	299.017	27	Lesional
patient112_1	210.994	27	Lesional
patient112_18	114.033	27	Lesional
patient112_3	328.899	27	Lesional
patient112_21	325.988	27	Lesional
patient112_4	213.955	27	Lesional
patient113_26	1439.86	63	Non-lesional
patient113_11	1094.39	63	Lesional
patient113_41	1017.75	63	Lesional
patient113_55	111.989	63	Lesional
patient113_21	1490.52	63	Lesional
patient113_24	1021.74	63	Lesional
patient113_22	1931.44	63	Lesional
patient113_5	3068.99	63	Lesional
patient113_2	2196.12	63	Lesional
patient113_19	1903.47	63	Lesional
patient113_13	2244.96	63	Lesional
patient114_2	1050.02	79	Lesional
patient114_14	389.764	79	Lesional
patient114_16	995.525	79	Lesional
patient114_15	384.156	79	Lesional
patient114_3	598.511	79	Lesional
patient114_6	548.91	79	Lesional
patient114_4	904.055	79	Lesional
patient114_13	641.626	79	Lesional
patient115_18	379.132	40	Non-lesional
patient115_7	159.419	40	Non-lesional
patient115_12	229.678	40	Lesional
patient115_4	340.092	40	Lesional
patient115_1	100.575	40	Lesional
patient115_15	383.013	40	Lesional
patient115_17	289.306	40	Lesional
patient115_2	469.247	40	Lesional
patient115_19	466.646	40	Lesional
patient115_13	453.971	40	Lesional
patient115_14	291.37	40	Lesional
patient116_19	1778.98	67	Non-lesional
patient116_3	3655.36	67	Non-lesional
patient116_4	3622.94	67	Non-lesional
patient116_1	1960.78	67	Lesional
patient116_13	3444.4	67	Lesional
patient116_22	155.481	67	Lesional
patient116_2	3293.59	67	Lesional
patient117_10	1015.02	49	Non-lesional
patient117_14	96.086	49	Lesional
patient117_1	254.116	49	Lesional
patient117_12	98.9656	49	Lesional
patient117_5	60.967	49	Lesional
patient117_4	51.0314	49	Lesional
patient117_3	61.976	49	Lesional
patient117_8	139.599	49	Lesional
patient117_13	54.8995	49	Lesional
patient117_17	85.8861	49	Lesional
patient117_6	37.0017	49	Lesional
patient12_16	376.124	33	Non-lesional
patient12_19	417.351	33	Non-lesional
patient12_9	297.327	33	Non-lesional
patient12_12	287.996	33	Non-lesional
patient12_22	569.993	33	Lesional
patient12_2	701.18	33	Lesional
patient12_17	996.23	33	Lesional
patient12_14	635.729	33	Lesional
patient12_1	537.645	33	Lesional
patient12_24	231.001	33	Lesional
patient12_3	978.812	33	Lesional
patient12_11	593.025	33	Lesional
patient12_26	51.9866	33	Lesional
patient14_23	606.778	71	Non-lesional
patient14_7	768.278	71	Non-lesional
patient14_19	514.222	71	Non-lesional
patient14_2	722.633	71	Lesional
patient14_3	718.647	71	Lesional
patient14_12	502.46	71	Lesional
patient14_6	780.054	71	Lesional
patient14_16	777.306	71	Lesional
patient14_11	417.827	71	Lesional
patient14_18	529.719	71	Lesional
patient16_3	274.402	60	Non-lesional
patient16_7	313.974	60	Non-lesional
patient16_4	454.853	60	Lesional
patient16_8	567.191	60	Lesional
patient16_18	205.677	60	Lesional
patient16_16	595.724	60	Lesional
patient16_11	436.978	60	Lesional
patient16_15	952.471	60	Lesional
patient16_10	230.55	60	Lesional
patient17_39	1415.12	59	Non-lesional
patient17_14	1865.07	59	Non-lesional
patient17_34	2562.38	59	Non-lesional
patient17_31	2518.05	59	Non-lesional
patient17_35	1950.55	59	Non-lesional
patient17_38	169.168	59	Lesional
patient17_22	2568.16	59	Lesional
patient17_27	1540.86	59	Lesional
patient17_20	2091.66	59	Lesional
patient17_19	16	59	Lesional
patient17_29	1684.36	59	Lesional
patient17_5	3181.01	59	Lesional
patient17_33	1834.49	59	Lesional
patient17_6	2166.99	59	Lesional
patient17_3	1917.84	59	Lesional
patient17_25	1875.97	59	Lesional
patient18_1	133.363	27	Non-lesional
patient18_13	50.4179	27	Non-lesional
patient18_12	65.9755	27	Non-lesional
patient18_9	115.186	27	Lesional
patient18_7	166.436	27	Lesional
patient18_10	133.792	27	Lesional
patient18_8	118.085	27	Lesional
patient18_17	135.16	27	Lesional
patient18_3	198.104	27	Lesional
patient18_14	94.1569	27	Lesional
patient18_11	53.9907	27	Lesional
patient18_4	110.51	27	Lesional
patient18_18	159.25	27	Lesional
patient18_2	79.4031	27	Lesional
patient19_9	91.0099	18	Non-lesional
patient19_4	279.046	18	Lesional
patient19_12	230.966	18	Lesional
patient19_14	110.006	18	Lesional
patient19_5	402.104	18	Lesional
patient19_6	258.014	18	Lesional
patient19_25	187.379	18	Lesional
patient19_23	204.428	18	Lesional
patient19_11	157.634	18	Lesional
patient19_1	305.759	18	Lesional
patient19_8	271.058	18	Lesional
patient19_21	171.002	18	Lesional
patient19_13	205.077	18	Lesional
patient20_24	573.731	52	Non-lesional
patient20_30	792.074	52	Non-lesional
patient20_18	346.287	52	Lesional
patient20_32	1415.06	52	Lesional
patient20_10	1469.1	52	Lesional
patient20_21	494.994	52	Lesional
patient20_27	1020.67	52	Lesional
patient20_35	708.059	52	Lesional
patient20_34	340.085	52	Lesional
patient20_8	387.972	52	Lesional
patient20_31	1874.29	52	Lesional
patient20_13	145.88	52	Lesional
patient20_11	407.995	52	Lesional
patient20_33	1792.22	52	Lesional
patient20_19	1763.98	52	Lesional
patient20_2	518.023	52	Lesional
patient20_37	623.411	52	Lesional
patient20_15	871.992	52	Lesional
patient20_17	836.765	52	Lesional
patient21_6	403.112	60	Non-lesional
patient21_31	378.947	60	Non-lesional
patient21_1	232.159	60	Non-lesional
patient21_26	352.305	60	Lesional
patient21_18	303.886	60	Lesional
patient21_11	89.8859	60	Lesional
patient21_32	313.336	60	Lesional
patient21_12	329.903	60	Lesional
patient21_21	339.126	60	Lesional
patient21_23	356.458	60	Lesional
patient21_17	330.194	60	Lesional
patient21_25	321.94	60	Lesional
patient21_3	477.505	60	Lesional
patient21_30	487.783	60	Lesional
patient21_29	487.208	60	Lesional
patient22_12	276.737	55	Non-lesional
patient22_23	325.129	55	Non-lesional
patient22_8	282.233	55	Non-lesional
patient22_22	435.687	55	Lesional
patient22_2	498.241	55	Lesional
patient22_20	522.717	55	Lesional
patient22_1	460.011	55	Lesional
patient22_16	472.979	55	Lesional
patient22_9	434.759	55	Lesional
patient22_17	724.839	55	Lesional
patient23_22	231.598	31	Non-lesional
patient23_20	79.9438	31	Non-lesional
patient23_28	300.587	31	Non-lesional
patient23_25	212.171	31	Non-lesional
patient23_30	340.649	31	Lesional
patient23_17	143.86	31	Lesional
patient23_5	391.067	31	Lesional
patient23_7	178.917	31	Lesional
patient23_18	649.41	31	Lesional
patient23_26	439.958	31	Lesional
patient23_10	904	31	Lesional
patient23_23	103.592	31	Lesional
patient24_33	824.406	63	Non-lesional
patient24_21	516.764	63	Lesional
patient24_2	840.672	63	Lesional
patient24_7	813.74	63	Lesional
patient24_28	993.458	63	Lesional
patient24_6	2140.02	63	Lesional
patient24_16	256.926	63	Lesional
patient24_25	693.391	63	Lesional
patient24_8	836.259	63	Lesional
patient24_24	806.38	63	Lesional
patient24_9	725.554	63	Lesional
patient24_1	378.899	63	Lesional
patient24_18	955.451	63	Lesional
patient24_11	1180.8	63	Lesional
patient24_27	130.161	63	Lesional
patient24_12	508.787	63	Lesional
patient24_5	1599.58	63	Lesional
patient26_7	206.48	61	Non-lesional
patient26_15	239.782	61	Lesional
patient26_8	369.168	61	Lesional
patient26_3	518.59	61	Lesional
patient26_22	18.1382	61	Lesional
patient26_9	248.84	61	Lesional
patient26_2	146.09	61	Lesional
patient26_12	332.751	61	Lesional
patient26_17	382.501	61	Lesional
patient27_9	997.885	46	Non-lesional
patient27_2	338.001	46	Lesional
patient27_17	1108.11	46	Lesional
patient27_15	876.031	46	Lesional
patient27_1	728.682	46	Lesional
patient27_13	1300.14	46	Lesional
patient27_8	953.213	46	Lesional
patient27_4	943.249	46	Lesional
patient28_9	69.4992	20	Non-lesional
patient28_3	76.9641	20	Non-lesional
patient28_16	100.425	20	Lesional
patient28_1	120.969	20	Lesional
patient28_8	151.005	20	Lesional
patient28_10	42.8484	20	Lesional
patient28_6	242.009	20	Lesional
patient28_14	89.9936	20	Lesional
patient28_11	82.9752	20	Lesional
patient28_2	205.997	20	Lesional
patient28_4	142.582	20	Lesional
patient28_7	137.747	20	Lesional
patient29_3	125.414	39	Non-lesional
patient29_13	226.916	39	Non-lesional
patient29_2	434.321	39	Non-lesional
patient29_4	612.875	39	Lesional
patient29_8	262.204	39	Lesional
patient29_7	512.586	39	Lesional
patient29_14	292.827	39	Lesional
patient29_9	323.775	39	Lesional
patient29_6	167.662	39	Lesional
patient30_8	95.1913	34	Non-lesional
patient30_6	84.8645	34	Non-lesional
patient30_2	99.8407	34	Non-lesional
patient30_12	155.16	34	Non-lesional
patient30_11	63.344	34	Lesional
patient30_9	48.8725	34	Lesional
patient30_19	97.9633	34	Lesional
patient30_13	77.3608	34	Lesional
patient30_18	65.832	34	Lesional
patient30_7	78.2875	34	Lesional
patient30_1	48.0436	34	Lesional
patient30_42	81.9886	34	Lesional
patient30_10	53.9815	34	Lesional
patient31_13	753.487	53	Non-lesional
patient31_4	868.642	53	Non-lesional
patient31_25	736.94	53	Non-lesional
patient31_6	712.871	53	Non-lesional
patient31_10	726.863	53	Non-lesional
patient31_14	602.932	53	Non-lesional
patient31_1	787.995	53	Lesional
patient31_20	205.862	53	Lesional
patient31_21	734.233	53	Lesional
patient31_19	88.9462	53	Lesional
patient31_3	336.819	53	Lesional
patient31_11	186.025	53	Lesional
patient32_1	1046.58	71	Non-lesional
patient32_21	1071.13	71	Non-lesional
patient32_19	1042.5	71	Non-lesional
patient32_11	729.982	71	Non-lesional
patient32_3	1384.7	71	Lesional
patient32_10	506.989	71	Lesional
patient32_15	659.678	71	Lesional
patient32_18	1081.1	71	Lesional
patient32_2	789.981	71	Lesional
patient32_20	317.412	71	Lesional
patient32_6	354.982	71	Lesional
patient34_1	67.1485	63	Non-lesional
patient34_16	986.965	63	Non-lesional
patient34_18	1111.04	63	Non-lesional
patient34_23	114.269	63	Lesional
patient34_28	147.382	63	Lesional
patient34_12	103.297	63	Lesional
patient34_26	194.653	63	Lesional
patient34_9	246.224	63	Lesional
patient34_8	85.6814	63	Lesional
patient34_3	233.779	63	Lesional
patient34_5	473.16	63	Lesional
patient34_19	255.235	63	Lesional
patient34_2	138.326	63	Lesional
patient36_10	212.086	19	Non-lesional
patient36_11	155.386	19	Non-lesional
patient36_7	93.5837	19	Lesional
patient36_1	83.7521	19	Lesional
patient36_9	334.074	19	Lesional
patient36_15	123.571	19	Lesional
patient36_2	230.955	19	Lesional
patient36_4	129.995	19	Lesional
patient36_8	88.9797	19	Lesional
patient37_5	79.8697	24	Non-lesional
patient37_11	82.7905	24	Non-lesional
patient37_1	70.7879	24	Non-lesional
patient37_12	94.5021	24	Lesional
patient37_4	94.5474	24	Lesional
patient37_2	78.1534	24	Lesional
patient37_3	67.1149	24	Lesional
patient37_9	209.251	24	Lesional
patient37_6	70.6536	24	Lesional
patient38_12	475.966	25	Non-lesional
patient38_10	404.717	25	Non-lesional
patient38_16	440.308	25	Non-lesional
patient38_14	360.543	25	Lesional
patient38_1	179.352	25	Lesional
patient38_3	327.199	25	Lesional
patient38_5	378.648	25	Lesional
patient38_9	254.839	25	Lesional
patient38_8	259.571	25	Lesional
patient38_18	410.546	25	Lesional
patient38_13	221.575	25	Lesional
patient39_16	404.358	31	Non-lesional
patient39_3	287.987	31	Non-lesional
patient39_1	331.227	31	Non-lesional
patient39_20	86.4667	31	Lesional
patient39_5	113.008	31	Lesional
patient39_10	55.6806	31	Lesional
patient39_7	77.2639	31	Lesional
patient39_4	33.9956	31	Lesional
patient39_9	207.706	31	Lesional
patient39_2	111.971	31	Lesional
patient39_13	55.5168	31	Lesional
patient39_15	71.0015	31	Lesional
patient40_29	264.452	59	Non-lesional
patient40_6	1112.91	59	Lesional
patient40_3	585.373	59	Lesional
patient40_13	889.928	59	Lesional
patient40_4	431.854	59	Lesional
patient40_2	1222.32	59	Lesional
patient40_16	534.617	59	Lesional
patient40_1	332.384	59	Lesional
patient40_12	533.289	59	Lesional
patient40_22	798.161	59	Lesional
patient40_21	598.011	59	Lesional
patient40_23	692.837	59	Lesional
patient40_15	611.997	59	Lesional
patient41_21	299.361	67	Non-lesional
patient41_10	2502.47	67	Lesional
patient41_17	1925.42	67	Lesional
patient41_9	1237.35	67	Lesional
patient41_23	2248	67	Lesional
patient41_18	2636.32	67	Lesional
patient41_1	1099.68	67	Lesional
patient41_11	986.529	67	Lesional
patient42_1	439.012	49	Non-lesional
patient42_16	280.254	49	Non-lesional
patient42_12	107.639	49	Lesional
patient42_3	392.96	49	Lesional
patient42_4	304.983	49	Lesional
patient42_21	666.579	49	Lesional
patient42_11	199.841	49	Lesional
patient42_6	741.058	49	Lesional
patient42_13	650.982	49	Lesional
patient43_10	78.5904	26	Non-lesional
patient43_14	71.0093	26	Non-lesional
patient43_9	116.959	26	Non-lesional
patient43_4	99.7279	26	Lesional
patient43_2	101.871	26	Lesional
patient43_7	78.7597	26	Lesional
patient43_8	104.963	26	Lesional
patient43_11	183.364	26	Lesional
patient43_3	69.9516	26	Lesional
patient43_1	92.0562	26	Lesional
patient46_9	464.835	35	Non-lesional
patient46_13	420.31	35	Non-lesional
patient46_3	778.539	35	Lesional
patient46_14	502.997	35	Lesional
patient46_5	36.2125	35	Lesional
patient46_21	448.987	35	Lesional
patient46_1	417.136	35	Lesional
patient46_15	358.983	35	Lesional
patient46_19	483.989	35	Lesional
patient46_4	416.345	35	Lesional
patient47_8	201.582	66	Non-lesional
patient47_12	299.142	66	Non-lesional
patient47_19	268.733	66	Lesional
patient47_18	193.138	66	Lesional
patient47_3	412.342	66	Lesional
patient47_16	345.419	66	Lesional
patient47_1	260.603	66	Lesional
patient47_11	563.403	66	Lesional
patient47_5	481.862	66	Lesional
patient47_10	381.867	66	Lesional
patient47_9	456.413	66	Lesional
patient47_23	485.694	66	Lesional
patient47_14	331.802	66	Lesional
patient48_20	114.386	72	Non-lesional
patient48_13	166.371	72	Non-lesional
patient48_24	123.581	72	Non-lesional
patient48_10	130.305	72	Lesional
patient48_3	189.169	72	Lesional
patient48_4	227.01	72	Lesional
patient48_28	174.44	72	Lesional
patient48_11	206.996	72	Lesional
patient48_18	148.215	72	Lesional
patient48_22	223.567	72	Lesional
patient48_23	188.93	72	Lesional
patient48_2	184.531	72	Lesional
patient48_14	202.993	72	Lesional
patient48_15	185.968	72	Lesional
patient48_5	209.045	72	Lesional
patient48_8	133.999	72	Lesional
patient48_1	175.379	72	Lesional
patient48_6	205.995	72	Lesional
patient49_21	2067.43	52	Non-lesional
patient49_24	2587.71	52	Lesional
patient49_1	415.971	52	Lesional
patient49_22	1477.16	52	Lesional
patient49_18	1709.03	52	Lesional
patient49_35	24.9785	52	Lesional
patient49_13	778.715	52	Lesional
patient49_33	1635.25	52	Lesional
patient49_25	1897.03	52	Lesional
patient49_12	1613.19	52	Lesional
patient49_23	248.44	52	Lesional
patient49_3	2192.24	52	Lesional
patient49_17	1670.04	52	Lesional
patient51_23	1470.91	57	Non-lesional
patient51_22	1789.47	57	Non-lesional
patient51_8	1380.92	57	Lesional
patient51_4	1485.09	57	Lesional
patient51_7	1008.02	57	Lesional
patient51_3	998.767	57	Lesional
patient51_27	1171.47	57	Lesional
patient51_18	1607.61	57	Lesional
patient51_21	1537.26	57	Lesional
patient51_10	1915.38	57	Lesional
patient51_6	1648.48	57	Lesional
patient52_10	133.118	39	Non-lesional
patient52_18	331.683	39	Lesional
patient52_1	199.608	39	Lesional
patient52_19	413.628	39	Lesional
patient52_14	310.216	39	Lesional
patient52_8	346.03	39	Lesional
patient52_7	533.135	39	Lesional
patient52_6	696.991	39	Lesional
patient52_2	433.627	39	Lesional
patient53_14	238.633	36	Non-lesional
patient53_20	404.635	36	Non-lesional
patient53_22	579.182	36	Lesional
patient53_15	388.107	36	Lesional
patient53_3	483.973	36	Lesional
patient53_12	456.893	36	Lesional
patient53_1	462.789	36	Lesional
patient53_13	280.942	36	Lesional
patient53_9	804.194	36	Lesional
patient53_21	803.808	36	Lesional
patient53_7	490.692	36	Lesional
patient53_23	666.402	36	Lesional
patient53_16	482.883	36	Lesional
patient55_13	74.675	53	Non-lesional
patient55_7	86.6125	53	Lesional
patient55_6	85.2494	53	Lesional
patient55_1	84.6634	53	Lesional
patient55_4	85.8708	53	Lesional
patient55_9	86.6634	53	Lesional
patient55_10	102.309	53	Lesional
patient55_2	82.8811	53	Lesional
patient56_16	218.925	59	Non-lesional
patient56_18	349.333	59	Non-lesional
patient56_2	840.589	59	Lesional
patient56_20	856.278	59	Lesional
patient56_12	615.478	59	Lesional
patient56_23	847.06	59	Lesional
patient56_19	972.433	59	Lesional
patient56_17	725.11	59	Lesional
patient56_11	603.664	59	Lesional
patient56_1	440.769	59	Lesional
patient56_13	371.666	59	Lesional
patient56_22	431.49	59	Lesional
patient56_10	444.625	59	Lesional
patient57_20	734.903	29	Non-lesional
patient57_12	239.107	29	Lesional
patient57_22	210.947	29	Lesional
patient57_19	220.587	29	Lesional
patient57_13	59.7057	29	Lesional
patient57_17	232.024	29	Lesional
patient57_7	261.079	29	Lesional
patient57_8	156.996	29	Lesional
patient59_8	274.148	33	Non-lesional
patient59_14	131.773	33	Non-lesional
patient59_3	208.975	33	Lesional
patient59_2	668.117	33	Lesional
patient59_20	175.378	33	Lesional
patient59_12	166.62	33	Lesional
patient59_16	195.692	33	Lesional
patient59_19	203.982	33	Lesional
patient59_1	269.985	33	Lesional
patient59_18	413.826	33	Lesional
patient59_17	151.814	33	Lesional
patient59_13	257.089	33	Lesional
patient60_19	262.07	24	Non-lesional
patient60_9	183.655	24	Non-lesional
patient60_12	131.764	24	Non-lesional
patient60_14	489.806	24	Lesional
patient60_11	300.268	24	Lesional
patient60_1	337.133	24	Lesional
patient60_5	281.119	24	Lesional
patient60_2	350.957	24	Lesional
patient60_21	284.996	24	Lesional
patient60_3	489.557	24	Lesional
patient61_5	433.388	26	Non-lesional
patient61_2	391.694	26	Lesional
patient61_11	428.643	26	Lesional
patient61_17	311.087	26	Lesional
patient61_15	420.178	26	Lesional
patient61_21	252.572	26	Lesional
patient61_9	287.382	26	Lesional
patient61_16	214.633	26	Lesional
patient61_12	283.003	26	Lesional
patient61_20	105.088	26	Lesional
patient62_8	513.23	34	Non-lesional
patient62_7	374.518	34	Non-lesional
patient62_15	396.536	34	Non-lesional
patient62_9	300.308	34	Lesional
patient62_20	439.651	34	Lesional
patient62_18	508.257	34	Lesional
patient62_4	501.959	34	Lesional
patient62_13	384.107	34	Lesional
patient62_1	350.443	34	Lesional
patient62_11	357.642	34	Lesional
patient62_5	317.129	34	Lesional
patient62_6	357.186	34	Lesional
patient62_2	421.488	34	Lesional
patient63_10	1110.4	48	Non-lesional
patient63_4	2007.54	48	Non-lesional
patient63_3	1403.39	48	Lesional
patient63_1	1532.48	48	Lesional
patient63_2	1420.72	48	Lesional
patient63_9	1396.67	48	Lesional
patient63_24	992.036	48	Lesional
patient63_15	633.864	48	Lesional
patient63_18	1995.19	48	Lesional
patient64_10	149.061	44	Non-lesional
patient64_11	347.635	44	Non-lesional
patient64_15	477.732	44	Lesional
patient64_9	307.055	44	Lesional
patient64_13	425.052	44	Lesional
patient64_1	335.321	44	Lesional
patient64_3	413.409	44	Lesional
patient64_7	781.567	44	Lesional
patient64_4	193.514	44	Lesional
patient65_1	285.336	56	Non-lesional
patient65_11	412.28	56	Lesional
patient65_2	399.706	56	Lesional
patient65_10	488.289	56	Lesional
patient65_4	669.067	56	Lesional
patient65_15	509.264	56	Lesional
patient65_12	331.663	56	Lesional
patient65_17	721.701	56	Lesional
patient66_13	803.188	28	Non-lesional
patient66_8	1204.94	28	Non-lesional
patient66_1	978.621	28	Lesional
patient66_22	806.465	28	Lesional
patient66_16	509.099	28	Lesional
patient66_12	1006.59	28	Lesional
patient66_2	1109.21	28	Lesional
patient66_17	937.121	28	Lesional
patient66_3	791.543	28	Lesional
patient66_11	1505.2	28	Lesional
patient67_2	53.2375	23	Non-lesional
patient67_6	95.981	23	Non-lesional
patient67_16	574.942	23	Lesional
patient67_4	309.994	23	Lesional
patient67_12	506.319	23	Lesional
patient67_15	94.9816	23	Lesional
patient67_3	370.441	23	Lesional
patient67_8	479.487	23	Lesional
patient67_9	356.24	23	Lesional
patient67_1	404.635	23	Lesional
patient68_11	329.949	62	Non-lesional
patient68_5	283.056	62	Lesional
patient68_3	323.895	62	Lesional
patient68_4	338.898	62	Lesional
patient68_17	327.144	62	Lesional
patient68_16	225.081	62	Lesional
patient68_7	225.964	62	Lesional
patient68_2	294.943	62	Lesional
patient68_1	145.992	62	Lesional
patient68_9	139.316	62	Lesional
patient69_19	167.679	62	Non-lesional
patient69_12	310.214	62	Non-lesional
patient69_1	96.1662	62	Lesional
patient69_13	177.977	62	Lesional
patient69_2	165.504	62	Lesional
patient69_14	187.637	62	Lesional
patient69_15	302.645	62	Lesional
patient69_7	269.452	62	Lesional
patient69_10	156.598	62	Lesional
patient70_1	252.306	51	Non-lesional
patient70_20	337.266	51	Lesional
patient70_2	401.419	51	Lesional
patient70_9	337.435	51	Lesional
patient70_15	164.19	51	Lesional
patient70_16	312.313	51	Lesional
patient70_8	438.987	51	Lesional
patient70_14	356.488	51	Lesional
patient70_10	367.987	51	Lesional
patient70_12	613.08	51	Lesional
patient71_11	34.1162	32	Lesional
patient71_1	165.946	32	Lesional
patient71_7	158.77	32	Lesional
patient71_9	236.628	32	Lesional
patient71_8	140.993	32	Lesional
patient71_10	143.827	32	Lesional
patient71_2	250.408	32	Lesional
patient71_14	110.572	32	Lesional
patient71_12	133.32	32	Lesional
patient72_23	2521.13	67	Non-lesional
patient72_26	1709.02	67	Non-lesional
patient72_28	2064.66	67	Lesional
patient72_8	365.287	67	Lesional
patient72_68	1031.71	67	Lesional
patient72_24	2857.6	67	Lesional
patient72_25	2230.99	67	Lesional
patient72_3	2254.98	67	Lesional
patient72_30	2453.12	67	Lesional
patient72_29	2922.19	67	Lesional
patient72_15	3020.13	67	Lesional
patient72_11	1138.85	67	Lesional
patient72_2	1962.15	67	Lesional
patient72_27	1927.99	67	Lesional
patient73_3	92.1878	42	Non-lesional
patient73_1	361.404	42	Lesional
patient73_11	1007.73	42	Lesional
patient73_23	1125.75	42	Lesional
patient73_19	1121.64	42	Lesional
patient73_8	1089.36	42	Lesional
patient73_6	1250.59	42	Lesional
patient73_10	1452.48	42	Lesional
patient73_4	1517.41	42	Lesional
patient73_14	959.471	42	Lesional
patient74_8	184.239	53	Non-lesional
patient74_9	230.764	53	Lesional
patient74_5	308.373	53	Lesional
patient74_6	221.569	53	Lesional
patient74_3	353.565	53	Lesional
patient74_2	494.168	53	Lesional
patient75_8	904.907	69	Non-lesional
patient75_16	649.002	69	Non-lesional
patient75_3	1518.84	69	Lesional
patient75_5	1127.09	69	Lesional
patient75_4	1227.65	69	Lesional
patient75_9	559.215	69	Lesional
patient75_13	747.617	69	Lesional
patient75_15	811.357	69	Lesional
patient76_8	91.3328	31	Non-lesional
patient76_9	59.5434	31	Lesional
patient76_7	98.1716	31	Lesional
patient76_6	67.6765	31	Lesional
patient76_4	99.1133	31	Lesional
patient76_12	150.44	31	Lesional
patient76_2	81.2132	31	Lesional
patient76_10	170.39	31	Lesional
patient76_1	72.0306	31	Lesional
patient77_8	137.274	61	Non-lesional
patient77_7	583.435	61	Lesional
patient77_10	313.912	61	Lesional
patient77_11	454.694	61	Lesional
patient77_5	409.602	61	Lesional
patient77_14	320.019	61	Lesional
patient77_2	291.614	61	Lesional
patient78_14	972.416	54	Non-lesional
patient78_12	945.77	54	Lesional
patient78_18	1144	54	Lesional
patient78_6	1248.69	54	Lesional
patient78_8	111.983	54	Lesional
patient78_9	1532.48	54	Lesional
patient78_4	2058.82	54	Lesional
patient78_29	1798.47	54	Lesional
patient79_11	24.7266	25	Non-lesional
patient79_3	19.2465	25	Lesional
patient79_6	35.1799	25	Lesional
patient79_7	36.9901	25	Lesional
patient79_10	40.9485	25	Lesional
patient79_1	39.9904	25	Lesional
patient79_4	40.9817	25	Lesional
patient79_5	20.9329	25	Lesional
patient80_7	521.879	64	Non-lesional
patient80_1	468.793	64	Lesional
patient80_9	696.6	64	Lesional
patient80_15	727.037	64	Lesional
patient80_20	860.635	64	Lesional
patient80_13	1176.05	64	Lesional
patient80_3	761.502	64	Lesional
patient80_2	1056.55	64	Lesional
patient80_12	408.241	64	Lesional
patient80_10	675.869	64	Lesional
patient81_2	202.982	43	Non-lesional
patient81_3	417.289	43	Lesional
patient81_16	169.502	43	Lesional
patient81_8	249.596	43	Lesional
patient81_19	189.26	43	Lesional
patient81_10	311.507	43	Lesional
patient81_4	319.509	43	Lesional
patient81_14	306.983	43	Lesional
patient81_7	286.014	43	Lesional
patient82_11	199.036	52	Non-lesional
patient82_15	224.266	52	Non-lesional
patient82_1	221.888	52	Lesional
patient82_18	53.0186	52	Lesional
patient82_4	117.086	52	Lesional
patient82_3	216.988	52	Lesional
patient82_20	125.477	52	Lesional
patient82_22	180.682	52	Lesional
patient82_6	109.186	52	Lesional
patient82_2	121.464	52	Lesional
patient82_5	102.266	52	Lesional
patient83_10	158.179	54	Non-lesional
patient83_12	136.373	54	Lesional
patient83_7	183.996	54	Lesional
patient83_11	205.274	54	Lesional
patient83_13	167.976	54	Lesional
patient83_3	132.34	54	Lesional
patient83_15	208.018	54	Lesional
patient83_1	244.705	54	Lesional
patient84_13	949.183	53	Non-lesional
patient84_1	1030.63	53	Non-lesional
patient84_18	216.49	53	Lesional
patient84_2	263.277	53	Lesional
patient84_17	538.977	53	Lesional
patient84_23	396.511	53	Lesional
patient84_22	366.423	53	Lesional
patient84_11	325.154	53	Lesional
patient84_7	302.597	53	Lesional
patient84_19	261.018	53	Lesional
patient84_15	495.665	53	Lesional
patient84_3	299.203	53	Lesional
patient85_13	148.915	33	Non-lesional
patient85_10	149.775	33	Lesional
patient85_2	137.525	33	Lesional
patient85_8	119.422	33	Lesional
patient85_11	145.017	33	Lesional
patient85_14	172.716	33	Lesional
patient85_5	213.617	33	Lesional
patient85_1	171.579	33	Lesional
patient85_12	118.33	33	Lesional
patient85_3	200.718	33	Lesional
patient85_6	121.779	33	Lesional
patient85_18	123.166	33	Lesional
patient86_5	243.247	62	Non-lesional
patient86_7	58.5736	62	Lesional
patient86_12	215.117	62	Lesional
patient86_2	270.669	62	Lesional
patient86_8	182.537	62	Lesional
patient86_1	339.806	62	Lesional
patient86_3	379.21	62	Lesional
patient86_13	217.71	62	Lesional
patient86_11	163.872	62	Lesional
patient87_1	79.9746	39	Non-lesional
patient87_12	169.418	39	Non-lesional
patient87_9	181.536	39	Lesional
patient87_5	379.156	39	Lesional
patient87_10	160.689	39	Lesional
patient87_3	175.051	39	Lesional
patient87_8	117.128	39	Lesional
patient87_2	287.72	39	Lesional
patient87_20	306.078	39	Lesional
patient87_14	95.9111	39	Lesional
patient87_19	184.214	39	Lesional
patient87_7	166.353	39	Lesional
patient87_11	262.07	39	Lesional
patient88_3	462.362	82	Lesional
patient88_4	16.0001	82	Lesional
patient88_22	645.016	82	Lesional
patient88_7	810.261	82	Lesional
patient88_2	389.869	82	Lesional
patient88_6	374.294	82	Lesional
patient88_17	494.485	82	Lesional
patient89_4	146.022	64	Non-lesional
patient89_9	177.568	64	Lesional
patient89_7	187.637	64	Lesional
patient89_3	173.317	64	Lesional
patient89_12	174.754	64	Lesional
patient89_1	126.371	64	Lesional
patient89_6	189.991	64	Lesional
patient89_2	163.208	64	Lesional
patient89_8	134.351	64	Lesional
patient90_1	259.183	53	Non-lesional
patient90_12	263.754	53	Non-lesional
patient90_13	714.673	53	Lesional
patient90_17	654.194	53	Lesional
patient90_14	685.765	53	Lesional
patient90_2	319.137	53	Lesional
patient90_6	296.37	53	Lesional
patient90_15	405.846	53	Lesional
patient90_16	240.171	53	Lesional
patient90_18	162.828	53	Lesional
patient90_4	454.822	53	Lesional
patient90_21	736.638	53	Lesional
patient91_1	703.27	65	Lesional
patient91_7	468.977	65	Lesional
patient91_9	371.509	65	Lesional
patient91_4	436.948	65	Lesional
patient91_8	603.307	65	Lesional
patient91_5	470.551	65	Lesional
patient91_3	352.172	65	Lesional
patient91_10	558.331	65	Lesional
patient92_6	88.6125	33	Non-lesional
patient92_11	104.386	33	Non-lesional
patient92_4	60.3358	33	Lesional
patient92_5	97.036	33	Lesional
patient92_8	204.959	33	Lesional
patient92_3	172.355	33	Lesional
patient92_1	206.934	33	Lesional
patient92_7	112.258	33	Lesional
patient93_1	52.2403	41	Non-lesional
patient93_2	99.9342	41	Lesional
patient93_17	177.221	41	Lesional
patient93_18	169.093	41	Lesional
patient93_5	173.256	41	Lesional
patient93_4	196.318	41	Lesional
patient93_11	246.614	41	Lesional
patient93_10	95.0562	41	Lesional
patient93_13	86.2129	41	Lesional
patient93_8	186.247	41	Lesional
patient93_14	147.678	41	Lesional
patient93_6	167.392	41	Lesional
patient94_1	37.7337	25	Non-lesional
patient94_8	197.022	25	Lesional
patient94_2	121.863	25	Lesional
patient94_16	204.226	25	Lesional
patient94_3	282.911	25	Lesional
patient94_18	77.9793	25	Lesional
patient94_7	228.738	25	Lesional
patient94_9	187.36	25	Lesional
patient94_4	212.917	25	Lesional
patient94_12	406.509	25	Lesional
patient94_19	185.04	25	Lesional
patient94_6	154.11	25	Lesional
patient95_12	189.36	42	Non-lesional
patient95_9	171.793	42	Lesional
patient95_5	337.793	42	Lesional
patient95_1	216.373	42	Lesional
patient95_2	149.099	42	Lesional
patient95_10	158.996	42	Lesional
patient95_16	244.785	42	Lesional
patient95_6	267.111	42	Lesional
patient96_3	835.596	88	Non-lesional
patient96_5	730.509	88	Non-lesional
patient96_1	520.024	88	Lesional
patient96_7	515.95	88	Lesional
patient96_17	523.47	88	Lesional
patient96_9	526.473	88	Lesional
patient96_13	568.237	88	Lesional
patient96_8	389.969	88	Lesional
patient97_9	496.769	33	Non-lesional
patient97_21	355.541	33	Non-lesional
patient97_4	523.359	33	Non-lesional
patient97_11	394.402	33	Lesional
patient97_12	237.912	33	Lesional
patient97_22	240.49	33	Lesional
patient97_1	344.24	33	Lesional
patient97_10	289.979	33	Lesional
patient97_3	354.787	33	Lesional
patient97_16	379.874	33	Lesional
patient97_20	296.246	33	Lesional
patient97_2	563.92	33	Lesional
patient97_7	380.921	33	Lesional
patient98_15	89.0787	31	Non-lesional
patient98_7	227.954	31	Lesional
patient98_10	192.252	31	Lesional
patient98_1	383.983	31	Lesional
patient98_4	357.963	31	Lesional
patient98_3	289.997	31	Lesional
patient98_8	202.12	31	Lesional
patient98_12	288.314	31	Lesional
patient98_14	190.292	31	Lesional
patient98_13	234.598	31	Lesional
patient98_2	376.581	31	Lesional
patient99_11	423.865	54	Non-lesional
patient99_7	335.892	54	Lesional
patient99_3	183.471	54	Lesional
patient99_2	522.824	54	Lesional
patient99_10	298.606	54	Lesional
patient99_12	223.577	54	Lesional
patient99_4	92.905	54	Lesional
patient99_5	231.875	54	Lesional

## Sheet: Olafsson_SourceData_Fig2c
CloneID	SBS1.5	Age_at_sampling	DiseaseStatus
patient01_14	25.8287	48	Non-lesional
patient01_21	8.53089	48	Non-lesional
patient01_9	5.78902	48	Non-lesional
patient01_45	10.6774	48	Lesional
patient01_39	3.67757	48	Lesional
patient01_4	17.011	48	Lesional
patient01_5	36.9535	48	Lesional
patient01_29	6.97281	48	Lesional
patient01_11	10.9265	48	Lesional
patient01_34	2.89832	48	Lesional
patient01_19	3.50487	48	Lesional
patient01_12	4.47339	48	Lesional
patient01_22	38.9934	48	Lesional
patient01_33	6.17312	48	Lesional
patient01_17	14.6094	48	Lesional
patient01_42	9.60892	48	Lesional
patient01_6	5.03551	48	Lesional
patient01_25	12.3155	48	Lesional
patient01_27	10.4049	48	Lesional
patient02_26	24.4127	44	Non-lesional
patient02_20	24.1027	44	Non-lesional
patient02_18	19.0484	44	Lesional
patient02_7	29.6572	44	Lesional
patient02_23	20.2365	44	Lesional
patient02_21	32.5675	44	Lesional
patient02_12	17.1945	44	Lesional
patient02_2	24.6363	44	Lesional
patient02_16	7.86008	44	Lesional
patient02_9	25.2842	44	Lesional
patient02_4	52.356	44	Lesional
patient03_11	92.4259	62	Non-lesional
patient03_15	37.8297	62	Non-lesional
patient03_20	54.8475	62	Non-lesional
patient03_13	40.3578	62	Non-lesional
patient03_10	136.575	62	Lesional
patient03_2	130.156	62	Lesional
patient03_24	93.8502	62	Lesional
patient03_36	143.972	62	Lesional
patient03_3	92.3015	62	Lesional
patient03_7	88.4434	62	Lesional
patient03_30	89.6937	62	Lesional
patient03_18	140.641	62	Lesional
patient03_22	135.456	62	Lesional
patient03_1	93.8019	62	Lesional
patient03_25	17.1275	62	Lesional
patient04_3	49.8644	39	Non-lesional
patient04_4	11.066	39	Non-lesional
patient04_11	25.105	39	Non-lesional
patient04_2	30.9675	39	Non-lesional
patient04_5	28.7157	39	Lesional
patient04_13	8.42353	39	Lesional
patient04_12	31.6145	39	Lesional
patient04_8	37.1286	39	Lesional
patient04_1	40.2671	39	Lesional
patient05_12	14.5384	61	Non-lesional
patient05_9	77.1039	61	Non-lesional
patient05_23	31.5978	61	Non-lesional
patient05_6	56.0516	61	Non-lesional
patient05_14	44.1604	61	Non-lesional
patient05_27	101.261	61	Non-lesional
patient05_26	34.4006	61	Lesional
patient05_21	80.8383	61	Lesional
patient05_1	29.0463	61	Lesional
patient05_3	39.5924	61	Lesional
patient05_29	28.7163	61	Lesional
patient05_2	30.6832	61	Lesional
patient05_19	78.3936	61	Lesional
patient06_14	48.4032	48	Non-lesional
patient06_15	41.4935	48	Lesional
patient06_25	92.1402	48	Lesional
patient06_3	2.5841	48	Lesional
patient06_11	21.1777	48	Lesional
patient06_20	44.55	48	Lesional
patient06_18	54.4839	48	Lesional
patient06_17	31.5052	48	Lesional
patient06_5	14.9427	48	Lesional
patient07_9	0	25	Non-lesional
patient07_11	20.1854	25	Non-lesional
patient07_1	9.46923	25	Non-lesional
patient07_2	16.0224	25	Lesional
patient07_5	9.63606	25	Lesional
patient07_8	21.3122	25	Lesional
patient07_3	20.6316	25	Lesional
patient08_21	51.7242	77	Non-lesional
patient08_1	80.1103	77	Lesional
patient08_5	105.839	77	Lesional
patient08_2	71.138	77	Lesional
patient08_12	48.044	77	Lesional
patient08_23	61.4095	77	Lesional
patient08_19	73.299	77	Lesional
patient08_14	54.6057	77	Lesional
patient08_3	97.164	77	Lesional
patient08_9	75.224	77	Lesional
patient08_11	91.1125	77	Lesional
patient10_11	14.6159	44	Non-lesional
patient10_19	13.2338	44	Non-lesional
patient10_12	47.9935	44	Lesional
patient10_15	60.908	44	Lesional
patient10_13	38.0775	44	Lesional
patient10_30	33.5861	44	Lesional
patient10_20	25.343	44	Lesional
patient10_8	20.441	44	Lesional
patient10_24	56.7322	44	Lesional
patient10_1	56.967	44	Lesional
patient10_10	35.7388	44	Lesional
patient10_23	23.3655	44	Lesional
patient10_29	51.9206	44	Lesional
patient10_27	54.5493	44	Lesional
patient10_17	68.8308	44	Lesional
patient10_21	51.7746	44	Lesional
patient10_26	36.8436	44	Lesional
patient10_5	25.2095	44	Lesional
patient100_8	20.6587	45	Non-lesional
patient100_3	29.9635	45	Non-lesional
patient100_14	6.94743	45	Non-lesional
patient100_1	22.2543	45	Non-lesional
patient100_5	26.5278	45	Lesional
patient100_11	20.4845	45	Lesional
patient100_13	4.83632	45	Lesional
patient100_2	23.5998	45	Lesional
patient101_15	2.93565	46	Non-lesional
patient101_10	5.45239	46	Lesional
patient101_1	2.29459	46	Lesional
patient101_2	1.57556	46	Lesional
patient101_13	3.64386	46	Lesional
patient102_7	4.34359	57	Lesional
patient102_14	3.95177	57	Lesional
patient102_13	6.47748	57	Lesional
patient102_11	1.303	57	Lesional
patient102_8	4.5725	57	Lesional
patient102_2	4.42325	57	Lesional
patient102_4	5.98794	57	Lesional
patient102_3	1.642	57	Lesional
patient103_1	45.5725	67	Non-lesional
patient103_2	73.1807	67	Lesional
patient103_4	68.99	67	Lesional
patient103_12	59.4111	67	Lesional
patient103_6	54.7994	67	Lesional
patient103_18	50.8426	67	Lesional
patient103_19	3.15838	67	Lesional
patient103_5	42.1948	67	Lesional
patient103_14	63.2145	67	Lesional
patient104_11	22.8447	60	Non-lesional
patient104_1	75.6721	60	Lesional
patient104_10	71.9356	60	Lesional
patient104_4	76.8214	60	Lesional
patient104_7	62.8227	60	Lesional
patient104_14	56.9509	60	Lesional
patient104_2	59.4473	60	Lesional
patient104_9	66.3728	60	Lesional
patient104_18	63.8576	60	Lesional
patient104_12	77.2006	60	Lesional
patient104_20	62.3207	60	Lesional
patient105_21	18.5118	20	Non-lesional
patient105_4	14.2031	20	Non-lesional
patient105_12	18.3855	20	Non-lesional
patient105_13	13.8933	20	Non-lesional
patient105_15	17.9159	20	Lesional
patient105_14	6.48802	20	Lesional
patient105_16	7.53108	20	Lesional
patient105_2	16.8856	20	Lesional
patient105_7	15.7319	20	Lesional
patient105_1	18.8135	20	Lesional
patient105_8	13.622	20	Lesional
patient105_6	16.4269	20	Lesional
patient105_5	19.4819	20	Lesional
patient105_20	13.7279	20	Lesional
patient106_24	14.8522	55	Non-lesional
patient106_34	20.333	55	Non-lesional
patient106_21	19.5072	55	Non-lesional
patient106_2	28.588	55	Lesional
patient106_3	30.7815	55	Lesional
patient106_18	26.441	55	Lesional
patient106_29	22.091	55	Lesional
patient106_35	6.66674	55	Lesional
patient106_4	23.2345	55	Lesional
patient106_25	33.6376	55	Lesional
patient106_8	43.0551	55	Lesional
patient106_9	45.228	55	Lesional
patient106_1	47.4013	55	Lesional
patient106_12	33.5265	55	Lesional
patient106_13	14.2078	55	Lesional
patient107_15	17.5972	28	Non-lesional
patient107_7	18.7173	28	Non-lesional
patient107_19	10.6085	28	Non-lesional
patient107_11	6.59186	28	Non-lesional
patient107_5	24.8325	28	Lesional
patient107_18	11.0627	28	Lesional
patient107_16	7.54523	28	Lesional
patient107_6	5.30568	28	Lesional
patient107_13	14.0598	28	Lesional
patient107_1	12.2446	28	Lesional
patient107_14	11.7605	28	Lesional
patient107_10	17.5062	28	Lesional
patient107_17	17.4182	28	Lesional
patient108_9	12.6254	20	Non-lesional
patient108_8	2.86936	20	Non-lesional
patient108_2	4.72595	20	Lesional
patient108_6	6.18099	20	Lesional
patient108_7	5.28839	20	Lesional
patient108_1	6.02307	20	Lesional
patient108_13	13.7613	20	Lesional
patient108_11	15.9982	20	Lesional
patient108_4	7.60926	20	Lesional
patient108_14	4.05283	20	Lesional
patient109_16	1.36102	27	Non-lesional
patient109_9	3.33443	27	Lesional
patient109_3	3.58497	27	Lesional
patient109_2	3.07225	27	Lesional
patient109_5	3.1425	27	Lesional
patient109_20	1.83353	27	Lesional
patient109_13	1.30052	27	Lesional
patient109_11	3.09192	27	Lesional
patient109_19	3.48797	27	Lesional
patient109_1	1.74652	27	Lesional
patient11_9	31.8511	46	Non-lesional
patient11_14	39.0718	46	Non-lesional
patient11_25	16.9817	46	Lesional
patient11_17	23.7202	46	Lesional
patient11_7	33.8913	46	Lesional
patient11_13	16.2866	46	Lesional
patient11_30	35.8762	46	Lesional
patient11_22	32.7669	46	Lesional
patient11_8	34.3157	46	Lesional
patient11_24	42.9649	46	Lesional
patient11_29	30.9177	46	Lesional
patient11_6	16.291	46	Lesional
patient11_23	22.4989	46	Lesional
patient11_16	30.5171	46	Lesional
patient110_4	37.9806	35	Lesional
patient110_10	18.8825	35	Lesional
patient110_9	13.9652	35	Lesional
patient110_6	41.8799	35	Lesional
patient110_2	33.8329	35	Lesional
patient110_3	36.063	35	Lesional
patient110_13	23.8619	35	Lesional
patient110_12	30.2309	35	Lesional
patient110_8	35.7671	35	Lesional
patient111_10	12.8106	52	Non-lesional
patient111_20	23.8697	52	Non-lesional
patient111_18	5.78374	52	Non-lesional
patient111_32	3.81604	52	Lesional
patient111_23	31.8621	52	Lesional
patient111_13	2.285	52	Lesional
patient111_19	25.4806	52	Lesional
patient111_3	26.3657	52	Lesional
patient111_22	23.4684	52	Lesional
patient111_12	29.7098	52	Lesional
patient111_16	5.06475	52	Lesional
patient112_15	9.89996	27	Non-lesional
patient112_22	11.5472	27	Non-lesional
patient112_8	10.9797	27	Lesional
patient112_11	9.036	27	Lesional
patient112_19	25.3056	27	Lesional
patient112_5	20.6184	27	Lesional
patient112_1	5.379	27	Lesional
patient112_18	15.4943	27	Lesional
patient112_3	19.5119	27	Lesional
patient112_21	14.0875	27	Lesional
patient112_4	7.74451	27	Lesional
patient113_26	13.6486	63	Non-lesional
patient113_11	6.73004	63	Lesional
patient113_41	13.3831	63	Lesional
patient113_55	23.8	63	Lesional
patient113_21	13.3694	63	Lesional
patient113_24	11.2603	63	Lesional
patient113_22	26.9466	63	Lesional
patient113_5	28.182	63	Lesional
patient113_2	30.4807	63	Lesional
patient113_19	6.70901	63	Lesional
patient113_13	6.687	63	Lesional
patient114_2	52.1554	79	Lesional
patient114_14	25.5085	79	Lesional
patient114_16	49.3492	79	Lesional
patient114_15	11.3219	79	Lesional
patient114_3	51.4464	79	Lesional
patient114_6	36.6491	79	Lesional
patient114_4	67.0131	79	Lesional
patient114_13	41.802	79	Lesional
patient115_18	28.8388	40	Non-lesional
patient115_7	29.2011	40	Non-lesional
patient115_12	26.8534	40	Lesional
patient115_4	15.6478	40	Lesional
patient115_1	5.35518	40	Lesional
patient115_15	23.2967	40	Lesional
patient115_17	8.29786	40	Lesional
patient115_2	13.6637	40	Lesional
patient115_19	13.6763	40	Lesional
patient115_13	15.751	40	Lesional
patient115_14	39.764	40	Lesional
patient116_19	9.12461	67	Non-lesional
patient116_3	8.02702	67	Non-lesional
patient116_4	16.8035	67	Non-lesional
patient116_1	9.5088	67	Lesional
patient116_13	9.42922	67	Lesional
patient116_22	39.3876	67	Lesional
patient116_2	4.63614	67	Lesional
patient117_10	45.6228	49	Non-lesional
patient117_14	26.4376	49	Lesional
patient117_1	23.5494	49	Lesional
patient117_12	43.4605	49	Lesional
patient117_5	26.405	49	Lesional
patient117_4	14.7557	49	Lesional
patient117_3	37.991	49	Lesional
patient117_8	34.87	49	Lesional
patient117_13	22.2	49	Lesional
patient117_17	42.9415	49	Lesional
patient117_6	17.6183	49	Lesional
patient12_16	19.0117	33	Non-lesional
patient12_19	16.2881	33	Non-lesional
patient12_9	9.93637	33	Non-lesional
patient12_12	40.902	33	Non-lesional
patient12_22	9.22453	33	Lesional
patient12_2	9.07959	33	Lesional
patient12_17	17.5663	33	Lesional
patient12_14	16.8944	33	Lesional
patient12_1	5.17139	33	Lesional
patient12_24	10.5244	33	Lesional
patient12_3	19.5414	33	Lesional
patient12_11	34.5694	33	Lesional
patient12_26	34.8668	33	Lesional
patient14_23	21.7883	71	Non-lesional
patient14_7	37.3952	71	Non-lesional
patient14_19	21.0723	71	Non-lesional
patient14_2	37.4462	71	Lesional
patient14_3	41.7457	71	Lesional
patient14_12	28.558	71	Lesional
patient14_6	68.6618	71	Lesional
patient14_16	62.1338	71	Lesional
patient14_11	24.0783	71	Lesional
patient14_18	43.3883	71	Lesional
patient16_3	34.1864	60	Non-lesional
patient16_7	28.2885	60	Non-lesional
patient16_4	38.8579	60	Lesional
patient16_8	90.3605	60	Lesional
patient16_18	21.1603	60	Lesional
patient16_16	28.6376	60	Lesional
patient16_11	23.7695	60	Lesional
patient16_15	78.655	60	Lesional
patient16_10	22.9962	60	Lesional
patient17_39	2.30841	59	Non-lesional
patient17_14	1.16806	59	Non-lesional
patient17_34	1.91251	59	Non-lesional
patient17_31	2.47531	59	Non-lesional
patient17_35	4.02472	59	Non-lesional
patient17_38	0.232789	59	Lesional
patient17_22	3.93759	59	Lesional
patient17_27	2.69332	59	Lesional
patient17_20	3.47922	59	Lesional
patient17_19	0	59	Lesional
patient17_29	1.26799	59	Lesional
patient17_5	1.75412	59	Lesional
patient17_33	3.06202	59	Lesional
patient17_6	1.13301	59	Lesional
patient17_3	3.343	59	Lesional
patient17_25	2.66269	59	Lesional
patient18_1	13.5331	27	Non-lesional
patient18_13	9.44913	27	Non-lesional
patient18_12	21.7626	27	Non-lesional
patient18_9	8.30098	27	Lesional
patient18_7	6.78896	27	Lesional
patient18_10	6.42384	27	Lesional
patient18_8	3.35456	27	Lesional
patient18_17	9.96052	27	Lesional
patient18_3	19.3431	27	Lesional
patient18_14	4.72285	27	Lesional
patient18_11	10.5909	27	Lesional
patient18_4	20.6545	27	Lesional
patient18_18	23.8365	27	Lesional
patient18_2	8.41648	27	Lesional
patient19_9	14.5832	18	Non-lesional
patient19_4	21.4029	18	Lesional
patient19_12	8.16853	18	Lesional
patient19_14	4.86732	18	Lesional
patient19_5	11.7478	18	Lesional
patient19_6	15.7951	18	Lesional
patient19_25	9.97712	18	Lesional
patient19_23	8.79488	18	Lesional
patient19_11	3.40002	18	Lesional
patient19_1	19.3666	18	Lesional
patient19_8	6.41221	18	Lesional
patient19_21	5.96203	18	Lesional
patient19_13	6.04548	18	Lesional
patient20_24	12.2993	52	Non-lesional
patient20_30	8.93466	52	Non-lesional
patient20_18	77.6353	52	Lesional
patient20_32	51.8661	52	Lesional
patient20_10	58.2482	52	Lesional
patient20_21	22.99	52	Lesional
patient20_27	42.342	52	Lesional
patient20_35	17.4886	52	Lesional
patient20_34	74.0308	52	Lesional
patient20_8	59.7691	52	Lesional
patient20_31	38.5427	52	Lesional
patient20_13	4.95558	52	Lesional
patient20_11	35.1565	52	Lesional
patient20_33	67.5451	52	Lesional
patient20_19	66.9755	52	Lesional
patient20_2	48.9883	52	Lesional
patient20_37	27.1511	52	Lesional
patient20_15	14.9141	52	Lesional
patient20_17	49.808	52	Lesional
patient21_6	67.8125	60	Non-lesional
patient21_31	55.396	60	Non-lesional
patient21_1	30.2842	60	Non-lesional
patient21_26	90.4148	60	Lesional
patient21_18	69.538	60	Lesional
patient21_11	65.7337	60	Lesional
patient21_32	80.7338	60	Lesional
patient21_12	77.1165	60	Lesional
patient21_21	76.1358	60	Lesional
patient21_23	85.786	60	Lesional
patient21_17	78.3037	60	Lesional
patient21_25	88.1047	60	Lesional
patient21_3	111.681	60	Lesional
patient21_30	124.304	60	Lesional
patient21_29	121.544	60	Lesional
patient22_12	9.99553	55	Non-lesional
patient22_23	28.1816	55	Non-lesional
patient22_8	38.0236	55	Non-lesional
patient22_22	36.8968	55	Lesional
patient22_2	51.5367	55	Lesional
patient22_20	45.7764	55	Lesional
patient22_1	29.2355	55	Lesional
patient22_16	65.4757	55	Lesional
patient22_9	89.3967	55	Lesional
patient22_17	50.0773	55	Lesional
patient23_22	36.3047	31	Non-lesional
patient23_20	8.31313	31	Non-lesional
patient23_28	18.2547	31	Non-lesional
patient23_25	25.1313	31	Non-lesional
patient23_30	9.13673	31	Lesional
patient23_17	8.36987	31	Lesional
patient23_5	15.8152	31	Lesional
patient23_7	33.554	31	Lesional
patient23_18	15.8255	31	Lesional
patient23_26	14.418	31	Lesional
patient23_10	5.2491	31	Lesional
patient23_23	19.2434	31	Lesional
patient24_33	15.1897	63	Non-lesional
patient24_21	18.4847	63	Lesional
patient24_2	65.9401	63	Lesional
patient24_7	24.9015	63	Lesional
patient24_28	21.6655	63	Lesional
patient24_6	17.6016	63	Lesional
patient24_16	66.7726	63	Lesional
patient24_25	19.9212	63	Lesional
patient24_8	52.4075	63	Lesional
patient24_24	25.793	63	Lesional
patient24_9	52.8005	63	Lesional
patient24_1	23.5919	63	Lesional
patient24_18	18.0322	63	Lesional
patient24_11	15.8878	63	Lesional
patient24_27	11.9786	63	Lesional
patient24_12	60.3315	63	Lesional
patient24_5	10.7555	63	Lesional
patient26_7	60.2233	61	Non-lesional
patient26_15	55.6186	61	Lesional
patient26_8	51.2467	61	Lesional
patient26_3	94.5604	61	Lesional
patient26_22	0	61	Lesional
patient26_9	70.4051	61	Lesional
patient26_2	51.2789	61	Lesional
patient26_12	74.8029	61	Lesional
patient26_17	61.132	61	Lesional
patient27_9	3.47695	46	Non-lesional
patient27_2	9.99775	46	Lesional
patient27_17	3.459	46	Lesional
patient27_15	2.154	46	Lesional
patient27_1	6.667	46	Lesional
patient27_13	10.7686	46	Lesional
patient27_8	15.5525	46	Lesional
patient27_4	6.38054	46	Lesional
patient28_9	17.0937	20	Non-lesional
patient28_3	22.7175	20	Non-lesional
patient28_16	12.8803	20	Lesional
patient28_1	13.5529	20	Lesional
patient28_8	26.0744	20	Lesional
patient28_10	12.2826	20	Lesional
patient28_6	24.1089	20	Lesional
patient28_14	17.4671	20	Lesional
patient28_11	8.70828	20	Lesional
patient28_2	6.56566	20	Lesional
patient28_4	9.37345	20	Lesional
patient28_7	10.2311	20	Lesional
patient29_3	21.5961	39	Non-lesional
patient29_13	23.2006	39	Non-lesional
patient29_2	24.5126	39	Non-lesional
patient29_4	26.103	39	Lesional
patient29_8	24.8986	39	Lesional
patient29_7	16.254	39	Lesional
patient29_14	27.801	39	Lesional
patient29_9	12.6333	39	Lesional
patient29_6	29.9836	39	Lesional
patient30_8	32.7336	34	Non-lesional
patient30_6	28.4562	34	Non-lesional
patient30_2	24.7099	34	Non-lesional
patient30_12	45.8845	34	Non-lesional
patient30_11	45.0944	34	Lesional
patient30_9	39.2365	34	Lesional
patient30_19	70.9417	34	Lesional
patient30_13	62.9843	34	Lesional
patient30_18	51.9719	34	Lesional
patient30_7	61.5565	34	Lesional
patient30_1	34.0057	34	Lesional
patient30_42	61.715	34	Lesional
patient30_10	40.5929	34	Lesional
patient31_13	85.4357	53	Non-lesional
patient31_4	69.9563	53	Non-lesional
patient31_25	101.911	53	Non-lesional
patient31_6	76.2875	53	Non-lesional
patient31_10	72.4466	53	Non-lesional
patient31_14	64.7488	53	Non-lesional
patient31_1	67.696	53	Lesional
patient31_20	36.4551	53	Lesional
patient31_21	44.5344	53	Lesional
patient31_19	18.6199	53	Lesional
patient31_3	78.237	53	Lesional
patient31_11	47.8874	53	Lesional
patient32_1	58.3137	71	Non-lesional
patient32_21	58.4306	71	Non-lesional
patient32_19	74.8534	71	Non-lesional
patient32_11	91.316	71	Non-lesional
patient32_3	86.4848	71	Lesional
patient32_10	26.7025	71	Lesional
patient32_15	65.641	71	Lesional
patient32_18	58.6573	71	Lesional
patient32_2	37.5645	71	Lesional
patient32_20	52.562	71	Lesional
patient32_6	11.1585	71	Lesional
patient34_1	42.4161	63	Non-lesional
patient34_16	48.8232	63	Non-lesional
patient34_18	49.2193	63	Non-lesional
patient34_23	43.039	63	Lesional
patient34_28	70.6875	63	Lesional
patient34_12	54.705	63	Lesional
patient34_26	77.9485	63	Lesional
patient34_9	70.8961	63	Lesional
patient34_8	3.96215	63	Lesional
patient34_3	29.612	63	Lesional
patient34_5	17.1345	63	Lesional
patient34_19	37.0988	63	Lesional
patient34_2	53.6035	63	Lesional
patient36_10	33.0838	19	Non-lesional
patient36_11	47.7006	19	Non-lesional
patient36_7	32.8266	19	Lesional
patient36_1	17.7755	19	Lesional
patient36_9	48.556	19	Lesional
patient36_15	35.8374	19	Lesional
patient36_2	36.0025	19	Lesional
patient36_4	20.112	19	Lesional
patient36_8	46.1958	19	Lesional
patient37_5	16.7389	24	Non-lesional
patient37_11	13.7495	24	Non-lesional
patient37_1	19.9842	24	Non-lesional
patient37_12	12.0234	24	Lesional
patient37_4	24.8938	24	Lesional
patient37_2	17.8699	24	Lesional
patient37_3	14.7447	24	Lesional
patient37_9	15.876	24	Lesional
patient37_6	10.2539	24	Lesional
patient38_12	24.4938	25	Non-lesional
patient38_10	15.6573	25	Non-lesional
patient38_16	31.3899	25	Non-lesional
patient38_14	22.3871	25	Lesional
patient38_1	20.2042	25	Lesional
patient38_3	26.3957	25	Lesional
patient38_5	41.9745	25	Lesional
patient38_9	17.1846	25	Lesional
patient38_8	4.73385	25	Lesional
patient38_18	20.6282	25	Lesional
patient38_13	30.7719	25	Lesional
patient39_16	61.264	31	Non-lesional
patient39_3	35.4078	31	Non-lesional
patient39_1	44.0969	31	Non-lesional
patient39_20	23.8373	31	Lesional
patient39_5	48.7639	31	Lesional
patient39_10	21.5256	31	Lesional
patient39_7	29.039	31	Lesional
patient39_4	10.68	31	Lesional
patient39_9	62.1881	31	Lesional
patient39_2	42.4837	31	Lesional
patient39_13	32.2331	31	Lesional
patient39_15	24.6602	31	Lesional
patient40_29	14.5159	59	Non-lesional
patient40_6	57.9375	59	Lesional
patient40_3	44.1754	59	Lesional
patient40_13	44.3056	59	Lesional
patient40_4	43.2738	59	Lesional
patient40_2	45.5526	59	Lesional
patient40_16	49.1118	59	Lesional
patient40_1	42.6752	59	Lesional
patient40_12	36.2524	59	Lesional
patient40_22	67.3101	59	Lesional
patient40_21	78.4339	59	Lesional
patient40_23	68.904	59	Lesional
patient40_15	42.7009	59	Lesional
patient41_21	34.0867	67	Non-lesional
patient41_10	6.20353	67	Lesional
patient41_17	2.90676	67	Lesional
patient41_9	4.7488	67	Lesional
patient41_23	8.02416	67	Lesional
patient41_18	7.14656	67	Lesional
patient41_1	25.3218	67	Lesional
patient41_11	12.6683	67	Lesional
patient42_1	1.92719	49	Non-lesional
patient42_16	5.83149	49	Non-lesional
patient42_12	3.51834	49	Lesional
patient42_3	6.67912	49	Lesional
patient42_4	0.8105	49	Lesional
patient42_21	1.25478	49	Lesional
patient42_11	0.784306	49	Lesional
patient42_6	1.71317	49	Lesional
patient42_13	3.2055	49	Lesional
patient43_10	28.271	26	Non-lesional
patient43_14	30.3702	26	Non-lesional
patient43_9	21.3524	26	Non-lesional
patient43_4	23.5183	26	Lesional
patient43_2	41.9689	26	Lesional
patient43_7	20.8291	26	Lesional
patient43_8	27.7923	26	Lesional
patient43_11	35.3578	26	Lesional
patient43_3	32.1211	26	Lesional
patient43_1	34.2215	26	Lesional
patient46_9	10.5297	35	Non-lesional
patient46_13	13.2685	35	Non-lesional
patient46_3	15.115	35	Lesional
patient46_14	14.4925	35	Lesional
patient46_5	0.967191	35	Lesional
patient46_21	20.174	35	Lesional
patient46_1	14.0974	35	Lesional
patient46_15	13.8358	35	Lesional
patient46_19	13.1291	35	Lesional
patient46_4	24.4249	35	Lesional
patient47_8	37.8817	66	Non-lesional
patient47_12	44.2112	66	Non-lesional
patient47_19	70.9439	66	Lesional
patient47_18	57.5041	66	Lesional
patient47_3	78.752	66	Lesional
patient47_16	76.3174	66	Lesional
patient47_1	93.5292	66	Lesional
patient47_11	72.3852	66	Lesional
patient47_5	59.2898	66	Lesional
patient47_10	73.9619	66	Lesional
patient47_9	117.095	66	Lesional
patient47_23	110.937	66	Lesional
patient47_14	90.1662	66	Lesional
patient48_20	22.9893	72	Non-lesional
patient48_13	53.916	72	Non-lesional
patient48_24	43.2794	72	Non-lesional
patient48_10	43.1869	72	Lesional
patient48_3	39.6261	72	Lesional
patient48_4	58.7852	72	Lesional
patient48_28	29.2058	72	Lesional
patient48_11	40.886	72	Lesional
patient48_18	18.7632	72	Lesional
patient48_22	47.827	72	Lesional
patient48_23	44.0108	72	Lesional
patient48_2	72.4658	72	Lesional
patient48_14	52.1071	72	Lesional
patient48_15	46.9817	72	Lesional
patient48_5	69.9875	72	Lesional
patient48_8	35.2538	72	Lesional
patient48_1	37.1987	72	Lesional
patient48_6	24.1925	72	Lesional
patient49_21	8.42551	52	Non-lesional
patient49_24	31.0655	52	Lesional
patient49_1	21.8172	52	Lesional
patient49_22	12.4125	52	Lesional
patient49_18	48.1447	52	Lesional
patient49_35	14.229	52	Lesional
patient49_13	85.086	52	Lesional
patient49_33	19.3565	52	Lesional
patient49_25	15.9138	52	Lesional
patient49_12	26.464	52	Lesional
patient49_23	11.8855	52	Lesional
patient49_3	32.5214	52	Lesional
patient49_17	14.5292	52	Lesional
patient51_23	22.1013	57	Non-lesional
patient51_22	25.6265	57	Non-lesional
patient51_8	22.6868	57	Lesional
patient51_4	40.7181	57	Lesional
patient51_7	51.5845	57	Lesional
patient51_3	59.2226	57	Lesional
patient51_27	54.8606	57	Lesional
patient51_18	63.4472	57	Lesional
patient51_21	19.0754	57	Lesional
patient51_10	36.4492	57	Lesional
patient51_6	33.7062	57	Lesional
patient52_10	8.46331	39	Non-lesional
patient52_18	8.48953	39	Lesional
patient52_1	13.5551	39	Lesional
patient52_19	15.4825	39	Lesional
patient52_14	19.5785	39	Lesional
patient52_8	35.4665	39	Lesional
patient52_7	8.7819	39	Lesional
patient52_6	14.2365	39	Lesional
patient52_2	9.40503	39	Lesional
patient53_14	9.94853	36	Non-lesional
patient53_20	9.52935	36	Non-lesional
patient53_22	15.2504	36	Lesional
patient53_15	5.69536	36	Lesional
patient53_3	9.82	36	Lesional
patient53_12	8.00823	36	Lesional
patient53_1	8.52138	36	Lesional
patient53_13	4.94201	36	Lesional
patient53_9	9.47904	36	Lesional
patient53_21	11.1537	36	Lesional
patient53_7	8.84344	36	Lesional
patient53_23	12.3058	36	Lesional
patient53_16	7.49448	36	Lesional
patient55_13	38.5788	53	Non-lesional
patient55_7	43.821	53	Lesional
patient55_6	41.2182	53	Lesional
patient55_1	38.6176	53	Lesional
patient55_4	55.3935	53	Lesional
patient55_9	51.3543	53	Lesional
patient55_10	59.4718	53	Lesional
patient55_2	36.5735	53	Lesional
patient56_16	40.0034	59	Non-lesional
patient56_18	49.8846	59	Non-lesional
patient56_2	96.8525	59	Lesional
patient56_20	94.6535	59	Lesional
patient56_12	56.851	59	Lesional
patient56_23	81.7258	59	Lesional
patient56_19	73.726	59	Lesional
patient56_17	76.41	59	Lesional
patient56_11	76.268	59	Lesional
patient56_1	70.8152	59	Lesional
patient56_13	42.5015	59	Lesional
patient56_22	61.416	59	Lesional
patient56_10	73.08	59	Lesional
patient57_20	9.56022	29	Non-lesional
patient57_12	24.9359	29	Lesional
patient57_22	11.895	29	Lesional
patient57_19	13.1778	29	Lesional
patient57_13	12.6808	29	Lesional
patient57_17	42.1616	29	Lesional
patient57_7	39.9921	29	Lesional
patient57_8	14.2795	29	Lesional
patient59_8	27.7236	33	Non-lesional
patient59_14	38.6328	33	Non-lesional
patient59_3	40.3674	33	Lesional
patient59_2	31.1807	33	Lesional
patient59_20	39.8803	33	Lesional
patient59_12	21.8321	33	Lesional
patient59_16	34.8153	33	Lesional
patient59_19	33.4017	33	Lesional
patient59_1	42.3248	33	Lesional
patient59_18	29.6995	33	Lesional
patient59_17	14.3609	33	Lesional
patient59_13	34.8617	33	Lesional
patient60_19	12.0867	24	Non-lesional
patient60_9	4.79029	24	Non-lesional
patient60_12	0.895591	24	Non-lesional
patient60_14	5.1037	24	Lesional
patient60_11	4.77287	24	Lesional
patient60_1	8.71253	24	Lesional
patient60_5	3.80335	24	Lesional
patient60_2	5.82707	24	Lesional
patient60_21	7.73144	24	Lesional
patient60_3	7.25917	24	Lesional
patient61_5	7.14918	26	Non-lesional
patient61_2	15.7936	26	Lesional
patient61_11	13.1752	26	Lesional
patient61_17	12.8407	26	Lesional
patient61_15	41.933	26	Lesional
patient61_21	12.7416	26	Lesional
patient61_9	23.2055	26	Lesional
patient61_16	5.37259	26	Lesional
patient61_12	4.16874	26	Lesional
patient61_20	2.58366	26	Lesional
patient62_8	3.70663	34	Non-lesional
patient62_7	1.25946	34	Non-lesional
patient62_15	2.00935	34	Non-lesional
patient62_9	2.05165	34	Lesional
patient62_20	1.03224	34	Lesional
patient62_18	0.959568	34	Lesional
patient62_4	1.00128	34	Lesional
patient62_13	2.21386	34	Lesional
patient62_1	4.92971	34	Lesional
patient62_11	1.03694	34	Lesional
patient62_5	0.614138	34	Lesional
patient62_6	1.36077	34	Lesional
patient62_2	0.959188	34	Lesional
patient63_10	2.92179	48	Non-lesional
patient63_4	1.42729	48	Non-lesional
patient63_3	2.25644	48	Lesional
patient63_1	2.89644	48	Lesional
patient63_2	0.669925	48	Lesional
patient63_9	1.404	48	Lesional
patient63_24	0.718894	48	Lesional
patient63_15	4.82995	48	Lesional
patient63_18	0.844148	48	Lesional
patient64_10	25.5898	44	Non-lesional
patient64_11	43.701	44	Non-lesional
patient64_15	43.1841	44	Lesional
patient64_9	42.2044	44	Lesional
patient64_13	33.1754	44	Lesional
patient64_1	52.8356	44	Lesional
patient64_3	65.4233	44	Lesional
patient64_7	45.6428	44	Lesional
patient64_4	46.2419	44	Lesional
patient65_1	42.7081	56	Non-lesional
patient65_11	44.912	56	Lesional
patient65_2	55.6632	56	Lesional
patient65_10	27.2649	56	Lesional
patient65_4	39.1446	56	Lesional
patient65_15	53.2974	56	Lesional
patient65_12	30.5189	56	Lesional
patient65_17	31.3038	56	Lesional
patient66_13	3.46021	28	Non-lesional
patient66_8	1.28723	28	Non-lesional
patient66_1	2.52889	28	Lesional
patient66_22	2.26075	28	Lesional
patient66_16	0.855353	28	Lesional
patient66_12	2.42949	28	Lesional
patient66_2	2.48365	28	Lesional
patient66_17	6.99302	28	Lesional
patient66_3	2.12743	28	Lesional
patient66_11	10.7066	28	Lesional
patient67_2	8.13538	23	Non-lesional
patient67_6	16.474	23	Non-lesional
patient67_16	10.5421	23	Lesional
patient67_4	9.008	23	Lesional
patient67_12	4.88049	23	Lesional
patient67_15	1.109	23	Lesional
patient67_3	7.76313	23	Lesional
patient67_8	12.7693	23	Lesional
patient67_9	1.41938	23	Lesional
patient67_1	0.746759	23	Lesional
patient68_11	24.4833	62	Non-lesional
patient68_5	47.6515	62	Lesional
patient68_3	67.869	62	Lesional
patient68_4	73.9745	62	Lesional
patient68_17	65.6052	62	Lesional
patient68_16	52.0466	62	Lesional
patient68_7	56.7706	62	Lesional
patient68_2	52.5781	62	Lesional
patient68_1	33.7292	62	Lesional
patient68_9	22.9119	62	Lesional
patient69_19	32.6752	62	Non-lesional
patient69_12	55.3779	62	Non-lesional
patient69_1	33.9956	62	Lesional
patient69_13	58.1102	62	Lesional
patient69_2	67.4004	62	Lesional
patient69_14	62.8901	62	Lesional
patient69_15	55.2726	62	Lesional
patient69_7	70.7341	62	Lesional
patient69_10	48.2694	62	Lesional
patient70_1	10.48	51	Non-lesional
patient70_20	13.261	51	Lesional
patient70_2	27.4054	51	Lesional
patient70_9	30.9423	51	Lesional
patient70_15	9.45554	51	Lesional
patient70_16	17.6615	51	Lesional
patient70_8	22.4026	51	Lesional
patient70_14	37.7391	51	Lesional
patient70_10	14.8008	51	Lesional
patient70_12	40.5493	51	Lesional
patient71_11	19.5373	32	Lesional
patient71_1	28.4886	32	Lesional
patient71_7	23.2591	32	Lesional
patient71_9	27.6299	32	Lesional
patient71_8	20.1301	32	Lesional
patient71_10	12.9783	32	Lesional
patient71_2	23.6681	32	Lesional
patient71_14	20.478	32	Lesional
patient71_12	30.7808	32	Lesional
patient72_23	0.698819	67	Non-lesional
patient72_26	2.19698	67	Non-lesional
patient72_28	2.27717	67	Lesional
patient72_8	0.657034	67	Lesional
patient72_68	53.0694	67	Lesional
patient72_24	0.51673	67	Lesional
patient72_25	2.018	67	Lesional
patient72_3	3.1535	67	Lesional
patient72_30	0.464216	67	Lesional
patient72_29	0.721403	67	Lesional
patient72_15	1.99514	67	Lesional
patient72_11	1.71399	67	Lesional
patient72_2	2.85097	67	Lesional
patient72_27	2.83767	67	Lesional
patient73_3	13.2423	42	Non-lesional
patient73_1	21.0435	42	Lesional
patient73_11	32.2474	42	Lesional
patient73_23	33.1207	42	Lesional
patient73_19	33.2917	42	Lesional
patient73_8	33.5107	42	Lesional
patient73_6	24.1435	42	Lesional
patient73_10	28.419	42	Lesional
patient73_4	35.9471	42	Lesional
patient73_14	17.4261	42	Lesional
patient74_8	23.8005	53	Non-lesional
patient74_9	33.938	53	Lesional
patient74_5	64.3067	53	Lesional
patient74_6	31.4651	53	Lesional
patient74_3	33.124	53	Lesional
patient74_2	31.164	53	Lesional
patient75_8	24.4929	69	Non-lesional
patient75_16	44.5915	69	Non-lesional
patient75_3	21.4898	69	Lesional
patient75_5	33.9169	69	Lesional
patient75_4	65.1144	69	Lesional
patient75_9	61.8096	69	Lesional
patient75_13	113.18	69	Lesional
patient75_15	59.9041	69	Lesional
patient76_8	26.8122	31	Non-lesional
patient76_9	11.6232	31	Lesional
patient76_7	14.9071	31	Lesional
patient76_6	24.5127	31	Lesional
patient76_4	18.1777	31	Lesional
patient76_12	9.24776	31	Lesional
patient76_2	14.1129	31	Lesional
patient76_10	24.4258	31	Lesional
patient76_1	16.8011	31	Lesional
patient77_8	34.0066	61	Non-lesional
patient77_7	63.3106	61	Lesional
patient77_10	52.3673	61	Lesional
patient77_11	36.2538	61	Lesional
patient77_5	33.6816	61	Lesional
patient77_14	56.7731	61	Lesional
patient77_2	65.1778	61	Lesional
patient78_14	7.43762	54	Non-lesional
patient78_12	58.1789	54	Lesional
patient78_18	53.1663	54	Lesional
patient78_6	55.014	54	Lesional
patient78_8	9.11317	54	Lesional
patient78_9	25.068	54	Lesional
patient78_4	50.372	54	Lesional
patient78_29	37.9195	54	Lesional
patient79_11	10.7747	25	Non-lesional
patient79_3	0	25	Lesional
patient79_6	7.66844	25	Lesional
patient79_7	27.7192	25	Lesional
patient79_10	21.0738	25	Lesional
patient79_1	20.1108	25	Lesional
patient79_4	18.0225	25	Lesional
patient79_5	8.99261	25	Lesional
patient80_7	24.5833	64	Non-lesional
patient80_1	36.4882	64	Lesional
patient80_9	38.7287	64	Lesional
patient80_15	20.8608	64	Lesional
patient80_20	30.1824	64	Lesional
patient80_13	28.2573	64	Lesional
patient80_3	48.0079	64	Lesional
patient80_2	38.3526	64	Lesional
patient80_12	73.892	64	Lesional
patient80_10	36.7921	64	Lesional
patient81_2	39.8626	43	Non-lesional
patient81_3	26.0844	43	Lesional
patient81_16	23.2581	43	Lesional
patient81_8	25.0838	43	Lesional
patient81_19	33.8063	43	Lesional
patient81_10	44.9468	43	Lesional
patient81_4	48.7333	43	Lesional
patient81_14	41.0245	43	Lesional
patient81_7	48.0233	43	Lesional
patient82_11	60.1471	52	Non-lesional
patient82_15	32.2458	52	Non-lesional
patient82_1	30.7815	52	Lesional
patient82_18	12.222	52	Lesional
patient82_4	53.4106	52	Lesional
patient82_3	33.6666	52	Lesional
patient82_20	43.3535	52	Lesional
patient82_22	43.5942	52	Lesional
patient82_6	55.7254	52	Lesional
patient82_2	41.0325	52	Lesional
patient82_5	28.919	52	Lesional
patient83_10	62.4503	54	Non-lesional
patient83_12	48.1884	54	Lesional
patient83_7	58.361	54	Lesional
patient83_11	69.6528	54	Lesional
patient83_13	30.889	54	Lesional
patient83_3	53.1124	54	Lesional
patient83_15	49.0455	54	Lesional
patient83_1	53.882	54	Lesional
patient84_13	18.7089	53	Non-lesional
patient84_1	25.1273	53	Non-lesional
patient84_18	24.3601	53	Lesional
patient84_2	46.932	53	Lesional
patient84_17	36.8608	53	Lesional
patient84_23	35.9535	53	Lesional
patient84_22	49.2911	53	Lesional
patient84_11	14.6706	53	Lesional
patient84_7	37.7007	53	Lesional
patient84_19	21.9848	53	Lesional
patient84_15	29.8508	53	Lesional
patient84_3	69.5287	53	Lesional
patient85_13	8.94319	33	Non-lesional
patient85_10	18.7625	33	Lesional
patient85_2	24.7433	33	Lesional
patient85_8	17.8769	33	Lesional
patient85_11	21.0453	33	Lesional
patient85_14	17.7422	33	Lesional
patient85_5	26.5179	33	Lesional
patient85_1	15.566	33	Lesional
patient85_12	15.9491	33	Lesional
patient85_3	32.2822	33	Lesional
patient85_6	15.1029	33	Lesional
patient85_18	20.4217	33	Lesional
patient86_5	35.1447	62	Non-lesional
patient86_7	13.5952	62	Lesional
patient86_12	31.2617	62	Lesional
patient86_2	49.5182	62	Lesional
patient86_8	22.3926	62	Lesional
patient86_1	60.643	62	Lesional
patient86_3	41.538	62	Lesional
patient86_13	55.6413	62	Lesional
patient86_11	35.7074	62	Lesional
patient87_1	8.00611	39	Non-lesional
patient87_12	23.6732	39	Non-lesional
patient87_9	23.1799	39	Lesional
patient87_5	18.052	39	Lesional
patient87_10	29.1422	39	Lesional
patient87_3	24.9811	39	Lesional
patient87_8	8.60724	39	Lesional
patient87_2	9.75623	39	Lesional
patient87_20	13.6126	39	Lesional
patient87_14	27.1101	39	Lesional
patient87_19	15.3833	39	Lesional
patient87_7	18.1476	39	Lesional
patient87_11	13.5512	39	Lesional
patient88_3	46.4371	82	Lesional
patient88_4	0	82	Lesional
patient88_22	49.5252	82	Lesional
patient88_7	47.7773	82	Lesional
patient88_2	52.6971	82	Lesional
patient88_6	55.7008	82	Lesional
patient88_17	63.5552	82	Lesional
patient89_4	69.2491	64	Non-lesional
patient89_9	89.4459	64	Lesional
patient89_7	106.004	64	Lesional
patient89_3	85.7124	64	Lesional
patient89_12	75.648	64	Lesional
patient89_1	61.9566	64	Lesional
patient89_6	100.909	64	Lesional
patient89_2	75.5621	64	Lesional
patient89_8	79.5064	64	Lesional
patient90_1	42.5141	53	Non-lesional
patient90_12	43.1739	53	Non-lesional
patient90_13	54.1606	53	Lesional
patient90_17	55.2342	53	Lesional
patient90_14	55.9322	53	Lesional
patient90_2	66.3011	53	Lesional
patient90_6	44.6433	53	Lesional
patient90_15	28.7334	53	Lesional
patient90_16	48.3421	53	Lesional
patient90_18	10.2829	53	Lesional
patient90_4	18.4407	53	Lesional
patient90_21	65.2528	53	Lesional
patient91_1	56.8834	65	Lesional
patient91_7	58.9425	65	Lesional
patient91_9	62.8178	65	Lesional
patient91_4	91.935	65	Lesional
patient91_8	67.5565	65	Lesional
patient91_5	72.6914	65	Lesional
patient91_3	88.3946	65	Lesional
patient91_10	63.8919	65	Lesional
patient92_6	9.35346	33	Non-lesional
patient92_11	14.759	33	Non-lesional
patient92_4	14.1137	33	Lesional
patient92_5	15.8336	33	Lesional
patient92_8	17.1888	33	Lesional
patient92_3	23.2781	33	Lesional
patient92_1	9.36641	33	Lesional
patient92_7	10.4853	33	Lesional
patient93_1	33.4005	41	Non-lesional
patient93_2	33.4979	41	Lesional
patient93_17	39.7708	41	Lesional
patient93_18	43.445	41	Lesional
patient93_5	48.8171	41	Lesional
patient93_4	44.8891	41	Lesional
patient93_11	38.5764	41	Lesional
patient93_10	32.9696	41	Lesional
patient93_13	21.0845	41	Lesional
patient93_8	39.7261	41	Lesional
patient93_14	32.6239	41	Lesional
patient93_6	21.4755	41	Lesional
patient94_1	4.25158	25	Non-lesional
patient94_8	21.9772	25	Lesional
patient94_2	9.90782	25	Lesional
patient94_16	20.0194	25	Lesional
patient94_3	18.9932	25	Lesional
patient94_18	6.71765	25	Lesional
patient94_7	3.77739	25	Lesional
patient94_9	7.53858	25	Lesional
patient94_4	12.9498	25	Lesional
patient94_12	20.1915	25	Lesional
patient94_19	12.3349	25	Lesional
patient94_6	16.7075	25	Lesional
patient95_12	27.6977	42	Non-lesional
patient95_9	25.759	42	Lesional
patient95_5	66.7742	42	Lesional
patient95_1	44.4543	42	Lesional
patient95_2	31.1849	42	Lesional
patient95_10	53.1345	42	Lesional
patient95_16	49.0247	42	Lesional
patient95_6	37.6398	42	Lesional
patient96_3	106.514	88	Non-lesional
patient96_5	85.2704	88	Non-lesional
patient96_1	36.556	88	Lesional
patient96_7	49.9601	88	Lesional
patient96_17	108.305	88	Lesional
patient96_9	89.6032	88	Lesional
patient96_13	43.1078	88	Lesional
patient96_8	56.076	88	Lesional
patient97_9	3.18787	33	Non-lesional
patient97_21	4.52894	33	Non-lesional
patient97_4	9.94705	33	Non-lesional
patient97_11	3.03022	33	Lesional
patient97_12	2.45264	33	Lesional
patient97_22	7.41439	33	Lesional
patient97_1	18.057	33	Lesional
patient97_10	5.88991	33	Lesional
patient97_3	5.1715	33	Lesional
patient97_16	9.48641	33	Lesional
patient97_20	4.14627	33	Lesional
patient97_2	28.974	33	Lesional
patient97_7	9.97787	33	Lesional
patient98_15	27.7147	31	Non-lesional
patient98_7	50.102	31	Lesional
patient98_10	6.82399	31	Lesional
patient98_1	26.5135	31	Lesional
patient98_4	15.4947	31	Lesional
patient98_3	14.9665	31	Lesional
patient98_8	36.8446	31	Lesional
patient98_12	36.9854	31	Lesional
patient98_14	13.3738	31	Lesional
patient98_13	29.1627	31	Lesional
patient98_2	34.0022	31	Lesional
patient99_11	20.0937	54	Non-lesional
patient99_7	18.0184	54	Lesional
patient99_3	12.0425	54	Lesional
patient99_2	20.6964	54	Lesional
patient99_10	20.3878	54	Lesional
patient99_12	20.5766	54	Lesional
patient99_4	2.13736	54	Lesional
patient99_5	6.49866	54	Lesional

## Sheet: Olafsson_SourceData_Fig2d
Type	Effect	lower	upper	group
Total	SBS
	without	psoralen	14.5634	10.1198	19.007	Age
UV	13.7033	9.24446	18.162	Age
Clock-like	0.617038	0.45609	0.777986	Age
Total	SBS
	without	psoralen	-0.661505	-3.48362	2.16061	Disease
Duration
UV	-0.856227	-3.60229	1.88984	Disease
Duration
Clock-like	0.164538	0.0383463	0.290731	Disease
Duration
