# Supplementary material for: Effects of psoriasis and psoralen exposure on the somatic mutation landscape of the skin
Source: Nat Genet. 2023 Oct 26;55(11):1892–900. doi: 10.1038/s41588-023-01545-1 (PMC10632143; doi:10.1038/s41588-023-01545-1)
Supplement: Supplementary file 7 — Statistical source data for various characterizations of the psoralen mutational signature. [file 41588_2023_1545_MOESM7_ESM.xlsx]

## Sheet: Olafsson_SourceData_Fig3a
P34H_LL_4	HMF003357A	strand	context	substitution
A[C>A]A-transcribed	0.0011442	0.00263946	Transcribed	ACA	C>A
A[C>A]A-untranscribed	0.000786636	0.00114245	Untranscribed	ACA	C>A
A[C>A]C-transcribed	0.000400469	0.00137882	Transcribed	ACC	C>A
A[C>A]C-untranscribed	0.000271747	0.000866688	Untranscribed	ACC	C>A
A[C>A]G-transcribed	0.000185932	0.000196974	Transcribed	ACG	C>A
A[C>A]G-untranscribed	8.58148e-05	0.00015758	Untranscribed	ACG	C>A
A[C>A]T-transcribed	0.000743728	0.00149701	Transcribed	ACT	C>A
A[C>A]T-untranscribed	0.000414772	0.000827293	Untranscribed	ACT	C>A
A[C>G]A-transcribed	0.000200235	0.000354554	Transcribed	ACA	C>G
A[C>G]A-untranscribed	0.000185932	0.000472739	Untranscribed	ACA	C>G
A[C>G]C-transcribed	7.15123e-05	0.000275764	Transcribed	ACC	C>G
A[C>G]C-untranscribed	7.15123e-05	0.000236369	Untranscribed	ACC	C>G
A[C>G]G-transcribed	0.000100117	0.000236369	Transcribed	ACG	C>G
A[C>G]G-untranscribed	4.29074e-05	7.87898e-05	Untranscribed	ACG	C>G
A[C>G]T-transcribed	0.000300352	0.000590923	Transcribed	ACT	C>G
A[C>G]T-untranscribed	0.000257444	0.000551529	Untranscribed	ACT	C>G
A[C>T]A-transcribed	0.000529191	0.00141822	Transcribed	ACA	C>T
A[C>T]A-untranscribed	0.000786636	0.00102427	Untranscribed	ACA	C>T
A[C>T]C-transcribed	0.00102978	0.000984872	Transcribed	ACC	C>T
A[C>T]C-untranscribed	0.000972568	0.000512134	Untranscribed	ACC	C>T
A[C>T]G-transcribed	0.000572099	0.00216672	Transcribed	ACG	C>T
A[C>T]G-untranscribed	0.000257444	0.00216672	Untranscribed	ACG	C>T
A[C>T]T-transcribed	0.00104408	0.00102427	Transcribed	ACT	C>T
A[C>T]T-untranscribed	0.0011871	0.000984872	Untranscribed	ACT	C>T
A[T>A]A-transcribed	0.0662919	0.0422313	Transcribed	ATA	T>A
A[T>A]A-untranscribed	0.121013	0.119406	Untranscribed	ATA	T>A
A[T>A]C-transcribed	0.000514889	0.000512134	Transcribed	ATC	T>A
A[T>A]C-untranscribed	0.000457679	0.000945477	Untranscribed	ATC	T>A
A[T>A]G-transcribed	0.00104408	0.00126064	Transcribed	ATG	T>A
A[T>A]G-untranscribed	0.00160188	0.00137882	Untranscribed	ATG	T>A
A[T>A]T-transcribed	0.00246002	0.00244248	Transcribed	ATT	T>A
A[T>A]T-untranscribed	0.00424783	0.00512134	Untranscribed	ATT	T>A
A[T>C]A-transcribed	0.0530336	0.0684289	Transcribed	ATA	T>C
A[T>C]A-untranscribed	0.0914357	0.109163	Untranscribed	ATA	T>C
A[T>C]C-transcribed	0.000386167	0.000354554	Transcribed	ATC	T>C
A[T>C]C-untranscribed	0.000343259	0.000433344	Untranscribed	ATC	T>C
A[T>C]G-transcribed	0.00158757	0.0023243	Transcribed	ATG	T>C
A[T>C]G-untranscribed	0.00155897	0.00244248	Untranscribed	ATG	T>C
A[T>C]T-transcribed	0.00100117	0.00110306	Transcribed	ATT	T>C
A[T>C]T-untranscribed	0.00128722	0.00110306	Untranscribed	ATT	T>C
A[T>G]A-transcribed	0.0259018	0.0300977	Transcribed	ATA	T>G
A[T>G]A-untranscribed	0.0332675	0.0338796	Untranscribed	ATA	T>G
A[T>G]C-transcribed	0.000286049	0.000472739	Transcribed	ATC	T>G
A[T>G]C-untranscribed	0.000400469	0.00015758	Untranscribed	ATC	T>G
A[T>G]G-transcribed	0.00121571	0.00106366	Transcribed	ATG	T>G
A[T>G]G-untranscribed	0.0011585	0.00126064	Untranscribed	ATG	T>G
A[T>G]T-transcribed	0.00214537	0.00263946	Transcribed	ATT	T>G
A[T>G]T-untranscribed	0.00280328	0.00350615	Untranscribed	ATT	T>G
C[C>A]A-transcribed	0.000429074	0.00181217	Transcribed	CCA	C>A
C[C>A]A-untranscribed	0.000300352	0.00145761	Untranscribed	CCA	C>A
C[C>A]C-transcribed	0.000185932	0.00177277	Transcribed	CCC	C>A
C[C>A]C-untranscribed	0.000200235	0.000827293	Untranscribed	CCC	C>A
C[C>A]G-transcribed	4.29074e-05	0.000433344	Transcribed	CCG	C>A
C[C>A]G-untranscribed	4.29074e-05	0.000393949	Untranscribed	CCG	C>A
C[C>A]T-transcribed	0.000343259	0.00149701	Transcribed	CCT	C>A
C[C>A]T-untranscribed	0.000286049	0.00130003	Untranscribed	CCT	C>A
C[C>G]A-transcribed	0.000100117	0.000551529	Transcribed	CCA	C>G
C[C>G]A-untranscribed	8.58148e-05	0.000315159	Untranscribed	CCA	C>G
C[C>G]C-transcribed	0.000100117	0.000393949	Transcribed	CCC	C>G
C[C>G]C-untranscribed	0.000143025	0.00015758	Untranscribed	CCC	C>G
C[C>G]G-transcribed	5.72099e-05	0.000118185	Transcribed	CCG	C>G
C[C>G]G-untranscribed	0.000143025	0.000275764	Untranscribed	CCG	C>G
C[C>G]T-transcribed	0.000100117	0.000393949	Transcribed	CCT	C>G
C[C>G]T-untranscribed	0.000185932	0.000236369	Untranscribed	CCT	C>G
C[C>T]A-transcribed	0.00284619	0.00161519	Transcribed	CCA	C>T
C[C>T]A-untranscribed	0.00333248	0.00189095	Untranscribed	CCA	C>T
C[C>T]C-transcribed	0.00414772	0.00169398	Transcribed	CCC	C>T
C[C>T]C-untranscribed	0.00513459	0.00303341	Untranscribed	CCC	C>T
C[C>T]G-transcribed	0.000772333	0.00165459	Transcribed	CCG	C>T
C[C>T]G-untranscribed	0.000872451	0.00181217	Untranscribed	CCG	C>T
C[C>T]T-transcribed	0.00370434	0.0015364	Transcribed	CCT	C>T
C[C>T]T-untranscribed	0.0040333	0.00165459	Untranscribed	CCT	C>T
C[T>A]A-transcribed	0.00739438	0.00598802	Transcribed	CTA	T>A
C[T>A]A-untranscribed	0.0116994	0.0117397	Untranscribed	CTA	T>A
C[T>A]C-transcribed	0.000314654	0.000709108	Transcribed	CTC	T>A
C[T>A]C-untranscribed	0.000357562	0.00106366	Untranscribed	CTC	T>A
C[T>A]G-transcribed	0.000286049	0.00133943	Transcribed	CTG	T>A
C[T>A]G-untranscribed	0.000543494	0.0015758	Untranscribed	CTG	T>A
C[T>A]T-transcribed	0.000700821	0.00145761	Transcribed	CTT	T>A
C[T>A]T-untranscribed	0.00185932	0.00200914	Untranscribed	CTT	T>A
C[T>C]A-transcribed	0.0506593	0.0351402	Transcribed	CTA	T>C
C[T>C]A-untranscribed	0.0847278	0.0703987	Untranscribed	CTA	T>C
C[T>C]C-transcribed	0.000185932	0.000196974	Transcribed	CTC	T>C
C[T>C]C-untranscribed	0.000200235	0.00015758	Untranscribed	CTC	T>C
C[T>C]G-transcribed	0.000243142	0.000512134	Transcribed	CTG	T>C
C[T>C]G-untranscribed	0.000386167	0.000433344	Untranscribed	CTG	T>C
C[T>C]T-transcribed	0.0017449	0.00141822	Transcribed	CTT	T>C
C[T>C]T-untranscribed	0.00281759	0.00334857	Untranscribed	CTT	T>C
C[T>G]A-transcribed	0.00672216	0.0046486	Transcribed	CTA	T>G
C[T>G]A-untranscribed	0.00865299	0.00555468	Untranscribed	CTA	T>G
C[T>G]C-transcribed	1.43025e-05	0.000196974	Transcribed	CTC	T>G
C[T>G]C-untranscribed	0.000143025	0.000236369	Untranscribed	CTC	T>G
C[T>G]G-transcribed	0.000143025	0.000551529	Transcribed	CTG	T>G
C[T>G]G-untranscribed	0.000286049	0.000512134	Untranscribed	CTG	T>G
C[T>G]T-transcribed	0.000257444	0.000354554	Transcribed	CTT	T>G
C[T>G]T-untranscribed	0.000257444	0.000315159	Untranscribed	CTT	T>G
G[C>A]A-transcribed	0.000414772	0.000984872	Transcribed	GCA	C>A
G[C>A]A-untranscribed	0.000185932	0.000787898	Untranscribed	GCA	C>A
G[C>A]C-transcribed	8.58148e-05	0.000669713	Transcribed	GCC	C>A
G[C>A]C-untranscribed	8.58148e-05	0.000787898	Untranscribed	GCC	C>A
G[C>A]G-transcribed	5.72099e-05	0.000512134	Transcribed	GCG	C>A
G[C>A]G-untranscribed	2.86049e-05	0.000196974	Untranscribed	GCG	C>A
G[C>A]T-transcribed	0.000143025	0.000709108	Transcribed	GCT	C>A
G[C>A]T-untranscribed	0.000157327	0.000512134	Untranscribed	GCT	C>A
G[C>G]A-transcribed	0.000185932	0.000551529	Transcribed	GCA	C>G
G[C>G]A-untranscribed	0.000157327	0.000472739	Untranscribed	GCA	C>G
G[C>G]C-transcribed	0.000128722	0.000236369	Transcribed	GCC	C>G
G[C>G]C-untranscribed	0.000100117	0.000354554	Untranscribed	GCC	C>G
G[C>G]G-transcribed	7.15123e-05	7.87898e-05	Transcribed	GCG	C>G
G[C>G]G-untranscribed	1.43025e-05	0.000118185	Untranscribed	GCG	C>G
G[C>G]T-transcribed	0.000143025	0.000275764	Transcribed	GCT	C>G
G[C>G]T-untranscribed	0.000157327	0.000433344	Untranscribed	GCT	C>G
G[C>T]A-transcribed	0.000343259	0.000433344	Transcribed	GCA	C>T
G[C>T]A-untranscribed	0.000314654	0.000787898	Untranscribed	GCA	C>T
G[C>T]C-transcribed	0.000800938	0.000590923	Transcribed	GCC	C>T
G[C>T]C-untranscribed	0.000972568	0.000748503	Untranscribed	GCC	C>T
G[C>T]G-transcribed	0.000314654	0.0015758	Transcribed	GCG	C>T
G[C>T]G-untranscribed	0.000357562	0.00145761	Untranscribed	GCG	C>T
G[C>T]T-transcribed	0.000715123	0.00102427	Transcribed	GCT	C>T
G[C>T]T-untranscribed	0.00100117	0.00130003	Untranscribed	GCT	C>T
G[T>A]A-transcribed	0.0069796	0.0069729	Transcribed	GTA	T>A
G[T>A]A-untranscribed	0.0155611	0.0177277	Untranscribed	GTA	T>A
G[T>A]C-transcribed	0.000143025	0.00015758	Transcribed	GTC	T>A
G[T>A]C-untranscribed	0.000143025	0.000236369	Untranscribed	GTC	T>A
G[T>A]G-transcribed	0.000300352	0.000709108	Transcribed	GTG	T>A
G[T>A]G-untranscribed	0.000314654	0.000787898	Untranscribed	GTG	T>A
G[T>A]T-transcribed	0.000128722	0.000709108	Transcribed	GTT	T>A
G[T>A]T-untranscribed	0.000400469	0.00114245	Untranscribed	GTT	T>A
G[T>C]A-transcribed	0.0169198	0.0204066	Transcribed	GTA	T>C
G[T>C]A-untranscribed	0.0323665	0.0362039	Untranscribed	GTA	T>C
G[T>C]C-transcribed	0.00011442	0.000354554	Transcribed	GTC	T>C
G[T>C]C-untranscribed	0.000128722	0.000118185	Untranscribed	GTC	T>C
G[T>C]G-transcribed	0.000100117	0.000196974	Transcribed	GTG	T>C
G[T>C]G-untranscribed	0.000286049	0.000354554	Untranscribed	GTG	T>C
G[T>C]T-transcribed	0.00133013	0.000709108	Transcribed	GTT	T>C
G[T>C]T-untranscribed	0.00218828	0.00114245	Untranscribed	GTT	T>C
G[T>G]A-transcribed	0.0188507	0.00913962	Transcribed	GTA	T>G
G[T>G]A-untranscribed	0.0397609	0.0305704	Untranscribed	GTA	T>G
G[T>G]C-transcribed	2.86049e-05	3.93949e-05	Transcribed	GTC	T>G
G[T>G]C-untranscribed	8.58148e-05	3.93949e-05	Untranscribed	GTC	T>G
G[T>G]G-transcribed	0.000200235	7.87898e-05	Transcribed	GTG	T>G
G[T>G]G-untranscribed	0.000214537	0.000393949	Untranscribed	GTG	T>G
G[T>G]T-transcribed	0.000557796	0.000393949	Transcribed	GTT	T>G
G[T>G]T-untranscribed	0.000557796	0.000709108	Untranscribed	GTT	T>G
T[C>A]A-transcribed	0.000586401	0.00189095	Transcribed	TCA	C>A
T[C>A]A-untranscribed	0.000529191	0.000866688	Untranscribed	TCA	C>A
T[C>A]C-transcribed	0.000386167	0.00169398	Transcribed	TCC	C>A
T[C>A]C-untranscribed	0.000300352	0.000709108	Untranscribed	TCC	C>A
T[C>A]G-transcribed	4.29074e-05	0.000275764	Transcribed	TCG	C>A
T[C>A]G-untranscribed	4.29074e-05	0.000275764	Untranscribed	TCG	C>A
T[C>A]T-transcribed	0.000572099	0.00145761	Transcribed	TCT	C>A
T[C>A]T-untranscribed	0.000758031	0.00181217	Untranscribed	TCT	C>A
T[C>G]A-transcribed	8.58148e-05	0.000590923	Transcribed	TCA	C>G
T[C>G]A-untranscribed	0.000214537	0.000630318	Untranscribed	TCA	C>G
T[C>G]C-transcribed	0.000143025	0.000669713	Transcribed	TCC	C>G
T[C>G]C-untranscribed	0.000128722	0.000118185	Untranscribed	TCC	C>G
T[C>G]G-transcribed	4.29074e-05	0.000196974	Transcribed	TCG	C>G
T[C>G]G-untranscribed	7.15123e-05	0.00015758	Untranscribed	TCG	C>G
T[C>G]T-transcribed	0.000443377	0.000787898	Transcribed	TCT	C>G
T[C>G]T-untranscribed	0.000529191	0.000590923	Untranscribed	TCT	C>G
T[C>T]A-transcribed	0.00437656	0.00330917	Transcribed	TCA	C>T
T[C>T]A-untranscribed	0.0046626	0.00330917	Untranscribed	TCA	C>T
T[C>T]C-transcribed	0.00891044	0.00319099	Transcribed	TCC	C>T
T[C>T]C-untranscribed	0.00942533	0.00563347	Untranscribed	TCC	C>T
T[C>T]G-transcribed	0.00211677	0.00130003	Transcribed	TCG	C>T
T[C>T]G-untranscribed	0.00214537	0.00189095	Untranscribed	TCG	C>T
T[C>T]T-transcribed	0.00473412	0.00189095	Transcribed	TCT	C>T
T[C>T]T-untranscribed	0.0063789	0.00295462	Untranscribed	TCT	C>T
T[T>A]A-transcribed	0.0140021	0.00988812	Transcribed	TTA	T>A
T[T>A]A-untranscribed	0.0299065	0.0306492	Untranscribed	TTA	T>A
T[T>A]C-transcribed	0.000343259	0.000512134	Transcribed	TTC	T>A
T[T>A]C-untranscribed	0.000357562	0.00110306	Untranscribed	TTC	T>A
T[T>A]G-transcribed	0.000686518	0.000787898	Transcribed	TTG	T>A
T[T>A]G-untranscribed	0.00105838	0.00137882	Untranscribed	TTG	T>A
T[T>A]T-transcribed	0.00180211	0.00141822	Transcribed	TTT	T>A
T[T>A]T-untranscribed	0.00261735	0.00240309	Untranscribed	TTT	T>A
T[T>C]A-transcribed	0.0308933	0.0339978	Transcribed	TTA	T>C
T[T>C]A-untranscribed	0.055937	0.0664986	Untranscribed	TTA	T>C
T[T>C]C-transcribed	0.000400469	0.000315159	Transcribed	TTC	T>C
T[T>C]C-untranscribed	0.000343259	0.000433344	Untranscribed	TTC	T>C
T[T>C]G-transcribed	0.000471981	0.000630318	Transcribed	TTG	T>C
T[T>C]G-untranscribed	0.000643611	0.000551529	Untranscribed	TTG	T>C
T[T>C]T-transcribed	0.000715123	0.00126064	Transcribed	TTT	T>C
T[T>C]T-untranscribed	0.0011585	0.00181217	Untranscribed	TTT	T>C
T[T>G]A-transcribed	0.0114706	0.0133549	Transcribed	TTA	T>G
T[T>G]A-untranscribed	0.0167911	0.0178459	Untranscribed	TTA	T>G
T[T>G]C-transcribed	0.000243142	0.000275764	Transcribed	TTC	T>G
T[T>G]C-untranscribed	0.000271747	7.87898e-05	Untranscribed	TTC	T>G
T[T>G]G-transcribed	0.000314654	0.000709108	Transcribed	TTG	T>G
T[T>G]G-untranscribed	0.000615006	0.000551529	Untranscribed	TTG	T>G
T[T>G]T-transcribed	0.000615006	0.000748503	Transcribed	TTT	T>G
T[T>G]T-untranscribed	0.000843846	0.00149701	Untranscribed	TTT	T>G

## Sheet: Olafsson_SourceData_Fig3b
PatientID	HighCellFrac_sample	CloneID	AmountPuva	PUVA
patient01	P01H_LL_6	patient01_14	None	0.049717
patient01	P01H_LL_7	patient01_21	None	0.0520758
patient01	P01H_LL_8	patient01_9	None	0.131778
patient01	P01L_15	patient01_45	None	0.0285898
patient01	P01L_16	patient01_39	None	0.0260101
patient01	P01L_16	patient01_4	None	0.0855
patient01	P01L_17	patient01_5	None	0.0230387
patient01	P01L_17	patient01_29	None	0.023513
patient01	P01L_18	patient01_11	None	0.7205
patient01	P01L_18	patient01_34	None	0.0251856
patient01	P01L_19	patient01_19	None	0.0832092
patient01	P01L_20	patient01_12	None	0.0570058
patient01	P01L_LL_10	patient01_22	None	0.0446857
patient01	P01L_LL_11	patient01_33	None	0.0714962
patient01	P01L_LL_12	patient01_17	None	0.0930467
patient01	P01L_LL_13	patient01_42	None	0.0165126
patient01	P01L_LL_14	patient01_6	None	0.046842
patient01	P01L_LL_14	patient01_25	None	0.0395
patient01	P01L_LL_9	patient01_27	None	0.0867633
patient02	P02H_UL_1	patient02_26	None	0.0172984
patient02	P02H_UL_3	patient02_20	None	0.00552726
patient02	P02L_UL_10	patient02_18	None	0.00702756
patient02	P02L_UL_2	patient02_7	None	0.044762
patient02	P02L_UL_3	patient02_23	None	0.0095
patient02	P02L_UL_4	patient02_21	None	0.0320816
patient02	P02L_UL_5	patient02_12	None	0.0095
patient02	P02L_UL_5	patient02_2	None	0.00557222
patient02	P02L_UL_6	patient02_16	None	0.0185005
patient02	P02L_UL_7	patient02_9	None	0.156909
patient02	P02L_UL_8	patient02_4	None	0.0085
patient03	P03H_T_1	patient03_11	<=50	0.053
patient03	P03H_T_2	patient03_15	<=50	0.0327896
patient03	P03H_T_5	patient03_20	<=50	0.172031
patient03	P03H_T_6	patient03_13	<=50	0.0547411
patient03	P03L_T_1	patient03_10	<=50	0.0305051
patient03	P03L_T_1	patient03_2	<=50	0.017121
patient03	P03L_T_10	patient03_24	<=50	0.120086
patient03	P03L_T_2	patient03_36	<=50	0.0220019
patient03	P03L_T_3	patient03_3	<=50	0.064
patient03	P03L_T_4	patient03_7	<=50	0.101001
patient03	P03L_T_5	patient03_30	<=50	0.0818835
patient03	P03L_T_6	patient03_18	<=50	0.125504
patient03	P03L_T_6	patient03_22	<=50	0.0270357
patient03	P03L_T_9	patient03_1	<=50	0.084843
patient03	P03L_T_9	patient03_25	<=50	0.0075
patient04	P04H_T_5	patient04_3	None	0.186773
patient04	P04H_T_7	patient04_4	None	0.0215019
patient04	P04H_T_8	patient04_11	None	0.0947351
patient04	P04H_T_8	patient04_2	None	0.0355
patient04	P04L_T_10	patient04_5	None	0.20319
patient04	P04L_T_5	patient04_13	None	0.0344153
patient04	P04L_T_6	patient04_12	None	0.0542422
patient04	P04L_T_7	patient04_8	None	0.357582
patient04	P04L_T_8	patient04_1	None	0.0285958
patient05	P05H_T_1	patient05_12	None	0.179051
patient05	P05H_T_2	patient05_9	None	0.237618
patient05	P05H_T_3	patient05_23	None	0.0180724
patient05	P05H_T_4	patient05_6	None	0.0387153
patient05	P05H_T_5	patient05_14	None	0.269151
patient05	P05H_T_6	patient05_27	None	0.407971
patient05	P05L_T_10	patient05_26	None	0.087056
patient05	P05L_T_11	patient05_21	None	0.0627781
patient05	P05L_T_12	patient05_1	None	0.057028
patient05	P05L_T_6	patient05_3	None	0.0360477
patient05	P05L_T_7	patient05_29	None	0.594903
patient05	P05L_T_8	patient05_2	None	0.0820131
patient05	P05L_T_9	patient05_19	None	0.643249
patient06	P06H_T_2	patient06_14	None	161.497
patient06	P06L_T_1	patient06_15	None	125.387
patient06	P06L_T_2	patient06_25	None	142.744
patient06	P06L_T_2	patient06_3	None	6.30219
patient06	P06L_T_3	patient06_11	None	83.2739
patient06	P06L_T_3	patient06_20	None	156.823
patient06	P06L_T_4	patient06_18	None	116.378
patient06	P06L_T_5	patient06_17	None	222.563
patient06	P06L_T_6	patient06_5	None	206.547
patient07	P07H_UL_1	patient07_9	None	0
patient07	P07H_UL_3	patient07_11	None	0.101185
patient07	P07H_UL_4	patient07_1	None	0.114537
patient07	P07L_UL_1	patient07_2	None	0.00841375
patient07	P07L_UL_2	patient07_5	None	0.00200001
patient07	P07L_UL_3	patient07_8	None	0.0275003
patient07	P07L_UL_5	patient07_3	None	0.0135211
patient08	P08H_5	patient08_21	>200	120.179
patient08	P08L_1	patient08_1	>200	758.745
patient08	P08L_10	patient08_5	>200	302.376
patient08	P08L_2	patient08_2	>200	741.512
patient08	P08L_3	patient08_12	>200	2.6565
patient08	P08L_4	patient08_23	>200	469.259
patient08	P08L_5	patient08_19	>200	260.536
patient08	P08L_6	patient08_14	>200	7.05439
patient08	P08L_7	patient08_3	>200	164.099
patient08	P08L_8	patient08_9	>200	163.191
patient08	P08L_9	patient08_11	>200	300.408
patient09	P09H_UA_1	patient09_1	None	0.043
patient09	P09H_UA_2	patient09_12	None	0.044
patient09	P09H_UA_3	patient09_10	None	0.0130172
patient09	P09H_UA_4	patient09_8	None	0.0573314
patient09	P09L_LA_1	patient09_17	None	0.024
patient09	P09L_LA_2	patient09_4	None	0.0365287
patient09	P09L_LA_3	patient09_3	None	0.0055
patient09	P09L_LA_4	patient09_16	None	0.00917256
patient09	P09L_LA_5	patient09_19	None	0.021539
patient09	P09L_LA_6	patient09_18	None	0.0503204
patient09	P09L_LA_7	patient09_6	None	0.0445004
patient10	P10H_LA_1	patient10_11	None	0.0338987
patient10	P10H_LA_2	patient10_19	None	0.00655786
patient10	P10L_UA_1	patient10_12	None	0.0115
patient10	P10L_UA_10	patient10_15	None	0.0895
patient10	P10L_UA_11	patient10_13	None	0.005
patient10	P10L_UA_11	patient10_30	None	0.0820066
patient10	P10L_UA_12	patient10_20	None	0.00550077
patient10	P10L_UA_13	patient10_8	None	0.0130035
patient10	P10L_UA_14	patient10_24	None	0.0115129
patient10	P10L_UA_15	patient10_1	None	0.0125
patient10	P10L_UA_2	patient10_10	None	0.0235124
patient10	P10L_UA_3	patient10_23	None	0.0225
patient10	P10L_UA_4	patient10_29	None	0.0256542
patient10	P10L_UA_5	patient10_27	None	0.0180162
patient10	P10L_UA_6	patient10_17	None	0.0135004
patient10	P10L_UA_7	patient10_21	None	0.00508128
patient10	P10L_UA_8	patient10_26	None	0.0140014
patient10	P10L_UA_9	patient10_5	None	0.1145
patient100	P100H_1	patient100_8	None	0.480086
patient100	P100H_2	patient100_3	None	0.018
patient100	P100H_3	patient100_14	None	0.00327092
patient100	P100H_4	patient100_1	None	0.0123592
patient100	P100L_1	patient100_5	None	0.0603382
patient100	P100L_2	patient100_11	None	0.0862485
patient100	P100L_2	patient100_13	None	0.00600785
patient100	P100L_3	patient100_2	None	0.036017
patient101	P101H_5	patient101_15	None	0.136784
patient101	P101L_1	patient101_10	None	0.0366584
patient101	P101L_5	patient101_1	None	0.386144
patient101	P101L_6	patient101_2	None	0.335985
patient101	P101L_7	patient101_13	None	0.336648
patient102	P102L_1	patient102_7	None	34.7812
patient102	P102L_2	patient102_14	None	21.5328
patient102	P102L_3	patient102_13	None	2.0483
patient102	P102L_4	patient102_11	None	0.2485
patient102	P102L_4	patient102_8	None	20.52
patient102	P102L_5	patient102_2	None	36.643
patient102	P102L_6	patient102_4	None	25.1073
patient102	P102L_7	patient102_3	None	30.5475
patient103	P103H_1	patient103_1	<=50	0.30929
patient103	P103L_1	patient103_2	<=50	0.0845314
patient103	P103L_2	patient103_4	<=50	0.0300809
patient103	P103L_3	patient103_12	<=50	0.04987
patient103	P103L_4	patient103_6	<=50	0.159006
patient103	P103L_5	patient103_18	<=50	0.224441
patient103	P103L_5	patient103_19	<=50	0.0110486
patient103	P103L_6	patient103_5	<=50	0.062
patient103	P103L_7	patient103_14	<=50	0.037
patient104	P104H_1	patient104_11	<=50	94.0396
patient104	P104L_1_repl	patient104_1	<=50	54.5622
patient104	P104L_10	patient104_10	<=50	27.9053
patient104	P104L_11	patient104_4	<=50	61.0744
patient104	P104L_12	patient104_7	<=50	48.3725
patient104	P104L_13	patient104_14	<=50	54.0666
patient104	P104L_2_repl	patient104_2	<=50	56.3902
patient104	P104L_5	patient104_9	<=50	33.9511
patient104	P104L_6	patient104_18	<=50	28.5951
patient104	P104L_7	patient104_12	<=50	36.7846
patient104	P104L_8	patient104_20	<=50	63.4539
patient105	P105H_1	patient105_21	<=50	0.274671
patient105	P105H_2	patient105_4	<=50	2.36375
patient105	P105H_3	patient105_12	<=50	9.2075
patient105	P105H_4	patient105_13	<=50	0.337828
patient105	P105L_1	patient105_15	<=50	4.30231
patient105	P105L_10	patient105_14	<=50	2.75682
patient105	P105L_2	patient105_16	<=50	2.79488
patient105	P105L_3	patient105_2	<=50	0.610113
patient105	P105L_4	patient105_7	<=50	2.9768
patient105	P105L_5	patient105_1	<=50	1.5773
patient105	P105L_6	patient105_8	<=50	1.29521
patient105	P105L_7	patient105_6	<=50	0.357836
patient105	P105L_8	patient105_5	<=50	1.12347
patient105	P105L_9	patient105_20	<=50	1.00521
patient106	P106H_1	patient106_24	<=50	298.698
patient106	P106H_2	patient106_34	<=50	560.569
patient106	P106H_3	patient106_21	<=50	323.153
patient106	P106L_1	patient106_2	<=50	80.8006
patient106	P106L_11	patient106_3	<=50	81.6925
patient106	P106L_12	patient106_18	<=50	167.766
patient106	P106L_12_repl	patient106_29	<=50	80.2538
patient106	P106L_13	patient106_35	<=50	248.282
patient106	P106L_2	patient106_4	<=50	77.171
patient106	P106L_3	patient106_25	<=50	66.7132
patient106	P106L_5	patient106_8	<=50	504.777
patient106	P106L_6	patient106_9	<=50	384.538
patient106	P106L_7	patient106_1	<=50	352
patient106	P106L_8	patient106_12	<=50	352.86
patient106	P106L_9	patient106_13	<=50	442.978
patient107	P107H_1	patient107_15	None	0.0602367
patient107	P107H_2	patient107_7	None	0.299631
patient107	P107H_3	patient107_19	None	0.0856802
patient107	P107H_4	patient107_11	None	0.0385255
patient107	P107L_1	patient107_5	None	0.0035
patient107	P107L_2	patient107_18	None	0.0411832
patient107	P107L_3	patient107_16	None	0.471892
patient107	P107L_4	patient107_6	None	0.125397
patient107	P107L_5	patient107_13	None	0.215684
patient107	P107L_6	patient107_1	None	0.0220354
patient107	P107L_7	patient107_14	None	0.0272584
patient107	P107L_8	patient107_10	None	0.0130924
patient107	P107L_9	patient107_17	None	0.0782933
patient108	P108H_1	patient108_9	None	0.0124337
patient108	P108H_2	patient108_8	None	0.00258641
patient108	P108L_1	patient108_2	None	0.00590747
patient108	P108L_2	patient108_6	None	0.00563093
patient108	P108L_3	patient108_7	None	0.00813766
patient108	P108L_4	patient108_1	None	0.0152341
patient108	P108L_5	patient108_13	None	0.017286
patient108	P108L_6	patient108_11	None	0.00709309
patient108	P108L_7	patient108_4	None	0.0205601
patient108	P108L_8	patient108_14	None	0.0160011
patient109	P109H_4	patient109_16	None	0.0288399
patient109	P109L_2	patient109_9	None	0.107389
patient109	P109L_3	patient109_3	None	0.215349
patient109	P109L_4	patient109_2	None	0.0936524
patient109	P109L_4	patient109_5	None	0.0425001
patient109	P109L_6	patient109_20	None	0.017974
patient109	P109L_7	patient109_13	None	0.0105466
patient109	P109L_8	patient109_11	None	0.0415619
patient109	P109L_8	patient109_19	None	0.197155
patient109	P109L_9	patient109_1	None	0.0319207
patient11	P11H_LA_4	patient11_9	None	0.0450156
patient11	P11H_LA_5	patient11_14	None	0.0221128
patient11	P11L_LA_1	patient11_25	None	0.020522
patient11	P11L_LA_10	patient11_17	None	0.0780179
patient11	P11L_LA_11	patient11_7	None	0.103848
patient11	P11L_LA_2	patient11_13	None	0.0106983
patient11	P11L_LA_3	patient11_30	None	0.0335852
patient11	P11L_LA_4	patient11_22	None	0.0800742
patient11	P11L_LA_5	patient11_8	None	0.0735004
patient11	P11L_LA_6	patient11_24	None	0.140583
patient11	P11L_LA_7	patient11_29	None	0.125505
patient11	P11L_LA_7_repl	patient11_6	None	0.0770001
patient11	P11L_LA_8	patient11_23	None	0.0785059
patient11	P11L_LA_9	patient11_16	None	0.0420001
patient110	P110L_1	patient110_4	None	0.432001
patient110	P110L_2	patient110_10	None	6.45167
patient110	P110L_3	patient110_9	None	1.1108
patient110	P110L_4	patient110_6	None	0.547781
patient110	P110L_5	patient110_2	None	0.0854304
patient110	P110L_6	patient110_3	None	0.823302
patient110	P110L_7	patient110_13	None	0.317071
patient110	P110L_8	patient110_12	None	0.0250058
patient110	P110L_9	patient110_8	None	0.207275
patient111	P111H_1	patient111_10	None	0.0890603
patient111	P111H_2	patient111_20	None	0.19871
patient111	P111H_3	patient111_18	None	7.47768
patient111	P111L_1	patient111_32	None	0.169269
patient111	P111L_2	patient111_23	None	0.171976
patient111	P111L_3	patient111_13	None	0.073
patient111	P111L_4	patient111_19	None	0.4476
patient111	P111L_5	patient111_3	None	1.97476
patient111	P111L_6	patient111_22	None	0.365538
patient111	P111L_7	patient111_12	None	0.379641
patient111	P111L_8	patient111_16	None	0.0877819
patient112	P112H_2	patient112_15	None	0.0456422
patient112	P112H_4	patient112_22	None	0.0500682
patient112	P112L_1	patient112_8	None	0.00917929
patient112	P112L_2	patient112_11	None	0.0035
patient112	P112L_2	patient112_19	None	0.0150688
patient112	P112L_5	patient112_5	None	0.0325053
patient112	P112L_6	patient112_1	None	0.006
patient112	P112L_6	patient112_18	None	0.0168341
patient112	P112L_7	patient112_3	None	0.0145775
patient112	P112L_8	patient112_21	None	0.012
patient112	P112L_9	patient112_4	None	0.045
patient113	P113H_1	patient113_26	None	0.0354706
patient113	P113L_1	patient113_11	None	0.0638997
patient113	P113L_2	patient113_41	None	0.0588446
patient113	P113L_2	patient113_55	None	0.011
patient113	P113L_3	patient113_21	None	0.0544589
patient113	P113L_4	patient113_24	None	0.0457991
patient113	P113L_5	patient113_22	None	0.0356243
patient113	P113L_6	patient113_5	None	0.013
patient113	P113L_7	patient113_2	None	0.0440175
patient113	P113L_8	patient113_19	None	0.0777856
patient113	P113L_9	patient113_13	None	0.042
patient114	P114L_1	patient114_2	None	0.0925431
patient114	P114L_10	patient114_14	None	0.0747772
patient114	P114L_2	patient114_16	None	0.181262
patient114	P114L_4	patient114_15	None	0.0770467
patient114	P114L_4	patient114_3	None	0.0592956
patient114	P114L_5	patient114_6	None	0.0920006
patient114	P114L_6	patient114_4	None	0.116935
patient114	P114L_7	patient114_13	None	0.0745
patient115	P115H_1	patient115_18	unknown	0.0311897
patient115	P115H_3	patient115_7	unknown	0.0130353
patient115	P115L_10	patient115_12	unknown	0.0292355
patient115	P115L_11	patient115_4	unknown	0.0110358
patient115	P115L_3	patient115_1	unknown	0.0077371
patient115	P115L_3	patient115_15	unknown	0.0230021
patient115	P115L_4	patient115_17	unknown	0.0212135
patient115	P115L_5	patient115_2	unknown	0.0633462
patient115	P115L_6	patient115_19	unknown	0.0522498
patient115	P115L_7	patient115_13	unknown	0.0305001
patient115	P115L_9	patient115_14	unknown	0.00806583
patient116	P116H_2	patient116_19	None	0.598918
patient116	P116H_3	patient116_3	None	0.0603091
patient116	P116H_4	patient116_4	None	0.0690016
patient116	P116L_4	patient116_1	None	0.254836
patient116	P116L_6	patient116_13	None	0.239428
patient116	P116L_8	patient116_22	None	0.0432959
patient116	P116L_9	patient116_2	None	0.80337
patient117	P117H_4	patient117_10	None	0.0947559
patient117	P117L_1	patient117_14	None	0.00970479
patient117	P117L_10	patient117_1	None	0.250361
patient117	P117L_2	patient117_12	None	0.0345
patient117	P117L_3	patient117_5	None	0.033
patient117	P117L_4	patient117_4	None	0.0125108
patient117	P117L_6	patient117_3	None	0.024
patient117	P117L_6	patient117_8	None	0.0493131
patient117	P117L_7	patient117_13	None	0.1005
patient117	P117L_8	patient117_17	None	0.034
patient117	P117L_9	patient117_6	None	0.00100007
patient12	P12H_T_1	patient12_16	None	0.0210545
patient12	P12H_T_2	patient12_19	None	0.0204824
patient12	P12H_T_3	patient12_9	None	0.0135155
patient12	P12H_T_4	patient12_12	None	0.004
patient12	P12L_T_2	patient12_22	None	0.00850006
patient12	P12L_T_3	patient12_2	None	0.0108045
patient12	P12L_T_4	patient12_17	None	0.0251467
patient12	P12L_T_5	patient12_14	None	0.0619178
patient12	P12L_T_6	patient12_1	None	0.00965567
patient12	P12L_T_6	patient12_24	None	0.00750027
patient12	P12L_T_7	patient12_3	None	0.0266149
patient12	P12L_T_8	patient12_11	None	0.0525715
patient12	P12L_T_9	patient12_26	None	0.0250056
patient13	P13H_T_1	patient13_14	None	0.0452501
patient13	P13H_T_2	patient13_15	None	0.12105
patient13	P13H_T_3	patient13_2	None	0.0626308
patient13	P13L_T_2	patient13_9	None	0.00900008
patient13	P13L_T_3	patient13_17	None	0.0475
patient13	P13L_T_4	patient13_16	None	0.0444855
patient13	P13L_T_5	patient13_5	None	0.00404425
patient13	P13L_T_6	patient13_10	None	0.1445
patient13	P13L_T_7	patient13_6	None	0.0122176
patient14	P14H_LL_2	patient14_23	None	29.1388
patient14	P14H_LL_3	patient14_7	None	44.3608
patient14	P14H_LL_4	patient14_19	None	38.2994
patient14	P14L_LL_1	patient14_2	None	85.6946
patient14	P14L_LL_2	patient14_3	None	132.917
patient14	P14L_LL_3	patient14_12	None	161.02
patient14	P14L_LL_4	patient14_6	None	138.126
patient14	P14L_LL_5	patient14_16	None	180.218
patient14	P14L_LL_7	patient14_11	None	256.317
patient14	P14L_LL_8	patient14_18	None	212.079
patient16	P16H_UL_1	patient16_3	None	0.0876249
patient16	P16H_UL_2	patient16_7	None	0.026
patient16	P16L_UL_1	patient16_4	None	0.0687796
patient16	P16L_UL_2	patient16_8	None	0.0519821
patient16	P16L_UL_3	patient16_18	None	0.0118271
patient16	P16L_UL_4	patient16_16	None	0.0225637
patient16	P16L_UL_5	patient16_11	None	0.022
patient16	P16L_UL_6	patient16_15	None	0.128218
patient16	P16L_UL_8	patient16_10	None	0.194126
patient17	P17H_LL_2	patient17_39	None	0.145214
patient17	P17H_LL_3	patient17_14	None	0.0135009
patient17	P17H_LL_3	patient17_34	None	0.0450334
patient17	P17H_LL_4	patient17_31	None	0.0375197
patient17	P17H_LL_5	patient17_35	None	0.0136586
patient17	P17L_5	patient17_38	None	0.0210261
patient17	P17L_6	patient17_22	None	0.0750038
patient17	P17L_7	patient17_27	None	0.116748
patient17	P17L_8	patient17_20	None	0.0605254
patient17	P17L_9	patient17_19	None	0
patient17	P17L_9	patient17_29	None	0.0302614
patient17	P17L_LL_1	patient17_5	None	0.0391789
patient17	P17L_LL_2	patient17_33	None	0.0306201
patient17	P17L_LL_2	patient17_6	None	0.0240002
patient17	P17L_LL_3	patient17_3	None	0.1555
patient17	P17L_LL_4	patient17_25	None	0.0352591
patient18	P18H_LA_6	patient18_1	51-200	389.658
patient18	P18H_LA_7	patient18_13	51-200	196.152
patient18	P18H_LA_8	patient18_12	51-200	356.471
patient18	P18L_T_10	patient18_9	51-200	94.6999
patient18	P18L_T_11	patient18_7	51-200	163.858
patient18	P18L_T_14	patient18_10	51-200	101.024
patient18	P18L_T_15	patient18_8	51-200	115.92
patient18	P18L_T_16	patient18_17	51-200	211.912
patient18	P18L_T_17	patient18_3	51-200	164.379
patient18	P18L_T_18	patient18_14	51-200	109.635
patient18	P18L_T_19	patient18_11	51-200	18.944
patient18	P18L_T_7	patient18_4	51-200	171.019
patient18	P18L_T_8	patient18_18	51-200	208.069
patient18	P18L_T_9	patient18_2	51-200	153.315
patient19	P19H_T_2	patient19_9	None	0.0135035
patient19	P19L_11	patient19_4	None	0.0180044
patient19	P19L_12	patient19_12	None	0.0345001
patient19	P19L_T_1	patient19_14	None	0.0460219
patient19	P19L_T_10	patient19_5	None	0.013246
patient19	P19L_T_2	patient19_6	None	0.0369478
patient19	P19L_T_3	patient19_25	None	0.0390949
patient19	P19L_T_4	patient19_23	None	0.0312379
patient19	P19L_T_5	patient19_11	None	0.0160663
patient19	P19L_T_6	patient19_1	None	0.0110947
patient19	P19L_T_7	patient19_8	None	0.0355123
patient19	P19L_T_8	patient19_21	None	0.0200015
patient19	P19L_T_9	patient19_13	None	0.0625603
patient20	P20H_T_1	patient20_24	None	0.028613
patient20	P20H_T_2	patient20_30	None	0.0265484
patient20	P20L_10	patient20_18	None	0.0470557
patient20	P20L_11	patient20_32	None	0.03
patient20	P20L_12	patient20_10	None	0.0360053
patient20	P20L_13	patient20_21	None	0.0065
patient20	P20L_13	patient20_27	None	0.116134
patient20	P20L_14	patient20_35	None	0.0025
patient20	P20L_T_1	patient20_34	None	0.0390077
patient20	P20L_T_2	patient20_8	None	0.0285
patient20	P20L_T_3	patient20_31	None	0.12998
patient20	P20L_T_3	patient20_13	None	0.00553359
patient20	P20L_T_4	patient20_11	None	0.005
patient20	P20L_T_4	patient20_33	None	0.0330021
patient20	P20L_T_5	patient20_19	None	0.0350001
patient20	P20L_T_6	patient20_2	None	0.00900105
patient20	P20L_T_7	patient20_37	None	0.0587406
patient20	P20L_T_8	patient20_15	None	0.014484
patient20	P20L_T_9	patient20_17	None	0.200841
patient21	P21H_T_1	patient21_6	None	346.686
patient21	P21H_T_2	patient21_31	None	150.952
patient21	P21H_T_3	patient21_1	None	135.365
patient21	P21L_10	patient21_26	None	275.853
patient21	P21L_11	patient21_18	None	92.5875
patient21	P21L_13	patient21_11	None	4.14224
patient21	P21L_T_1	patient21_32	None	163.696
patient21	P21L_T_2	patient21_12	None	103.266
patient21	P21L_T_3	patient21_21	None	135.974
patient21	P21L_T_3	patient21_23	None	184.542
patient21	P21L_T_4	patient21_17	None	206.771
patient21	P21L_T_5	patient21_25	None	97.9853
patient21	P21L_T_6	patient21_3	None	101.835
patient21	P21L_T_7	patient21_30	None	219.243
patient21	P21L_T_9	patient21_29	None	169.154
patient22	P22H_T_1	patient22_12	None	0.377325
patient22	P22H_T_2	patient22_23	None	0.0380174
patient22	P22H_T_3	patient22_8	None	0.110883
patient22	P22L_T_1	patient22_22	None	0.238992
patient22	P22L_T_3	patient22_2	None	0.120809
patient22	P22L_T_4	patient22_20	None	0.393133
patient22	P22L_T_5	patient22_1	None	0.284244
patient22	P22L_T_6	patient22_16	None	0.0548155
patient22	P22L_T_7	patient22_9	None	1.09582
patient22	P22L_T_9	patient22_17	None	0.0891383
patient23	P23H_T_2	patient23_22	None	0.0176293
patient23	P23H_T_3	patient23_20	None	0.0575009
patient23	P23H_T_5	patient23_28	None	0.0547334
patient23	P23H_T_6	patient23_25	None	0.00832524
patient23	P23L_T_1	patient23_30	None	0.017062
patient23	P23L_T_10	patient23_17	None	0.00813816
patient23	P23L_T_2	patient23_5	None	0.0312232
patient23	P23L_T_3	patient23_7	None	0.0830001
patient23	P23L_T_4	patient23_18	None	0.13478
patient23	P23L_T_5	patient23_26	None	0.0520347
patient23	P23L_T_6	patient23_10	None	0.040733
patient23	P23L_T_8	patient23_23	None	0.0135793
patient24	P24H_T_1	patient24_33	None	136.474
patient24	P24L_10	patient24_21	None	119.346
patient24	P24L_11	patient24_2	None	176.961
patient24	P24L_12	patient24_7	None	208.26
patient24	P24L_13	patient24_28	None	197.543
patient24	P24L_14	patient24_6	None	256.684
patient24	P24L_T_1	patient24_16	None	154.201
patient24	P24L_T_2	patient24_25	None	296.242
patient24	P24L_T_4	patient24_8	None	129.35
patient24	P24L_T_5	patient24_24	None	176.62
patient24	P24L_T_5	patient24_9	None	147.57
patient24	P24L_T_6	patient24_1	None	119.719
patient24	P24L_T_6	patient24_18	None	233.599
patient24	P24L_T_7	patient24_11	None	437.305
patient24	P24L_T_7	patient24_27	None	16.766
patient24	P24L_T_8	patient24_12	None	191.231
patient24	P24L_T_9	patient24_5	None	268.421
patient26	P26H_T_2	patient26_7	None	0.0382636
patient26	P26L_T_1	patient26_15	None	0.0229756
patient26	P26L_T_2	patient26_8	None	0.109809
patient26	P26L_T_3	patient26_3	None	0.105783
patient26	P26L_T_5	patient26_22	None	0
patient26	P26L_T_5	patient26_9	None	1.80041
patient26	P26L_T_6	patient26_2	None	0.0178283
patient26	P26L_T_7	patient26_12	None	0.0829008
patient26	P26L_T_8	patient26_17	None	0.219618
patient27	P27H_T_1	patient27_9	None	52.6437
patient27	P27L_T_1	patient27_2	None	23.4992
patient27	P27L_T_2	patient27_17	None	179.181
patient27	P27L_T_3	patient27_15	None	175.969
patient27	P27L_T_4	patient27_1	None	57.2638
patient27	P27L_T_5	patient27_13	None	202.212
patient27	P27L_T_6	patient27_8	None	181.58
patient27	P27L_T_7	patient27_4	None	277.758
patient28	P28H_T_1	patient28_9	None	0.0194863
patient28	P28H_T_2	patient28_3	None	0.036
patient28	P28L_T_1	patient28_16	None	0.0411911
patient28	P28L_T_10	patient28_1	None	0.0480068
patient28	P28L_T_2	patient28_8	None	0.0175026
patient28	P28L_T_3	patient28_10	None	0.0517002
patient28	P28L_T_4	patient28_6	None	0.00550032
patient28	P28L_T_5	patient28_14	None	0.00700004
patient28	P28L_T_6	patient28_11	None	0.0275009
patient28	P28L_T_7	patient28_2	None	0.00850021
patient28	P28L_T_8	patient28_4	None	0.00414157
patient28	P28L_T_9	patient28_7	None	0.120127
patient29	P29H_LL_2	patient29_3	None	0.0165568
patient29	P29H_LL_4	patient29_13	None	0.0180976
patient29	P29H_LL_6	patient29_2	None	0.0182047
patient29	P29L_LL_3	patient29_4	None	0.0615
patient29	P29L_LL_4	patient29_8	None	0.0253117
patient29	P29L_LL_5	patient29_7	None	0.149506
patient29	P29L_LL_6	patient29_14	None	0.0241851
patient29	P29L_LL_8	patient29_9	None	0.450191
patient29	P29L_LL_9	patient29_6	None	0.0648365
patient30	P30H_UA_1	patient30_8	None	0.0795613
patient30	P30H_UA_2	patient30_6	None	1.13601
patient30	P30H_UA_3	patient30_2	None	0.227655
patient30	P30H_UA_4	patient30_12	None	0.113701
patient30	P30L_UA_1	patient30_11	None	0.0114695
patient30	P30L_UA_2	patient30_9	None	0.1275
patient30	P30L_UA_3	patient30_19	None	0.225283
patient30	P30L_UA_4	patient30_13	None	0.0575753
patient30	P30L_UA_5	patient30_18	None	0.168501
patient30	P30L_UA_6	patient30_7	None	0.0567245
patient30	P30L_UA_7	patient30_1	None	0.0195256
patient30	P30L_UA_8	patient30_42	None	0.0200021
patient30	P30L_UA_9	patient30_10	None	0.0190002
patient31	P31H_UA_1	patient31_13	None	1.5667
patient31	P31H_UA_2	patient31_4	None	0.390477
patient31	P31H_UA_3	patient31_25	None	0.382831
patient31	P31H_UA_4	patient31_6	None	0.18351
patient31	P31H_UA_5	patient31_10	None	1.52033
patient31	P31H_UA_6	patient31_14	None	0.23865
patient31	P31L_UA_1	patient31_1	None	0.051503
patient31	P31L_UA_2	patient31_20	None	0.436197
patient31	P31L_UA_4	patient31_21	None	0.399516
patient31	P31L_UA_5	patient31_19	None	0.0845292
patient31	P31L_UA_6	patient31_3	None	0.1815
patient31	P31L_UA_7	patient31_11	None	0.0689641
patient32	P32H_T_1	patient32_1	None	0.0226178
patient32	P32H_T_2	patient32_21	None	0.0273659
patient32	P32H_T_3	patient32_19	None	0.0515213
patient32	P32H_T_4	patient32_11	None	0.018
patient32	P32L_T_2	patient32_3	None	0.0265138
patient32	P32L_T_3	patient32_10	None	0.0115
patient32	P32L_T_3	patient32_15	None	0.170103
patient32	P32L_T_4	patient32_18	None	0.0880042
patient32	P32L_T_5	patient32_2	None	0.019
patient32	P32L_T_6	patient32_20	None	0.0525777
patient32	P32L_T_6	patient32_6	None	0.0185
patient34	P34H_LL_1	patient34_1	>200	2.91208
patient34	P34H_LL_3	patient34_16	>200	12478.1
patient34	P34H_LL_4	patient34_18	>200	13129.9
patient34	P34L_LL_1	patient34_23	>200	524.39
patient34	P34L_LL_10	patient34_28	>200	173.618
patient34	P34L_LL_2	patient34_12	>200	16.7369
patient34	P34L_LL_3	patient34_26	>200	1671.35
patient34	P34L_LL_4	patient34_9	>200	1662.16
patient34	P34L_LL_5	patient34_8	>200	648.208
patient34	P34L_LL_7	patient34_3	>200	3637.22
patient34	P34L_LL_7	patient34_5	>200	4510.84
patient34	P34L_LL_8	patient34_19	>200	3645.61
patient34	P34L_LL_9	patient34_2	>200	226.693
patient36	P36H_1	patient36_10	None	0.00992565
patient36	P36H_3	patient36_11	None	0.0518126
patient36	P36L_1	patient36_7	None	0.0234018
patient36	P36L_2	patient36_1	None	0.0481075
patient36	P36L_3	patient36_9	None	0.0437954
patient36	P36L_4	patient36_15	None	0.0837877
patient36	P36L_5	patient36_2	None	0.0640046
patient36	P36L_6	patient36_4	None	0.005
patient36	P36L_7	patient36_8	None	0.00569093
patient37	P37H_1	patient37_5	None	0.0122895
patient37	P37H_3	patient37_11	None	0.0287847
patient37	P37H_4	patient37_1	None	0.138147
patient37	P37L_1	patient37_12	None	0.0230817
patient37	P37L_2	patient37_4	None	0.0208457
patient37	P37L_3	patient37_2	None	0.0958051
patient37	P37L_4	patient37_3	None	0.0340756
patient37	P37L_5	patient37_9	None	0.00600739
patient37	P37L_6	patient37_6	None	0.0666625
patient38	P38H_2	patient38_12	None	0.0400847
patient38	P38H_3	patient38_10	None	0.0651083
patient38	P38H_4	patient38_16	None	0.0170755
patient38	P38L_1	patient38_14	None	0.0657043
patient38	P38L_2	patient38_1	None	0.0840133
patient38	P38L_3	patient38_3	None	0.374741
patient38	P38L_4	patient38_5	None	0.025014
patient38	P38L_5	patient38_9	None	0.108251
patient38	P38L_6	patient38_8	None	0.0400572
patient38	P38L_7	patient38_18	None	0.121755
patient38	P38L_8	patient38_13	None	0.019293
patient39	P39H_1	patient39_16	unknown	0.066715
patient39	P39H_2	patient39_3	unknown	0.0390015
patient39	P39H_4	patient39_1	unknown	0.00900642
patient39	P39L_1	patient39_20	unknown	0.0540006
patient39	P39L_2	patient39_5	unknown	0.0110019
patient39	P39L_3	patient39_10	unknown	0.00911285
patient39	P39L_4	patient39_7	unknown	0.0155562
patient39	P39L_5	patient39_4	unknown	0.0170063
patient39	P39L_6	patient39_9	unknown	0.215029
patient39	P39L_7	patient39_2	unknown	0.0295002
patient39	P39L_8	patient39_13	unknown	0.00523792
patient39	P39L_9	patient39_15	unknown	0.00500046
patient40	P40H_4	patient40_29	51-200	0.00461261
patient40	P40L_T_1	patient40_6	51-200	0.0785305
patient40	P40L_T_10	patient40_3	51-200	0.0145031
patient40	P40L_T_11	patient40_13	51-200	0.046446
patient40	P40L_T_12	patient40_4	51-200	0.0125251
patient40	P40L_T_2	patient40_2	51-200	0.0795392
patient40	P40L_T_3	patient40_16	51-200	0.0145444
patient40	P40L_T_4	patient40_1	51-200	0.019023
patient40	P40L_T_5	patient40_12	51-200	0.0140332
patient40	P40L_T_6	patient40_22	51-200	0.0992154
patient40	P40L_T_7	patient40_21	51-200	0.0240022
patient40	P40L_T_8	patient40_23	51-200	0.0480328
patient40	P40L_T_9	patient40_15	51-200	0.0250009
patient41	P41H_6	patient41_21	None	0.0221368
patient41	P41L_10	patient41_10	None	0.194149
patient41	P41L_11	patient41_17	None	0.180337
patient41	P41L_8	patient41_9	None	0.0253566
patient41	P41L_9	patient41_23	None	0.109288
patient41	P41L_UA_4	patient41_18	None	0.180157
patient41	P41L_UA_5	patient41_1	None	0.033522
patient41	P41L_UA_7	patient41_11	None	0.0625563
patient42	P42H_1	patient42_1	None	0.00312096
patient42	P42H_3	patient42_16	None	0.0395934
patient42	P42L_1	patient42_12	None	0.0135824
patient42	P42L_2	patient42_3	None	0.0425004
patient42	P42L_3	patient42_4	None	0.0175
patient42	P42L_4	patient42_21	None	0.0486187
patient42	P42L_5	patient42_11	None	0.0223101
patient42	P42L_5	patient42_6	None	0.0412714
patient42	P42L_6	patient42_13	None	0.018
patient43	P43H_1	patient43_10	None	0.0297345
patient43	P43H_3	patient43_14	None	0.124484
patient43	P43H_4	patient43_9	None	0.147134
patient43	P43L_2	patient43_4	None	0.0372899
patient43	P43L_3	patient43_2	None	0.17058
patient43	P43L_4	patient43_7	None	0.262599
patient43	P43L_5	patient43_8	None	0.247998
patient43	P43L_6	patient43_11	None	0.0455926
patient43	P43L_7	patient43_3	None	0.0790346
patient43	P43L_8	patient43_1	None	0.0921483
patient44	P44H_UL_2	patient44_6	None	521.264
patient44	P44H_UL_3	patient44_4	None	522.629
patient44	P44L_UL_1	patient44_25	None	384.644
patient44	P44L_UL_2	patient44_9	None	662.198
patient44	P44L_UL_3	patient44_19	None	681.066
patient44	P44L_UL_4	patient44_20	None	681.513
patient44	P44L_UL_5	patient44_12	None	705.022
patient44	P44L_UL_5	patient44_16	None	608.795
patient44	P44L_UL_6	patient44_11	None	738.786
patient44	P44L_UL_7	patient44_17	None	572.012
patient44	P44L_UL_8	patient44_18	None	574.934
patient46	P46H_2	patient46_9	None	0.0487693
patient46	P46H_3	patient46_13	None	0.0350582
patient46	P46L_2	patient46_3	None	0.094
patient46	P46L_3	patient46_14	None	0.003
patient46	P46L_3	patient46_5	None	0.00576199
patient46	P46L_4	patient46_21	None	0.0135
patient46	P46L_5	patient46_1	None	0.0410512
patient46	P46L_6	patient46_15	None	0.0382685
patient46	P46L_7	patient46_19	None	0.0412598
patient46	P46L_8	patient46_4	None	0.0321722
patient47	P47H_UA_2	patient47_8	<=50	0.258314
patient47	P47H_UA_3	patient47_12	<=50	0.333557
patient47	P47L_10	patient47_19	<=50	0.355532
patient47	P47L_11	patient47_18	<=50	0.0595692
patient47	P47L_12	patient47_3	<=50	1.6585
patient47	P47L_UA_1	patient47_16	<=50	0.430795
patient47	P47L_UA_3	patient47_1	<=50	0.0313165
patient47	P47L_UA_4	patient47_11	<=50	0.0929213
patient47	P47L_UA_5	patient47_5	<=50	0.141001
patient47	P47L_UA_6	patient47_10	<=50	0.212099
patient47	P47L_UA_7	patient47_9	<=50	0.70508
patient47	P47L_UA_8	patient47_23	<=50	0.233809
patient47	P47L_UA_9	patient47_14	<=50	0.364683
patient48	P48H_1	patient48_20	<=50	0.00150509
patient48	P48H_2	patient48_13	<=50	0.0111598
patient48	P48H_3	patient48_24	<=50	0.0128743
patient48	P48L_1	patient48_10	<=50	0.00308877
patient48	P48L_10	patient48_3	<=50	0.11026
patient48	P48L_11	patient48_4	<=50	0.0105009
patient48	P48L_12	patient48_28	<=50	0.0068421
patient48	P48L_13	patient48_11	<=50	0.00450001
patient48	P48L_14	patient48_18	<=50	0.011402
patient48	P48L_15	patient48_22	<=50	0.0183706
patient48	P48L_2	patient48_23	<=50	0.0820052
patient48	P48L_3	patient48_2	<=50	0.0235767
patient48	P48L_4	patient48_14	<=50	0.00950012
patient48	P48L_5	patient48_15	<=50	0.0325001
patient48	P48L_6	patient48_5	<=50	0.047523
patient48	P48L_7	patient48_8	<=50	0.0140013
patient48	P48L_8	patient48_1	<=50	0.00601321
patient48	P48L_9	patient48_6	<=50	0.005
patient49	P49H_UA_5	patient49_21	None	543.733
patient49	P49L_UA_1	patient49_24	None	1601.12
patient49	P49L_UA_10	patient49_1	None	126.714
patient49	P49L_UA_10	patient49_22	None	826.845
patient49	P49L_UA_11	patient49_18	None	742.791
patient49	P49L_UA_11	patient49_35	None	1.0215
patient49	P49L_UA_2	patient49_13	None	767.285
patient49	P49L_UA_4	patient49_33	None	892.542
patient49	P49L_UA_5	patient49_25	None	894.998
patient49	P49L_UA_6	patient49_12	None	890.811
patient49	P49L_UA_7	patient49_23	None	0.5605
patient49	P49L_UA_8	patient49_3	None	1570.47
patient49	P49L_UA_9	patient49_17	None	806.253
patient50	P50H_T_3	patient50_8	None	0.0645149
patient50	P50H_T_5	patient50_1	None	0.0470944
patient50	P50L_T_1	patient50_11	None	0.183071
patient50	P50L_T_10	patient50_4	None	0.0165
patient50	P50L_T_11	patient50_10	None	0.0470344
patient50	P50L_T_2	patient50_3	None	0.0745
patient50	P50L_T_3	patient50_9	None	0.0185
patient50	P50L_T_4	patient50_12	None	0.00958826
patient50	P50L_T_5	patient50_7	None	0.07421
patient50	P50L_T_7	patient50_15	None	0.0155953
patient50	P50L_T_8	patient50_14	None	0.0245005
patient50	P50L_T_9	patient50_2	None	0.0630017
patient51	P51H_1	patient51_23	None	0.0377123
patient51	P51H_2	patient51_22	None	0.234201
patient51	P51L_1	patient51_8	None	0.0312001
patient51	P51L_2	patient51_4	None	0.0458311
patient51	P51L_3	patient51_7	None	0.122049
patient51	P51L_4	patient51_3	None	1.04187
patient51	P51L_5	patient51_27	None	0.861357
patient51	P51L_6	patient51_18	None	0.170025
patient51	P51L_7	patient51_21	None	0.0891707
patient51	P51L_8	patient51_10	None	0.110253
patient51	P51L_9	patient51_6	None	0.109588
patient52	P52H_1	patient52_10	None	0.0159967
patient52	P52L_1	patient52_18	None	0.00911528
patient52	P52L_2	patient52_1	None	0.00831734
patient52	P52L_3	patient52_19	None	0.0330735
patient52	P52L_4	patient52_14	None	0.00909455
patient52	P52L_6	patient52_8	None	0.0434456
patient52	P52L_7	patient52_7	None	0.0718197
patient52	P52L_8	patient52_6	None	0.009
patient52	P52L_9	patient52_2	None	0.0243989
patient53	P53H_1	patient53_14	None	0.10719
patient53	P53H_3	patient53_20	None	0.0557645
patient53	P53L_1	patient53_22	None	0.230932
patient53	P53L_11	patient53_15	None	0.089416
patient53	P53L_2	patient53_3	None	0.0396477
patient53	P53L_3	patient53_12	None	1.13295
patient53	P53L_4	patient53_1	None	0.366807
patient53	P53L_4	patient53_13	None	0.0585001
patient53	P53L_5	patient53_9	None	0.155317
patient53	P53L_6	patient53_21	None	0.0755248
patient53	P53L_7	patient53_7	None	0.0801831
patient53	P53L_8	patient53_23	None	0.168727
patient53	P53L_9	patient53_16	None	0.227469
patient55	P55H_1	patient55_13	None	0.0186734
patient55	P55L_1	patient55_7	None	0.712578
patient55	P55L_2	patient55_6	None	0.0734345
patient55	P55L_3	patient55_1	None	0.209568
patient55	P55L_4	patient55_4	None	0.169624
patient55	P55L_5	patient55_9	None	0.0560316
patient55	P55L_6	patient55_10	None	0.0551585
patient55	P55L_7	patient55_2	None	0.122005
patient56	P56H_1	patient56_16	None	14.3248
patient56	P56H_3	patient56_18	None	1.90777
patient56	P56L_1	patient56_2	None	29.411
patient56	P56L_10	patient56_20	None	24.9812
patient56	P56L_11	patient56_12	None	5.5225
patient56	P56L_2	patient56_23	None	19.487
patient56	P56L_3	patient56_19	None	16.1449
patient56	P56L_4	patient56_17	None	22.1983
patient56	P56L_5	patient56_11	None	7.336
patient56	P56L_6	patient56_1	None	17.9262
patient56	P56L_7	patient56_13	None	18.334
patient56	P56L_7	patient56_22	None	8.2255
patient56	P56L_8	patient56_10	None	6.375
patient57	P57H_1	patient57_20	None	0.00939242
patient57	P57L_10	patient57_12	None	0.0575474
patient57	P57L_11	patient57_22	None	0.0445902
patient57	P57L_12	patient57_19	None	0.0428608
patient57	P57L_2	patient57_13	None	0.0167514
patient57	P57L_3	patient57_17	None	0.0300064
patient57	P57L_6	patient57_7	None	0.0335144
patient57	P57L_9	patient57_8	None	0.0045
patient58	P58H_1	patient58_14	None	0.174117
patient58	P58H_3	patient58_11	None	0.0145212
patient58	P58L_1	patient58_10	None	0.0367693
patient58	P58L_10	patient58_16	None	0.071858
patient58	P58L_11	patient58_2	None	0.151276
patient58	P58L_12	patient58_24	None	0.0165198
patient58	P58L_13	patient58_5	None	0.025268
patient58	P58L_2	patient58_8	None	0.733529
patient58	P58L_3	patient58_1	None	0.026089
patient58	P58L_4	patient58_18	None	0.0472831
patient58	P58L_6	patient58_21	None	0.0325243
patient58	P58L_6	patient58_27	None	0.00801728
patient58	P58L_7	patient58_15	None	0.0063125
patient58	P58L_8	patient58_17	None	0.0469685
patient59	P59H_2	patient59_8	None	0.0292321
patient59	P59H_4	patient59_14	None	0.0411215
patient59	P59L_1	patient59_3	None	0.0285003
patient59	P59L_11	patient59_2	None	0.00753511
patient59	P59L_2	patient59_20	None	0.0241682
patient59	P59L_3	patient59_12	None	0.0597747
patient59	P59L_4	patient59_16	None	0.0100091
patient59	P59L_5	patient59_19	None	0.0190002
patient59	P59L_6	patient59_1	None	0.0165001
patient59	P59L_7	patient59_18	None	0.0811622
patient59	P59L_8	patient59_17	None	0.0471103
patient59	P59L_9	patient59_13	None	0.0200084
patient60	P60H_1	patient60_19	None	0.0140962
patient60	P60H_2	patient60_9	None	0.00152202
patient60	P60H_3	patient60_12	None	0.00154412
patient60	P60L_1	patient60_14	None	0.0586192
patient60	P60L_2	patient60_11	None	0.0352453
patient60	P60L_3	patient60_1	None	0.020678
patient60	P60L_4	patient60_5	None	0.010223
patient60	P60L_5	patient60_2	None	0.00356436
patient60	P60L_6	patient60_21	None	0.0330215
patient60	P60L_7	patient60_3	None	0.0111475
patient61	P61H_3	patient61_5	None	0.0132753
patient61	P61L_1	patient61_2	None	0.00669002
patient61	P61L_10	patient61_11	None	0.0245573
patient61	P61L_2	patient61_17	None	0.00650797
patient61	P61L_4	patient61_15	None	0.012
patient61	P61L_6	patient61_21	None	0.0110718
patient61	P61L_7	patient61_9	None	0.0120585
patient61	P61L_8	patient61_16	None	0.00856551
patient61	P61L_9	patient61_12	None	0.0135008
patient61	P61L_9	patient61_20	None	0
patient62	P62H_1	patient62_8	None	0.290923
patient62	P62H_2	patient62_7	None	0.404575
patient62	P62H_3	patient62_15	None	0.185237
patient62	P62L_1	patient62_9	None	0.0726187
patient62	P62L_10	patient62_20	None	0.0184229
patient62	P62L_2	patient62_18	None	0.199183
patient62	P62L_3	patient62_4	None	0.107135
patient62	P62L_4	patient62_13	None	0.121862
patient62	P62L_5	patient62_1	None	0.100945
patient62	P62L_6	patient62_11	None	0.0265496
patient62	P62L_7	patient62_5	None	0.0739803
patient62	P62L_8	patient62_6	None	0.581166
patient62	P62L_9	patient62_2	None	0.0722695
patient63	P63H_1	patient63_10	None	0.0736081
patient63	P63H_2	patient63_4	None	0.130343
patient63	P63L_1	patient63_3	None	0.106892
patient63	P63L_2	patient63_1	None	0.320194
patient63	P63L_3	patient63_2	None	0.0652613
patient63	P63L_5	patient63_9	None	0.289984
patient63	P63L_6	patient63_24	None	0.147588
patient63	P63L_7	patient63_15	None	0.0419477
patient63	P63L_8	patient63_18	None	0.0136263
patient64	P64H_2	patient64_10	<=50	33.4881
patient64	P64H_3	patient64_11	<=50	78.955
patient64	P64L_1	patient64_15	<=50	81.9765
patient64	P64L_10	patient64_9	<=50	39.8372
patient64	P64L_11	patient64_13	<=50	31.3597
patient64	P64L_4	patient64_1	<=50	71.7775
patient64	P64L_6	patient64_3	<=50	58.6029
patient64	P64L_8	patient64_7	<=50	97.5361
patient64	P64L_9	patient64_4	<=50	38.6582
patient65	P65H_6	patient65_1	None	0.0102643
patient65	P65L_1	patient65_11	None	0.0192139
patient65	P65L_2	patient65_2	None	0.0072459
patient65	P65L_3	patient65_10	None	0.198996
patient65	P65L_4	patient65_4	None	0.01466
patient65	P65L_5	patient65_15	None	0.0315676
patient65	P65L_6	patient65_12	None	0.0209682
patient65	P65L_7	patient65_17	None	0.104904
patient66	P66H_1	patient66_13	None	0.0200345
patient66	P66H_2	patient66_8	None	0.0128929
patient66	P66L_1	patient66_1	None	0.0103785
patient66	P66L_2	patient66_22	None	0.0103296
patient66	P66L_3	patient66_16	None	0.12475
patient66	P66L_4	patient66_12	None	0.0240147
patient66	P66L_5	patient66_2	None	0.0190513
patient66	P66L_6	patient66_17	None	0.140137
patient66	P66L_6	patient66_3	None	0.0206794
patient66	P66L_7	patient66_11	None	0.0361913
patient67	P67H_2	patient67_2	None	0.00106477
patient67	P67H_3	patient67_6	None	0.0540197
patient67	P67L_1	patient67_16	None	0.0662243
patient67	P67L_2	patient67_4	None	0.006
patient67	P67L_3	patient67_12	None	0.0411403
patient67	P67L_3	patient67_15	None	0.0185
patient67	P67L_4	patient67_3	None	0.0881019
patient67	P67L_5	patient67_8	None	0.0737457
patient67	P67L_6	patient67_9	None	0.0154001
patient67	P67L_7	patient67_1	None	0.00813353
patient68	P68H_1	patient68_11	None	0.0288076
patient68	P68L_1	patient68_5	None	0.0505349
patient68	P68L_2	patient68_3	None	0.1055
patient68	P68L_3	patient68_4	None	0.1025
patient68	P68L_4	patient68_17	None	0.0930002
patient68	P68L_5	patient68_16	None	0.0581882
patient68	P68L_6	patient68_7	None	0.0450042
patient68	P68L_7	patient68_2	None	0.0575001
patient68	P68L_8	patient68_1	None	0.00850004
patient68	P68L_9	patient68_9	None	0.011958
patient69	P69H_1	patient69_19	<=50	317.68
patient69	P69H_2	patient69_12	<=50	352.918
patient69	P69L_1	patient69_1	<=50	136.116
patient69	P69L_2	patient69_13	<=50	196.25
patient69	P69L_3	patient69_2	<=50	89.1214
patient69	P69L_4	patient69_14	<=50	98.5796
patient69	P69L_5	patient69_15	<=50	128.355
patient69	P69L_6	patient69_7	<=50	101.082
patient69	P69L_7	patient69_10	<=50	75.9776
patient70	P70H_4	patient70_1	None	0.0131075
patient70	P70L_1	patient70_20	None	0.0207639
patient70	P70L_2	patient70_2	None	0.0131653
patient70	P70L_5	patient70_9	None	0.00987275
patient70	P70L_5_repl	patient70_15	None	0.00350004
patient70	P70L_5_repl	patient70_16	None	0.00451906
patient70	P70L_6	patient70_8	None	0.0150001
patient70	P70L_7	patient70_14	None	0.00252982
patient70	P70L_8	patient70_10	None	0.00822064
patient70	P70L_9	patient70_12	None	0.0419656
patient71	P71L_10	patient71_11	None	0.0110412
patient71	P71L_2	patient71_1	None	0.0635035
patient71	P71L_3	patient71_7	None	0.00552698
patient71	P71L_4	patient71_9	None	0.119193
patient71	P71L_5	patient71_8	None	0.01795
patient71	P71L_6	patient71_10	None	0.215063
patient71	P71L_7	patient71_2	None	0.238107
patient71	P71L_8	patient71_14	None	0.0405539
patient71	P71L_9	patient71_12	None	0.16912
patient72	P72H_2	patient72_23	None	0.0145002
patient72	P72H_4	patient72_26	None	0.0372307
patient72	P72L_1	patient72_28	None	0.0120384
patient72	P72L_10	patient72_8	None	0.0100081
patient72	P72L_11	patient72_68	None	0.00600505
patient72	P72L_12	patient72_24	None	0.0327568
patient72	P72L_2	patient72_25	None	0.013
patient72	P72L_3	patient72_3	None	0.0165
patient72	P72L_4	patient72_30	None	0.0230107
patient72	P72L_5	patient72_29	None	0.0196384
patient72	P72L_6	patient72_15	None	0.0146061
patient72	P72L_7	patient72_11	None	0.0100405
patient72	P72L_8	patient72_2	None	0.0780257
patient72	P72L_9	patient72_27	None	0.081
patient73	P73H_1	patient73_3	None	0.0891312
patient73	P73L_1	patient73_1	None	0.704602
patient73	P73L_2	patient73_11	None	0.662226
patient73	P73L_3	patient73_23	None	0.296595
patient73	P73L_4	patient73_19	None	0.431634
patient73	P73L_5	patient73_8	None	0.293711
patient73	P73L_6	patient73_6	None	0.4105
patient73	P73L_7	patient73_10	None	2.28911
patient73	P73L_8	patient73_4	None	0.780733
patient73	P73L_9	patient73_14	None	1.21349
patient74	P74H_6	patient74_8	None	0.0624759
patient74	P74L_10	patient74_9	None	0.144041
patient74	P74L_11	patient74_5	None	0.250573
patient74	P74L_7	patient74_6	None	0.181983
patient74	P74L_8	patient74_3	None	0.0789102
patient74	P74L_9	patient74_2	None	0.175467
patient75	P75H_4	patient75_8	None	7.61972
patient75	P75H_5	patient75_16	None	2.96332
patient75	P75L_1	patient75_3	None	0.618094
patient75	P75L_2	patient75_5	None	2.93511
patient75	P75L_3	patient75_4	None	4.54647
patient75	P75L_4	patient75_9	None	0.329083
patient75	P75L_5	patient75_13	None	0.439033
patient75	P75L_6	patient75_15	None	0.772894
patient76	P76H_6	patient76_8	None	137.553
patient76	P76L_1	patient76_9	None	125.986
patient76	P76L_10	patient76_7	None	183
patient76	P76L_11	patient76_6	None	97.3283
patient76	P76L_12	patient76_4	None	129.306
patient76	P76L_13	patient76_12	None	162.396
patient76	P76L_3	patient76_2	None	189.02
patient76	P76L_5	patient76_10	None	134.964
patient76	P76L_7	patient76_1	None	172.781
patient77	P77H_1	patient77_8	None	0.0181711
patient77	P77L_1	patient77_7	None	0.560346
patient77	P77L_2	patient77_10	None	0.371112
patient77	P77L_3	patient77_11	None	0.0512451
patient77	P77L_4	patient77_5	None	0.0335434
patient77	P77L_6	patient77_14	None	0.0193307
patient77	P77L_7	patient77_2	None	0.103289
patient78	P78H_6	patient78_14	None	0.0474813
patient78	P78L_1	patient78_12	None	0.0735687
patient78	P78L_3	patient78_18	None	0.0410423
patient78	P78L_4	patient78_6	None	0.0331076
patient78	P78L_6	patient78_8	None	0.0118159
patient78	P78L_6	patient78_9	None	0.0352822
patient78	P78L_7	patient78_4	None	0.0746519
patient78	P78L_9	patient78_29	None	0.053
patient79	P79H_3	patient79_11	None	0.0154638
patient79	P79L_11	patient79_3	None	0
patient79	P79L_2	patient79_6	None	0.107374
patient79	P79L_3	patient79_7	None	0.0575741
patient79	P79L_4	patient79_10	None	0.0540032
patient79	P79L_5	patient79_1	None	0.0400304
patient79	P79L_6	patient79_4	None	0.0365162
patient79	P79L_8	patient79_5	None	0.0720169
patient80	P80H_7	patient80_7	None	0.0466555
patient80	P80L_1	patient80_1	None	0.0243015
patient80	P80L_10	patient80_9	None	0.0914001
patient80	P80L_2	patient80_15	None	0.308034
patient80	P80L_4	patient80_20	None	0.505939
patient80	P80L_4_repl	patient80_13	None	0.411873
patient80	P80L_5	patient80_3	None	0.102076
patient80	P80L_7_repl	patient80_2	None	0.124091
patient80	P80L_8	patient80_12	None	0.0190121
patient80	P80L_9	patient80_10	None	0.215496
patient81	P81H_4	patient81_2	None	0.0157524
patient81	P81L_1	patient81_3	None	0.0105217
patient81	P81L_2	patient81_16	None	0.0180115
patient81	P81L_3	patient81_8	None	0.00402581
patient81	P81L_4	patient81_19	None	0.010515
patient81	P81L_5	patient81_10	None	0.0878596
patient81	P81L_6	patient81_4	None	0.00655522
patient81	P81L_7	patient81_14	None	0.017
patient81	P81L_8	patient81_7	None	0.0325563
patient82	P82H_1	patient82_11	<=50	115.704
patient82	P82H_2	patient82_15	<=50	256.371
patient82	P82L_1	patient82_1	<=50	254.251
patient82	P82L_10_repl	patient82_18	<=50	39.9817
patient82	P82L_10_repl	patient82_4	<=50	207.897
patient82	P82L_11	patient82_3	<=50	240.342
patient82	P82L_2	patient82_20	<=50	158.718
patient82	P82L_5	patient82_22	<=50	319.71
patient82	P82L_6	patient82_6	<=50	160.213
patient82	P82L_7	patient82_2	<=50	171.66
patient82	P82L_9	patient82_5	<=50	153.282
patient83	P83H_2	patient83_10	None	0.0320427
patient83	P83L_1	patient83_12	None	0.0287009
patient83	P83L_2	patient83_7	None	0.0045
patient83	P83L_3	patient83_11	None	0.0538481
patient83	P83L_4	patient83_13	None	0.0245
patient83	P83L_5	patient83_3	None	0.111705
patient83	P83L_6	patient83_15	None	0.2485
patient83	P83L_8	patient83_1	None	0.0640156
patient84	P84H_1	patient84_13	>200	32.5012
patient84	P84H_3	patient84_1	>200	37.1846
patient84	P84L_1	patient84_18	>200	7.70934
patient84	P84L_10	patient84_2	>200	13.723
patient84	P84L_11	patient84_17	>200	40.1411
patient84	P84L_12	patient84_23	>200	47.5142
patient84	P84L_13	patient84_22	>200	34.5045
patient84	P84L_14	patient84_11	>200	45.6825
patient84	P84L_2	patient84_7	>200	16.4262
patient84	P84L_4	patient84_19	>200	24.7149
patient84	P84L_7	patient84_15	>200	47.3441
patient84	P84L_8	patient84_3	>200	62.4141
patient85	P85H_1	patient85_13	None	0.0102707
patient85	P85L_1	patient85_10	None	0.00468061
patient85	P85L_10	patient85_2	None	0.0515823
patient85	P85L_11	patient85_8	None	0.0281059
patient85	P85L_12	patient85_11	None	0.0283413
patient85	P85L_2	patient85_14	None	0.53698
patient85	P85L_3	patient85_5	None	0.155269
patient85	P85L_4	patient85_1	None	0.0869334
patient85	P85L_5	patient85_12	None	0.0913682
patient85	P85L_6	patient85_3	None	0.0579129
patient85	P85L_8	patient85_6	None	0.0394119
patient85	P85L_9	patient85_18	None	0.0192846
patient86	P86H_7	patient86_5	None	0.0141903
patient86	P86L_10	patient86_7	None	0.00873596
patient86	P86L_11	patient86_12	None	0.0118373
patient86	P86L_12	patient86_2	None	0.02366
patient86	P86L_13	patient86_8	None	0.0349365
patient86	P86L_14	patient86_1	None	0.00645226
patient86	P86L_15	patient86_3	None	0.00750577
patient86	P86L_16	patient86_13	None	0.0399995
patient86	P86L_17	patient86_11	None	0.00763413
patient87	P87H_2	patient87_1	None	0
patient87	P87H_3	patient87_12	None	0.00852148
patient87	P87L_1	patient87_9	None	0.0117292
patient87	P87L_10	patient87_5	None	0.137268
patient87	P87L_11	patient87_10	None	0.0329839
patient87	P87L_12	patient87_3	None	0.0090031
patient87	P87L_2	patient87_8	None	0.0262056
patient87	P87L_3	patient87_2	None	0.00351048
patient87	P87L_5	patient87_20	None	0.0308507
patient87	P87L_6	patient87_14	None	0.00201922
patient87	P87L_7	patient87_19	None	0.0172084
patient87	P87L_8	patient87_7	None	0.00907429
patient87	P87L_9	patient87_11	None	0.227086
patient88	P88L_1	patient88_3	None	0.0936672
patient88	P88L_1	patient88_4	None	0
patient88	P88L_2	patient88_22	None	0.0993741
patient88	P88L_3	patient88_7	None	0.101043
patient88	P88L_4	patient88_2	None	0.0201802
patient88	P88L_5	patient88_6	None	0.029432
patient88	P88L_6	patient88_17	None	0.0352798
patient89	P89H_3	patient89_4	None	40.9388
patient89	P89L_1	patient89_9	None	30.9037
patient89	P89L_10	patient89_7	None	19.3713
patient89	P89L_3	patient89_3	None	20.9198
patient89	P89L_4	patient89_12	None	13.251
patient89	P89L_5	patient89_1	None	5.31033
patient89	P89L_7	patient89_6	None	20.1407
patient89	P89L_8	patient89_2	None	16.7864
patient89	P89L_9	patient89_8	None	13.1279
patient90	P90H_1	patient90_1	<=50	133.908
patient90	P90H_3	patient90_12	<=50	3.81944
patient90	P90L_1	patient90_13	<=50	27.1012
patient90	P90L_10	patient90_17	<=50	6.80653
patient90	P90L_12	patient90_14	<=50	15.2545
patient90	P90L_13	patient90_2	<=50	16.1734
patient90	P90L_2	patient90_6	<=50	23.6867
patient90	P90L_3	patient90_15	<=50	16.97
patient90	P90L_4	patient90_16	<=50	16.8464
patient90	P90L_6	patient90_18	<=50	9.61939
patient90	P90L_8	patient90_4	<=50	49.4272
patient90	P90L_9	patient90_21	<=50	26.2437
patient91	P91L_1	patient91_1	None	0.0601994
patient91	P91L_2	patient91_7	None	0.023
patient91	P91L_3	patient91_9	None	0.0657788
patient91	P91L_4	patient91_4	None	0.052
patient91	P91L_5	patient91_8	None	0.112578
patient91	P91L_6	patient91_5	None	0.0578811
patient91	P91L_7	patient91_3	None	0.0360361
patient91	P91L_8	patient91_10	None	0.0372245
patient92	P92H_1	patient92_6	<=50	4.4722
patient92	P92H_2	patient92_11	<=50	3.62302
patient92	P92L_1	patient92_4	<=50	21.0938
patient92	P92L_2	patient92_5	<=50	21.0341
patient92	P92L_3	patient92_8	<=50	55.7281
patient92	P92L_4	patient92_3	<=50	70.0507
patient92	P92L_6	patient92_1	<=50	16.9099
patient92	P92L_7	patient92_7	<=50	27.9888
patient93	P93H_1	patient93_1	None	44.9137
patient93	P93L_1	patient93_2	None	43.2438
patient93	P93L_10	patient93_17	None	10.8203
patient93	P93L_13	patient93_18	None	63.4892
patient93	P93L_14	patient93_5	None	66.782
patient93	P93L_15	patient93_4	None	13.6953
patient93	P93L_16	patient93_11	None	43.4098
patient93	P93L_2	patient93_10	None	41.944
patient93	P93L_3	patient93_13	None	10.8241
patient93	P93L_4	patient93_8	None	62.3557
patient93	P93L_6	patient93_14	None	35.6094
patient93	P93L_7	patient93_6	None	6.2855
patient94	P94H_4	patient94_1	None	0.0173451
patient94	P94L_1	patient94_8	None	0.00700864
patient94	P94L_10	patient94_2	None	0.0115
patient94	P94L_2	patient94_16	None	0.0805939
patient94	P94L_3	patient94_3	None	0.0615219
patient94	P94L_4	patient94_18	None	0.0225005
patient94	P94L_4	patient94_7	None	0.00484912
patient94	P94L_5	patient94_9	None	0.00250485
patient94	P94L_6	patient94_4	None	0.245383
patient94	P94L_7	patient94_12	None	0.00704869
patient94	P94L_8	patient94_19	None	0.0216451
patient94	P94L_9	patient94_6	None	0.0335311
patient95	P95H_1	patient95_12	None	0.00520233
patient95	P95L_1	patient95_9	None	0.014066
patient95	P95L_2	patient95_5	None	0.168673
patient95	P95L_3	patient95_1	None	0.162215
patient95	P95L_4	patient95_2	None	0.0318033
patient95	P95L_5	patient95_10	None	0.004
patient95	P95L_6	patient95_16	None	0.0356827
patient95	P95L_7	patient95_6	None	0.0295207
patient96	P96H_1	patient96_3	None	0.205942
patient96	P96H_2	patient96_5	None	0.151038
patient96	P96L_1	patient96_1	None	0.0474787
patient96	P96L_10	patient96_7	None	0.0428728
patient96	P96L_11	patient96_17	None	0.0350107
patient96	P96L_8	patient96_9	None	0.128195
patient96	P96L_9	patient96_13	None	0.0335434
patient96	P96L_9	patient96_8	None	0.0385007
patient97	P97H_1	patient97_9	None	0.0808008
patient97	P97H_2	patient97_21	None	0.0268066
patient97	P97H_3	patient97_4	None	0.0184555
patient97	P97L_1	patient97_11	None	0.0691159
patient97	P97L_10	patient97_12	None	0.208501
patient97	P97L_2	patient97_22	None	0.0749176
patient97	P97L_3	patient97_1	None	0.0455378
patient97	P97L_4	patient97_10	None	0.428189
patient97	P97L_5	patient97_3	None	0.213
patient97	P97L_6	patient97_16	None	0.0150598
patient97	P97L_7	patient97_20	None	0.0625426
patient97	P97L_8	patient97_2	None	0.100004
patient97	P97L_9	patient97_7	None	0.0290725
patient98	P98H_3	patient98_15	<=50	0.009778
patient98	P98L_1	patient98_7	<=50	0.0530016
patient98	P98L_10	patient98_10	<=50	0.00316903
patient98	P98L_2	patient98_1	<=50	0.017
patient98	P98L_3	patient98_4	<=50	0.0525023
patient98	P98L_4	patient98_3	<=50	0.0035
patient98	P98L_5	patient98_8	<=50	0.00600475
patient98	P98L_6	patient98_12	<=50	0.0498392
patient98	P98L_7	patient98_14	<=50	0.0107515
patient98	P98L_8	patient98_13	<=50	0.0065168
patient98	P98L_9	patient98_2	<=50	0.0492709
patient99	P99H_1	patient99_11	<=50	159.598
patient99	P99L_1	patient99_7	<=50	45.1454
patient99	P99L_2	patient99_3	<=50	22.3968
patient99	P99L_3	patient99_2	<=50	70.7214
patient99	P99L_4	patient99_10	<=50	57.2071
patient99	P99L_5	patient99_12	<=50	19.719
patient99	P99L_5	patient99_4	<=50	16.2413
patient99	P99L_5	patient99_5	<=50	32.1313

## Sheet: Olafsson_SourceData_Fig3c
DistanceFromTSS	expression	MutationType	MutationCount	standardized	class
-10	Expression quintile1	A>[CGT] transcribed,T>[ACG] non-transcribed	224	1	Expression quintile1 A>[CGT] transcribed,T>[ACG] non-transcribed
-9	Expression quintile1	A>[CGT] transcribed,T>[ACG] non-transcribed	226	1.00893	Expression quintile1 A>[CGT] transcribed,T>[ACG] non-transcribed
-8	Expression quintile1	A>[CGT] transcribed,T>[ACG] non-transcribed	240	1.07143	Expression quintile1 A>[CGT] transcribed,T>[ACG] non-transcribed
-7	Expression quintile1	A>[CGT] transcribed,T>[ACG] non-transcribed	252	1.125	Expression quintile1 A>[CGT] transcribed,T>[ACG] non-transcribed
-6	Expression quintile1	A>[CGT] transcribed,T>[ACG] non-transcribed	222	0.991071	Expression quintile1 A>[CGT] transcribed,T>[ACG] non-transcribed
-5	Expression quintile1	A>[CGT] transcribed,T>[ACG] non-transcribed	241	1.07589	Expression quintile1 A>[CGT] transcribed,T>[ACG] non-transcribed
-4	Expression quintile1	A>[CGT] transcribed,T>[ACG] non-transcribed	251	1.12054	Expression quintile1 A>[CGT] transcribed,T>[ACG] non-transcribed
-3	Expression quintile1	A>[CGT] transcribed,T>[ACG] non-transcribed	256	1.14286	Expression quintile1 A>[CGT] transcribed,T>[ACG] non-transcribed
-2	Expression quintile1	A>[CGT] transcribed,T>[ACG] non-transcribed	247	1.10268	Expression quintile1 A>[CGT] transcribed,T>[ACG] non-transcribed
-1	Expression quintile1	A>[CGT] transcribed,T>[ACG] non-transcribed	188	0.839286	Expression quintile1 A>[CGT] transcribed,T>[ACG] non-transcribed
1	Expression quintile1	A>[CGT] transcribed,T>[ACG] non-transcribed	183	0.816964	Expression quintile1 A>[CGT] transcribed,T>[ACG] non-transcribed
2	Expression quintile1	A>[CGT] transcribed,T>[ACG] non-transcribed	182	0.8125	Expression quintile1 A>[CGT] transcribed,T>[ACG] non-transcribed
3	Expression quintile1	A>[CGT] transcribed,T>[ACG] non-transcribed	229	1.02232	Expression quintile1 A>[CGT] transcribed,T>[ACG] non-transcribed
4	Expression quintile1	A>[CGT] transcribed,T>[ACG] non-transcribed	249	1.11161	Expression quintile1 A>[CGT] transcribed,T>[ACG] non-transcribed
5	Expression quintile1	A>[CGT] transcribed,T>[ACG] non-transcribed	244	1.08929	Expression quintile1 A>[CGT] transcribed,T>[ACG] non-transcribed
6	Expression quintile1	A>[CGT] transcribed,T>[ACG] non-transcribed	265	1.18304	Expression quintile1 A>[CGT] transcribed,T>[ACG] non-transcribed
7	Expression quintile1	A>[CGT] transcribed,T>[ACG] non-transcribed	243	1.08482	Expression quintile1 A>[CGT] transcribed,T>[ACG] non-transcribed
8	Expression quintile1	A>[CGT] transcribed,T>[ACG] non-transcribed	223	0.995536	Expression quintile1 A>[CGT] transcribed,T>[ACG] non-transcribed
9	Expression quintile1	A>[CGT] transcribed,T>[ACG] non-transcribed	222	0.991071	Expression quintile1 A>[CGT] transcribed,T>[ACG] non-transcribed
10	Expression quintile1	A>[CGT] transcribed,T>[ACG] non-transcribed	225	1.00446	Expression quintile1 A>[CGT] transcribed,T>[ACG] non-transcribed
-10	Expression quintile2	A>[CGT] transcribed,T>[ACG] non-transcribed	193	1	Expression quintile2 A>[CGT] transcribed,T>[ACG] non-transcribed
-9	Expression quintile2	A>[CGT] transcribed,T>[ACG] non-transcribed	209	1.0829	Expression quintile2 A>[CGT] transcribed,T>[ACG] non-transcribed
-8	Expression quintile2	A>[CGT] transcribed,T>[ACG] non-transcribed	166	0.860104	Expression quintile2 A>[CGT] transcribed,T>[ACG] non-transcribed
-7	Expression quintile2	A>[CGT] transcribed,T>[ACG] non-transcribed	204	1.05699	Expression quintile2 A>[CGT] transcribed,T>[ACG] non-transcribed
-6	Expression quintile2	A>[CGT] transcribed,T>[ACG] non-transcribed	192	0.994819	Expression quintile2 A>[CGT] transcribed,T>[ACG] non-transcribed
-5	Expression quintile2	A>[CGT] transcribed,T>[ACG] non-transcribed	163	0.84456	Expression quintile2 A>[CGT] transcribed,T>[ACG] non-transcribed
-4	Expression quintile2	A>[CGT] transcribed,T>[ACG] non-transcribed	201	1.04145	Expression quintile2 A>[CGT] transcribed,T>[ACG] non-transcribed
-3	Expression quintile2	A>[CGT] transcribed,T>[ACG] non-transcribed	169	0.875648	Expression quintile2 A>[CGT] transcribed,T>[ACG] non-transcribed
-2	Expression quintile2	A>[CGT] transcribed,T>[ACG] non-transcribed	156	0.80829	Expression quintile2 A>[CGT] transcribed,T>[ACG] non-transcribed
-1	Expression quintile2	A>[CGT] transcribed,T>[ACG] non-transcribed	137	0.709845	Expression quintile2 A>[CGT] transcribed,T>[ACG] non-transcribed
1	Expression quintile2	A>[CGT] transcribed,T>[ACG] non-transcribed	128	0.663212	Expression quintile2 A>[CGT] transcribed,T>[ACG] non-transcribed
2	Expression quintile2	A>[CGT] transcribed,T>[ACG] non-transcribed	170	0.880829	Expression quintile2 A>[CGT] transcribed,T>[ACG] non-transcribed
3	Expression quintile2	A>[CGT] transcribed,T>[ACG] non-transcribed	176	0.911917	Expression quintile2 A>[CGT] transcribed,T>[ACG] non-transcribed
4	Expression quintile2	A>[CGT] transcribed,T>[ACG] non-transcribed	230	1.19171	Expression quintile2 A>[CGT] transcribed,T>[ACG] non-transcribed
5	Expression quintile2	A>[CGT] transcribed,T>[ACG] non-transcribed	210	1.08808	Expression quintile2 A>[CGT] transcribed,T>[ACG] non-transcribed
6	Expression quintile2	A>[CGT] transcribed,T>[ACG] non-transcribed	216	1.11917	Expression quintile2 A>[CGT] transcribed,T>[ACG] non-transcribed
7	Expression quintile2	A>[CGT] transcribed,T>[ACG] non-transcribed	215	1.11399	Expression quintile2 A>[CGT] transcribed,T>[ACG] non-transcribed
8	Expression quintile2	A>[CGT] transcribed,T>[ACG] non-transcribed	216	1.11917	Expression quintile2 A>[CGT] transcribed,T>[ACG] non-transcribed
9	Expression quintile2	A>[CGT] transcribed,T>[ACG] non-transcribed	214	1.10881	Expression quintile2 A>[CGT] transcribed,T>[ACG] non-transcribed
10	Expression quintile2	A>[CGT] transcribed,T>[ACG] non-transcribed	198	1.02591	Expression quintile2 A>[CGT] transcribed,T>[ACG] non-transcribed
-10	Expression quintile3	A>[CGT] transcribed,T>[ACG] non-transcribed	179	1	Expression quintile3 A>[CGT] transcribed,T>[ACG] non-transcribed
-9	Expression quintile3	A>[CGT] transcribed,T>[ACG] non-transcribed	174	0.972067	Expression quintile3 A>[CGT] transcribed,T>[ACG] non-transcribed
-8	Expression quintile3	A>[CGT] transcribed,T>[ACG] non-transcribed	157	0.877095	Expression quintile3 A>[CGT] transcribed,T>[ACG] non-transcribed
-7	Expression quintile3	A>[CGT] transcribed,T>[ACG] non-transcribed	209	1.1676	Expression quintile3 A>[CGT] transcribed,T>[ACG] non-transcribed
-6	Expression quintile3	A>[CGT] transcribed,T>[ACG] non-transcribed	197	1.10056	Expression quintile3 A>[CGT] transcribed,T>[ACG] non-transcribed
-5	Expression quintile3	A>[CGT] transcribed,T>[ACG] non-transcribed	164	0.916201	Expression quintile3 A>[CGT] transcribed,T>[ACG] non-transcribed
-4	Expression quintile3	A>[CGT] transcribed,T>[ACG] non-transcribed	162	0.905028	Expression quintile3 A>[CGT] transcribed,T>[ACG] non-transcribed
-3	Expression quintile3	A>[CGT] transcribed,T>[ACG] non-transcribed	125	0.698324	Expression quintile3 A>[CGT] transcribed,T>[ACG] non-transcribed
-2	Expression quintile3	A>[CGT] transcribed,T>[ACG] non-transcribed	144	0.804469	Expression quintile3 A>[CGT] transcribed,T>[ACG] non-transcribed
-1	Expression quintile3	A>[CGT] transcribed,T>[ACG] non-transcribed	104	0.581006	Expression quintile3 A>[CGT] transcribed,T>[ACG] non-transcribed
1	Expression quintile3	A>[CGT] transcribed,T>[ACG] non-transcribed	93	0.519553	Expression quintile3 A>[CGT] transcribed,T>[ACG] non-transcribed
2	Expression quintile3	A>[CGT] transcribed,T>[ACG] non-transcribed	195	1.08939	Expression quintile3 A>[CGT] transcribed,T>[ACG] non-transcribed
3	Expression quintile3	A>[CGT] transcribed,T>[ACG] non-transcribed	218	1.21788	Expression quintile3 A>[CGT] transcribed,T>[ACG] non-transcribed
4	Expression quintile3	A>[CGT] transcribed,T>[ACG] non-transcribed	220	1.22905	Expression quintile3 A>[CGT] transcribed,T>[ACG] non-transcribed
5	Expression quintile3	A>[CGT] transcribed,T>[ACG] non-transcribed	233	1.30168	Expression quintile3 A>[CGT] transcribed,T>[ACG] non-transcribed
6	Expression quintile3	A>[CGT] transcribed,T>[ACG] non-transcribed	243	1.35754	Expression quintile3 A>[CGT] transcribed,T>[ACG] non-transcribed
7	Expression quintile3	A>[CGT] transcribed,T>[ACG] non-transcribed	237	1.32402	Expression quintile3 A>[CGT] transcribed,T>[ACG] non-transcribed
8	Expression quintile3	A>[CGT] transcribed,T>[ACG] non-transcribed	235	1.31285	Expression quintile3 A>[CGT] transcribed,T>[ACG] non-transcribed
9	Expression quintile3	A>[CGT] transcribed,T>[ACG] non-transcribed	211	1.17877	Expression quintile3 A>[CGT] transcribed,T>[ACG] non-transcribed
10	Expression quintile3	A>[CGT] transcribed,T>[ACG] non-transcribed	225	1.25698	Expression quintile3 A>[CGT] transcribed,T>[ACG] non-transcribed
-10	Expression quintile4	A>[CGT] transcribed,T>[ACG] non-transcribed	126	1	Expression quintile4 A>[CGT] transcribed,T>[ACG] non-transcribed
-9	Expression quintile4	A>[CGT] transcribed,T>[ACG] non-transcribed	126	1	Expression quintile4 A>[CGT] transcribed,T>[ACG] non-transcribed
-8	Expression quintile4	A>[CGT] transcribed,T>[ACG] non-transcribed	153	1.21429	Expression quintile4 A>[CGT] transcribed,T>[ACG] non-transcribed
-7	Expression quintile4	A>[CGT] transcribed,T>[ACG] non-transcribed	133	1.05556	Expression quintile4 A>[CGT] transcribed,T>[ACG] non-transcribed
-6	Expression quintile4	A>[CGT] transcribed,T>[ACG] non-transcribed	129	1.02381	Expression quintile4 A>[CGT] transcribed,T>[ACG] non-transcribed
-5	Expression quintile4	A>[CGT] transcribed,T>[ACG] non-transcribed	142	1.12698	Expression quintile4 A>[CGT] transcribed,T>[ACG] non-transcribed
-4	Expression quintile4	A>[CGT] transcribed,T>[ACG] non-transcribed	141	1.11905	Expression quintile4 A>[CGT] transcribed,T>[ACG] non-transcribed
-3	Expression quintile4	A>[CGT] transcribed,T>[ACG] non-transcribed	154	1.22222	Expression quintile4 A>[CGT] transcribed,T>[ACG] non-transcribed
-2	Expression quintile4	A>[CGT] transcribed,T>[ACG] non-transcribed	126	1	Expression quintile4 A>[CGT] transcribed,T>[ACG] non-transcribed
-1	Expression quintile4	A>[CGT] transcribed,T>[ACG] non-transcribed	92	0.730159	Expression quintile4 A>[CGT] transcribed,T>[ACG] non-transcribed
1	Expression quintile4	A>[CGT] transcribed,T>[ACG] non-transcribed	95	0.753968	Expression quintile4 A>[CGT] transcribed,T>[ACG] non-transcribed
2	Expression quintile4	A>[CGT] transcribed,T>[ACG] non-transcribed	173	1.37302	Expression quintile4 A>[CGT] transcribed,T>[ACG] non-transcribed
3	Expression quintile4	A>[CGT] transcribed,T>[ACG] non-transcribed	217	1.72222	Expression quintile4 A>[CGT] transcribed,T>[ACG] non-transcribed
4	Expression quintile4	A>[CGT] transcribed,T>[ACG] non-transcribed	199	1.57937	Expression quintile4 A>[CGT] transcribed,T>[ACG] non-transcribed
5	Expression quintile4	A>[CGT] transcribed,T>[ACG] non-transcribed	194	1.53968	Expression quintile4 A>[CGT] transcribed,T>[ACG] non-transcribed
6	Expression quintile4	A>[CGT] transcribed,T>[ACG] non-transcribed	225	1.78571	Expression quintile4 A>[CGT] transcribed,T>[ACG] non-transcribed
7	Expression quintile4	A>[CGT] transcribed,T>[ACG] non-transcribed	220	1.74603	Expression quintile4 A>[CGT] transcribed,T>[ACG] non-transcribed
8	Expression quintile4	A>[CGT] transcribed,T>[ACG] non-transcribed	204	1.61905	Expression quintile4 A>[CGT] transcribed,T>[ACG] non-transcribed
9	Expression quintile4	A>[CGT] transcribed,T>[ACG] non-transcribed	253	2.00794	Expression quintile4 A>[CGT] transcribed,T>[ACG] non-transcribed
10	Expression quintile4	A>[CGT] transcribed,T>[ACG] non-transcribed	201	1.59524	Expression quintile4 A>[CGT] transcribed,T>[ACG] non-transcribed
-10	Expression quintile5	A>[CGT] transcribed,T>[ACG] non-transcribed	129	1	Expression quintile5 A>[CGT] transcribed,T>[ACG] non-transcribed
-9	Expression quintile5	A>[CGT] transcribed,T>[ACG] non-transcribed	150	1.16279	Expression quintile5 A>[CGT] transcribed,T>[ACG] non-transcribed
-8	Expression quintile5	A>[CGT] transcribed,T>[ACG] non-transcribed	118	0.914729	Expression quintile5 A>[CGT] transcribed,T>[ACG] non-transcribed
-7	Expression quintile5	A>[CGT] transcribed,T>[ACG] non-transcribed	119	0.922481	Expression quintile5 A>[CGT] transcribed,T>[ACG] non-transcribed
-6	Expression quintile5	A>[CGT] transcribed,T>[ACG] non-transcribed	117	0.906977	Expression quintile5 A>[CGT] transcribed,T>[ACG] non-transcribed
-5	Expression quintile5	A>[CGT] transcribed,T>[ACG] non-transcribed	100	0.775194	Expression quintile5 A>[CGT] transcribed,T>[ACG] non-transcribed
-4	Expression quintile5	A>[CGT] transcribed,T>[ACG] non-transcribed	131	1.0155	Expression quintile5 A>[CGT] transcribed,T>[ACG] non-transcribed
-3	Expression quintile5	A>[CGT] transcribed,T>[ACG] non-transcribed	117	0.906977	Expression quintile5 A>[CGT] transcribed,T>[ACG] non-transcribed
-2	Expression quintile5	A>[CGT] transcribed,T>[ACG] non-transcribed	137	1.06202	Expression quintile5 A>[CGT] transcribed,T>[ACG] non-transcribed
-1	Expression quintile5	A>[CGT] transcribed,T>[ACG] non-transcribed	97	0.751938	Expression quintile5 A>[CGT] transcribed,T>[ACG] non-transcribed
1	Expression quintile5	A>[CGT] transcribed,T>[ACG] non-transcribed	110	0.852713	Expression quintile5 A>[CGT] transcribed,T>[ACG] non-transcribed
2	Expression quintile5	A>[CGT] transcribed,T>[ACG] non-transcribed	147	1.13953	Expression quintile5 A>[CGT] transcribed,T>[ACG] non-transcribed
3	Expression quintile5	A>[CGT] transcribed,T>[ACG] non-transcribed	186	1.44186	Expression quintile5 A>[CGT] transcribed,T>[ACG] non-transcribed
4	Expression quintile5	A>[CGT] transcribed,T>[ACG] non-transcribed	202	1.56589	Expression quintile5 A>[CGT] transcribed,T>[ACG] non-transcribed
5	Expression quintile5	A>[CGT] transcribed,T>[ACG] non-transcribed	208	1.6124	Expression quintile5 A>[CGT] transcribed,T>[ACG] non-transcribed
6	Expression quintile5	A>[CGT] transcribed,T>[ACG] non-transcribed	192	1.48837	Expression quintile5 A>[CGT] transcribed,T>[ACG] non-transcribed
7	Expression quintile5	A>[CGT] transcribed,T>[ACG] non-transcribed	146	1.13178	Expression quintile5 A>[CGT] transcribed,T>[ACG] non-transcribed
8	Expression quintile5	A>[CGT] transcribed,T>[ACG] non-transcribed	175	1.35659	Expression quintile5 A>[CGT] transcribed,T>[ACG] non-transcribed
9	Expression quintile5	A>[CGT] transcribed,T>[ACG] non-transcribed	217	1.68217	Expression quintile5 A>[CGT] transcribed,T>[ACG] non-transcribed
10	Expression quintile5	A>[CGT] transcribed,T>[ACG] non-transcribed	175	1.35659	Expression quintile5 A>[CGT] transcribed,T>[ACG] non-transcribed
-10	Expression quintile1	T>[ACG] transcribed,A>[CGT] non-transcribed	235	1	Expression quintile1 T>[ACG] transcribed,A>[CGT] non-transcribed
-9	Expression quintile1	T>[ACG] transcribed,A>[CGT] non-transcribed	229	0.974468	Expression quintile1 T>[ACG] transcribed,A>[CGT] non-transcribed
-8	Expression quintile1	T>[ACG] transcribed,A>[CGT] non-transcribed	245	1.04255	Expression quintile1 T>[ACG] transcribed,A>[CGT] non-transcribed
-7	Expression quintile1	T>[ACG] transcribed,A>[CGT] non-transcribed	275	1.17021	Expression quintile1 T>[ACG] transcribed,A>[CGT] non-transcribed
-6	Expression quintile1	T>[ACG] transcribed,A>[CGT] non-transcribed	238	1.01277	Expression quintile1 T>[ACG] transcribed,A>[CGT] non-transcribed
-5	Expression quintile1	T>[ACG] transcribed,A>[CGT] non-transcribed	260	1.10638	Expression quintile1 T>[ACG] transcribed,A>[CGT] non-transcribed
-4	Expression quintile1	T>[ACG] transcribed,A>[CGT] non-transcribed	244	1.0383	Expression quintile1 T>[ACG] transcribed,A>[CGT] non-transcribed
-3	Expression quintile1	T>[ACG] transcribed,A>[CGT] non-transcribed	241	1.02553	Expression quintile1 T>[ACG] transcribed,A>[CGT] non-transcribed
-2	Expression quintile1	T>[ACG] transcribed,A>[CGT] non-transcribed	250	1.06383	Expression quintile1 T>[ACG] transcribed,A>[CGT] non-transcribed
-1	Expression quintile1	T>[ACG] transcribed,A>[CGT] non-transcribed	216	0.919149	Expression quintile1 T>[ACG] transcribed,A>[CGT] non-transcribed
1	Expression quintile1	T>[ACG] transcribed,A>[CGT] non-transcribed	148	0.629787	Expression quintile1 T>[ACG] transcribed,A>[CGT] non-transcribed
2	Expression quintile1	T>[ACG] transcribed,A>[CGT] non-transcribed	213	0.906383	Expression quintile1 T>[ACG] transcribed,A>[CGT] non-transcribed
3	Expression quintile1	T>[ACG] transcribed,A>[CGT] non-transcribed	223	0.948936	Expression quintile1 T>[ACG] transcribed,A>[CGT] non-transcribed
4	Expression quintile1	T>[ACG] transcribed,A>[CGT] non-transcribed	202	0.859574	Expression quintile1 T>[ACG] transcribed,A>[CGT] non-transcribed
5	Expression quintile1	T>[ACG] transcribed,A>[CGT] non-transcribed	277	1.17872	Expression quintile1 T>[ACG] transcribed,A>[CGT] non-transcribed
6	Expression quintile1	T>[ACG] transcribed,A>[CGT] non-transcribed	269	1.14468	Expression quintile1 T>[ACG] transcribed,A>[CGT] non-transcribed
7	Expression quintile1	T>[ACG] transcribed,A>[CGT] non-transcribed	225	0.957447	Expression quintile1 T>[ACG] transcribed,A>[CGT] non-transcribed
8	Expression quintile1	T>[ACG] transcribed,A>[CGT] non-transcribed	241	1.02553	Expression quintile1 T>[ACG] transcribed,A>[CGT] non-transcribed
9	Expression quintile1	T>[ACG] transcribed,A>[CGT] non-transcribed	257	1.09362	Expression quintile1 T>[ACG] transcribed,A>[CGT] non-transcribed
10	Expression quintile1	T>[ACG] transcribed,A>[CGT] non-transcribed	217	0.923404	Expression quintile1 T>[ACG] transcribed,A>[CGT] non-transcribed
-10	Expression quintile2	T>[ACG] transcribed,A>[CGT] non-transcribed	197	1	Expression quintile2 T>[ACG] transcribed,A>[CGT] non-transcribed
-9	Expression quintile2	T>[ACG] transcribed,A>[CGT] non-transcribed	182	0.923858	Expression quintile2 T>[ACG] transcribed,A>[CGT] non-transcribed
-8	Expression quintile2	T>[ACG] transcribed,A>[CGT] non-transcribed	196	0.994924	Expression quintile2 T>[ACG] transcribed,A>[CGT] non-transcribed
-7	Expression quintile2	T>[ACG] transcribed,A>[CGT] non-transcribed	199	1.01015	Expression quintile2 T>[ACG] transcribed,A>[CGT] non-transcribed
-6	Expression quintile2	T>[ACG] transcribed,A>[CGT] non-transcribed	202	1.02538	Expression quintile2 T>[ACG] transcribed,A>[CGT] non-transcribed
-5	Expression quintile2	T>[ACG] transcribed,A>[CGT] non-transcribed	191	0.969543	Expression quintile2 T>[ACG] transcribed,A>[CGT] non-transcribed
-4	Expression quintile2	T>[ACG] transcribed,A>[CGT] non-transcribed	195	0.989848	Expression quintile2 T>[ACG] transcribed,A>[CGT] non-transcribed
-3	Expression quintile2	T>[ACG] transcribed,A>[CGT] non-transcribed	197	1	Expression quintile2 T>[ACG] transcribed,A>[CGT] non-transcribed
-2	Expression quintile2	T>[ACG] transcribed,A>[CGT] non-transcribed	189	0.959391	Expression quintile2 T>[ACG] transcribed,A>[CGT] non-transcribed
-1	Expression quintile2	T>[ACG] transcribed,A>[CGT] non-transcribed	108	0.548223	Expression quintile2 T>[ACG] transcribed,A>[CGT] non-transcribed
1	Expression quintile2	T>[ACG] transcribed,A>[CGT] non-transcribed	112	0.568528	Expression quintile2 T>[ACG] transcribed,A>[CGT] non-transcribed
2	Expression quintile2	T>[ACG] transcribed,A>[CGT] non-transcribed	109	0.553299	Expression quintile2 T>[ACG] transcribed,A>[CGT] non-transcribed
3	Expression quintile2	T>[ACG] transcribed,A>[CGT] non-transcribed	119	0.604061	Expression quintile2 T>[ACG] transcribed,A>[CGT] non-transcribed
4	Expression quintile2	T>[ACG] transcribed,A>[CGT] non-transcribed	145	0.736041	Expression quintile2 T>[ACG] transcribed,A>[CGT] non-transcribed
5	Expression quintile2	T>[ACG] transcribed,A>[CGT] non-transcribed	172	0.873096	Expression quintile2 T>[ACG] transcribed,A>[CGT] non-transcribed
6	Expression quintile2	T>[ACG] transcribed,A>[CGT] non-transcribed	140	0.71066	Expression quintile2 T>[ACG] transcribed,A>[CGT] non-transcribed
7	Expression quintile2	T>[ACG] transcribed,A>[CGT] non-transcribed	129	0.654822	Expression quintile2 T>[ACG] transcribed,A>[CGT] non-transcribed
8	Expression quintile2	T>[ACG] transcribed,A>[CGT] non-transcribed	128	0.649746	Expression quintile2 T>[ACG] transcribed,A>[CGT] non-transcribed
9	Expression quintile2	T>[ACG] transcribed,A>[CGT] non-transcribed	169	0.857868	Expression quintile2 T>[ACG] transcribed,A>[CGT] non-transcribed
10	Expression quintile2	T>[ACG] transcribed,A>[CGT] non-transcribed	140	0.71066	Expression quintile2 T>[ACG] transcribed,A>[CGT] non-transcribed
-10	Expression quintile3	T>[ACG] transcribed,A>[CGT] non-transcribed	201	1	Expression quintile3 T>[ACG] transcribed,A>[CGT] non-transcribed
-9	Expression quintile3	T>[ACG] transcribed,A>[CGT] non-transcribed	215	1.06965	Expression quintile3 T>[ACG] transcribed,A>[CGT] non-transcribed
-8	Expression quintile3	T>[ACG] transcribed,A>[CGT] non-transcribed	189	0.940299	Expression quintile3 T>[ACG] transcribed,A>[CGT] non-transcribed
-7	Expression quintile3	T>[ACG] transcribed,A>[CGT] non-transcribed	190	0.945274	Expression quintile3 T>[ACG] transcribed,A>[CGT] non-transcribed
-6	Expression quintile3	T>[ACG] transcribed,A>[CGT] non-transcribed	189	0.940299	Expression quintile3 T>[ACG] transcribed,A>[CGT] non-transcribed
-5	Expression quintile3	T>[ACG] transcribed,A>[CGT] non-transcribed	200	0.995025	Expression quintile3 T>[ACG] transcribed,A>[CGT] non-transcribed
-4	Expression quintile3	T>[ACG] transcribed,A>[CGT] non-transcribed	192	0.955224	Expression quintile3 T>[ACG] transcribed,A>[CGT] non-transcribed
-3	Expression quintile3	T>[ACG] transcribed,A>[CGT] non-transcribed	193	0.960199	Expression quintile3 T>[ACG] transcribed,A>[CGT] non-transcribed
-2	Expression quintile3	T>[ACG] transcribed,A>[CGT] non-transcribed	184	0.915423	Expression quintile3 T>[ACG] transcribed,A>[CGT] non-transcribed
-1	Expression quintile3	T>[ACG] transcribed,A>[CGT] non-transcribed	121	0.60199	Expression quintile3 T>[ACG] transcribed,A>[CGT] non-transcribed
1	Expression quintile3	T>[ACG] transcribed,A>[CGT] non-transcribed	71	0.353234	Expression quintile3 T>[ACG] transcribed,A>[CGT] non-transcribed
2	Expression quintile3	T>[ACG] transcribed,A>[CGT] non-transcribed	62	0.308458	Expression quintile3 T>[ACG] transcribed,A>[CGT] non-transcribed
3	Expression quintile3	T>[ACG] transcribed,A>[CGT] non-transcribed	58	0.288557	Expression quintile3 T>[ACG] transcribed,A>[CGT] non-transcribed
4	Expression quintile3	T>[ACG] transcribed,A>[CGT] non-transcribed	80	0.39801	Expression quintile3 T>[ACG] transcribed,A>[CGT] non-transcribed
5	Expression quintile3	T>[ACG] transcribed,A>[CGT] non-transcribed	72	0.358209	Expression quintile3 T>[ACG] transcribed,A>[CGT] non-transcribed
6	Expression quintile3	T>[ACG] transcribed,A>[CGT] non-transcribed	107	0.532338	Expression quintile3 T>[ACG] transcribed,A>[CGT] non-transcribed
7	Expression quintile3	T>[ACG] transcribed,A>[CGT] non-transcribed	83	0.412935	Expression quintile3 T>[ACG] transcribed,A>[CGT] non-transcribed
8	Expression quintile3	T>[ACG] transcribed,A>[CGT] non-transcribed	98	0.487562	Expression quintile3 T>[ACG] transcribed,A>[CGT] non-transcribed
9	Expression quintile3	T>[ACG] transcribed,A>[CGT] non-transcribed	76	0.378109	Expression quintile3 T>[ACG] transcribed,A>[CGT] non-transcribed
10	Expression quintile3	T>[ACG] transcribed,A>[CGT] non-transcribed	85	0.422886	Expression quintile3 T>[ACG] transcribed,A>[CGT] non-transcribed
-10	Expression quintile4	T>[ACG] transcribed,A>[CGT] non-transcribed	179	1	Expression quintile4 T>[ACG] transcribed,A>[CGT] non-transcribed
-9	Expression quintile4	T>[ACG] transcribed,A>[CGT] non-transcribed	161	0.899441	Expression quintile4 T>[ACG] transcribed,A>[CGT] non-transcribed
-8	Expression quintile4	T>[ACG] transcribed,A>[CGT] non-transcribed	178	0.994413	Expression quintile4 T>[ACG] transcribed,A>[CGT] non-transcribed
-7	Expression quintile4	T>[ACG] transcribed,A>[CGT] non-transcribed	194	1.0838	Expression quintile4 T>[ACG] transcribed,A>[CGT] non-transcribed
-6	Expression quintile4	T>[ACG] transcribed,A>[CGT] non-transcribed	198	1.10615	Expression quintile4 T>[ACG] transcribed,A>[CGT] non-transcribed
-5	Expression quintile4	T>[ACG] transcribed,A>[CGT] non-transcribed	160	0.893855	Expression quintile4 T>[ACG] transcribed,A>[CGT] non-transcribed
-4	Expression quintile4	T>[ACG] transcribed,A>[CGT] non-transcribed	179	1	Expression quintile4 T>[ACG] transcribed,A>[CGT] non-transcribed
-3	Expression quintile4	T>[ACG] transcribed,A>[CGT] non-transcribed	146	0.815642	Expression quintile4 T>[ACG] transcribed,A>[CGT] non-transcribed
-2	Expression quintile4	T>[ACG] transcribed,A>[CGT] non-transcribed	174	0.972067	Expression quintile4 T>[ACG] transcribed,A>[CGT] non-transcribed
-1	Expression quintile4	T>[ACG] transcribed,A>[CGT] non-transcribed	134	0.748603	Expression quintile4 T>[ACG] transcribed,A>[CGT] non-transcribed
1	Expression quintile4	T>[ACG] transcribed,A>[CGT] non-transcribed	67	0.374302	Expression quintile4 T>[ACG] transcribed,A>[CGT] non-transcribed
2	Expression quintile4	T>[ACG] transcribed,A>[CGT] non-transcribed	60	0.335196	Expression quintile4 T>[ACG] transcribed,A>[CGT] non-transcribed
3	Expression quintile4	T>[ACG] transcribed,A>[CGT] non-transcribed	59	0.329609	Expression quintile4 T>[ACG] transcribed,A>[CGT] non-transcribed
4	Expression quintile4	T>[ACG] transcribed,A>[CGT] non-transcribed	65	0.363128	Expression quintile4 T>[ACG] transcribed,A>[CGT] non-transcribed
5	Expression quintile4	T>[ACG] transcribed,A>[CGT] non-transcribed	66	0.368715	Expression quintile4 T>[ACG] transcribed,A>[CGT] non-transcribed
6	Expression quintile4	T>[ACG] transcribed,A>[CGT] non-transcribed	70	0.391061	Expression quintile4 T>[ACG] transcribed,A>[CGT] non-transcribed
7	Expression quintile4	T>[ACG] transcribed,A>[CGT] non-transcribed	54	0.301676	Expression quintile4 T>[ACG] transcribed,A>[CGT] non-transcribed
8	Expression quintile4	T>[ACG] transcribed,A>[CGT] non-transcribed	62	0.346369	Expression quintile4 T>[ACG] transcribed,A>[CGT] non-transcribed
9	Expression quintile4	T>[ACG] transcribed,A>[CGT] non-transcribed	66	0.368715	Expression quintile4 T>[ACG] transcribed,A>[CGT] non-transcribed
10	Expression quintile4	T>[ACG] transcribed,A>[CGT] non-transcribed	73	0.407821	Expression quintile4 T>[ACG] transcribed,A>[CGT] non-transcribed
-10	Expression quintile5	T>[ACG] transcribed,A>[CGT] non-transcribed	145	1	Expression quintile5 T>[ACG] transcribed,A>[CGT] non-transcribed
-9	Expression quintile5	T>[ACG] transcribed,A>[CGT] non-transcribed	158	1.08966	Expression quintile5 T>[ACG] transcribed,A>[CGT] non-transcribed
-8	Expression quintile5	T>[ACG] transcribed,A>[CGT] non-transcribed	139	0.958621	Expression quintile5 T>[ACG] transcribed,A>[CGT] non-transcribed
-7	Expression quintile5	T>[ACG] transcribed,A>[CGT] non-transcribed	147	1.01379	Expression quintile5 T>[ACG] transcribed,A>[CGT] non-transcribed
-6	Expression quintile5	T>[ACG] transcribed,A>[CGT] non-transcribed	158	1.08966	Expression quintile5 T>[ACG] transcribed,A>[CGT] non-transcribed
-5	Expression quintile5	T>[ACG] transcribed,A>[CGT] non-transcribed	126	0.868966	Expression quintile5 T>[ACG] transcribed,A>[CGT] non-transcribed
-4	Expression quintile5	T>[ACG] transcribed,A>[CGT] non-transcribed	162	1.11724	Expression quintile5 T>[ACG] transcribed,A>[CGT] non-transcribed
-3	Expression quintile5	T>[ACG] transcribed,A>[CGT] non-transcribed	155	1.06897	Expression quintile5 T>[ACG] transcribed,A>[CGT] non-transcribed
-2	Expression quintile5	T>[ACG] transcribed,A>[CGT] non-transcribed	130	0.896552	Expression quintile5 T>[ACG] transcribed,A>[CGT] non-transcribed
-1	Expression quintile5	T>[ACG] transcribed,A>[CGT] non-transcribed	120	0.827586	Expression quintile5 T>[ACG] transcribed,A>[CGT] non-transcribed
1	Expression quintile5	T>[ACG] transcribed,A>[CGT] non-transcribed	79	0.544828	Expression quintile5 T>[ACG] transcribed,A>[CGT] non-transcribed
2	Expression quintile5	T>[ACG] transcribed,A>[CGT] non-transcribed	47	0.324138	Expression quintile5 T>[ACG] transcribed,A>[CGT] non-transcribed
3	Expression quintile5	T>[ACG] transcribed,A>[CGT] non-transcribed	58	0.4	Expression quintile5 T>[ACG] transcribed,A>[CGT] non-transcribed
4	Expression quintile5	T>[ACG] transcribed,A>[CGT] non-transcribed	54	0.372414	Expression quintile5 T>[ACG] transcribed,A>[CGT] non-transcribed
5	Expression quintile5	T>[ACG] transcribed,A>[CGT] non-transcribed	58	0.4	Expression quintile5 T>[ACG] transcribed,A>[CGT] non-transcribed
6	Expression quintile5	T>[ACG] transcribed,A>[CGT] non-transcribed	42	0.289655	Expression quintile5 T>[ACG] transcribed,A>[CGT] non-transcribed
7	Expression quintile5	T>[ACG] transcribed,A>[CGT] non-transcribed	58	0.4	Expression quintile5 T>[ACG] transcribed,A>[CGT] non-transcribed
8	Expression quintile5	T>[ACG] transcribed,A>[CGT] non-transcribed	61	0.42069	Expression quintile5 T>[ACG] transcribed,A>[CGT] non-transcribed
9	Expression quintile5	T>[ACG] transcribed,A>[CGT] non-transcribed	72	0.496552	Expression quintile5 T>[ACG] transcribed,A>[CGT] non-transcribed
10	Expression quintile5	T>[ACG] transcribed,A>[CGT] non-transcribed	67	0.462069	Expression quintile5 T>[ACG] transcribed,A>[CGT] non-transcribed

## Sheet: Olafsson_SourceData_Fig3d
Bin	Mutation_count	AT_sites	TA_sites	Mutation_Rate	scaled
1	10299	4737607	4023938	0.00117548	1
2	30117	14132411	12001402	0.00115242	0.980382
3	23823	12692643	10770892	0.00101532	0.863749
4	19893	12453524	10627002	0.000861895	0.733228
5	16249	11916145	10292145	0.000731664	0.622438
6	14034	10580807	9211178	0.000709075	0.603222
7	12397	9792107	8586284	0.000674542	0.573844
8	9956	8059024	7027950	0.000659907	0.561394
9	6613	5530949	4815746	0.000639141	0.543728
10	3719	3132185	2682653	0.000639571	0.544093

## Sheet: Olafsson_SourceData_Fig3e
type	sig	ratio_by_background	Reference
Nonsense	Psoralen	0.925516	Uniform mutation rate
Missense	Psoralen	0.981532	Uniform mutation rate
Synonymous	Psoralen	1.02515	Uniform mutation rate
Splice Site	Psoralen	1.37095	Uniform mutation rate
Nonsense	SBS1	0.759479	Uniform mutation rate
Missense	SBS1	0.844527	Uniform mutation rate
Synonymous	SBS1	1.63008	Uniform mutation rate
Splice Site	SBS1	0.526945	Uniform mutation rate
Nonsense	SBS5	0.833933	Uniform mutation rate
Missense	SBS5	0.9602	Uniform mutation rate
Synonymous	SBS5	1.17306	Uniform mutation rate
Splice Site	SBS5	0.935981	Uniform mutation rate
Nonsense	SBS7a	1.02878	Uniform mutation rate
Missense	SBS7a	0.926006	Uniform mutation rate
Synonymous	SBS7a	1.28253	Uniform mutation rate
Splice Site	SBS7a	0.705559	Uniform mutation rate
Nonsense	SBS7b	0.830088	Uniform mutation rate
Missense	SBS7b	0.883982	Uniform mutation rate
Synonymous	SBS7b	1.40917	Uniform mutation rate
Splice Site	SBS7b	1.08099	Uniform mutation rate
Nonsense	Psoralen	1.11496	SBS7b
Missense	Psoralen	1.11035	SBS7b
Synonymous	Psoralen	0.727482	SBS7b
Splice Site	Psoralen	1.26823	SBS7b
Nonsense	SBS1	0.914938	SBS7b
Missense	SBS1	0.955366	SBS7b
Synonymous	SBS1	1.15677	SBS7b
Splice Site	SBS1	0.487466	SBS7b
Nonsense	SBS5	1.00463	SBS7b
Missense	SBS5	1.08622	SBS7b
Synonymous	SBS5	0.832445	SBS7b
Splice Site	SBS5	0.865856	SBS7b
Nonsense	SBS7a	1.23936	SBS7b
Missense	SBS7a	1.04754	SBS7b
Synonymous	SBS7a	0.910133	SBS7b
Splice Site	SBS7a	0.652698	SBS7b
Nonsense	SBS7b	1	SBS7b
Missense	SBS7b	1	SBS7b
Synonymous	SBS7b	1	SBS7b
Splice Site	SBS7b	1	SBS7b

## Sheet: Olafsson_SourceData_Fig3f
Patient.ID	Age_at_sampling	MedianVAF	labels
patient01	48	0.230249	Signature not seen
patient02	44	0.208333	Signature not seen
patient03	62	0.30303	Signature not seen
patient04	39	0.196164	Signature not seen
patient05	61	0.181818	Signature not seen
patient06	48	0.214286	Psoralen signature seen
patient07	25	0.149223	Signature not seen
patient08	77	0.469988	Psoralen signature seen
patient09	NA	0.285714	Signature not seen
patient10	44	0.206897	Signature not seen
patient100	45	0.235294	Signature not seen
patient101	46	0.193548	Signature not seen
patient102	57	0.436508	Signature not seen
patient103	67	0.379808	Signature not seen
patient104	60	0.327869	Psoralen signature seen
patient105	20	0.192278	Psoralen signature seen
patient106	55	0.413793	Psoralen signature seen
patient107	28	0.25	Signature not seen
patient108	20	0.226475	Signature not seen
patient109	27	0.285714	Signature not seen
patient11	46	0.222332	Signature not seen
patient110	35	0.207143	Signature not seen
patient111	52	0.25	Signature not seen
patient112	27	0.246748	Signature not seen
patient113	63	0.326441	Signature not seen
patient114	79	0.350877	Signature not seen
patient115	40	0.307692	Signature not seen
patient116	67	0.4	Signature not seen
patient117	49	0.235294	Signature not seen
patient12	33	0.253201	Signature not seen
patient13	NA	0.166667	Signature not seen
patient14	71	0.368173	Psoralen signature seen
patient16	60	0.295455	Signature not seen
patient17	59	0.337349	Signature not seen
patient18	27	0.269854	Psoralen signature seen
patient19	18	0.159091	Signature not seen
patient20	52	0.202381	Signature not seen
patient21	60	0.375	Psoralen signature seen
patient22	55	0.264616	Signature not seen
patient23	31	0.210526	Signature not seen
patient24	63	0.299107	Psoralen signature seen
patient26	61	0.186607	Signature not seen
patient27	46	0.449495	Psoralen signature seen
patient28	20	0.250654	Signature not seen
patient29	39	0.1875	Signature not seen
patient30	34	0.25431	Signature not seen
patient31	53	0.288312	Signature not seen
patient32	71	0.210526	Signature not seen
patient34	63	0.38809	Psoralen signature seen
patient36	19	0.217391	Signature not seen
patient37	24	0.194335	Signature not seen
patient38	25	0.234314	Signature not seen
patient39	31	0.26303	Signature not seen
patient40	59	0.307692	Signature not seen
patient41	67	0.374801	Signature not seen
patient42	49	0.204861	Signature not seen
patient43	26	0.168377	Signature not seen
patient44	NA	0.454545	Psoralen signature seen
patient46	35	0.265777	Signature not seen
patient47	66	0.272727	Signature not seen
patient48	72	0.253937	Signature not seen
patient49	52	0.400658	Psoralen signature seen
patient50	NA	0.291667	Signature not seen
patient51	57	0.264286	Signature not seen
patient52	39	0.24569	Signature not seen
patient53	36	0.25	Signature not seen
patient55	53	0.275	Signature not seen
patient56	59	0.287746	Psoralen signature seen
patient57	29	0.307692	Signature not seen
patient58	NA	0.214286	Signature not seen
patient59	33	0.327444	Signature not seen
patient60	24	0.256007	Signature not seen
patient61	26	0.271622	Signature not seen
patient62	34	0.15	Signature not seen
patient63	48	0.357143	Signature not seen
patient64	44	0.24	Psoralen signature seen
patient65	56	0.239737	Signature not seen
patient66	28	0.23913	Signature not seen
patient67	23	0.3	Signature not seen
patient68	62	0.352115	Signature not seen
patient69	62	0.307692	Psoralen signature seen
patient70	51	0.235294	Signature not seen
patient71	32	0.216063	Signature not seen
patient72	67	0.358849	Signature not seen
patient73	42	0.385714	Signature not seen
patient74	53	0.240832	Signature not seen
patient75	69	0.403617	Signature not seen
patient76	31	0.230769	Psoralen signature seen
patient77	61	0.333333	Signature not seen
patient78	54	0.452606	Signature not seen
patient79	25	0.233718	Signature not seen
patient80	64	0.238836	Signature not seen
patient81	43	0.259259	Signature not seen
patient82	52	0.25	Psoralen signature seen
patient83	54	0.4	Signature not seen
patient84	53	0.375	Psoralen signature seen
patient85	33	0.1875	Signature not seen
patient86	62	0.217391	Signature not seen
patient87	39	0.210526	Signature not seen
patient88	82	0.318841	Signature not seen
patient89	64	0.350676	Psoralen signature seen
patient90	53	0.377976	Psoralen signature seen
patient91	65	0.266154	Signature not seen
patient92	33	0.238636	Psoralen signature seen
patient93	41	0.4	Psoralen signature seen
patient94	25	0.166667	Signature not seen
patient95	42	0.280715	Signature not seen
patient96	88	0.307692	Signature not seen
patient97	33	0.25	Signature not seen
patient98	31	0.278424	Signature not seen
patient99	54	0.234234	Psoralen signature seen
