# Supplementary material for: Effects of psoriasis and psoralen exposure on the somatic mutation landscape of the skin
Source: Nat Genet. 2023 Oct 26;55(11):1892–900. doi: 10.1038/s41588-023-01545-1 (PMC10632143; doi:10.1038/s41588-023-01545-1)
Supplement: Supplementary file 8 — Mutation counts, dN/dS estimates and fraction of mutated cells for genes and pathways. [file 41588_2023_1545_MOESM8_ESM.xlsx]

## Sheet: Olafsson_SourceData_Fig4a
Var1	Var2	Freq
CHEK2	Nonsense	4
EEF1A1	Nonsense	1
FAT1	Nonsense	59
GXYLT1	Nonsense	5
NOTCH1	Nonsense	39
NOTCH2	Nonsense	12
PPM1D	Nonsense	20
TP53	Nonsense	7
ZFP36L2	Nonsense	1
CHEK2	Splice	4
EEF1A1	Splice	2
FAT1	Splice	20
GXYLT1	Splice	3
NOTCH1	Splice	34
NOTCH2	Splice	4
PPM1D	Splice	0
TP53	Splice	2
ZFP36L2	Splice	0
CHEK2	Missense	17
EEF1A1	Missense	14
FAT1	Missense	63
GXYLT1	Missense	7
NOTCH1	Missense	136
NOTCH2	Missense	37
PPM1D	Missense	0
TP53	Missense	35
ZFP36L2	Missense	16
CHEK2	Indel	0
EEF1A1	Indel	1
FAT1	Indel	29
GXYLT1	Indel	0
NOTCH1	Indel	12
NOTCH2	Indel	6
PPM1D	Indel	2
TP53	Indel	1
ZFP36L2	Indel	4
CHEK2	Synonymous	1
EEF1A1	Synonymous	4
FAT1	Synonymous	13
GXYLT1	Synonymous	0
NOTCH1	Synonymous	15
NOTCH2	Synonymous	7
PPM1D	Synonymous	1
TP53	Synonymous	1
ZFP36L2	Synonymous	6

## Sheet: Olafsson_SourceData_Fig4b
gene_name	variable	value
NOTCH1	Missense	7.07937
FAT1	Missense	1.72964
PPM1D	Missense	0
TP53	Missense	8.88856
NOTCH2	Missense	3.14091
CHEK2	Missense	5.78237
GXYLT1	Missense	3.92749
ZFP36L2	Missense	4.24458
EEF1A1	Missense	4.55687
NOTCH1	Nonsense+Splice	54.4014
FAT1	Nonsense+Splice	31.5792
PPM1D	Nonsense+Splice	54.0608
TP53	Nonsense+Splice	19.5771
NOTCH2	Nonsense+Splice	9.54248
CHEK2	Nonsense+Splice	16.5317
GXYLT1	Nonsense+Splice	26.4641
ZFP36L2	Nonsense+Splice	12.069
EEF1A1	Nonsense+Splice	8.63745
NOTCH1	Indels	19.7956
FAT1	Indels	22.7923
PPM1D	Indels	8.77161
TP53	Indels	20.9686
NOTCH2	Indels	10.379
CHEK2	Indels	0
GXYLT1	Indels	5.70335
ZFP36L2	Indels	16.9345
EEF1A1	Indels	5.4724
NOTCH1	DBS	7.0588
FAT1	DBS	3.34624
PPM1D	DBS	9.11047
TP53	DBS	17.315
NOTCH2	DBS	5.28907
CHEK2	DBS	4.9786
GXYLT1	DBS	0
ZFP36L2	DBS	2.65069
EEF1A1	DBS	8.87623

## Sheet: Olafsson_SourceData_Fig4c
omega	MLEs	lowbd	highbd	P	pathway	q
Missense	2.21221	1.72609	2.83525	3.57458e-10	Normal skin/SCCs	3.93204e-09
Nonsense	15.1479	11.4118	20.1071	6.3695e-79	Normal skin/SCCs	1.40129e-77
Missense	1.35218	0.948195	1.92829	0.0956731	BCCs	0.263101
Nonsense	2.05232	1.05797	3.9812	0.0334486	BCCs	0.147174
Missense	1.34424	1.02763	1.7584	0.0308627	Psoriasis GWAS hits	0.147174
Nonsense	0.919043	0.443607	1.90403	0.820296	Psoriasis GWAS hits	0.912803
Missense	0.914616	0.719519	1.16261	0.465932	IL17	0.695964
Nonsense	0.770691	0.403252	1.47294	0.430607	IL17	0.695964
Missense	1.07203	0.788234	1.45802	0.65753	IL12/23	0.904104
Nonsense	1.27613	0.654142	2.48954	0.474521	IL12/23	0.695964
Missense	0.96578	0.726213	1.28438	0.810815	TNF	0.912803
Nonsense	0.926895	0.463857	1.85216	0.82982	TNF	0.912803
Missense	0.789725	0.6364	0.979991	0.0320739	IL36/MyD88	0.147174
Nonsense	0.697201	0.386622	1.25727	0.230554	IL36/MyD88	0.461109
Missense	1.134	0.925165	1.38999	0.225913	IFNg	0.461109
Nonsense	0.996198	0.602668	1.6467	0.988149	IFNg	0.988149
Missense	1.01285	0.91916	1.11608	0.796593	MHC-class I	0.912803
Nonsense	1.23488	1.00405	1.51876	0.0456871	MHC-class I	0.167519
Missense	0.901203	0.778305	1.04351	0.164332	TLR	0.401701
Nonsense	0.665708	0.438824	1.0099	0.0556652	TLR	0.174948
Missense	1.25603	0.849395	1.85733	0.253404	IBD mucosa	0.464574
Nonsense	0.981474	0.349255	2.75813	0.971704	IBD mucosa	0.988149

## Sheet: Olafsson_SourceData_Fig4d
type	variable	value
Lesional	NOTCH1	0.279351
Lesional	NOTCH1	0.0867639
Lesional	NOTCH1	0.000501156
Lesional	NOTCH1	0
Lesional	NOTCH1	0.182514
Lesional	NOTCH1	0.193964
Lesional	NOTCH1	0
Lesional	NOTCH1	0.268739
Lesional	NOTCH1	0.00101516
Lesional	NOTCH1	0
Lesional	NOTCH1	0.415808
Lesional	NOTCH1	0.108531
Lesional	NOTCH1	0
Lesional	NOTCH1	0.560691
Lesional	NOTCH1	0
Lesional	NOTCH1	0.0137732
Lesional	NOTCH1	0
Lesional	NOTCH1	0
Lesional	NOTCH1	0.417928
Lesional	NOTCH1	0.0963876
Lesional	NOTCH1	0
Lesional	NOTCH1	0.106648
Lesional	NOTCH1	0
Lesional	NOTCH1	0.311274
Lesional	NOTCH1	0.368222
Lesional	NOTCH1	0.241146
Lesional	NOTCH1	0
Lesional	NOTCH1	0.0208412
Lesional	NOTCH1	0.0472129
Lesional	NOTCH1	0.000204618
Lesional	NOTCH1	0.15737
Lesional	NOTCH1	0.247874
Lesional	NOTCH1	0.170584
Lesional	NOTCH1	0.303302
Lesional	NOTCH1	0.0732083
Lesional	NOTCH1	0.16621
Lesional	NOTCH1	0.493279
Lesional	NOTCH1	0.223974
Lesional	NOTCH1	0
Lesional	NOTCH1	0.222346
Lesional	NOTCH1	0.000360178
Lesional	NOTCH1	0
Lesional	NOTCH1	0.000858477
Lesional	NOTCH1	0.20915
Lesional	NOTCH1	0
Lesional	NOTCH1	0.000217598
Lesional	NOTCH1	0.264655
Lesional	NOTCH1	0.0396743
Lesional	NOTCH1	0
Lesional	NOTCH1	0
Lesional	NOTCH1	0
Lesional	NOTCH1	0.00104272
Lesional	NOTCH1	0.31071
Lesional	NOTCH1	0.31057
Lesional	NOTCH1	0.00104314
Lesional	NOTCH1	0
Lesional	NOTCH1	0.447907
Lesional	NOTCH1	0.261619
Lesional	NOTCH1	0.0968149
Lesional	NOTCH1	0
Lesional	NOTCH1	0.589923
Lesional	NOTCH1	0
Lesional	NOTCH1	0.0137977
Lesional	NOTCH1	0.257907
Lesional	NOTCH1	0.0516943
Lesional	NOTCH1	0
Lesional	NOTCH1	0.26353
Lesional	NOTCH1	0.167833
Lesional	NOTCH1	0.000356632
Lesional	NOTCH1	0
Lesional	NOTCH1	0
Lesional	NOTCH1	0.244497
Lesional	NOTCH1	0.000189511
Lesional	NOTCH1	0.185402
Lesional	NOTCH1	0
Lesional	NOTCH1	0.020539
Lesional	NOTCH1	0.407542
Lesional	NOTCH1	0
Lesional	NOTCH1	0.133272
Lesional	NOTCH1	0.148763
Lesional	NOTCH1	0.285661
Lesional	NOTCH1	0.495393
Lesional	NOTCH1	0.223756
Lesional	NOTCH1	0
Lesional	NOTCH1	0.253958
Lesional	NOTCH1	0.0317178
Lesional	NOTCH1	0
Lesional	NOTCH1	0.408978
Lesional	NOTCH1	0
Lesional	NOTCH1	0.239366
Lesional	NOTCH1	0.170287
Lesional	NOTCH1	0.11488
Lesional	NOTCH1	0.0382517
Lesional	NOTCH1	0.167749
Lesional	NOTCH1	0.0506662
Lesional	NOTCH1	0.0891052
Lesional	NOTCH1	0
Lesional	NOTCH1	0.0566435
Lesional	NOTCH1	0.488693
Lesional	NOTCH1	0.000595048
Lesional	NOTCH1	0.000948971
Lesional	NOTCH1	0
Lesional	NOTCH1	0.228006
Lesional	NOTCH1	0.439579
Lesional	NOTCH1	0
Lesional	NOTCH1	0.0216883
Lesional	NOTCH1	0.23135
Non-Lesional	NOTCH1	0.330438
Non-Lesional	NOTCH1	0.132694
Non-Lesional	NOTCH1	0.154028
Non-Lesional	NOTCH1	0
Non-Lesional	NOTCH1	0.169085
Non-Lesional	NOTCH1	0.000920206
Non-Lesional	NOTCH1	0
Non-Lesional	NOTCH1	0.740546
Non-Lesional	NOTCH1	0.486288
Non-Lesional	NOTCH1	0
Non-Lesional	NOTCH1	0.00103708
Non-Lesional	NOTCH1	0.000811067
Non-Lesional	NOTCH1	0
Non-Lesional	NOTCH1	0.00547459
Non-Lesional	NOTCH1	0
Non-Lesional	NOTCH1	0.264645
Non-Lesional	NOTCH1	0
Non-Lesional	NOTCH1	0
Non-Lesional	NOTCH1	0.00318328
Non-Lesional	NOTCH1	0.00386851
Non-Lesional	NOTCH1	0
Non-Lesional	NOTCH1	0.000373737
Non-Lesional	NOTCH1	0
Non-Lesional	NOTCH1	0.928161
Non-Lesional	NOTCH1	0.381271
Non-Lesional	NOTCH1	0.000559999
Non-Lesional	NOTCH1	0
Non-Lesional	NOTCH1	0.16954
Non-Lesional	NOTCH1	0.000772495
Non-Lesional	NOTCH1	0.133755
Non-Lesional	NOTCH1	0.00199412
Non-Lesional	NOTCH1	0.00155223
Non-Lesional	NOTCH1	0.580461
Non-Lesional	NOTCH1	0.00128086
Non-Lesional	NOTCH1	0.00169636
Non-Lesional	NOTCH1	0.00204677
Non-Lesional	NOTCH1	0.00236663
Non-Lesional	NOTCH1	0.187096
Non-Lesional	NOTCH1	0
Non-Lesional	NOTCH1	0.893269
Non-Lesional	NOTCH1	0.00104096
Non-Lesional	NOTCH1	0
Non-Lesional	NOTCH1	0.000605696
Non-Lesional	NOTCH1	0.206081
Non-Lesional	NOTCH1	0
Non-Lesional	NOTCH1	0.0338989
Non-Lesional	NOTCH1	0.0400575
Non-Lesional	NOTCH1	0.240276
Non-Lesional	NOTCH1	0
Non-Lesional	NOTCH1	0
Non-Lesional	NOTCH1	0
Non-Lesional	NOTCH1	0.211802
Non-Lesional	NOTCH1	0.00240489
Non-Lesional	NOTCH1	0.000599648
Non-Lesional	NOTCH1	0.000388421
Non-Lesional	NOTCH1	0
Non-Lesional	NOTCH1	0.737937
Non-Lesional	NOTCH1	0.392434
Non-Lesional	NOTCH1	0.00148453
Non-Lesional	NOTCH1	0
Non-Lesional	NOTCH1	0.979386
Non-Lesional	NOTCH1	0
Non-Lesional	NOTCH1	0.000317231
Non-Lesional	NOTCH1	0.00341203
Non-Lesional	NOTCH1	0.000542278
Non-Lesional	NOTCH1	0
Non-Lesional	NOTCH1	0.00553854
Non-Lesional	NOTCH1	0.00197238
Non-Lesional	NOTCH1	0.000448254
Non-Lesional	NOTCH1	0
Non-Lesional	NOTCH1	0
Non-Lesional	NOTCH1	0.200674
Non-Lesional	NOTCH1	0.0886359
Non-Lesional	NOTCH1	0.0015477
Non-Lesional	NOTCH1	0
Non-Lesional	NOTCH1	0.000201122
Non-Lesional	NOTCH1	0.00220546
Non-Lesional	NOTCH1	0
Non-Lesional	NOTCH1	0.0025498
Non-Lesional	NOTCH1	0.00061936
Non-Lesional	NOTCH1	0.00309848
Non-Lesional	NOTCH1	0.389983
Non-Lesional	NOTCH1	0.000619422
Non-Lesional	NOTCH1	0
Non-Lesional	NOTCH1	0.241102
Non-Lesional	NOTCH1	0.000455271
Non-Lesional	NOTCH1	0
Non-Lesional	NOTCH1	0.000789792
Non-Lesional	NOTCH1	0
Non-Lesional	NOTCH1	0.00138286
Non-Lesional	NOTCH1	1.01251
Non-Lesional	NOTCH1	0.00206721
Non-Lesional	NOTCH1	0.00240132
Non-Lesional	NOTCH1	0.322555
Non-Lesional	NOTCH1	0.00230457
Non-Lesional	NOTCH1	0.00268944
Non-Lesional	NOTCH1	0
Non-Lesional	NOTCH1	0.000946567
Non-Lesional	NOTCH1	0.0018954
Non-Lesional	NOTCH1	0.000530136
Non-Lesional	NOTCH1	0.881641
Non-Lesional	NOTCH1	0
Non-Lesional	NOTCH1	0.00182114
Non-Lesional	NOTCH1	0.0029211
Non-Lesional	NOTCH1	0
Non-Lesional	NOTCH1	0.000367364
Non-Lesional	NOTCH1	0.000543799
Lesional	NOTCH2	0.107116
Lesional	NOTCH2	0
Lesional	NOTCH2	0.0409616
Lesional	NOTCH2	0
Lesional	NOTCH2	0.0526801
Lesional	NOTCH2	0
Lesional	NOTCH2	0
Lesional	NOTCH2	0.0575578
Lesional	NOTCH2	0.000563098
Lesional	NOTCH2	0.172844
Lesional	NOTCH2	0
Lesional	NOTCH2	0.432252
Lesional	NOTCH2	0
Lesional	NOTCH2	0.000400424
Lesional	NOTCH2	0.0295632
Lesional	NOTCH2	0
Lesional	NOTCH2	0.000751474
Lesional	NOTCH2	0
Lesional	NOTCH2	0.000560311
Lesional	NOTCH2	0.0203436
Lesional	NOTCH2	0
Lesional	NOTCH2	0.000373885
Lesional	NOTCH2	0
Lesional	NOTCH2	0.0841162
Lesional	NOTCH2	0
Lesional	NOTCH2	0.000565024
Lesional	NOTCH2	0
Lesional	NOTCH2	0.0144204
Lesional	NOTCH2	0.000424371
Lesional	NOTCH2	0
Lesional	NOTCH2	0
Lesional	NOTCH2	0.241134
Lesional	NOTCH2	0
Lesional	NOTCH2	0.0833597
Lesional	NOTCH2	0
Lesional	NOTCH2	0.0456335
Lesional	NOTCH2	0.0621019
Lesional	NOTCH2	0
Lesional	NOTCH2	0
Lesional	NOTCH2	0.045415
Lesional	NOTCH2	0
Lesional	NOTCH2	0
Lesional	NOTCH2	0
Lesional	NOTCH2	0.118355
Lesional	NOTCH2	0.0743805
Lesional	NOTCH2	0.000557034
Lesional	NOTCH2	0.170976
Lesional	NOTCH2	0
Lesional	NOTCH2	0
Lesional	NOTCH2	0
Lesional	NOTCH2	0
Lesional	NOTCH2	0
Lesional	NOTCH2	0.130832
Lesional	NOTCH2	0
Lesional	NOTCH2	0
Lesional	NOTCH2	0
Lesional	NOTCH2	0.000525983
Lesional	NOTCH2	0.0711262
Lesional	NOTCH2	0.073378
Lesional	NOTCH2	0.0190536
Lesional	NOTCH2	0
Lesional	NOTCH2	0
Lesional	NOTCH2	0.0344875
Lesional	NOTCH2	0
Lesional	NOTCH2	0.0650347
Lesional	NOTCH2	0
Lesional	NOTCH2	0
Lesional	NOTCH2	0
Lesional	NOTCH2	0
Lesional	NOTCH2	0.000538619
Lesional	NOTCH2	0
Lesional	NOTCH2	0
Lesional	NOTCH2	0
Lesional	NOTCH2	0
Lesional	NOTCH2	0.0573599
Lesional	NOTCH2	0
Lesional	NOTCH2	0
Lesional	NOTCH2	0.000353479
Lesional	NOTCH2	0
Lesional	NOTCH2	0
Lesional	NOTCH2	0
Lesional	NOTCH2	0.0971335
Lesional	NOTCH2	0
Lesional	NOTCH2	0
Lesional	NOTCH2	0.246719
Lesional	NOTCH2	0.099491
Lesional	NOTCH2	0
Lesional	NOTCH2	0
Lesional	NOTCH2	0
Lesional	NOTCH2	0.000366234
Lesional	NOTCH2	0
Lesional	NOTCH2	0
Lesional	NOTCH2	0
Lesional	NOTCH2	0
Lesional	NOTCH2	0
Lesional	NOTCH2	0
Lesional	NOTCH2	0.0307396
Lesional	NOTCH2	0
Lesional	NOTCH2	0
Lesional	NOTCH2	0
Lesional	NOTCH2	0
Lesional	NOTCH2	0
Lesional	NOTCH2	0
Lesional	NOTCH2	0
Lesional	NOTCH2	0
Lesional	NOTCH2	0
Lesional	NOTCH2	0
Non-Lesional	NOTCH2	0.000664439
Non-Lesional	NOTCH2	0
Non-Lesional	NOTCH2	0.000375414
Non-Lesional	NOTCH2	0
Non-Lesional	NOTCH2	0.0714982
Non-Lesional	NOTCH2	0
Non-Lesional	NOTCH2	0
Non-Lesional	NOTCH2	0.000311542
Non-Lesional	NOTCH2	0.215077
Non-Lesional	NOTCH2	0.000486831
Non-Lesional	NOTCH2	0
Non-Lesional	NOTCH2	0.000706476
Non-Lesional	NOTCH2	0
Non-Lesional	NOTCH2	0.462406
Non-Lesional	NOTCH2	0.00116637
Non-Lesional	NOTCH2	0
Non-Lesional	NOTCH2	0.280687
Non-Lesional	NOTCH2	0
Non-Lesional	NOTCH2	0.554214
Non-Lesional	NOTCH2	0.00120617
Non-Lesional	NOTCH2	0
Non-Lesional	NOTCH2	0.000859621
Non-Lesional	NOTCH2	0
Non-Lesional	NOTCH2	0.000850922
Non-Lesional	NOTCH2	0
Non-Lesional	NOTCH2	0.521506
Non-Lesional	NOTCH2	0
Non-Lesional	NOTCH2	0.111051
Non-Lesional	NOTCH2	0.080443
Non-Lesional	NOTCH2	0
Non-Lesional	NOTCH2	0
Non-Lesional	NOTCH2	0.00159606
Non-Lesional	NOTCH2	0
Non-Lesional	NOTCH2	0.000633895
Non-Lesional	NOTCH2	0
Non-Lesional	NOTCH2	0.0938873
Non-Lesional	NOTCH2	0.200869
Non-Lesional	NOTCH2	0
Non-Lesional	NOTCH2	0
Non-Lesional	NOTCH2	0.000586545
Non-Lesional	NOTCH2	0
Non-Lesional	NOTCH2	0
Non-Lesional	NOTCH2	0
Non-Lesional	NOTCH2	0.000988487
Non-Lesional	NOTCH2	0.00135844
Non-Lesional	NOTCH2	0.0345904
Non-Lesional	NOTCH2	0.525919
Non-Lesional	NOTCH2	0
Non-Lesional	NOTCH2	0
Non-Lesional	NOTCH2	0
Non-Lesional	NOTCH2	0
Non-Lesional	NOTCH2	0
Non-Lesional	NOTCH2	0.00045599
Non-Lesional	NOTCH2	0
Non-Lesional	NOTCH2	0
Non-Lesional	NOTCH2	0
Non-Lesional	NOTCH2	0.178485
Non-Lesional	NOTCH2	0.000679041
Non-Lesional	NOTCH2	0.00189375
Non-Lesional	NOTCH2	0.000473096
Non-Lesional	NOTCH2	0
Non-Lesional	NOTCH2	0
Non-Lesional	NOTCH2	0.000394889
Non-Lesional	NOTCH2	0
Non-Lesional	NOTCH2	0.000849366
Non-Lesional	NOTCH2	0
Non-Lesional	NOTCH2	0
Non-Lesional	NOTCH2	0
Non-Lesional	NOTCH2	0
Non-Lesional	NOTCH2	0.371157
Non-Lesional	NOTCH2	0
Non-Lesional	NOTCH2	0
Non-Lesional	NOTCH2	0
Non-Lesional	NOTCH2	0
Non-Lesional	NOTCH2	0.000491745
Non-Lesional	NOTCH2	0
Non-Lesional	NOTCH2	0
Non-Lesional	NOTCH2	0.000440744
Non-Lesional	NOTCH2	0
Non-Lesional	NOTCH2	0
Non-Lesional	NOTCH2	0
Non-Lesional	NOTCH2	0.000482888
Non-Lesional	NOTCH2	0
Non-Lesional	NOTCH2	0
Non-Lesional	NOTCH2	0.000525118
Non-Lesional	NOTCH2	0.000986342
Non-Lesional	NOTCH2	0
Non-Lesional	NOTCH2	0
Non-Lesional	NOTCH2	0
Non-Lesional	NOTCH2	0.216796
Non-Lesional	NOTCH2	0
Non-Lesional	NOTCH2	0
Non-Lesional	NOTCH2	0
Non-Lesional	NOTCH2	0
Non-Lesional	NOTCH2	0
Non-Lesional	NOTCH2	0
Non-Lesional	NOTCH2	0.000492343
Non-Lesional	NOTCH2	0
Non-Lesional	NOTCH2	0
Non-Lesional	NOTCH2	0
Non-Lesional	NOTCH2	0
Non-Lesional	NOTCH2	0
Non-Lesional	NOTCH2	0
Non-Lesional	NOTCH2	0
Non-Lesional	NOTCH2	0
Non-Lesional	NOTCH2	0
Non-Lesional	NOTCH2	0
Lesional	TP53	0.000691841
Lesional	TP53	0
Lesional	TP53	0.00107958
Lesional	TP53	0
Lesional	TP53	0
Lesional	TP53	0.0644003
Lesional	TP53	0
Lesional	TP53	0
Lesional	TP53	0
Lesional	TP53	0
Lesional	TP53	0.000741468
Lesional	TP53	0
Lesional	TP53	0
Lesional	TP53	0
Lesional	TP53	0
Lesional	TP53	0.131085
Lesional	TP53	0
Lesional	TP53	0
Lesional	TP53	0
Lesional	TP53	0.137368
Lesional	TP53	0
Lesional	TP53	0
Lesional	TP53	0
Lesional	TP53	0
Lesional	TP53	0
Lesional	TP53	0.00123378
Lesional	TP53	0.000273812
Lesional	TP53	0.0393915
Lesional	TP53	0
Lesional	TP53	0
Lesional	TP53	0
Lesional	TP53	0
Lesional	TP53	0.000712854
Lesional	TP53	0
Lesional	TP53	0
Lesional	TP53	0.0878379
Lesional	TP53	0.00032589
Lesional	TP53	0
Lesional	TP53	0
Lesional	TP53	0
Lesional	TP53	0
Lesional	TP53	0
Lesional	TP53	0
Lesional	TP53	0
Lesional	TP53	0
Lesional	TP53	0
Lesional	TP53	0
Lesional	TP53	0.301377
Lesional	TP53	0
Lesional	TP53	0
Lesional	TP53	0.000273949
Lesional	TP53	0
Lesional	TP53	0
Lesional	TP53	0.00160133
Lesional	TP53	0.0337052
Lesional	TP53	0
Lesional	TP53	0.0837139
Lesional	TP53	0
Lesional	TP53	0
Lesional	TP53	0
Lesional	TP53	0.159272
Lesional	TP53	0
Lesional	TP53	0.0394232
Lesional	TP53	0
Lesional	TP53	0.0516943
Lesional	TP53	0
Lesional	TP53	0
Lesional	TP53	0
Lesional	TP53	0.0597649
Lesional	TP53	0
Lesional	TP53	0
Lesional	TP53	0
Lesional	TP53	0.0480849
Lesional	TP53	0
Lesional	TP53	0
Lesional	TP53	0
Lesional	TP53	0.114498
Lesional	TP53	0
Lesional	TP53	0
Lesional	TP53	0
Lesional	TP53	0.000423185
Lesional	TP53	0.0526733
Lesional	TP53	0
Lesional	TP53	0
Lesional	TP53	0.000530287
Lesional	TP53	0
Lesional	TP53	0
Lesional	TP53	0.0706678
Lesional	TP53	0
Lesional	TP53	0
Lesional	TP53	0
Lesional	TP53	0.122139
Lesional	TP53	0
Lesional	TP53	0.0266535
Lesional	TP53	0
Lesional	TP53	0
Lesional	TP53	0.0272548
Lesional	TP53	0
Lesional	TP53	0
Lesional	TP53	0
Lesional	TP53	0
Lesional	TP53	0
Lesional	TP53	0
Lesional	TP53	0
Lesional	TP53	0
Lesional	TP53	0
Lesional	TP53	0
Non-Lesional	TP53	0.292609
Non-Lesional	TP53	0
Non-Lesional	TP53	0.21589
Non-Lesional	TP53	0
Non-Lesional	TP53	0
Non-Lesional	TP53	0.000429008
Non-Lesional	TP53	0
Non-Lesional	TP53	0
Non-Lesional	TP53	0
Non-Lesional	TP53	0
Non-Lesional	TP53	0.520396
Non-Lesional	TP53	0
Non-Lesional	TP53	0
Non-Lesional	TP53	0
Non-Lesional	TP53	0
Non-Lesional	TP53	0.136219
Non-Lesional	TP53	0
Non-Lesional	TP53	0
Non-Lesional	TP53	0
Non-Lesional	TP53	0.000942296
Non-Lesional	TP53	0
Non-Lesional	TP53	0
Non-Lesional	TP53	0
Non-Lesional	TP53	0
Non-Lesional	TP53	0
Non-Lesional	TP53	0.849073
Non-Lesional	TP53	0.249359
Non-Lesional	TP53	0.000535865
Non-Lesional	TP53	0
Non-Lesional	TP53	0
Non-Lesional	TP53	0
Non-Lesional	TP53	0
Non-Lesional	TP53	0.172657
Non-Lesional	TP53	0
Non-Lesional	TP53	0
Non-Lesional	TP53	0.000790222
Non-Lesional	TP53	0.173119
Non-Lesional	TP53	0
Non-Lesional	TP53	0
Non-Lesional	TP53	0
Non-Lesional	TP53	0
Non-Lesional	TP53	0
Non-Lesional	TP53	0
Non-Lesional	TP53	0
Non-Lesional	TP53	0
Non-Lesional	TP53	0
Non-Lesional	TP53	0
Non-Lesional	TP53	0.000648824
Non-Lesional	TP53	0
Non-Lesional	TP53	0
Non-Lesional	TP53	0.0957954
Non-Lesional	TP53	0
Non-Lesional	TP53	0
Non-Lesional	TP53	0.000675968
Non-Lesional	TP53	0.000208239
Non-Lesional	TP53	0
Non-Lesional	TP53	0.00100581
Non-Lesional	TP53	0
Non-Lesional	TP53	0
Non-Lesional	TP53	0
Non-Lesional	TP53	0.000508524
Non-Lesional	TP53	0
Non-Lesional	TP53	0.360747
Non-Lesional	TP53	0
Non-Lesional	TP53	0.000542278
Non-Lesional	TP53	0
Non-Lesional	TP53	0
Non-Lesional	TP53	0
Non-Lesional	TP53	0.000651253
Non-Lesional	TP53	0
Non-Lesional	TP53	0
Non-Lesional	TP53	0
Non-Lesional	TP53	0.000796461
Non-Lesional	TP53	0
Non-Lesional	TP53	0
Non-Lesional	TP53	0
Non-Lesional	TP53	0.000601211
Non-Lesional	TP53	0
Non-Lesional	TP53	0
Non-Lesional	TP53	0
Non-Lesional	TP53	0.000498171
Non-Lesional	TP53	0.000853322
Non-Lesional	TP53	0
Non-Lesional	TP53	0
Non-Lesional	TP53	0.642522
Non-Lesional	TP53	0
Non-Lesional	TP53	0
Non-Lesional	TP53	0.000678559
Non-Lesional	TP53	0
Non-Lesional	TP53	0
Non-Lesional	TP53	0
Non-Lesional	TP53	0.000276721
Non-Lesional	TP53	0
Non-Lesional	TP53	0.000661002
Non-Lesional	TP53	0
Non-Lesional	TP53	0
Non-Lesional	TP53	0.000368035
Non-Lesional	TP53	0
Non-Lesional	TP53	0
Non-Lesional	TP53	0
Non-Lesional	TP53	0
Non-Lesional	TP53	0
Non-Lesional	TP53	0
Non-Lesional	TP53	0
Non-Lesional	TP53	0
Non-Lesional	TP53	0
Non-Lesional	TP53	0
Lesional	PPM1D	0
Lesional	PPM1D	0
Lesional	PPM1D	0
Lesional	PPM1D	0
Lesional	PPM1D	0.0270186
Lesional	PPM1D	0
Lesional	PPM1D	0
Lesional	PPM1D	0
Lesional	PPM1D	0
Lesional	PPM1D	0
Lesional	PPM1D	0.0611871
Lesional	PPM1D	0
Lesional	PPM1D	0.000456016
Lesional	PPM1D	0
Lesional	PPM1D	0
Lesional	PPM1D	0.0954995
Lesional	PPM1D	0
Lesional	PPM1D	0
Lesional	PPM1D	0
Lesional	PPM1D	0
Lesional	PPM1D	0
Lesional	PPM1D	0.107021
Lesional	PPM1D	0
Lesional	PPM1D	0
Lesional	PPM1D	0
Lesional	PPM1D	0
Lesional	PPM1D	0
Lesional	PPM1D	0
Lesional	PPM1D	0
Lesional	PPM1D	0
Lesional	PPM1D	0
Lesional	PPM1D	0
Lesional	PPM1D	0.000585968
Lesional	PPM1D	0
Lesional	PPM1D	0
Lesional	PPM1D	0
Lesional	PPM1D	0.000466202
Lesional	PPM1D	0
Lesional	PPM1D	0
Lesional	PPM1D	0.0816594
Lesional	PPM1D	0
Lesional	PPM1D	0
Lesional	PPM1D	0
Lesional	PPM1D	0
Lesional	PPM1D	0
Lesional	PPM1D	0
Lesional	PPM1D	0
Lesional	PPM1D	0.000214939
Lesional	PPM1D	0
Lesional	PPM1D	0
Lesional	PPM1D	0
Lesional	PPM1D	0
Lesional	PPM1D	0
Lesional	PPM1D	0
Lesional	PPM1D	0.0322859
Lesional	PPM1D	0
Lesional	PPM1D	0.000525983
Lesional	PPM1D	0
Lesional	PPM1D	0.0293881
Lesional	PPM1D	0
Lesional	PPM1D	0
Lesional	PPM1D	0
Lesional	PPM1D	0.141019
Lesional	PPM1D	0
Lesional	PPM1D	0
Lesional	PPM1D	0
Lesional	PPM1D	0
Lesional	PPM1D	0
Lesional	PPM1D	0
Lesional	PPM1D	0
Lesional	PPM1D	0
Lesional	PPM1D	0
Lesional	PPM1D	0
Lesional	PPM1D	0
Lesional	PPM1D	0.0963615
Lesional	PPM1D	0
Lesional	PPM1D	0.000417309
Lesional	PPM1D	0
Lesional	PPM1D	0
Lesional	PPM1D	0
Lesional	PPM1D	0
Lesional	PPM1D	0
Lesional	PPM1D	0
Lesional	PPM1D	0
Lesional	PPM1D	0
Lesional	PPM1D	0
Lesional	PPM1D	0
Lesional	PPM1D	0.110897
Lesional	PPM1D	0
Lesional	PPM1D	0
Lesional	PPM1D	0
Lesional	PPM1D	0
Lesional	PPM1D	0
Lesional	PPM1D	0.000661764
Lesional	PPM1D	0
Lesional	PPM1D	0
Lesional	PPM1D	0
Lesional	PPM1D	0
Lesional	PPM1D	0
Lesional	PPM1D	0
Lesional	PPM1D	0
Lesional	PPM1D	0
Lesional	PPM1D	0
Lesional	PPM1D	0
Lesional	PPM1D	0
Lesional	PPM1D	0
Lesional	PPM1D	0
Non-Lesional	PPM1D	0
Non-Lesional	PPM1D	0
Non-Lesional	PPM1D	0
Non-Lesional	PPM1D	0
Non-Lesional	PPM1D	0.0902761
Non-Lesional	PPM1D	0
Non-Lesional	PPM1D	0
Non-Lesional	PPM1D	0
Non-Lesional	PPM1D	0
Non-Lesional	PPM1D	0
Non-Lesional	PPM1D	5.74476e-05
Non-Lesional	PPM1D	0
Non-Lesional	PPM1D	1.02379
Non-Lesional	PPM1D	0
Non-Lesional	PPM1D	0
Non-Lesional	PPM1D	0.000999087
Non-Lesional	PPM1D	0
Non-Lesional	PPM1D	0
Non-Lesional	PPM1D	0
Non-Lesional	PPM1D	0
Non-Lesional	PPM1D	0
Non-Lesional	PPM1D	0.00123336
Non-Lesional	PPM1D	0
Non-Lesional	PPM1D	0
Non-Lesional	PPM1D	0
Non-Lesional	PPM1D	0
Non-Lesional	PPM1D	0
Non-Lesional	PPM1D	0
Non-Lesional	PPM1D	0
Non-Lesional	PPM1D	0
Non-Lesional	PPM1D	0
Non-Lesional	PPM1D	0
Non-Lesional	PPM1D	0.0656499
Non-Lesional	PPM1D	0
Non-Lesional	PPM1D	0
Non-Lesional	PPM1D	0
Non-Lesional	PPM1D	0.296914
Non-Lesional	PPM1D	0
Non-Lesional	PPM1D	0
Non-Lesional	PPM1D	0.00142357
Non-Lesional	PPM1D	0
Non-Lesional	PPM1D	0
Non-Lesional	PPM1D	0
Non-Lesional	PPM1D	0
Non-Lesional	PPM1D	0
Non-Lesional	PPM1D	0
Non-Lesional	PPM1D	0
Non-Lesional	PPM1D	0.550194
Non-Lesional	PPM1D	0
Non-Lesional	PPM1D	0
Non-Lesional	PPM1D	0
Non-Lesional	PPM1D	0
Non-Lesional	PPM1D	0
Non-Lesional	PPM1D	0
Non-Lesional	PPM1D	0.000306263
Non-Lesional	PPM1D	0
Non-Lesional	PPM1D	0.178485
Non-Lesional	PPM1D	0
Non-Lesional	PPM1D	0.000744566
Non-Lesional	PPM1D	0
Non-Lesional	PPM1D	0
Non-Lesional	PPM1D	0
Non-Lesional	PPM1D	0.000477152
Non-Lesional	PPM1D	0
Non-Lesional	PPM1D	0
Non-Lesional	PPM1D	0
Non-Lesional	PPM1D	0
Non-Lesional	PPM1D	0
Non-Lesional	PPM1D	0
Non-Lesional	PPM1D	0
Non-Lesional	PPM1D	0
Non-Lesional	PPM1D	0
Non-Lesional	PPM1D	0
Non-Lesional	PPM1D	0
Non-Lesional	PPM1D	0.000585473
Non-Lesional	PPM1D	0
Non-Lesional	PPM1D	0.433604
Non-Lesional	PPM1D	0
Non-Lesional	PPM1D	0
Non-Lesional	PPM1D	0
Non-Lesional	PPM1D	0
Non-Lesional	PPM1D	0
Non-Lesional	PPM1D	0
Non-Lesional	PPM1D	0
Non-Lesional	PPM1D	0
Non-Lesional	PPM1D	0
Non-Lesional	PPM1D	0
Non-Lesional	PPM1D	0.00075603
Non-Lesional	PPM1D	0
Non-Lesional	PPM1D	0
Non-Lesional	PPM1D	0
Non-Lesional	PPM1D	0
Non-Lesional	PPM1D	0
Non-Lesional	PPM1D	0.493502
Non-Lesional	PPM1D	0
Non-Lesional	PPM1D	0
Non-Lesional	PPM1D	0
Non-Lesional	PPM1D	0
Non-Lesional	PPM1D	0
Non-Lesional	PPM1D	0
Non-Lesional	PPM1D	0
Non-Lesional	PPM1D	0
Non-Lesional	PPM1D	0
Non-Lesional	PPM1D	0
Non-Lesional	PPM1D	0
Non-Lesional	PPM1D	0
Non-Lesional	PPM1D	0
Lesional	FAT1	0.244391
Lesional	FAT1	0.00138684
Lesional	FAT1	0.228276
Lesional	FAT1	0
Lesional	FAT1	0.243886
Lesional	FAT1	0
Lesional	FAT1	0
Lesional	FAT1	0
Lesional	FAT1	0.0408348
Lesional	FAT1	0
Lesional	FAT1	0.000314631
Lesional	FAT1	0.150133
Lesional	FAT1	0.000456016
Lesional	FAT1	0.000400424
Lesional	FAT1	0
Lesional	FAT1	0.420277
Lesional	FAT1	0.000583062
Lesional	FAT1	0
Lesional	FAT1	0.000538332
Lesional	FAT1	0
Lesional	FAT1	0
Lesional	FAT1	0.124719
Lesional	FAT1	0
Lesional	FAT1	0.147704
Lesional	FAT1	0.101521
Lesional	FAT1	0.226273
Lesional	FAT1	0.14937
Lesional	FAT1	0
Lesional	FAT1	0
Lesional	FAT1	0
Lesional	FAT1	0.0932892
Lesional	FAT1	0.026856
Lesional	FAT1	0.706535
Lesional	FAT1	0
Lesional	FAT1	0
Lesional	FAT1	0.21394
Lesional	FAT1	0.0204002
Lesional	FAT1	0
Lesional	FAT1	0
Lesional	FAT1	0.0133795
Lesional	FAT1	0.110966
Lesional	FAT1	0.0370942
Lesional	FAT1	0
Lesional	FAT1	0.0463045
Lesional	FAT1	0.0206086
Lesional	FAT1	0.000811341
Lesional	FAT1	0
Lesional	FAT1	0.162937
Lesional	FAT1	0
Lesional	FAT1	0
Lesional	FAT1	0
Lesional	FAT1	0
Lesional	FAT1	0.0540272
Lesional	FAT1	0.339381
Lesional	FAT1	0
Lesional	FAT1	0.065562
Lesional	FAT1	0.677844
Lesional	FAT1	0
Lesional	FAT1	0.0243894
Lesional	FAT1	0.0523282
Lesional	FAT1	0.635425
Lesional	FAT1	0
Lesional	FAT1	0.039318
Lesional	FAT1	0.0250597
Lesional	FAT1	0.200753
Lesional	FAT1	0.0635304
Lesional	FAT1	0.022525
Lesional	FAT1	0
Lesional	FAT1	0.0707098
Lesional	FAT1	0
Lesional	FAT1	0.109249
Lesional	FAT1	0
Lesional	FAT1	0.0198477
Lesional	FAT1	0.179623
Lesional	FAT1	0.0963615
Lesional	FAT1	0
Lesional	FAT1	0.0938955
Lesional	FAT1	0
Lesional	FAT1	0.428124
Lesional	FAT1	0.00134813
Lesional	FAT1	0
Lesional	FAT1	0.108326
Lesional	FAT1	0.223756
Lesional	FAT1	0
Lesional	FAT1	0.327079
Lesional	FAT1	0
Lesional	FAT1	0.304595
Lesional	FAT1	0
Lesional	FAT1	0
Lesional	FAT1	0.103192
Lesional	FAT1	0
Lesional	FAT1	0
Lesional	FAT1	0.145807
Lesional	FAT1	0.108926
Lesional	FAT1	0.0292643
Lesional	FAT1	0
Lesional	FAT1	0.0591734
Lesional	FAT1	0.0171609
Lesional	FAT1	0.118728
Lesional	FAT1	0
Lesional	FAT1	0
Lesional	FAT1	0
Lesional	FAT1	0
Lesional	FAT1	0.430877
Lesional	FAT1	0
Lesional	FAT1	0
Lesional	FAT1	0.164862
Non-Lesional	FAT1	0.330409
Non-Lesional	FAT1	0.289728
Non-Lesional	FAT1	0.216109
Non-Lesional	FAT1	0
Non-Lesional	FAT1	0.0786783
Non-Lesional	FAT1	0
Non-Lesional	FAT1	0
Non-Lesional	FAT1	0
Non-Lesional	FAT1	0.000686464
Non-Lesional	FAT1	0
Non-Lesional	FAT1	0.239868
Non-Lesional	FAT1	0.00113501
Non-Lesional	FAT1	1.02379
Non-Lesional	FAT1	0.462406
Non-Lesional	FAT1	0
Non-Lesional	FAT1	0.526468
Non-Lesional	FAT1	0.123833
Non-Lesional	FAT1	0
Non-Lesional	FAT1	0.000946927
Non-Lesional	FAT1	0
Non-Lesional	FAT1	0
Non-Lesional	FAT1	0.00112402
Non-Lesional	FAT1	0
Non-Lesional	FAT1	0.928499
Non-Lesional	FAT1	0.000454891
Non-Lesional	FAT1	0.000550188
Non-Lesional	FAT1	0.00275463
Non-Lesional	FAT1	0
Non-Lesional	FAT1	0
Non-Lesional	FAT1	0
Non-Lesional	FAT1	0.00108839
Non-Lesional	FAT1	0.000280666
Non-Lesional	FAT1	0.802678
Non-Lesional	FAT1	0
Non-Lesional	FAT1	0
Non-Lesional	FAT1	0.22561
Non-Lesional	FAT1	0.29775
Non-Lesional	FAT1	0
Non-Lesional	FAT1	0
Non-Lesional	FAT1	0.000272725
Non-Lesional	FAT1	0.00113761
Non-Lesional	FAT1	0.934906
Non-Lesional	FAT1	0
Non-Lesional	FAT1	0.00141892
Non-Lesional	FAT1	0.00155436
Non-Lesional	FAT1	0.203118
Non-Lesional	FAT1	0
Non-Lesional	FAT1	0.270118
Non-Lesional	FAT1	0
Non-Lesional	FAT1	0
Non-Lesional	FAT1	0
Non-Lesional	FAT1	0
Non-Lesional	FAT1	0.000820576
Non-Lesional	FAT1	0.000835625
Non-Lesional	FAT1	0
Non-Lesional	FAT1	0.00143324
Non-Lesional	FAT1	0.00275702
Non-Lesional	FAT1	0
Non-Lesional	FAT1	0.00107974
Non-Lesional	FAT1	0.00388425
Non-Lesional	FAT1	0.00417281
Non-Lesional	FAT1	0
Non-Lesional	FAT1	0.272385
Non-Lesional	FAT1	0.000575718
Non-Lesional	FAT1	0.00176632
Non-Lesional	FAT1	0.00141638
Non-Lesional	FAT1	0.00161087
Non-Lesional	FAT1	0
Non-Lesional	FAT1	0.00072072
Non-Lesional	FAT1	0
Non-Lesional	FAT1	0.0674007
Non-Lesional	FAT1	0
Non-Lesional	FAT1	0.000221048
Non-Lesional	FAT1	0.397683
Non-Lesional	FAT1	0.000585473
Non-Lesional	FAT1	0
Non-Lesional	FAT1	0.161026
Non-Lesional	FAT1	0
Non-Lesional	FAT1	0.00177445
Non-Lesional	FAT1	0.855549
Non-Lesional	FAT1	0
Non-Lesional	FAT1	0.0015729
Non-Lesional	FAT1	0.000619422
Non-Lesional	FAT1	0
Non-Lesional	FAT1	0.719153
Non-Lesional	FAT1	0
Non-Lesional	FAT1	0.000688012
Non-Lesional	FAT1	0
Non-Lesional	FAT1	0
Non-Lesional	FAT1	0.00154859
Non-Lesional	FAT1	0
Non-Lesional	FAT1	0
Non-Lesional	FAT1	0.000806675
Non-Lesional	FAT1	0.000717297
Non-Lesional	FAT1	0.000564799
Non-Lesional	FAT1	0
Non-Lesional	FAT1	0.00224992
Non-Lesional	FAT1	0.00132986
Non-Lesional	FAT1	0.244874
Non-Lesional	FAT1	0
Non-Lesional	FAT1	0
Non-Lesional	FAT1	0
Non-Lesional	FAT1	0
Non-Lesional	FAT1	0.899149
Non-Lesional	FAT1	0
Non-Lesional	FAT1	0
Non-Lesional	FAT1	0.000918827
Lesional	CHEK2	0
Lesional	CHEK2	0.067404
Lesional	CHEK2	0
Lesional	CHEK2	0.12931
Lesional	CHEK2	0.000314684
Lesional	CHEK2	0.0683538
Lesional	CHEK2	0
Lesional	CHEK2	0
Lesional	CHEK2	0
Lesional	CHEK2	0
Lesional	CHEK2	0
Lesional	CHEK2	0
Lesional	CHEK2	0
Lesional	CHEK2	0
Lesional	CHEK2	0
Lesional	CHEK2	0
Lesional	CHEK2	0
Lesional	CHEK2	0
Lesional	CHEK2	0
Lesional	CHEK2	0
Lesional	CHEK2	0
Lesional	CHEK2	0
Lesional	CHEK2	0
Lesional	CHEK2	0.181772
Lesional	CHEK2	0
Lesional	CHEK2	0
Lesional	CHEK2	0
Lesional	CHEK2	0
Lesional	CHEK2	0
Lesional	CHEK2	0
Lesional	CHEK2	0
Lesional	CHEK2	0
Lesional	CHEK2	0
Lesional	CHEK2	0
Lesional	CHEK2	0
Lesional	CHEK2	0
Lesional	CHEK2	0
Lesional	CHEK2	0
Lesional	CHEK2	0
Lesional	CHEK2	0.0478942
Lesional	CHEK2	0
Lesional	CHEK2	0
Lesional	CHEK2	0
Lesional	CHEK2	0
Lesional	CHEK2	0
Lesional	CHEK2	0
Lesional	CHEK2	0.121732
Lesional	CHEK2	0.162701
Lesional	CHEK2	0
Lesional	CHEK2	0
Lesional	CHEK2	0
Lesional	CHEK2	0
Lesional	CHEK2	0
Lesional	CHEK2	0.0603914
Lesional	CHEK2	0
Lesional	CHEK2	0
Lesional	CHEK2	0.305146
Lesional	CHEK2	0
Lesional	CHEK2	0
Lesional	CHEK2	0
Lesional	CHEK2	0.159272
Lesional	CHEK2	0
Lesional	CHEK2	0.0344875
Lesional	CHEK2	0
Lesional	CHEK2	0.000322953
Lesional	CHEK2	0
Lesional	CHEK2	0
Lesional	CHEK2	0
Lesional	CHEK2	0
Lesional	CHEK2	0
Lesional	CHEK2	0.0312885
Lesional	CHEK2	0
Lesional	CHEK2	0
Lesional	CHEK2	0
Lesional	CHEK2	0
Lesional	CHEK2	0
Lesional	CHEK2	0
Lesional	CHEK2	0
Lesional	CHEK2	0
Lesional	CHEK2	0
Lesional	CHEK2	0
Lesional	CHEK2	0.000471278
Lesional	CHEK2	0
Lesional	CHEK2	0
Lesional	CHEK2	0
Lesional	CHEK2	0
Lesional	CHEK2	0
Lesional	CHEK2	0
Lesional	CHEK2	0
Lesional	CHEK2	0
Lesional	CHEK2	0.228832
Lesional	CHEK2	0
Lesional	CHEK2	0.111581
Lesional	CHEK2	0
Lesional	CHEK2	0
Lesional	CHEK2	0
Lesional	CHEK2	0
Lesional	CHEK2	0
Lesional	CHEK2	0
Lesional	CHEK2	0
Lesional	CHEK2	0
Lesional	CHEK2	0.0311346
Lesional	CHEK2	0
Lesional	CHEK2	0
Lesional	CHEK2	0
Lesional	CHEK2	0
Lesional	CHEK2	0.226201
Non-Lesional	CHEK2	0
Non-Lesional	CHEK2	0.000635843
Non-Lesional	CHEK2	0
Non-Lesional	CHEK2	0.000655548
Non-Lesional	CHEK2	0.0489427
Non-Lesional	CHEK2	0.000339514
Non-Lesional	CHEK2	0
Non-Lesional	CHEK2	0
Non-Lesional	CHEK2	0
Non-Lesional	CHEK2	0
Non-Lesional	CHEK2	0
Non-Lesional	CHEK2	0
Non-Lesional	CHEK2	0
Non-Lesional	CHEK2	0
Non-Lesional	CHEK2	0
Non-Lesional	CHEK2	0
Non-Lesional	CHEK2	0
Non-Lesional	CHEK2	0
Non-Lesional	CHEK2	0
Non-Lesional	CHEK2	0
Non-Lesional	CHEK2	0
Non-Lesional	CHEK2	0
Non-Lesional	CHEK2	0
Non-Lesional	CHEK2	0.00115328
Non-Lesional	CHEK2	0
Non-Lesional	CHEK2	0
Non-Lesional	CHEK2	0
Non-Lesional	CHEK2	0
Non-Lesional	CHEK2	0
Non-Lesional	CHEK2	0
Non-Lesional	CHEK2	0
Non-Lesional	CHEK2	0
Non-Lesional	CHEK2	0
Non-Lesional	CHEK2	0
Non-Lesional	CHEK2	0
Non-Lesional	CHEK2	0
Non-Lesional	CHEK2	0
Non-Lesional	CHEK2	0
Non-Lesional	CHEK2	0
Non-Lesional	CHEK2	0.000468886
Non-Lesional	CHEK2	0
Non-Lesional	CHEK2	0
Non-Lesional	CHEK2	0
Non-Lesional	CHEK2	0
Non-Lesional	CHEK2	0
Non-Lesional	CHEK2	0
Non-Lesional	CHEK2	0.000525848
Non-Lesional	CHEK2	0.000227819
Non-Lesional	CHEK2	0
Non-Lesional	CHEK2	0
Non-Lesional	CHEK2	0
Non-Lesional	CHEK2	0
Non-Lesional	CHEK2	0
Non-Lesional	CHEK2	0.00117535
Non-Lesional	CHEK2	0
Non-Lesional	CHEK2	0
Non-Lesional	CHEK2	0.000428645
Non-Lesional	CHEK2	0
Non-Lesional	CHEK2	0
Non-Lesional	CHEK2	0
Non-Lesional	CHEK2	0.000508524
Non-Lesional	CHEK2	0
Non-Lesional	CHEK2	0.000394889
Non-Lesional	CHEK2	0
Non-Lesional	CHEK2	0.135189
Non-Lesional	CHEK2	0
Non-Lesional	CHEK2	0
Non-Lesional	CHEK2	0
Non-Lesional	CHEK2	0
Non-Lesional	CHEK2	0
Non-Lesional	CHEK2	0.00104191
Non-Lesional	CHEK2	0
Non-Lesional	CHEK2	0
Non-Lesional	CHEK2	0
Non-Lesional	CHEK2	0
Non-Lesional	CHEK2	0
Non-Lesional	CHEK2	0
Non-Lesional	CHEK2	0
Non-Lesional	CHEK2	0
Non-Lesional	CHEK2	0
Non-Lesional	CHEK2	0
Non-Lesional	CHEK2	0.431203
Non-Lesional	CHEK2	0
Non-Lesional	CHEK2	0
Non-Lesional	CHEK2	0
Non-Lesional	CHEK2	0
Non-Lesional	CHEK2	0
Non-Lesional	CHEK2	0
Non-Lesional	CHEK2	0
Non-Lesional	CHEK2	0
Non-Lesional	CHEK2	0.000909419
Non-Lesional	CHEK2	0
Non-Lesional	CHEK2	0.00125108
Non-Lesional	CHEK2	0
Non-Lesional	CHEK2	0
Non-Lesional	CHEK2	0
Non-Lesional	CHEK2	0
Non-Lesional	CHEK2	0
Non-Lesional	CHEK2	0
Non-Lesional	CHEK2	0
Non-Lesional	CHEK2	0
Non-Lesional	CHEK2	0.00121768
Non-Lesional	CHEK2	0
Non-Lesional	CHEK2	0
Non-Lesional	CHEK2	0
Non-Lesional	CHEK2	0
Non-Lesional	CHEK2	0.00235502
Lesional	GXYLT1	0
Lesional	GXYLT1	0
Lesional	GXYLT1	0
Lesional	GXYLT1	0
Lesional	GXYLT1	0.0523208
Lesional	GXYLT1	0
Lesional	GXYLT1	0
Lesional	GXYLT1	0
Lesional	GXYLT1	0
Lesional	GXYLT1	0
Lesional	GXYLT1	0.163059
Lesional	GXYLT1	0
Lesional	GXYLT1	0
Lesional	GXYLT1	0
Lesional	GXYLT1	0
Lesional	GXYLT1	0.0375172
Lesional	GXYLT1	0
Lesional	GXYLT1	0
Lesional	GXYLT1	0
Lesional	GXYLT1	0.0580983
Lesional	GXYLT1	0
Lesional	GXYLT1	0
Lesional	GXYLT1	0
Lesional	GXYLT1	0
Lesional	GXYLT1	0
Lesional	GXYLT1	0
Lesional	GXYLT1	0
Lesional	GXYLT1	0
Lesional	GXYLT1	0
Lesional	GXYLT1	0
Lesional	GXYLT1	0
Lesional	GXYLT1	0
Lesional	GXYLT1	0
Lesional	GXYLT1	0
Lesional	GXYLT1	0
Lesional	GXYLT1	0
Lesional	GXYLT1	0
Lesional	GXYLT1	0
Lesional	GXYLT1	0
Lesional	GXYLT1	0
Lesional	GXYLT1	0
Lesional	GXYLT1	0
Lesional	GXYLT1	0
Lesional	GXYLT1	0
Lesional	GXYLT1	0
Lesional	GXYLT1	0
Lesional	GXYLT1	0.000555512
Lesional	GXYLT1	0.405755
Lesional	GXYLT1	0
Lesional	GXYLT1	0
Lesional	GXYLT1	0
Lesional	GXYLT1	0
Lesional	GXYLT1	0
Lesional	GXYLT1	0
Lesional	GXYLT1	0
Lesional	GXYLT1	0
Lesional	GXYLT1	0
Lesional	GXYLT1	0
Lesional	GXYLT1	0
Lesional	GXYLT1	0
Lesional	GXYLT1	0
Lesional	GXYLT1	0
Lesional	GXYLT1	0
Lesional	GXYLT1	0
Lesional	GXYLT1	0
Lesional	GXYLT1	0
Lesional	GXYLT1	0
Lesional	GXYLT1	0
Lesional	GXYLT1	0
Lesional	GXYLT1	0
Lesional	GXYLT1	0
Lesional	GXYLT1	0.000385912
Lesional	GXYLT1	0
Lesional	GXYLT1	0
Lesional	GXYLT1	0
Lesional	GXYLT1	0
Lesional	GXYLT1	0
Lesional	GXYLT1	0
Lesional	GXYLT1	0
Lesional	GXYLT1	0
Lesional	GXYLT1	0
Lesional	GXYLT1	0
Lesional	GXYLT1	0
Lesional	GXYLT1	0
Lesional	GXYLT1	0
Lesional	GXYLT1	0
Lesional	GXYLT1	0
Lesional	GXYLT1	0
Lesional	GXYLT1	0
Lesional	GXYLT1	0
Lesional	GXYLT1	0
Lesional	GXYLT1	0
Lesional	GXYLT1	0
Lesional	GXYLT1	0.093812
Lesional	GXYLT1	0
Lesional	GXYLT1	0
Lesional	GXYLT1	0
Lesional	GXYLT1	0
Lesional	GXYLT1	0
Lesional	GXYLT1	0
Lesional	GXYLT1	0
Lesional	GXYLT1	0
Lesional	GXYLT1	0
Lesional	GXYLT1	0
Lesional	GXYLT1	0
Lesional	GXYLT1	0
Lesional	GXYLT1	0.000605995
Non-Lesional	GXYLT1	0
Non-Lesional	GXYLT1	0
Non-Lesional	GXYLT1	0
Non-Lesional	GXYLT1	0
Non-Lesional	GXYLT1	0.00033401
Non-Lesional	GXYLT1	0
Non-Lesional	GXYLT1	0
Non-Lesional	GXYLT1	0
Non-Lesional	GXYLT1	0
Non-Lesional	GXYLT1	0
Non-Lesional	GXYLT1	0.000355871
Non-Lesional	GXYLT1	0
Non-Lesional	GXYLT1	0
Non-Lesional	GXYLT1	0
Non-Lesional	GXYLT1	0
Non-Lesional	GXYLT1	0.000486378
Non-Lesional	GXYLT1	0
Non-Lesional	GXYLT1	0
Non-Lesional	GXYLT1	0
Non-Lesional	GXYLT1	0.000867371
Non-Lesional	GXYLT1	0
Non-Lesional	GXYLT1	0
Non-Lesional	GXYLT1	0
Non-Lesional	GXYLT1	0
Non-Lesional	GXYLT1	0
Non-Lesional	GXYLT1	0
Non-Lesional	GXYLT1	0
Non-Lesional	GXYLT1	0
Non-Lesional	GXYLT1	0
Non-Lesional	GXYLT1	0
Non-Lesional	GXYLT1	0
Non-Lesional	GXYLT1	0
Non-Lesional	GXYLT1	0
Non-Lesional	GXYLT1	0
Non-Lesional	GXYLT1	0
Non-Lesional	GXYLT1	0
Non-Lesional	GXYLT1	0
Non-Lesional	GXYLT1	0
Non-Lesional	GXYLT1	0
Non-Lesional	GXYLT1	0
Non-Lesional	GXYLT1	0
Non-Lesional	GXYLT1	0
Non-Lesional	GXYLT1	0
Non-Lesional	GXYLT1	0
Non-Lesional	GXYLT1	0
Non-Lesional	GXYLT1	0
Non-Lesional	GXYLT1	0.171439
Non-Lesional	GXYLT1	0.000568369
Non-Lesional	GXYLT1	0
Non-Lesional	GXYLT1	0
Non-Lesional	GXYLT1	0
Non-Lesional	GXYLT1	0
Non-Lesional	GXYLT1	0
Non-Lesional	GXYLT1	0
Non-Lesional	GXYLT1	0
Non-Lesional	GXYLT1	0
Non-Lesional	GXYLT1	0
Non-Lesional	GXYLT1	0
Non-Lesional	GXYLT1	0
Non-Lesional	GXYLT1	0
Non-Lesional	GXYLT1	0
Non-Lesional	GXYLT1	0
Non-Lesional	GXYLT1	0
Non-Lesional	GXYLT1	0
Non-Lesional	GXYLT1	0
Non-Lesional	GXYLT1	0
Non-Lesional	GXYLT1	0
Non-Lesional	GXYLT1	0
Non-Lesional	GXYLT1	0
Non-Lesional	GXYLT1	0
Non-Lesional	GXYLT1	0
Non-Lesional	GXYLT1	0.206848
Non-Lesional	GXYLT1	0
Non-Lesional	GXYLT1	0
Non-Lesional	GXYLT1	0
Non-Lesional	GXYLT1	0
Non-Lesional	GXYLT1	0
Non-Lesional	GXYLT1	0
Non-Lesional	GXYLT1	0
Non-Lesional	GXYLT1	0
Non-Lesional	GXYLT1	0
Non-Lesional	GXYLT1	0
Non-Lesional	GXYLT1	0
Non-Lesional	GXYLT1	0
Non-Lesional	GXYLT1	0
Non-Lesional	GXYLT1	0
Non-Lesional	GXYLT1	0
Non-Lesional	GXYLT1	0
Non-Lesional	GXYLT1	0
Non-Lesional	GXYLT1	0
Non-Lesional	GXYLT1	0
Non-Lesional	GXYLT1	0
Non-Lesional	GXYLT1	0
Non-Lesional	GXYLT1	0.000811391
Non-Lesional	GXYLT1	0
Non-Lesional	GXYLT1	0
Non-Lesional	GXYLT1	0
Non-Lesional	GXYLT1	0
Non-Lesional	GXYLT1	0
Non-Lesional	GXYLT1	0
Non-Lesional	GXYLT1	0
Non-Lesional	GXYLT1	0
Non-Lesional	GXYLT1	0
Non-Lesional	GXYLT1	0
Non-Lesional	GXYLT1	0
Non-Lesional	GXYLT1	0
Non-Lesional	GXYLT1	0.840265
Lesional	ZFP36L2	0.0834403
Lesional	ZFP36L2	0
Lesional	ZFP36L2	0.136251
Lesional	ZFP36L2	0
Lesional	ZFP36L2	0.0266398
Lesional	ZFP36L2	0
Lesional	ZFP36L2	0
Lesional	ZFP36L2	0.0892044
Lesional	ZFP36L2	0
Lesional	ZFP36L2	0
Lesional	ZFP36L2	0
Lesional	ZFP36L2	0
Lesional	ZFP36L2	0
Lesional	ZFP36L2	0
Lesional	ZFP36L2	0
Lesional	ZFP36L2	0
Lesional	ZFP36L2	0
Lesional	ZFP36L2	0
Lesional	ZFP36L2	0
Lesional	ZFP36L2	0
Lesional	ZFP36L2	0
Lesional	ZFP36L2	0
Lesional	ZFP36L2	0
Lesional	ZFP36L2	0
Lesional	ZFP36L2	0
Lesional	ZFP36L2	0
Lesional	ZFP36L2	0
Lesional	ZFP36L2	0
Lesional	ZFP36L2	0
Lesional	ZFP36L2	0
Lesional	ZFP36L2	0
Lesional	ZFP36L2	0
Lesional	ZFP36L2	0.000314853
Lesional	ZFP36L2	0
Lesional	ZFP36L2	0.0443141
Lesional	ZFP36L2	0.21343
Lesional	ZFP36L2	0.000798361
Lesional	ZFP36L2	0
Lesional	ZFP36L2	0
Lesional	ZFP36L2	0.0228999
Lesional	ZFP36L2	0
Lesional	ZFP36L2	0
Lesional	ZFP36L2	0
Lesional	ZFP36L2	0
Lesional	ZFP36L2	0
Lesional	ZFP36L2	0
Lesional	ZFP36L2	0
Lesional	ZFP36L2	0.0275089
Lesional	ZFP36L2	0
Lesional	ZFP36L2	0
Lesional	ZFP36L2	0.0487693
Lesional	ZFP36L2	0
Lesional	ZFP36L2	0
Lesional	ZFP36L2	0
Lesional	ZFP36L2	0
Lesional	ZFP36L2	0
Lesional	ZFP36L2	0
Lesional	ZFP36L2	0.000253004
Lesional	ZFP36L2	0
Lesional	ZFP36L2	0
Lesional	ZFP36L2	0
Lesional	ZFP36L2	0
Lesional	ZFP36L2	0
Lesional	ZFP36L2	0.146951
Lesional	ZFP36L2	0
Lesional	ZFP36L2	0
Lesional	ZFP36L2	0
Lesional	ZFP36L2	0
Lesional	ZFP36L2	0.0264112
Lesional	ZFP36L2	0
Lesional	ZFP36L2	0
Lesional	ZFP36L2	0
Lesional	ZFP36L2	0.000334405
Lesional	ZFP36L2	0
Lesional	ZFP36L2	0
Lesional	ZFP36L2	0
Lesional	ZFP36L2	0
Lesional	ZFP36L2	0
Lesional	ZFP36L2	0
Lesional	ZFP36L2	0
Lesional	ZFP36L2	0
Lesional	ZFP36L2	0
Lesional	ZFP36L2	0
Lesional	ZFP36L2	0
Lesional	ZFP36L2	0.246719
Lesional	ZFP36L2	0
Lesional	ZFP36L2	0
Lesional	ZFP36L2	0
Lesional	ZFP36L2	0
Lesional	ZFP36L2	0
Lesional	ZFP36L2	0
Lesional	ZFP36L2	0
Lesional	ZFP36L2	0
Lesional	ZFP36L2	0
Lesional	ZFP36L2	0
Lesional	ZFP36L2	0
Lesional	ZFP36L2	0
Lesional	ZFP36L2	0
Lesional	ZFP36L2	0
Lesional	ZFP36L2	0
Lesional	ZFP36L2	0.0577008
Lesional	ZFP36L2	0
Lesional	ZFP36L2	0.0545752
Lesional	ZFP36L2	0
Lesional	ZFP36L2	0
Lesional	ZFP36L2	0
Lesional	ZFP36L2	0.141499
Non-Lesional	ZFP36L2	0.000902221
Non-Lesional	ZFP36L2	0
Non-Lesional	ZFP36L2	0.0666153
Non-Lesional	ZFP36L2	0
Non-Lesional	ZFP36L2	0.000290476
Non-Lesional	ZFP36L2	0
Non-Lesional	ZFP36L2	0
Non-Lesional	ZFP36L2	0.000304653
Non-Lesional	ZFP36L2	0
Non-Lesional	ZFP36L2	0
Non-Lesional	ZFP36L2	0
Non-Lesional	ZFP36L2	0
Non-Lesional	ZFP36L2	0
Non-Lesional	ZFP36L2	0
Non-Lesional	ZFP36L2	0
Non-Lesional	ZFP36L2	0
Non-Lesional	ZFP36L2	0
Non-Lesional	ZFP36L2	0
Non-Lesional	ZFP36L2	0
Non-Lesional	ZFP36L2	0
Non-Lesional	ZFP36L2	0
Non-Lesional	ZFP36L2	0
Non-Lesional	ZFP36L2	0
Non-Lesional	ZFP36L2	0
Non-Lesional	ZFP36L2	0
Non-Lesional	ZFP36L2	0
Non-Lesional	ZFP36L2	0
Non-Lesional	ZFP36L2	0
Non-Lesional	ZFP36L2	0
Non-Lesional	ZFP36L2	0
Non-Lesional	ZFP36L2	0
Non-Lesional	ZFP36L2	0
Non-Lesional	ZFP36L2	0.0658109
Non-Lesional	ZFP36L2	0
Non-Lesional	ZFP36L2	0.000386945
Non-Lesional	ZFP36L2	0.000911615
Non-Lesional	ZFP36L2	0.199913
Non-Lesional	ZFP36L2	0
Non-Lesional	ZFP36L2	0
Non-Lesional	ZFP36L2	0.000426764
Non-Lesional	ZFP36L2	0
Non-Lesional	ZFP36L2	0
Non-Lesional	ZFP36L2	0
Non-Lesional	ZFP36L2	0
Non-Lesional	ZFP36L2	0
Non-Lesional	ZFP36L2	0
Non-Lesional	ZFP36L2	0
Non-Lesional	ZFP36L2	0.000520697
Non-Lesional	ZFP36L2	0
Non-Lesional	ZFP36L2	0
Non-Lesional	ZFP36L2	0.000545509
Non-Lesional	ZFP36L2	0
Non-Lesional	ZFP36L2	0
Non-Lesional	ZFP36L2	0
Non-Lesional	ZFP36L2	0
Non-Lesional	ZFP36L2	0
Non-Lesional	ZFP36L2	0
Non-Lesional	ZFP36L2	0.155213
Non-Lesional	ZFP36L2	0
Non-Lesional	ZFP36L2	0
Non-Lesional	ZFP36L2	0
Non-Lesional	ZFP36L2	0
Non-Lesional	ZFP36L2	0
Non-Lesional	ZFP36L2	0.00134219
Non-Lesional	ZFP36L2	0
Non-Lesional	ZFP36L2	0
Non-Lesional	ZFP36L2	0
Non-Lesional	ZFP36L2	0
Non-Lesional	ZFP36L2	0.000269568
Non-Lesional	ZFP36L2	0
Non-Lesional	ZFP36L2	0
Non-Lesional	ZFP36L2	0
Non-Lesional	ZFP36L2	0.0998405
Non-Lesional	ZFP36L2	0
Non-Lesional	ZFP36L2	0
Non-Lesional	ZFP36L2	0
Non-Lesional	ZFP36L2	0
Non-Lesional	ZFP36L2	0
Non-Lesional	ZFP36L2	0
Non-Lesional	ZFP36L2	0
Non-Lesional	ZFP36L2	0
Non-Lesional	ZFP36L2	0
Non-Lesional	ZFP36L2	0
Non-Lesional	ZFP36L2	0
Non-Lesional	ZFP36L2	0.000525118
Non-Lesional	ZFP36L2	0
Non-Lesional	ZFP36L2	0
Non-Lesional	ZFP36L2	0
Non-Lesional	ZFP36L2	0
Non-Lesional	ZFP36L2	0
Non-Lesional	ZFP36L2	0
Non-Lesional	ZFP36L2	0
Non-Lesional	ZFP36L2	0
Non-Lesional	ZFP36L2	0
Non-Lesional	ZFP36L2	0
Non-Lesional	ZFP36L2	0
Non-Lesional	ZFP36L2	0
Non-Lesional	ZFP36L2	0
Non-Lesional	ZFP36L2	0
Non-Lesional	ZFP36L2	0
Non-Lesional	ZFP36L2	0.00825191
Non-Lesional	ZFP36L2	0
Non-Lesional	ZFP36L2	0.0010832
Non-Lesional	ZFP36L2	0
Non-Lesional	ZFP36L2	0
Non-Lesional	ZFP36L2	0
Non-Lesional	ZFP36L2	0.000319702
Lesional	EEF1A1	0
Lesional	EEF1A1	0
Lesional	EEF1A1	0
Lesional	EEF1A1	0
Lesional	EEF1A1	0
Lesional	EEF1A1	0
Lesional	EEF1A1	0
Lesional	EEF1A1	0.124821
Lesional	EEF1A1	0
Lesional	EEF1A1	0
Lesional	EEF1A1	0
Lesional	EEF1A1	0
Lesional	EEF1A1	0
Lesional	EEF1A1	0
Lesional	EEF1A1	0
Lesional	EEF1A1	0
Lesional	EEF1A1	0
Lesional	EEF1A1	0
Lesional	EEF1A1	0
Lesional	EEF1A1	0
Lesional	EEF1A1	0
Lesional	EEF1A1	0
Lesional	EEF1A1	0
Lesional	EEF1A1	0.0456467
Lesional	EEF1A1	0
Lesional	EEF1A1	0
Lesional	EEF1A1	0
Lesional	EEF1A1	0.112982
Lesional	EEF1A1	0
Lesional	EEF1A1	0
Lesional	EEF1A1	0
Lesional	EEF1A1	0
Lesional	EEF1A1	0
Lesional	EEF1A1	0
Lesional	EEF1A1	0
Lesional	EEF1A1	0.000943984
Lesional	EEF1A1	0.13944
Lesional	EEF1A1	0
Lesional	EEF1A1	0
Lesional	EEF1A1	0
Lesional	EEF1A1	0
Lesional	EEF1A1	0
Lesional	EEF1A1	0
Lesional	EEF1A1	0
Lesional	EEF1A1	0
Lesional	EEF1A1	0
Lesional	EEF1A1	0.0390201
Lesional	EEF1A1	0
Lesional	EEF1A1	0
Lesional	EEF1A1	0
Lesional	EEF1A1	0
Lesional	EEF1A1	0
Lesional	EEF1A1	0.113831
Lesional	EEF1A1	0
Lesional	EEF1A1	0
Lesional	EEF1A1	0
Lesional	EEF1A1	0.100636
Lesional	EEF1A1	0
Lesional	EEF1A1	0
Lesional	EEF1A1	0
Lesional	EEF1A1	0
Lesional	EEF1A1	0
Lesional	EEF1A1	0.0856574
Lesional	EEF1A1	0
Lesional	EEF1A1	0
Lesional	EEF1A1	0
Lesional	EEF1A1	0.0560575
Lesional	EEF1A1	0
Lesional	EEF1A1	0
Lesional	EEF1A1	0
Lesional	EEF1A1	0
Lesional	EEF1A1	0
Lesional	EEF1A1	0.122889
Lesional	EEF1A1	0.0712569
Lesional	EEF1A1	0
Lesional	EEF1A1	0.147803
Lesional	EEF1A1	0
Lesional	EEF1A1	0
Lesional	EEF1A1	0
Lesional	EEF1A1	0
Lesional	EEF1A1	0
Lesional	EEF1A1	0
Lesional	EEF1A1	0
Lesional	EEF1A1	0
Lesional	EEF1A1	0
Lesional	EEF1A1	0
Lesional	EEF1A1	0.234926
Lesional	EEF1A1	0
Lesional	EEF1A1	0
Lesional	EEF1A1	0
Lesional	EEF1A1	0
Lesional	EEF1A1	0
Lesional	EEF1A1	0
Lesional	EEF1A1	0
Lesional	EEF1A1	0
Lesional	EEF1A1	0
Lesional	EEF1A1	0
Lesional	EEF1A1	0
Lesional	EEF1A1	0
Lesional	EEF1A1	0
Lesional	EEF1A1	0
Lesional	EEF1A1	0
Lesional	EEF1A1	0
Lesional	EEF1A1	0
Lesional	EEF1A1	0
Lesional	EEF1A1	0
Lesional	EEF1A1	0
Non-Lesional	EEF1A1	0
Non-Lesional	EEF1A1	0
Non-Lesional	EEF1A1	0
Non-Lesional	EEF1A1	0
Non-Lesional	EEF1A1	0
Non-Lesional	EEF1A1	0
Non-Lesional	EEF1A1	0
Non-Lesional	EEF1A1	0.000639061
Non-Lesional	EEF1A1	0
Non-Lesional	EEF1A1	0
Non-Lesional	EEF1A1	0
Non-Lesional	EEF1A1	0
Non-Lesional	EEF1A1	0
Non-Lesional	EEF1A1	0
Non-Lesional	EEF1A1	0
Non-Lesional	EEF1A1	0
Non-Lesional	EEF1A1	0
Non-Lesional	EEF1A1	0
Non-Lesional	EEF1A1	0
Non-Lesional	EEF1A1	0
Non-Lesional	EEF1A1	0
Non-Lesional	EEF1A1	0
Non-Lesional	EEF1A1	0
Non-Lesional	EEF1A1	0.000379276
Non-Lesional	EEF1A1	0
Non-Lesional	EEF1A1	0
Non-Lesional	EEF1A1	0
Non-Lesional	EEF1A1	0.058978
Non-Lesional	EEF1A1	0
Non-Lesional	EEF1A1	0
Non-Lesional	EEF1A1	0
Non-Lesional	EEF1A1	0
Non-Lesional	EEF1A1	0
Non-Lesional	EEF1A1	0
Non-Lesional	EEF1A1	0
Non-Lesional	EEF1A1	0.0940216
Non-Lesional	EEF1A1	0.000346453
Non-Lesional	EEF1A1	0
Non-Lesional	EEF1A1	0
Non-Lesional	EEF1A1	0
Non-Lesional	EEF1A1	0
Non-Lesional	EEF1A1	0
Non-Lesional	EEF1A1	0
Non-Lesional	EEF1A1	0
Non-Lesional	EEF1A1	0
Non-Lesional	EEF1A1	0
Non-Lesional	EEF1A1	0.000814683
Non-Lesional	EEF1A1	0
Non-Lesional	EEF1A1	0
Non-Lesional	EEF1A1	0
Non-Lesional	EEF1A1	0
Non-Lesional	EEF1A1	0
Non-Lesional	EEF1A1	0.0010574
Non-Lesional	EEF1A1	0
Non-Lesional	EEF1A1	0
Non-Lesional	EEF1A1	0
Non-Lesional	EEF1A1	0.000582427
Non-Lesional	EEF1A1	0
Non-Lesional	EEF1A1	0
Non-Lesional	EEF1A1	0
Non-Lesional	EEF1A1	0
Non-Lesional	EEF1A1	0
Non-Lesional	EEF1A1	0.000917996
Non-Lesional	EEF1A1	0
Non-Lesional	EEF1A1	0
Non-Lesional	EEF1A1	0
Non-Lesional	EEF1A1	0.193389
Non-Lesional	EEF1A1	0
Non-Lesional	EEF1A1	0
Non-Lesional	EEF1A1	0
Non-Lesional	EEF1A1	0
Non-Lesional	EEF1A1	0
Non-Lesional	EEF1A1	0.00117579
Non-Lesional	EEF1A1	0.000170398
Non-Lesional	EEF1A1	0
Non-Lesional	EEF1A1	0.00129907
Non-Lesional	EEF1A1	0
Non-Lesional	EEF1A1	0
Non-Lesional	EEF1A1	0
Non-Lesional	EEF1A1	0
Non-Lesional	EEF1A1	0
Non-Lesional	EEF1A1	0
Non-Lesional	EEF1A1	0
Non-Lesional	EEF1A1	0
Non-Lesional	EEF1A1	0
Non-Lesional	EEF1A1	0
Non-Lesional	EEF1A1	0.00043345
Non-Lesional	EEF1A1	0
Non-Lesional	EEF1A1	0
Non-Lesional	EEF1A1	0
Non-Lesional	EEF1A1	0
Non-Lesional	EEF1A1	0
Non-Lesional	EEF1A1	0
Non-Lesional	EEF1A1	0
Non-Lesional	EEF1A1	0
Non-Lesional	EEF1A1	0
Non-Lesional	EEF1A1	0
Non-Lesional	EEF1A1	0
Non-Lesional	EEF1A1	0
Non-Lesional	EEF1A1	0
Non-Lesional	EEF1A1	0
Non-Lesional	EEF1A1	0
Non-Lesional	EEF1A1	0
Non-Lesional	EEF1A1	0
Non-Lesional	EEF1A1	0
Non-Lesional	EEF1A1	0
Non-Lesional	EEF1A1	0
