# Supplementary material for: Effects of psoriasis and psoralen exposure on the somatic mutation landscape of the skin
Source: Nat Genet. 2023 Oct 26;55(11):1892–900. doi: 10.1038/s41588-023-01545-1 (PMC10632143; doi:10.1038/s41588-023-01545-1)
Supplement: Supplementary file 9 — Clinical characteristics of the cohorts, sizes and coverage of the microbiopsies and sensitivity estimates from technical near-replicates. [file 41588_2023_1545_MOESM9_ESM.xlsx]

## Sheet: Olafsson_SourceData_ED_Fig1a
Patient.ID	Age_at_sampling	Disease_duration	Sex
patient01	48	14	Male
patient02	44	8	Male
patient03	62	35	Male
patient04	39	7	Male
patient05	61	30	Male
patient06	48	32	Male
patient07	25	6	Male
patient08	77	58	Male
patient09	NA	NA	Male
patient10	44	21	Male
patient100	45	13	Male
patient101	46	11	Female
patient102	57	41	Female
patient103	67	48	Male
patient104	60	9	Male
patient105	20	15	Female
patient106	55	7	Female
patient107	28	9	Male
patient108	20	6	Male
patient109	27	NA	Female
patient11	46	21	Male
patient110	35	29	Male
patient111	52	8	Male
patient112	27	7	Male
patient113	63	24	Male
patient114	79	17	Male
patient115	40	16	Male
patient116	67	57	Male
patient117	49	29	Male
patient12	33	13	Male
patient13	NA	NA	Male
patient14	71	27	Male
patient16	60	28	Male
patient17	59	3	Male
patient18	27	14	Female
patient19	18	6	Male
patient20	52	20	Male
patient21	60	21	Male
patient22	55	33	Male
patient23	31	4	Male
patient24	63	43	Male
patient26	61	8	Male
patient27	46	30	Male
patient28	20	8	Male
patient29	39	14	Male
patient30	34	2	Male
patient31	53	40	Male
patient32	71	62	Male
patient34	63	48	Male
patient36	19	NA	Male
patient37	24	7	Male
patient38	25	4	Male
patient39	31	21	Female
patient40	59	48	Male
patient41	67	29	Male
patient42	49	5	Male
patient43	26	10	Female
patient44	NA	NA	Male
patient46	35	20	Male
patient47	66	60	Female
patient48	72	45	Male
patient49	52	28	Male
patient50	NA	NA	Male
patient51	57	41	Female
patient52	39	22	Male
patient53	36	14	Female
patient55	53	1	Female
patient56	59	26	Male
patient57	29	21	Male
patient58	NA	NA	Female
patient59	33	20	Female
patient60	24	4	Male
patient61	26	4	Female
patient62	34	8	Male
patient63	48	19	Male
patient64	44	20	Female
patient65	56	2	Female
patient66	28	15	Female
patient67	23	15	Male
patient68	62	10	Male
patient69	62	2	Male
patient70	51	36	Male
patient71	32	11	Male
patient72	67	65	Female
patient73	42	8	Male
patient74	53	23	Male
patient75	69	4	Female
patient76	31	17	Male
patient77	61	0	Male
patient78	54	NA	Male
patient79	25	19	Male
patient80	64	16	Male
patient81	43	22	Male
patient82	52	32	Male
patient83	54	13	Male
patient84	53	36	Male
patient85	33	NA	Male
patient86	62	12	Male
patient87	39	6	Female
patient88	82	13	Male
patient89	64	11	Male
patient90	53	33	Male
patient91	65	15	Female
patient92	33	30	Male
patient93	41	23	Male
patient94	25	13	Male
patient95	42	28	Male
patient96	88	16	Male
patient97	33	8	Male
patient98	31	15	Male
patient99	54	30	Female

## Sheet: Olafsson_SourceData_ED_Fig1b
Patient.ID	Treated	Treatment
patient01	No	history	PUVA
patient02	No	history	PUVA
patient03	Treatment	history	PUVA
patient04	No	history	PUVA
patient05	No	history	PUVA
patient06	No	history	PUVA
patient07	No	history	PUVA
patient08	Treatment	history	PUVA
patient09	No	history	PUVA
patient10	No	history	PUVA
patient100	No	history	PUVA
patient101	No	history	PUVA
patient102	No	history	PUVA
patient103	Treatment	history	PUVA
patient104	Treatment	history	PUVA
patient105	Treatment	history	PUVA
patient106	Treatment	history	PUVA
patient107	No	history	PUVA
patient108	No	history	PUVA
patient109	No	history	PUVA
patient11	No	history	PUVA
patient110	No	history	PUVA
patient111	No	history	PUVA
patient112	No	history	PUVA
patient113	No	history	PUVA
patient114	No	history	PUVA
patient115	Treatment	history	PUVA
patient116	No	history	PUVA
patient117	No	history	PUVA
patient12	No	history	PUVA
patient13	No	history	PUVA
patient14	No	history	PUVA
patient16	No	history	PUVA
patient17	No	history	PUVA
patient18	Treatment	history	PUVA
patient19	No	history	PUVA
patient20	No	history	PUVA
patient21	No	history	PUVA
patient22	No	history	PUVA
patient23	No	history	PUVA
patient24	No	history	PUVA
patient26	No	history	PUVA
patient27	No	history	PUVA
patient28	No	history	PUVA
patient29	No	history	PUVA
patient30	No	history	PUVA
patient31	No	history	PUVA
patient32	No	history	PUVA
patient34	Treatment	history	PUVA
patient36	No	history	PUVA
patient37	No	history	PUVA
patient38	No	history	PUVA
patient39	Treatment	history	PUVA
patient40	Treatment	history	PUVA
patient41	No	history	PUVA
patient42	No	history	PUVA
patient43	No	history	PUVA
patient44	No	history	PUVA
patient46	No	history	PUVA
patient47	Treatment	history	PUVA
patient48	Treatment	history	PUVA
patient49	No	history	PUVA
patient50	No	history	PUVA
patient51	No	history	PUVA
patient52	No	history	PUVA
patient53	No	history	PUVA
patient55	No	history	PUVA
patient56	No	history	PUVA
patient57	No	history	PUVA
patient58	No	history	PUVA
patient59	No	history	PUVA
patient60	No	history	PUVA
patient61	No	history	PUVA
patient62	No	history	PUVA
patient63	No	history	PUVA
patient64	Treatment	history	PUVA
patient65	No	history	PUVA
patient66	No	history	PUVA
patient67	No	history	PUVA
patient68	No	history	PUVA
patient69	Treatment	history	PUVA
patient70	No	history	PUVA
patient71	No	history	PUVA
patient72	No	history	PUVA
patient73	No	history	PUVA
patient74	No	history	PUVA
patient75	No	history	PUVA
patient76	No	history	PUVA
patient77	No	history	PUVA
patient78	No	history	PUVA
patient79	No	history	PUVA
patient80	No	history	PUVA
patient81	No	history	PUVA
patient82	Treatment	history	PUVA
patient83	No	history	PUVA
patient84	Treatment	history	PUVA
patient85	No	history	PUVA
patient86	No	history	PUVA
patient87	No	history	PUVA
patient88	No	history	PUVA
patient89	No	history	PUVA
patient90	Treatment	history	PUVA
patient91	No	history	PUVA
patient92	Treatment	history	PUVA
patient93	No	history	PUVA
patient94	No	history	PUVA
patient95	No	history	PUVA
patient96	No	history	PUVA
patient97	No	history	PUVA
patient98	Treatment	history	PUVA
patient99	Treatment	history	PUVA
patient01	No	history	UVB
patient02	Treatment	history	UVB
patient03	No	history	UVB
patient04	No	history	UVB
patient05	No	history	UVB
patient06	No	history	UVB
patient07	No	history	UVB
patient08	No	history	UVB
patient09	No	history	UVB
patient10	No	history	UVB
patient100	No	history	UVB
patient101	Treatment	history	UVB
patient102	No	history	UVB
patient103	Treatment	history	UVB
patient104	Treatment	history	UVB
patient105	Treatment	history	UVB
patient106	No	history	UVB
patient107	No	history	UVB
patient108	No	history	UVB
patient109	No	history	UVB
patient11	No	history	UVB
patient110	No	history	UVB
patient111	No	history	UVB
patient112	Treatment	history	UVB
patient113	No	history	UVB
patient114	No	history	UVB
patient115	No	history	UVB
patient116	Treatment	history	UVB
patient117	No	history	UVB
patient12	No	history	UVB
patient13	No	history	UVB
patient14	No	history	UVB
patient16	No	history	UVB
patient17	Treatment	history	UVB
patient18	No	history	UVB
patient19	No	history	UVB
patient20	No	history	UVB
patient21	No	history	UVB
patient22	No	history	UVB
patient23	No	history	UVB
patient24	No	history	UVB
patient26	No	history	UVB
patient27	No	history	UVB
patient28	Treatment	history	UVB
patient29	No	history	UVB
patient30	No	history	UVB
patient31	No	history	UVB
patient32	No	history	UVB
patient34	No	history	UVB
patient36	Treatment	history	UVB
patient37	No	history	UVB
patient38	Treatment	history	UVB
patient39	Treatment	history	UVB
patient40	No	history	UVB
patient41	Treatment	history	UVB
patient42	No	history	UVB
patient43	Treatment	history	UVB
patient44	No	history	UVB
patient46	No	history	UVB
patient47	Treatment	history	UVB
patient48	No	history	UVB
patient49	No	history	UVB
patient50	No	history	UVB
patient51	Treatment	history	UVB
patient52	Treatment	history	UVB
patient53	No	history	UVB
patient55	No	history	UVB
patient56	Treatment	history	UVB
patient57	No	history	UVB
patient58	No	history	UVB
patient59	Treatment	history	UVB
patient60	Treatment	history	UVB
patient61	Treatment	history	UVB
patient62	No	history	UVB
patient63	No	history	UVB
patient64	No	history	UVB
patient65	No	history	UVB
patient66	No	history	UVB
patient67	No	history	UVB
patient68	No	history	UVB
patient69	No	history	UVB
patient70	No	history	UVB
patient71	No	history	UVB
patient72	No	history	UVB
patient73	No	history	UVB
patient74	No	history	UVB
patient75	No	history	UVB
patient76	No	history	UVB
patient77	No	history	UVB
patient78	No	history	UVB
patient79	No	history	UVB
patient80	No	history	UVB
patient81	No	history	UVB
patient82	No	history	UVB
patient83	Treatment	history	UVB
patient84	No	history	UVB
patient85	No	history	UVB
patient86	No	history	UVB
patient87	No	history	UVB
patient88	No	history	UVB
patient89	No	history	UVB
patient90	No	history	UVB
patient91	Treatment	history	UVB
patient92	No	history	UVB
patient93	Treatment	history	UVB
patient94	Treatment	history	UVB
patient95	No	history	UVB
patient96	No	history	UVB
patient97	No	history	UVB
patient98	Treatment	history	UVB
patient99	No	history	UVB
patient01	Treatment	history	Methotrexate
patient02	Treatment	history	Methotrexate
patient03	Treatment	history	Methotrexate
patient04	Treatment	history	Methotrexate
patient05	Treatment	history	Methotrexate
patient06	Treatment	history	Methotrexate
patient07	No	history	Methotrexate
patient08	No	history	Methotrexate
patient09	No	history	Methotrexate
patient10	Treatment	history	Methotrexate
patient100	Treatment	history	Methotrexate
patient101	No	history	Methotrexate
patient102	No	history	Methotrexate
patient103	No	history	Methotrexate
patient104	No	history	Methotrexate
patient105	No	history	Methotrexate
patient106	No	history	Methotrexate
patient107	Treatment	history	Methotrexate
patient108	No	history	Methotrexate
patient109	No	history	Methotrexate
patient11	Treatment	history	Methotrexate
patient110	Treatment	history	Methotrexate
patient111	No	history	Methotrexate
patient112	Treatment	history	Methotrexate
patient113	No	history	Methotrexate
patient114	No	history	Methotrexate
patient115	Treatment	history	Methotrexate
patient116	No	history	Methotrexate
patient117	Treatment	history	Methotrexate
patient12	Treatment	history	Methotrexate
patient13	No	history	Methotrexate
patient14	No	history	Methotrexate
patient16	No	history	Methotrexate
patient17	No	history	Methotrexate
patient18	No	history	Methotrexate
patient19	No	history	Methotrexate
patient20	No	history	Methotrexate
patient21	No	history	Methotrexate
patient22	No	history	Methotrexate
patient23	No	history	Methotrexate
patient24	No	history	Methotrexate
patient26	No	history	Methotrexate
patient27	Treatment	history	Methotrexate
patient28	No	history	Methotrexate
patient29	No	history	Methotrexate
patient30	Treatment	history	Methotrexate
patient31	Treatment	history	Methotrexate
patient32	Treatment	history	Methotrexate
patient34	Treatment	history	Methotrexate
patient36	No	history	Methotrexate
patient37	Treatment	history	Methotrexate
patient38	No	history	Methotrexate
patient39	No	history	Methotrexate
patient40	Treatment	history	Methotrexate
patient41	Treatment	history	Methotrexate
patient42	No	history	Methotrexate
patient43	Treatment	history	Methotrexate
patient44	No	history	Methotrexate
patient46	No	history	Methotrexate
patient47	No	history	Methotrexate
patient48	No	history	Methotrexate
patient49	Treatment	history	Methotrexate
patient50	No	history	Methotrexate
patient51	Treatment	history	Methotrexate
patient52	No	history	Methotrexate
patient53	No	history	Methotrexate
patient55	No	history	Methotrexate
patient56	No	history	Methotrexate
patient57	Treatment	history	Methotrexate
patient58	No	history	Methotrexate
patient59	No	history	Methotrexate
patient60	No	history	Methotrexate
patient61	No	history	Methotrexate
patient62	Treatment	history	Methotrexate
patient63	No	history	Methotrexate
patient64	Treatment	history	Methotrexate
patient65	Treatment	history	Methotrexate
patient66	No	history	Methotrexate
patient67	Treatment	history	Methotrexate
patient68	Treatment	history	Methotrexate
patient69	No	history	Methotrexate
patient70	No	history	Methotrexate
patient71	Treatment	history	Methotrexate
patient72	Treatment	history	Methotrexate
patient73	No	history	Methotrexate
patient74	No	history	Methotrexate
patient75	No	history	Methotrexate
patient76	Treatment	history	Methotrexate
patient77	No	history	Methotrexate
patient78	No	history	Methotrexate
patient79	No	history	Methotrexate
patient80	Treatment	history	Methotrexate
patient81	Treatment	history	Methotrexate
patient82	No	history	Methotrexate
patient83	No	history	Methotrexate
patient84	No	history	Methotrexate
patient85	No	history	Methotrexate
patient86	Treatment	history	Methotrexate
patient87	No	history	Methotrexate
patient88	No	history	Methotrexate
patient89	No	history	Methotrexate
patient90	Treatment	history	Methotrexate
patient91	No	history	Methotrexate
patient92	Treatment	history	Methotrexate
patient93	Treatment	history	Methotrexate
patient94	Treatment	history	Methotrexate
patient95	Treatment	history	Methotrexate
patient96	No	history	Methotrexate
patient97	Treatment	history	Methotrexate
patient98	No	history	Methotrexate
patient99	No	history	Methotrexate
patient01	Treatment	history	Topical
	Steroids
patient02	Treatment	history	Topical
	Steroids
patient03	No	history	Topical
	Steroids
patient04	Treatment	history	Topical
	Steroids
patient05	Treatment	history	Topical
	Steroids
patient06	No	history	Topical
	Steroids
patient07	Treatment	history	Topical
	Steroids
patient08	Treatment	history	Topical
	Steroids
patient09	No	history	Topical
	Steroids
patient10	Treatment	history	Topical
	Steroids
patient100	No	history	Topical
	Steroids
patient101	No	history	Topical
	Steroids
patient102	No	history	Topical
	Steroids
patient103	Treatment	history	Topical
	Steroids
patient104	Treatment	history	Topical
	Steroids
patient105	Treatment	history	Topical
	Steroids
patient106	Treatment	history	Topical
	Steroids
patient107	No	history	Topical
	Steroids
patient108	Treatment	history	Topical
	Steroids
patient109	Treatment	history	Topical
	Steroids
patient11	Treatment	history	Topical
	Steroids
patient110	No	history	Topical
	Steroids
patient111	No	history	Topical
	Steroids
patient112	No	history	Topical
	Steroids
patient113	Treatment	history	Topical
	Steroids
patient114	No	history	Topical
	Steroids
patient115	Treatment	history	Topical
	Steroids
patient116	Treatment	history	Topical
	Steroids
patient117	No	history	Topical
	Steroids
patient12	No	history	Topical
	Steroids
patient13	No	history	Topical
	Steroids
patient14	Treatment	history	Topical
	Steroids
patient16	No	history	Topical
	Steroids
patient17	No	history	Topical
	Steroids
patient18	Treatment	history	Topical
	Steroids
patient19	Treatment	history	Topical
	Steroids
patient20	Treatment	history	Topical
	Steroids
patient21	No	history	Topical
	Steroids
patient22	No	history	Topical
	Steroids
patient23	Treatment	history	Topical
	Steroids
patient24	Treatment	history	Topical
	Steroids
patient26	Treatment	history	Topical
	Steroids
patient27	No	history	Topical
	Steroids
patient28	No	history	Topical
	Steroids
patient29	Treatment	history	Topical
	Steroids
patient30	Treatment	history	Topical
	Steroids
patient31	No	history	Topical
	Steroids
patient32	Treatment	history	Topical
	Steroids
patient34	No	history	Topical
	Steroids
patient36	No	history	Topical
	Steroids
patient37	Treatment	history	Topical
	Steroids
patient38	No	history	Topical
	Steroids
patient39	Treatment	history	Topical
	Steroids
patient40	Treatment	history	Topical
	Steroids
patient41	Treatment	history	Topical
	Steroids
patient42	Treatment	history	Topical
	Steroids
patient43	No	history	Topical
	Steroids
patient44	No	history	Topical
	Steroids
patient46	Treatment	history	Topical
	Steroids
patient47	No	history	Topical
	Steroids
patient48	Treatment	history	Topical
	Steroids
patient49	Treatment	history	Topical
	Steroids
patient50	No	history	Topical
	Steroids
patient51	Treatment	history	Topical
	Steroids
patient52	No	history	Topical
	Steroids
patient53	Treatment	history	Topical
	Steroids
patient55	Treatment	history	Topical
	Steroids
patient56	Treatment	history	Topical
	Steroids
patient57	No	history	Topical
	Steroids
patient58	No	history	Topical
	Steroids
patient59	Treatment	history	Topical
	Steroids
patient60	Treatment	history	Topical
	Steroids
patient61	Treatment	history	Topical
	Steroids
patient62	No	history	Topical
	Steroids
patient63	No	history	Topical
	Steroids
patient64	Treatment	history	Topical
	Steroids
patient65	Treatment	history	Topical
	Steroids
patient66	Treatment	history	Topical
	Steroids
patient67	Treatment	history	Topical
	Steroids
patient68	Treatment	history	Topical
	Steroids
patient69	Treatment	history	Topical
	Steroids
patient70	Treatment	history	Topical
	Steroids
patient71	Treatment	history	Topical
	Steroids
patient72	No	history	Topical
	Steroids
patient73	Treatment	history	Topical
	Steroids
patient74	No	history	Topical
	Steroids
patient75	Treatment	history	Topical
	Steroids
patient76	No	history	Topical
	Steroids
patient77	No	history	Topical
	Steroids
patient78	Treatment	history	Topical
	Steroids
patient79	Treatment	history	Topical
	Steroids
patient80	Treatment	history	Topical
	Steroids
patient81	Treatment	history	Topical
	Steroids
patient82	No	history	Topical
	Steroids
patient83	Treatment	history	Topical
	Steroids
patient84	Treatment	history	Topical
	Steroids
patient85	No	history	Topical
	Steroids
patient86	No	history	Topical
	Steroids
patient87	No	history	Topical
	Steroids
patient88	Treatment	history	Topical
	Steroids
patient89	Treatment	history	Topical
	Steroids
patient90	No	history	Topical
	Steroids
patient91	No	history	Topical
	Steroids
patient92	Treatment	history	Topical
	Steroids
patient93	Treatment	history	Topical
	Steroids
patient94	Treatment	history	Topical
	Steroids
patient95	Treatment	history	Topical
	Steroids
patient96	Treatment	history	Topical
	Steroids
patient97	Treatment	history	Topical
	Steroids
patient98	Treatment	history	Topical
	Steroids
patient99	No	history	Topical
	Steroids

## Sheet: Olafsson_SourceData_ED_Fig1c
Patient.ID	NrSessions	Treated	Treatment
patient01	None	FALSE	PUVA
patient02	None	FALSE	PUVA
patient03	<=50	TRUE	PUVA
patient04	None	FALSE	PUVA
patient05	None	FALSE	PUVA
patient06	None	FALSE	PUVA
patient07	None	FALSE	PUVA
patient08	>200	TRUE	PUVA
patient09	None	FALSE	PUVA
patient10	None	FALSE	PUVA
patient100	None	FALSE	PUVA
patient101	None	FALSE	PUVA
patient102	None	FALSE	PUVA
patient103	<=50	TRUE	PUVA
patient104	<=50	TRUE	PUVA
patient105	<=50	TRUE	PUVA
patient106	<=50	TRUE	PUVA
patient107	None	FALSE	PUVA
patient108	None	FALSE	PUVA
patient109	None	FALSE	PUVA
patient11	None	FALSE	PUVA
patient110	None	FALSE	PUVA
patient111	None	FALSE	PUVA
patient112	None	FALSE	PUVA
patient113	None	FALSE	PUVA
patient114	None	FALSE	PUVA
patient115	Unk	TRUE	PUVA
patient116	None	FALSE	PUVA
patient117	None	FALSE	PUVA
patient12	None	FALSE	PUVA
patient13	None	FALSE	PUVA
patient14	None	FALSE	PUVA
patient16	None	FALSE	PUVA
patient17	None	FALSE	PUVA
patient18	51-200	TRUE	PUVA
patient19	None	FALSE	PUVA
patient20	None	FALSE	PUVA
patient21	None	FALSE	PUVA
patient22	None	FALSE	PUVA
patient23	None	FALSE	PUVA
patient24	None	FALSE	PUVA
patient26	None	FALSE	PUVA
patient27	None	FALSE	PUVA
patient28	None	FALSE	PUVA
patient29	None	FALSE	PUVA
patient30	None	FALSE	PUVA
patient31	None	FALSE	PUVA
patient32	None	FALSE	PUVA
patient34	>200	TRUE	PUVA
patient36	None	FALSE	PUVA
patient37	None	FALSE	PUVA
patient38	None	FALSE	PUVA
patient39	Unk	TRUE	PUVA
patient40	51-200	TRUE	PUVA
patient41	None	FALSE	PUVA
patient42	None	FALSE	PUVA
patient43	None	FALSE	PUVA
patient44	None	FALSE	PUVA
patient46	None	FALSE	PUVA
patient47	<=50	TRUE	PUVA
patient48	<=50	TRUE	PUVA
patient49	None	FALSE	PUVA
patient50	None	FALSE	PUVA
patient51	None	FALSE	PUVA
patient52	None	FALSE	PUVA
patient53	None	FALSE	PUVA
patient55	None	FALSE	PUVA
patient56	None	FALSE	PUVA
patient57	None	FALSE	PUVA
patient58	None	FALSE	PUVA
patient59	None	FALSE	PUVA
patient60	None	FALSE	PUVA
patient61	None	FALSE	PUVA
patient62	None	FALSE	PUVA
patient63	None	FALSE	PUVA
patient64	<=50	TRUE	PUVA
patient65	None	FALSE	PUVA
patient66	None	FALSE	PUVA
patient67	None	FALSE	PUVA
patient68	None	FALSE	PUVA
patient69	<=50	TRUE	PUVA
patient70	None	FALSE	PUVA
patient71	None	FALSE	PUVA
patient72	None	FALSE	PUVA
patient73	None	FALSE	PUVA
patient74	None	FALSE	PUVA
patient75	None	FALSE	PUVA
patient76	None	FALSE	PUVA
patient77	None	FALSE	PUVA
patient78	None	FALSE	PUVA
patient79	None	FALSE	PUVA
patient80	None	FALSE	PUVA
patient81	None	FALSE	PUVA
patient82	<=50	TRUE	PUVA
patient83	None	FALSE	PUVA
patient84	>200	TRUE	PUVA
patient85	None	FALSE	PUVA
patient86	None	FALSE	PUVA
patient87	None	FALSE	PUVA
patient88	None	FALSE	PUVA
patient89	None	FALSE	PUVA
patient90	<=50	TRUE	PUVA
patient91	None	FALSE	PUVA
patient92	<=50	TRUE	PUVA
patient93	None	FALSE	PUVA
patient94	None	FALSE	PUVA
patient95	None	FALSE	PUVA
patient96	None	FALSE	PUVA
patient97	None	FALSE	PUVA
patient98	<=50	TRUE	PUVA
patient99	<=50	TRUE	PUVA
patient01	None	FALSE	UVB
patient02	<=50	TRUE	UVB
patient03	None	FALSE	UVB
patient04	None	FALSE	UVB
patient05	None	FALSE	UVB
patient06	None	FALSE	UVB
patient07	None	FALSE	UVB
patient08	None	FALSE	UVB
patient09	None	FALSE	UVB
patient10	None	FALSE	UVB
patient100	None	FALSE	UVB
patient101	Unk	TRUE	UVB
patient102	None	FALSE	UVB
patient103	Unk	TRUE	UVB
patient104	Unk	TRUE	UVB
patient105	Unk	TRUE	UVB
patient106	None	FALSE	UVB
patient107	None	FALSE	UVB
patient108	None	FALSE	UVB
patient109	None	FALSE	UVB
patient11	None	FALSE	UVB
patient110	None	FALSE	UVB
patient111	None	FALSE	UVB
patient112	Unk	TRUE	UVB
patient113	None	FALSE	UVB
patient114	None	FALSE	UVB
patient115	None	FALSE	UVB
patient116	<=50	TRUE	UVB
patient117	None	FALSE	UVB
patient12	None	FALSE	UVB
patient13	None	FALSE	UVB
patient14	None	FALSE	UVB
patient16	None	FALSE	UVB
patient17	Unk	TRUE	UVB
patient18	None	FALSE	UVB
patient19	None	FALSE	UVB
patient20	None	FALSE	UVB
patient21	None	FALSE	UVB
patient22	None	FALSE	UVB
patient23	None	FALSE	UVB
patient24	None	FALSE	UVB
patient26	None	FALSE	UVB
patient27	None	FALSE	UVB
patient28	Unk	TRUE	UVB
patient29	None	FALSE	UVB
patient30	None	FALSE	UVB
patient31	None	FALSE	UVB
patient32	None	FALSE	UVB
patient34	None	FALSE	UVB
patient36	Unk	TRUE	UVB
patient37	None	FALSE	UVB
patient38	Unk	TRUE	UVB
patient39	Unk	TRUE	UVB
patient40	None	FALSE	UVB
patient41	<=50	TRUE	UVB
patient42	None	FALSE	UVB
patient43	<=50	TRUE	UVB
patient44	None	FALSE	UVB
patient46	None	FALSE	UVB
patient47	<=50	TRUE	UVB
patient48	None	FALSE	UVB
patient49	None	FALSE	UVB
patient50	None	FALSE	UVB
patient51	51-200	TRUE	UVB
patient52	<=50	TRUE	UVB
patient53	None	FALSE	UVB
patient55	None	FALSE	UVB
patient56	<=50	TRUE	UVB
patient57	None	FALSE	UVB
patient58	None	FALSE	UVB
patient59	<=50	TRUE	UVB
patient60	<=50	TRUE	UVB
patient61	<=50	TRUE	UVB
patient62	None	FALSE	UVB
patient63	None	FALSE	UVB
patient64	None	FALSE	UVB
patient65	None	FALSE	UVB
patient66	None	FALSE	UVB
patient67	None	FALSE	UVB
patient68	None	FALSE	UVB
patient69	None	FALSE	UVB
patient70	None	FALSE	UVB
patient71	None	FALSE	UVB
patient72	None	FALSE	UVB
patient73	None	FALSE	UVB
patient74	None	FALSE	UVB
patient75	None	FALSE	UVB
patient76	None	FALSE	UVB
patient77	None	FALSE	UVB
patient78	None	FALSE	UVB
patient79	None	FALSE	UVB
patient80	None	FALSE	UVB
patient81	None	FALSE	UVB
patient82	None	FALSE	UVB
patient83	<=50	TRUE	UVB
patient84	None	FALSE	UVB
patient85	None	FALSE	UVB
patient86	None	FALSE	UVB
patient87	None	FALSE	UVB
patient88	None	FALSE	UVB
patient89	None	FALSE	UVB
patient90	None	FALSE	UVB
patient91	<=50	TRUE	UVB
patient92	None	FALSE	UVB
patient93	Unk	TRUE	UVB
patient94	Unk	TRUE	UVB
patient95	None	FALSE	UVB
patient96	None	FALSE	UVB
patient97	None	FALSE	UVB
patient98	Unk	TRUE	UVB
patient99	None	FALSE	UVB

## Sheet: Olafsson_SourceData_ED_Fig1d
SampleID	CutVolume	DiseaseStatus
P01H_LL_6	661	Non-lesional
P01H_LL_7	272	Non-lesional
P01H_LL_8	579	Non-lesional
P01L_15	631	Lesional
P01L_16	763	Lesional
P01L_17	763	Lesional
P01L_18	655	Lesional
P01L_19	654	Lesional
P01L_20	419	Lesional
P01L_LL_10	546	Lesional
P01L_LL_11	199	Lesional
P01L_LL_12	727	Lesional
P01L_LL_13	225	Lesional
P01L_LL_14	437	Lesional
P01L_LL_9	167	Lesional
P02H_UL_1	335	Non-lesional
P02H_UL_2	342	Non-lesional
P02H_UL_3	271	Non-lesional
P02L_11	262	Lesional
P02L_12	212	Lesional
P02L_UL_1	132	Lesional
P02L_UL_10	361	Lesional
P02L_UL_2	223	Lesional
P02L_UL_3	208	Lesional
P02L_UL_4	238	Lesional
P02L_UL_5	219	Lesional
P02L_UL_6	229	Lesional
P02L_UL_7	214	Lesional
P02L_UL_8	289	Lesional
P02L_UL_9	152	Lesional
P03H_T_1	577	Non-lesional
P03H_T_2	494	Non-lesional
P03H_T_5	577	Non-lesional
P03H_T_6	627	Non-lesional
P03L_T_1	331	Lesional
P03L_T_10	182	Lesional
P03L_T_2	799	Lesional
P03L_T_3	431	Lesional
P03L_T_4	461	Lesional
P03L_T_5	571	Lesional
P03L_T_6	202	Lesional
P03L_T_9	186	Lesional
P04H_T_5	512	Non-lesional
P04H_T_7	480	Non-lesional
P04H_T_8	335	Non-lesional
P04L_T_10	348	Lesional
P04L_T_5	242	Lesional
P04L_T_6	267	Lesional
P04L_T_7	360	Lesional
P04L_T_8	272	Lesional
P05H_T_1	354	Non-lesional
P05H_T_2	285	Non-lesional
P05H_T_3	310	Non-lesional
P05H_T_4	340	Non-lesional
P05H_T_5	326	Non-lesional
P05H_T_6	357	Non-lesional
P05L_T_10	333	Lesional
P05L_T_11	332	Lesional
P05L_T_12	234	Lesional
P05L_T_6	409	Lesional
P05L_T_7	453	Lesional
P05L_T_8	508	Lesional
P05L_T_9	287	Lesional
P06H_T_2	908	Non-lesional
P06L_T_1	557	Lesional
P06L_T_2	556	Lesional
P06L_T_3	739	Lesional
P06L_T_4	736	Lesional
P06L_T_5	517	Lesional
P06L_T_6	536	Lesional
P07H_UL_1	341	Non-lesional
P07H_UL_3	286	Non-lesional
P07H_UL_4	208	Non-lesional
P07L_UL_1	1540	Lesional
P07L_UL_2	1224	Lesional
P07L_UL_3	878	Lesional
P07L_UL_4	1037	Lesional
P07L_UL_5	947	Lesional
P08H_5	160	Non-lesional
P08L_1	178	Lesional
P08L_10	382	Lesional
P08L_2	129	Lesional
P08L_3	156	Lesional
P08L_4	124	Lesional
P08L_5	181	Lesional
P08L_6	260	Lesional
P08L_7	105	Lesional
P08L_8	105	Lesional
P08L_9	305	Lesional
P09H_UA_1	380	Non-lesional
P09H_UA_2	327	Non-lesional
P09H_UA_3	350	Non-lesional
P09H_UA_4	524	Non-lesional
P09L_LA_1	502	Lesional
P09L_LA_2	568	Lesional
P09L_LA_3	539	Lesional
P09L_LA_4	645	Lesional
P09L_LA_5	669	Lesional
P09L_LA_6	538	Lesional
P09L_LA_7	266	Lesional
P100H_1	245	Non-lesional
P100H_2	189	Non-lesional
P100H_3	194	Non-lesional
P100H_4	292	Non-lesional
P100L_1	420	Lesional
P100L_2	437	Lesional
P100L_3	453	Lesional
P101H_5	459	Non-lesional
P101L_1	662	Lesional
P101L_5	781	Lesional
P101L_6	316	Lesional
P101L_7	688	Lesional
P102H_3	126	Non-lesional
P102L_1	155	Lesional
P102L_2	197	Lesional
P102L_3	156	Lesional
P102L_4	158	Lesional
P102L_5	160	Lesional
P102L_6	141	Lesional
P102L_7	423	Lesional
P103H_1	184	Non-lesional
P103L_1	436	Lesional
P103L_2	444	Lesional
P103L_3	535	Lesional
P103L_4	173	Lesional
P103L_5	421	Lesional
P103L_6	498	Lesional
P103L_7	333	Lesional
P104H_1	160	Non-lesional
P104L_1	319	Lesional
P104L_1_repl	340	Lesional
P104L_10	509	Lesional
P104L_11	1117	Lesional
P104L_12	612	Lesional
P104L_13	525	Lesional
P104L_2	348	Lesional
P104L_2_repl	486	Lesional
P104L_5	301	Lesional
P104L_6	310	Lesional
P104L_7	533	Lesional
P104L_8	169	Lesional
P105H_1	253	Non-lesional
P105H_2	163	Non-lesional
P105H_3	175	Non-lesional
P105H_4	266	Non-lesional
P105L_1	718	Lesional
P105L_10	490	Lesional
P105L_2	454	Lesional
P105L_3	526	Lesional
P105L_4	534	Lesional
P105L_5	443	Lesional
P105L_6	411	Lesional
P105L_7	890	Lesional
P105L_8	325	Lesional
P105L_9	287	Lesional
P106H_1	467	Non-lesional
P106H_2	360	Non-lesional
P106H_3	314	Non-lesional
P106L_1	766	Lesional
P106L_11	724	Lesional
P106L_11_repl	659	Lesional
P106L_12	824	Lesional
P106L_12_repl	720	Lesional
P106L_13	1116	Lesional
P106L_2	866	Lesional
P106L_3	604	Lesional
P106L_4	787	Lesional
P106L_5	1311	Lesional
P106L_6	504	Lesional
P106L_7	460	Lesional
P106L_8	462	Lesional
P106L_9	499	Lesional
P107H_1	353	Non-lesional
P107H_2	407	Non-lesional
P107H_3	327	Non-lesional
P107H_4	334	Non-lesional
P107L_1	472	Lesional
P107L_2	449	Lesional
P107L_3	467	Lesional
P107L_4	434	Lesional
P107L_5	260	Lesional
P107L_6	565	Lesional
P107L_7	261	Lesional
P107L_8	219	Lesional
P107L_9	200	Lesional
P108H_1	136	Non-lesional
P108H_2	238	Non-lesional
P108L_1	251	Lesional
P108L_2	428	Lesional
P108L_3	369	Lesional
P108L_4	410	Lesional
P108L_5	487	Lesional
P108L_6	349	Lesional
P108L_7	389	Lesional
P108L_8	301	Lesional
P109H_4	131	Non-lesional
P109L_2	206	Lesional
P109L_3	264	Lesional
P109L_4	291	Lesional
P109L_6	202	Lesional
P109L_7	251	Lesional
P109L_8	234	Lesional
P109L_9	198	Lesional
P10H_LA_1	119	Non-lesional
P10H_LA_2	147	Non-lesional
P10L_UA_1	257	Lesional
P10L_UA_10	439	Lesional
P10L_UA_11	458	Lesional
P10L_UA_12	608	Lesional
P10L_UA_13	643	Lesional
P10L_UA_14	467	Lesional
P10L_UA_15	630	Lesional
P10L_UA_2	618	Lesional
P10L_UA_3	867	Lesional
P10L_UA_4	420	Lesional
P10L_UA_5	523	Lesional
P10L_UA_6	1017	Lesional
P10L_UA_7	597	Lesional
P10L_UA_8	580	Lesional
P10L_UA_9	810	Lesional
P110L_1	194	Lesional
P110L_2	274	Lesional
P110L_3	277	Lesional
P110L_4	306	Lesional
P110L_5	374	Lesional
P110L_6	343	Lesional
P110L_7	390	Lesional
P110L_8	276	Lesional
P110L_9	239	Lesional
P111H_1	130	Non-lesional
P111H_2	129	Non-lesional
P111H_3	136	Non-lesional
P111L_1	132	Lesional
P111L_2	152	Lesional
P111L_3	149	Lesional
P111L_4	173	Lesional
P111L_5	211	Lesional
P111L_6	166	Lesional
P111L_7	190	Lesional
P111L_8	166	Lesional
P112H_1	106	Non-lesional
P112H_2	112	Non-lesional
P112H_4	84	Non-lesional
P112L_1	304	Lesional
P112L_2	449	Lesional
P112L_3	345	Lesional
P112L_4	262	Lesional
P112L_5	326	Lesional
P112L_6	234	Lesional
P112L_7	470	Lesional
P112L_8	475	Lesional
P112L_9	384	Lesional
P113H_1	85	Non-lesional
P113L_1	194	Lesional
P113L_2	145	Lesional
P113L_3	245	Lesional
P113L_4	267	Lesional
P113L_5	227	Lesional
P113L_6	125	Lesional
P113L_7	168	Lesional
P113L_8	206	Lesional
P113L_9	176	Lesional
P114L_1	371	Lesional
P114L_10	379	Lesional
P114L_2	637	Lesional
P114L_4	590	Lesional
P114L_5	390	Lesional
P114L_6	617	Lesional
P114L_7	618	Lesional
P114L_9	610	Lesional
P115H_1	137	Non-lesional
P115H_3	183	Non-lesional
P115L_10	211	Lesional
P115L_11	198	Lesional
P115L_3	242	Lesional
P115L_4	130	Lesional
P115L_5	201	Lesional
P115L_6	226	Lesional
P115L_7	206	Lesional
P115L_9	105	Lesional
P116H_2	390	Non-lesional
P116H_3	297	Non-lesional
P116H_4	247	Non-lesional
P116L_4	361	Lesional
P116L_6	323	Lesional
P116L_8	351	Lesional
P116L_9	202	Lesional
P117H_4	781	Non-lesional
P117L_1	280	Lesional
P117L_10	423	Lesional
P117L_2	437	Lesional
P117L_3	345	Lesional
P117L_4	260	Lesional
P117L_5	309	Lesional
P117L_6	360	Lesional
P117L_7	731	Lesional
P117L_8	357	Lesional
P117L_9	375	Lesional
P11H_LA_1	402	Non-lesional
P11H_LA_3	366	Non-lesional
P11H_LA_4	455	Non-lesional
P11H_LA_5	755	Non-lesional
P11L_LA_1	332	Lesional
P11L_LA_10	415	Lesional
P11L_LA_11	224	Lesional
P11L_LA_2	256	Lesional
P11L_LA_3	321	Lesional
P11L_LA_4	674	Lesional
P11L_LA_5	397	Lesional
P11L_LA_6	454	Lesional
P11L_LA_7	513	Lesional
P11L_LA_7_repl	232	Lesional
P11L_LA_8	486	Lesional
P11L_LA_9	964	Lesional
P12H_T_1	316	Non-lesional
P12H_T_2	327	Non-lesional
P12H_T_3	356	Non-lesional
P12H_T_4	270	Non-lesional
P12L_T_2	362	Lesional
P12L_T_3	457	Lesional
P12L_T_4	517	Lesional
P12L_T_5	763	Lesional
P12L_T_6	351	Lesional
P12L_T_7	186	Lesional
P12L_T_8	246	Lesional
P12L_T_9	501	Lesional
P13H_T_1	393	Non-lesional
P13H_T_2	294	Non-lesional
P13H_T_3	246	Non-lesional
P13L_T_2	1008	Lesional
P13L_T_3	1058	Lesional
P13L_T_4	493	Lesional
P13L_T_5	598	Lesional
P13L_T_6	717	Lesional
P13L_T_7	573	Lesional
P14H_LL_2	185	Non-lesional
P14H_LL_3	296	Non-lesional
P14H_LL_4	218	Non-lesional
P14L_LL_1	452	Lesional
P14L_LL_2	277	Lesional
P14L_LL_3	246	Lesional
P14L_LL_4	348	Lesional
P14L_LL_5	96	Lesional
P14L_LL_7	240	Lesional
P14L_LL_8	257	Lesional
P16H_UL_1	155	Non-lesional
P16H_UL_2	151	Non-lesional
P16L_UL_1	346	Lesional
P16L_UL_2	373	Lesional
P16L_UL_3	123	Lesional
P16L_UL_4	374	Lesional
P16L_UL_5	556	Lesional
P16L_UL_6	276	Lesional
P16L_UL_7	240	Lesional
P16L_UL_8	170	Lesional
P17H_LL_2	282	Non-lesional
P17H_LL_3	131	Non-lesional
P17H_LL_4	213	Non-lesional
P17H_LL_5	144	Non-lesional
P17L_5	305	Lesional
P17L_6	250	Lesional
P17L_7	281	Lesional
P17L_8	187	Lesional
P17L_9	559	Lesional
P17L_LL_1	484	Lesional
P17L_LL_2	630	Lesional
P17L_LL_3	419	Lesional
P17L_LL_4	358	Lesional
P18H_LA_6	199	Non-lesional
P18H_LA_7	166	Non-lesional
P18H_LA_8	152	Non-lesional
P18L_T_10	159	Lesional
P18L_T_11	176	Lesional
P18L_T_14	87	Lesional
P18L_T_15	203	Lesional
P18L_T_16	171	Lesional
P18L_T_17	318	Lesional
P18L_T_18	176	Lesional
P18L_T_19	227	Lesional
P18L_T_7	210	Lesional
P18L_T_8	149	Lesional
P18L_T_9	133	Lesional
P19H_T_1	127	Non-lesional
P19H_T_2	163	Non-lesional
P19H_T_3	123	Non-lesional
P19L_11	713	Lesional
P19L_12	415	Lesional
P19L_T_1	240	Lesional
P19L_T_10	283	Lesional
P19L_T_2	324	Lesional
P19L_T_3	456	Lesional
P19L_T_4	289	Lesional
P19L_T_5	179	Lesional
P19L_T_6	252	Lesional
P19L_T_7	489	Lesional
P19L_T_8	443	Lesional
P19L_T_9	263	Lesional
P20H_T_1	171	Non-lesional
P20H_T_2	115	Non-lesional
P20H_T_3	117	Non-lesional
P20L_10	532	Lesional
P20L_11	215	Lesional
P20L_12	222	Lesional
P20L_13	285	Lesional
P20L_14	207	Lesional
P20L_15	256	Lesional
P20L_T_1	261	Lesional
P20L_T_2	315	Lesional
P20L_T_3	417	Lesional
P20L_T_4	244	Lesional
P20L_T_5	299	Lesional
P20L_T_6	286	Lesional
P20L_T_7	268	Lesional
P20L_T_8	236	Lesional
P20L_T_9	289	Lesional
P21H_T_1	109	Non-lesional
P21H_T_2	123	Non-lesional
P21H_T_3	96	Non-lesional
P21L_10	539	Lesional
P21L_11	344	Lesional
P21L_12	175	Lesional
P21L_13	259	Lesional
P21L_T_1	400	Lesional
P21L_T_2	452	Lesional
P21L_T_3	341	Lesional
P21L_T_4	226	Lesional
P21L_T_5	206	Lesional
P21L_T_6	161	Lesional
P21L_T_7	190	Lesional
P21L_T_9	222	Lesional
P22H_T_1	236	Non-lesional
P22H_T_2	189	Non-lesional
P22H_T_3	157	Non-lesional
P22L_T_1	156	Lesional
P22L_T_3	192	Lesional
P22L_T_4	205	Lesional
P22L_T_5	223	Lesional
P22L_T_6	183	Lesional
P22L_T_7	195	Lesional
P22L_T_9	214	Lesional
P23H_T_1	304	Non-lesional
P23H_T_2	141	Non-lesional
P23H_T_3	214	Non-lesional
P23H_T_4	203	Non-lesional
P23H_T_5	368	Non-lesional
P23H_T_6	185	Non-lesional
P23L_T_1	412	Lesional
P23L_T_10	305	Lesional
P23L_T_11	381	Lesional
P23L_T_2	421	Lesional
P23L_T_3	766	Lesional
P23L_T_4	720	Lesional
P23L_T_5	591	Lesional
P23L_T_6	421	Lesional
P23L_T_8	394	Lesional
P23L_T_9	235	Lesional
P24H_T_1	129	Non-lesional
P24L_10	239	Lesional
P24L_11	337	Lesional
P24L_12	358	Lesional
P24L_13	708	Lesional
P24L_14	470	Lesional
P24L_T_1	165	Lesional
P24L_T_2	165	Lesional
P24L_T_4	222	Lesional
P24L_T_5	174	Lesional
P24L_T_6	308	Lesional
P24L_T_7	218	Lesional
P24L_T_8	437	Lesional
P24L_T_9	254	Lesional
P25H_T_1	65	Non-lesional
P25H_T_3	111	Non-lesional
P26H_T_2	202	Non-lesional
P26L_T_1	476	Lesional
P26L_T_2	190	Lesional
P26L_T_3	183	Lesional
P26L_T_4	209	Lesional
P26L_T_5	244	Lesional
P26L_T_6	466	Lesional
P26L_T_7	344	Lesional
P26L_T_8	315	Lesional
P27H_T_1	171	Non-lesional
P27L_T_1	255	Lesional
P27L_T_2	288	Lesional
P27L_T_3	255	Lesional
P27L_T_4	115	Lesional
P27L_T_5	303	Lesional
P27L_T_6	160	Lesional
P27L_T_7	307	Lesional
P28H_T_1	243	Non-lesional
P28H_T_2	192	Non-lesional
P28L_T_1	273	Lesional
P28L_T_10	144	Lesional
P28L_T_2	380	Lesional
P28L_T_3	134	Lesional
P28L_T_4	242	Lesional
P28L_T_5	348	Lesional
P28L_T_6	341	Lesional
P28L_T_7	201	Lesional
P28L_T_8	208	Lesional
P28L_T_9	287	Lesional
P29H_LL_2	148	Non-lesional
P29H_LL_4	207	Non-lesional
P29H_LL_5	156	Non-lesional
P29H_LL_6	180	Non-lesional
P29L_LL_1	543	Lesional
P29L_LL_3	384	Lesional
P29L_LL_4	504	Lesional
P29L_LL_5	538	Lesional
P29L_LL_6	674	Lesional
P29L_LL_8	612	Lesional
P29L_LL_9	322	Lesional
P30H_UA_1	148	Non-lesional
P30H_UA_2	145	Non-lesional
P30H_UA_3	141	Non-lesional
P30H_UA_4	131	Non-lesional
P30L_UA_1	345	Lesional
P30L_UA_2	314	Lesional
P30L_UA_3	406	Lesional
P30L_UA_4	392	Lesional
P30L_UA_5	401	Lesional
P30L_UA_6	555	Lesional
P30L_UA_7	481	Lesional
P30L_UA_8	277	Lesional
P30L_UA_9	372	Lesional
P31H_UA_1	231	Non-lesional
P31H_UA_2	202	Non-lesional
P31H_UA_3	212	Non-lesional
P31H_UA_4	348	Non-lesional
P31H_UA_5	274	Non-lesional
P31H_UA_6	240	Non-lesional
P31L_UA_1	355	Lesional
P31L_UA_2	526	Lesional
P31L_UA_4	222	Lesional
P31L_UA_5	369	Lesional
P31L_UA_6	240	Lesional
P31L_UA_7	219	Lesional
P32H_T_1	332	Non-lesional
P32H_T_2	297	Non-lesional
P32H_T_3	506	Non-lesional
P32H_T_4	388	Non-lesional
P32L_T_1	434	Lesional
P32L_T_2	425	Lesional
P32L_T_3	441	Lesional
P32L_T_4	617	Lesional
P32L_T_5	849	Lesional
P32L_T_6	692	Lesional
P32L_T_7	931	Lesional
P34H_LL_1	216	Non-lesional
P34H_LL_3	158	Non-lesional
P34H_LL_4	154	Non-lesional
P34L_LL_1	536	Lesional
P34L_LL_1_repl	227	Lesional
P34L_LL_10	298	Lesional
P34L_LL_2	359	Lesional
P34L_LL_3	548	Lesional
P34L_LL_4	365	Lesional
P34L_LL_5	293	Lesional
P34L_LL_7	240	Lesional
P34L_LL_7_repl	196	Lesional
P34L_LL_8	215	Lesional
P34L_LL_9	262	Lesional
P36H_1	137	Non-lesional
P36H_3	155	Non-lesional
P36L_1	300	Lesional
P36L_2	255	Lesional
P36L_3	403	Lesional
P36L_4	317	Lesional
P36L_5	402	Lesional
P36L_6	706	Lesional
P36L_7	382	Lesional
P37H_1	152	Non-lesional
P37H_3	115	Non-lesional
P37H_4	138	Non-lesional
P37L_1	125	Lesional
P37L_2	138	Lesional
P37L_3	125	Lesional
P37L_4	159	Lesional
P37L_5	118	Lesional
P37L_6	189	Lesional
P38H_2	184	Non-lesional
P38H_3	205	Non-lesional
P38H_4	343	Non-lesional
P38L_1	430	Lesional
P38L_2	344	Lesional
P38L_3	298	Lesional
P38L_4	208	Lesional
P38L_5	317	Lesional
P38L_6	295	Lesional
P38L_7	312	Lesional
P38L_8	381	Lesional
P39H_1	71	Non-lesional
P39H_2	135	Non-lesional
P39H_4	159	Non-lesional
P39L_1	149	Lesional
P39L_2	205	Lesional
P39L_3	152	Lesional
P39L_4	230	Lesional
P39L_5	132	Lesional
P39L_6	196	Lesional
P39L_7	191	Lesional
P39L_8	149	Lesional
P39L_9	326	Lesional
P40H_4	98	Non-lesional
P40L_T_1	195	Lesional
P40L_T_10	202	Lesional
P40L_T_11	210	Lesional
P40L_T_12	227	Lesional
P40L_T_2	307	Lesional
P40L_T_3	359	Lesional
P40L_T_4	376	Lesional
P40L_T_5	352	Lesional
P40L_T_6	193	Lesional
P40L_T_7	148	Lesional
P40L_T_8	319	Lesional
P40L_T_9	230	Lesional
P41H_6	117	Non-lesional
P41L_10	303	Lesional
P41L_11	885	Lesional
P41L_8	377	Lesional
P41L_9	475	Lesional
P41L_UA_4	202	Lesional
P41L_UA_5	167	Lesional
P41L_UA_7	202	Lesional
P42H_1	201	Non-lesional
P42H_3	172	Non-lesional
P42L_1	672	Lesional
P42L_2	432	Lesional
P42L_3	418	Lesional
P42L_4	238	Lesional
P42L_5	154	Lesional
P42L_6	375	Lesional
P43H_1	93	Non-lesional
P43H_3	81	Non-lesional
P43H_4	94	Non-lesional
P43L_2	487	Lesional
P43L_3	442	Lesional
P43L_4	325	Lesional
P43L_5	382	Lesional
P43L_6	422	Lesional
P43L_7	357	Lesional
P43L_8	333	Lesional
P44H_UL_1	209	Non-lesional
P44H_UL_2	161	Non-lesional
P44H_UL_3	179	Non-lesional
P44L_UL_1	185	Lesional
P44L_UL_2	167	Lesional
P44L_UL_3	136	Lesional
P44L_UL_4	219	Lesional
P44L_UL_5	239	Lesional
P44L_UL_6	297	Lesional
P44L_UL_7	179	Lesional
P44L_UL_8	345	Lesional
P46H_2	83	Non-lesional
P46H_3	85	Non-lesional
P46L_1	303	Lesional
P46L_2	190	Lesional
P46L_3	101	Lesional
P46L_4	157	Lesional
P46L_5	135	Lesional
P46L_6	186	Lesional
P46L_7	213	Lesional
P46L_8	332	Lesional
P47H_UA_2	84	Non-lesional
P47H_UA_3	100	Non-lesional
P47L_10	496	Lesional
P47L_11	410	Lesional
P47L_12	651	Lesional
P47L_UA_1	205	Lesional
P47L_UA_3	240	Lesional
P47L_UA_4	236	Lesional
P47L_UA_5	298	Lesional
P47L_UA_6	413	Lesional
P47L_UA_7	548	Lesional
P47L_UA_8	510	Lesional
P47L_UA_9	330	Lesional
P48H_1	57	Non-lesional
P48H_2	48	Non-lesional
P48H_3	48	Non-lesional
P48L_1	180	Lesional
P48L_10	199	Lesional
P48L_11	128	Lesional
P48L_12	173	Lesional
P48L_13	82	Lesional
P48L_14	97	Lesional
P48L_15	88	Lesional
P48L_2	148	Lesional
P48L_3	80	Lesional
P48L_4	242	Lesional
P48L_5	142	Lesional
P48L_6	203	Lesional
P48L_7	388	Lesional
P48L_8	187	Lesional
P48L_9	193	Lesional
P49H_UA_2	107	Non-lesional
P49H_UA_5	89	Non-lesional
P49L_UA_1	356	Lesional
P49L_UA_10	511	Lesional
P49L_UA_11	611	Lesional
P49L_UA_2	288	Lesional
P49L_UA_3	202	Lesional
P49L_UA_4	493	Lesional
P49L_UA_5	560	Lesional
P49L_UA_6	266	Lesional
P49L_UA_7	374	Lesional
P49L_UA_8	272	Lesional
P49L_UA_9	321	Lesional
P50H_T_3	157	Non-lesional
P50H_T_5	167	Non-lesional
P50L_T_1	209	Lesional
P50L_T_10	228	Lesional
P50L_T_11	151	Lesional
P50L_T_2	222	Lesional
P50L_T_3	127	Lesional
P50L_T_4	145	Lesional
P50L_T_5	111	Lesional
P50L_T_7	86	Lesional
P50L_T_8	222	Lesional
P50L_T_9	119	Lesional
P51H_1	119	Non-lesional
P51H_2	154	Non-lesional
P51H_3	146	Non-lesional
P51L_1	198	Lesional
P51L_10	172	Lesional
P51L_11	236	Lesional
P51L_2	305	Lesional
P51L_3	138	Lesional
P51L_4	229	Lesional
P51L_5	151	Lesional
P51L_6	182	Lesional
P51L_7	322	Lesional
P51L_8	228	Lesional
P51L_9	264	Lesional
P52H_1	160	Non-lesional
P52L_1	273	Lesional
P52L_2	170	Lesional
P52L_3	487	Lesional
P52L_4	346	Lesional
P52L_6	595	Lesional
P52L_7	355	Lesional
P52L_8	510	Lesional
P52L_9	603	Lesional
P53H_1	167	Non-lesional
P53H_3	235	Non-lesional
P53L_1	409	Lesional
P53L_11	266	Lesional
P53L_2	394	Lesional
P53L_3	419	Lesional
P53L_4	303	Lesional
P53L_5	410	Lesional
P53L_6	318	Lesional
P53L_7	228	Lesional
P53L_8	182	Lesional
P53L_9	276	Lesional
P55H_1	133	Non-lesional
P55L_1	321	Lesional
P55L_2	314	Lesional
P55L_3	231	Lesional
P55L_4	277	Lesional
P55L_5	249	Lesional
P55L_6	316	Lesional
P55L_7	419	Lesional
P56H_1	177	Non-lesional
P56H_3	99	Non-lesional
P56L_1	470	Lesional
P56L_10	431	Lesional
P56L_11	563	Lesional
P56L_2	324	Lesional
P56L_3	346	Lesional
P56L_4	432	Lesional
P56L_5	413	Lesional
P56L_6	362	Lesional
P56L_7	543	Lesional
P56L_8	407	Lesional
P56L_9	569	Lesional
P57H_1	165	Non-lesional
P57H_2	135	Non-lesional
P57H_3	212	Non-lesional
P57L_10	474	Lesional
P57L_11	485	Lesional
P57L_12	520	Lesional
P57L_2	239	Lesional
P57L_3	400	Lesional
P57L_5	396	Lesional
P57L_6	400	Lesional
P57L_7	177	Lesional
P57L_8	225	Lesional
P57L_9	265	Lesional
P58H_1	94	Non-lesional
P58H_3	93	Non-lesional
P58L_1	386	Lesional
P58L_10	561	Lesional
P58L_11	511	Lesional
P58L_12	603	Lesional
P58L_13	1239	Lesional
P58L_2	304	Lesional
P58L_3	375	Lesional
P58L_4	532	Lesional
P58L_6	499	Lesional
P58L_7	451	Lesional
P58L_8	372	Lesional
P59H_2	79	Non-lesional
P59H_4	99	Non-lesional
P59L_1	347	Lesional
P59L_10	194	Lesional
P59L_11	250	Lesional
P59L_2	233	Lesional
P59L_3	178	Lesional
P59L_4	198	Lesional
P59L_5	210	Lesional
P59L_6	206	Lesional
P59L_7	425	Lesional
P59L_8	213	Lesional
P59L_9	154	Lesional
P60H_1	258	Non-lesional
P60H_2	166	Non-lesional
P60H_3	181	Non-lesional
P60L_1	297	Lesional
P60L_2	239	Lesional
P60L_3	572	Lesional
P60L_4	283	Lesional
P60L_5	380	Lesional
P60L_6	455	Lesional
P60L_7	383	Lesional
P61H_3	242	Non-lesional
P61H_4	230	Non-lesional
P61L_1	645	Lesional
P61L_10	398	Lesional
P61L_2	498	Lesional
P61L_3	204	Lesional
P61L_4	486	Lesional
P61L_5	278	Lesional
P61L_6	491	Lesional
P61L_7	328	Lesional
P61L_8	346	Lesional
P61L_9	234	Lesional
P62H_1	274	Non-lesional
P62H_2	176	Non-lesional
P62H_3	125	Non-lesional
P62L_1	373	Lesional
P62L_10	417	Lesional
P62L_11	370	Lesional
P62L_2	391	Lesional
P62L_3	306	Lesional
P62L_4	342	Lesional
P62L_5	616	Lesional
P62L_6	431	Lesional
P62L_7	832	Lesional
P62L_8	563	Lesional
P62L_9	302	Lesional
P63H_1	208	Non-lesional
P63H_2	233	Non-lesional
P63L_1	220	Lesional
P63L_2	180	Lesional
P63L_3	208	Lesional
P63L_5	274	Lesional
P63L_6	166	Lesional
P63L_7	394	Lesional
P63L_8	273	Lesional
P64H_2	148	Non-lesional
P64H_3	118	Non-lesional
P64L_1	280	Lesional
P64L_10	218	Lesional
P64L_11	307	Lesional
P64L_4	221	Lesional
P64L_6	221	Lesional
P64L_8	187	Lesional
P64L_9	225	Lesional
P65H_6	202	Non-lesional
P65L_1	455	Lesional
P65L_2	470	Lesional
P65L_3	309	Lesional
P65L_4	238	Lesional
P65L_5	233	Lesional
P65L_6	185	Lesional
P65L_7	226	Lesional
P66H_1	220	Non-lesional
P66H_2	228	Non-lesional
P66L_1	266	Lesional
P66L_2	332	Lesional
P66L_3	370	Lesional
P66L_4	393	Lesional
P66L_5	462	Lesional
P66L_6	409	Lesional
P66L_7	421	Lesional
P67H_2	80	Non-lesional
P67H_3	126	Non-lesional
P67L_1	234	Lesional
P67L_2	312	Lesional
P67L_3	352	Lesional
P67L_4	173	Lesional
P67L_5	210	Lesional
P67L_6	257	Lesional
P67L_7	329	Lesional
P68H_1	216	Non-lesional
P68L_1	587	Lesional
P68L_10	998	Lesional
P68L_2	1100	Lesional
P68L_3	746	Lesional
P68L_4	617	Lesional
P68L_5	389	Lesional
P68L_6	515	Lesional
P68L_7	406	Lesional
P68L_8	367	Lesional
P68L_9	623	Lesional
P69H_1	131	Non-lesional
P69H_2	198	Non-lesional
P69L_1	155	Lesional
P69L_2	207	Lesional
P69L_3	226	Lesional
P69L_4	243	Lesional
P69L_5	292	Lesional
P69L_6	355	Lesional
P69L_7	318	Lesional
P70H_4	148	Non-lesional
P70L_1	250	Lesional
P70L_2	232	Lesional
P70L_5	391	Lesional
P70L_5_repl	297	Lesional
P70L_6	211	Lesional
P70L_7	349	Lesional
P70L_8	239	Lesional
P70L_9	685	Lesional
P71L_10	363	Lesional
P71L_2	291	Lesional
P71L_3	354	Lesional
P71L_4	246	Lesional
P71L_5	273	Lesional
P71L_6	361	Lesional
P71L_7	501	Lesional
P71L_8	264	Lesional
P71L_9	303	Lesional
P72H_2	90	Non-lesional
P72H_4	128	Non-lesional
P72L_1	394	Lesional
P72L_10	334	Lesional
P72L_11	368	Lesional
P72L_12	303	Lesional
P72L_2	393	Lesional
P72L_3	323	Lesional
P72L_4	280	Lesional
P72L_5	230	Lesional
P72L_6	182	Lesional
P72L_7	382	Lesional
P72L_8	413	Lesional
P72L_9	501	Lesional
P73H_1	244	Non-lesional
P73L_1	244	Lesional
P73L_2	259	Lesional
P73L_3	255	Lesional
P73L_4	573	Lesional
P73L_5	481	Lesional
P73L_6	417	Lesional
P73L_7	432	Lesional
P73L_8	296	Lesional
P73L_9	415	Lesional
P74H_6	167	Non-lesional
P74L_10	293	Lesional
P74L_11	126	Lesional
P74L_7	257	Lesional
P74L_8	260	Lesional
P74L_9	389	Lesional
P75H_4	377	Non-lesional
P75H_5	166	Non-lesional
P75L_1	485	Lesional
P75L_2	222	Lesional
P75L_3	306	Lesional
P75L_4	292	Lesional
P75L_5	272	Lesional
P75L_6	218	Lesional
P76H_6	434	Non-lesional
P76L_1	283	Lesional
P76L_10	950	Lesional
P76L_11	701	Lesional
P76L_12	1014	Lesional
P76L_13	577	Lesional
P76L_3	236	Lesional
P76L_5	256	Lesional
P76L_7	311	Lesional
P77H_1	157	Non-lesional
P77L_1	473	Lesional
P77L_2	225	Lesional
P77L_3	215	Lesional
P77L_4	261	Lesional
P77L_6	190	Lesional
P77L_7	372	Lesional
P78H_6	547	Non-lesional
P78L_1	519	Lesional
P78L_2	550	Lesional
P78L_3	465	Lesional
P78L_4	320	Lesional
P78L_6	431	Lesional
P78L_7	396	Lesional
P78L_8	861	Lesional
P78L_9	741	Lesional
P79H_3	177	Non-lesional
P79L_10	334	Lesional
P79L_11	450	Lesional
P79L_2	264	Lesional
P79L_3	240	Lesional
P79L_4	268	Lesional
P79L_5	253	Lesional
P79L_6	220	Lesional
P79L_8	632	Lesional
P80H_7	402	Non-lesional
P80L_1	379	Lesional
P80L_10	1093	Lesional
P80L_2	224	Lesional
P80L_4	389	Lesional
P80L_4_repl	636	Lesional
P80L_5	226	Lesional
P80L_7	685	Lesional
P80L_7_repl	763	Lesional
P80L_8	711	Lesional
P80L_8_repl	894	Lesional
P80L_9	858	Lesional
P81H_4	340	Non-lesional
P81L_1	219	Lesional
P81L_2	151	Lesional
P81L_3	204	Lesional
P81L_4	128	Lesional
P81L_5	179	Lesional
P81L_6	136	Lesional
P81L_7	327	Lesional
P81L_8	334	Lesional
P82H_1	182	Non-lesional
P82H_2	220	Non-lesional
P82L_1	318	Lesional
P82L_10	653	Lesional
P82L_10_repl	699	Lesional
P82L_11	718	Lesional
P82L_2	334	Lesional
P82L_3	327	Lesional
P82L_5	432	Lesional
P82L_6	387	Lesional
P82L_7	495	Lesional
P82L_9	630	Lesional
P83H_2	160	Non-lesional
P83L_1	374	Lesional
P83L_2	403	Lesional
P83L_3	172	Lesional
P83L_4	243	Lesional
P83L_5	211	Lesional
P83L_6	318	Lesional
P83L_8	338	Lesional
P84H_1	186	Non-lesional
P84H_3	207	Non-lesional
P84L_1	306	Lesional
P84L_10	510	Lesional
P84L_11	619	Lesional
P84L_12	919	Lesional
P84L_13	486	Lesional
P84L_14	478	Lesional
P84L_2	149	Lesional
P84L_4	119	Lesional
P84L_7	200	Lesional
P84L_8	302	Lesional
P84L_8_repl	415	Lesional
P85H_1	167	Non-lesional
P85L_1	365	Lesional
P85L_10	707	Lesional
P85L_11	678	Lesional
P85L_12	788	Lesional
P85L_2	281	Lesional
P85L_3	353	Lesional
P85L_4	281	Lesional
P85L_5	321	Lesional
P85L_6	431	Lesional
P85L_6_repl	491	Lesional
P85L_8	752	Lesional
P85L_9	756	Lesional
P86H_7	257	Non-lesional
P86L_10	732	Lesional
P86L_11	652	Lesional
P86L_12	808	Lesional
P86L_13	268	Lesional
P86L_14	461	Lesional
P86L_15	218	Lesional
P86L_16	351	Lesional
P86L_17	279	Lesional
P87H_2	215	Non-lesional
P87H_3	190	Non-lesional
P87L_1	181	Lesional
P87L_10	851	Lesional
P87L_11	634	Lesional
P87L_12	515	Lesional
P87L_2	200	Lesional
P87L_3	293	Lesional
P87L_5	255	Lesional
P87L_6	257	Lesional
P87L_7	1088	Lesional
P87L_8	537	Lesional
P87L_9	351	Lesional
P88L_1	186	Lesional
P88L_2	330	Lesional
P88L_3	272	Lesional
P88L_4	385	Lesional
P88L_5	295	Lesional
P88L_6	296	Lesional
P89H_3	452	Non-lesional
P89L_1	396	Lesional
P89L_10	509	Lesional
P89L_3	344	Lesional
P89L_4	438	Lesional
P89L_5	500	Lesional
P89L_6	610	Lesional
P89L_7	599	Lesional
P89L_8	707	Lesional
P89L_9	589	Lesional
P90H_1	114	Non-lesional
P90H_3	141	Non-lesional
P90L_1	462	Lesional
P90L_10	703	Lesional
P90L_11	567	Lesional
P90L_12	1039	Lesional
P90L_13	1067	Lesional
P90L_13_repl	985	Lesional
P90L_2	562	Lesional
P90L_3	352	Lesional
P90L_4	242	Lesional
P90L_6	555	Lesional
P90L_8	258	Lesional
P90L_9	432	Lesional
P91L_1	176	Lesional
P91L_2	185	Lesional
P91L_3	215	Lesional
P91L_4	247	Lesional
P91L_5	185	Lesional
P91L_6	160	Lesional
P91L_7	295	Lesional
P91L_8	242	Lesional
P92H_1	168	Non-lesional
P92H_2	132	Non-lesional
P92L_1	326	Lesional
P92L_2	654	Lesional
P92L_3	553	Lesional
P92L_4	389	Lesional
P92L_6	262	Lesional
P92L_7	241	Lesional
P93H_1	253	Non-lesional
P93L_1	476	Lesional
P93L_10	688	Lesional
P93L_13	530	Lesional
P93L_14	577	Lesional
P93L_15	577	Lesional
P93L_16	740	Lesional
P93L_2	457	Lesional
P93L_3	636	Lesional
P93L_4	348	Lesional
P93L_6	327	Lesional
P93L_7	447	Lesional
P94H_4	546	Non-lesional
P94L_1	436	Lesional
P94L_10	207	Lesional
P94L_2	484	Lesional
P94L_3	362	Lesional
P94L_4	289	Lesional
P94L_5	345	Lesional
P94L_6	239	Lesional
P94L_7	311	Lesional
P94L_8	339	Lesional
P94L_9	227	Lesional
P95H_1	150	Non-lesional
P95L_1	335	Lesional
P95L_2	289	Lesional
P95L_3	270	Lesional
P95L_4	495	Lesional
P95L_5	353	Lesional
P95L_6	265	Lesional
P95L_7	284	Lesional
P96H_1	528	Non-lesional
P96H_2	304	Non-lesional
P96L_1	628	Lesional
P96L_10	444	Lesional
P96L_11	472	Lesional
P96L_8	375	Lesional
P96L_9	374	Lesional
P97H_1	254	Non-lesional
P97H_2	266	Non-lesional
P97H_3	323	Non-lesional
P97L_1	440	Lesional
P97L_10	379	Lesional
P97L_2	858	Lesional
P97L_3	833	Lesional
P97L_4	684	Lesional
P97L_5	484	Lesional
P97L_6	600	Lesional
P97L_7	527	Lesional
P97L_8	334	Lesional
P97L_9	446	Lesional
P98H_3	106	Non-lesional
P98L_1	488	Lesional
P98L_10	715	Lesional
P98L_2	449	Lesional
P98L_3	577	Lesional
P98L_4	477	Lesional
P98L_5	378	Lesional
P98L_6	329	Lesional
P98L_7	415	Lesional
P98L_8	341	Lesional
P98L_9	401	Lesional
P99H_1	242	Non-lesional
P99L_1	189	Lesional
P99L_2	246	Lesional
P99L_3	251	Lesional
P99L_4	271	Lesional
P99L_5	479	Lesional

## Sheet: Olafsson_SourceData_ED_Fig1e
SampleID	CutArea	DiseaseStatus
P01H_LL_6	9100	Non-lesional
P01H_LL_7	4700	Non-lesional
P01H_LL_8	6600	Non-lesional
P01L_15	3720	Lesional
P01L_16	6480	Lesional
P01L_17	8520	Lesional
P01L_18	7920	Lesional
P01L_19	4740	Lesional
P01L_20	4560	Lesional
P01L_LL_10	1860	Lesional
P01L_LL_11	1170	Lesional
P01L_LL_12	4700	Lesional
P01L_LL_13	2000	Lesional
P01L_LL_14	3120	Lesional
P01L_LL_9	1000	Lesional
P02H_UL_1	5050	Non-lesional
P02H_UL_2	6500	Non-lesional
P02H_UL_3	3150	Non-lesional
P02L_11	2180	Lesional
P02L_12	3740	Lesional
P02L_UL_1	1160	Lesional
P02L_UL_10	NA	Lesional
P02L_UL_2	1640	Lesional
P02L_UL_3	1820	Lesional
P02L_UL_4	1660	Lesional
P02L_UL_5	2260	Lesional
P02L_UL_6	1300	Lesional
P02L_UL_7	1120	Lesional
P02L_UL_8	2300	Lesional
P02L_UL_9	1880	Lesional
P03H_T_1	14910	Non-lesional
P03H_T_2	12600	Non-lesional
P03H_T_5	11550	Non-lesional
P03H_T_6	20090	Non-lesional
P03L_T_1	6400	Lesional
P03L_T_10	2130	Lesional
P03L_T_2	10240	Lesional
P03L_T_3	5550	Lesional
P03L_T_4	4350	Lesional
P03L_T_5	7710	Lesional
P03L_T_6	1700	Lesional
P03L_T_9	3030	Lesional
P04H_T_5	7520	Non-lesional
P04H_T_7	3400	Non-lesional
P04H_T_8	6200	Non-lesional
P04L_T_10	14340	Lesional
P04L_T_5	6960	Lesional
P04L_T_6	8820	Lesional
P04L_T_7	8700	Lesional
P04L_T_8	5400	Lesional
P05H_T_1	NA	Non-lesional
P05H_T_2	NA	Non-lesional
P05H_T_3	NA	Non-lesional
P05H_T_4	NA	Non-lesional
P05H_T_5	NA	Non-lesional
P05H_T_6	NA	Non-lesional
P05L_T_10	9240	Lesional
P05L_T_11	8680	Lesional
P05L_T_12	9000	Lesional
P05L_T_6	9160	Lesional
P05L_T_7	8680	Lesional
P05L_T_8	9040	Lesional
P05L_T_9	7840	Lesional
P06H_T_2	24720	Non-lesional
P06L_T_1	12480	Lesional
P06L_T_2	11720	Lesional
P06L_T_3	13200	Lesional
P06L_T_4	11520	Lesional
P06L_T_5	6160	Lesional
P06L_T_6	6240	Lesional
P07H_UL_1	6300	Non-lesional
P07H_UL_3	5400	Non-lesional
P07H_UL_4	5400	Non-lesional
P07L_UL_1	7400	Lesional
P07L_UL_2	6560	Lesional
P07L_UL_3	3440	Lesional
P07L_UL_4	4000	Lesional
P07L_UL_5	8370	Lesional
P08H_5	6540	Non-lesional
P08L_1	1800	Lesional
P08L_10	3000	Lesional
P08L_2	870	Lesional
P08L_3	2160	Lesional
P08L_4	840	Lesional
P08L_5	1290	Lesional
P08L_6	1830	Lesional
P08L_7	1080	Lesional
P08L_8	1000	Lesional
P08L_9	2760	Lesional
P09H_UA_1	4800	Non-lesional
P09H_UA_2	7120	Non-lesional
P09H_UA_3	4880	Non-lesional
P09H_UA_4	6920	Non-lesional
P09L_LA_1	2360	Lesional
P09L_LA_2	4400	Lesional
P09L_LA_3	2520	Lesional
P09L_LA_4	3570	Lesional
P09L_LA_5	3150	Lesional
P09L_LA_6	7380	Lesional
P09L_LA_7	1350	Lesional
P100H_1	12240	Non-lesional
P100H_2	11280	Non-lesional
P100H_3	9120	Non-lesional
P100H_4	18830	Non-lesional
P100L_1	4690	Lesional
P100L_2	8470	Lesional
P100L_3	2800	Lesional
P101H_5	30240	Non-lesional
P101L_1	9720	Lesional
P101L_5	NA	Lesional
P101L_6	NA	Lesional
P101L_7	NA	Lesional
P102H_3	4150	Non-lesional
P102L_1	2100	Lesional
P102L_2	2460	Lesional
P102L_3	2040	Lesional
P102L_4	1410	Lesional
P102L_5	1470	Lesional
P102L_6	1500	Lesional
P102L_7	5550	Lesional
P103H_1	7080	Non-lesional
P103L_1	2200	Lesional
P103L_2	4000	Lesional
P103L_3	3550	Lesional
P103L_4	2430	Lesional
P103L_5	2480	Lesional
P103L_6	4040	Lesional
P103L_7	3600	Lesional
P104H_1	4550	Non-lesional
P104L_1	2040	Lesional
P104L_1_repl	NA	Lesional
P104L_10	3640	Lesional
P104L_11	5280	Lesional
P104L_12	2520	Lesional
P104L_13	4240	Lesional
P104L_2	1340	Lesional
P104L_2_repl	NA	Lesional
P104L_5	1380	Lesional
P104L_6	1700	Lesional
P104L_7	3080	Lesional
P104L_8	1060	Lesional
P105H_1	3950	Non-lesional
P105H_2	3550	Non-lesional
P105H_3	2700	Non-lesional
P105H_4	3500	Non-lesional
P105L_1	2790	Lesional
P105L_10	2070	Lesional
P105L_2	2700	Lesional
P105L_3	3810	Lesional
P105L_4	3930	Lesional
P105L_5	5640	Lesional
P105L_6	2820	Lesional
P105L_7	2670	Lesional
P105L_8	2070	Lesional
P105L_9	2190	Lesional
P106H_1	11040	Non-lesional
P106H_2	8400	Non-lesional
P106H_3	6960	Non-lesional
P106L_1	4400	Lesional
P106L_11	5150	Lesional
P106L_11_repl	NA	Lesional
P106L_12	10980	Lesional
P106L_12_repl	NA	Lesional
P106L_13	5040	Lesional
P106L_2	3280	Lesional
P106L_3	3280	Lesional
P106L_4	2720	Lesional
P106L_5	3360	Lesional
P106L_6	2600	Lesional
P106L_7	2400	Lesional
P106L_8	2040	Lesional
P106L_9	2160	Lesional
P107H_1	7920	Non-lesional
P107H_2	8520	Non-lesional
P107H_3	7020	Non-lesional
P107H_4	7260	Non-lesional
P107L_1	1960	Lesional
P107L_2	1640	Lesional
P107L_3	1400	Lesional
P107L_4	1410	Lesional
P107L_5	1000	Lesional
P107L_6	3390	Lesional
P107L_7	810	Lesional
P107L_8	810	Lesional
P107L_9	840	Lesional
P108H_1	2040	Non-lesional
P108H_2	3240	Non-lesional
P108L_1	1480	Lesional
P108L_2	3000	Lesional
P108L_3	3320	Lesional
P108L_4	1530	Lesional
P108L_5	1980	Lesional
P108L_6	3480	Lesional
P108L_7	2820	Lesional
P108L_8	2460	Lesional
P109H_4	5680	Non-lesional
P109L_2	1890	Lesional
P109L_3	2850	Lesional
P109L_4	3050	Lesional
P109L_6	1770	Lesional
P109L_7	2160	Lesional
P109L_8	2220	Lesional
P109L_9	1800	Lesional
P10H_LA_1	2970	Non-lesional
P10H_LA_2	4080	Non-lesional
P10L_UA_1	1120	Lesional
P10L_UA_10	2000	Lesional
P10L_UA_11	1880	Lesional
P10L_UA_12	2360	Lesional
P10L_UA_13	2880	Lesional
P10L_UA_14	2160	Lesional
P10L_UA_15	1800	Lesional
P10L_UA_2	3000	Lesional
P10L_UA_3	3480	Lesional
P10L_UA_4	2240	Lesional
P10L_UA_5	2600	Lesional
P10L_UA_6	6760	Lesional
P10L_UA_7	4120	Lesional
P10L_UA_8	2960	Lesional
P10L_UA_9	3680	Lesional
P110L_1	NA	Lesional
P110L_2	NA	Lesional
P110L_3	NA	Lesional
P110L_4	NA	Lesional
P110L_5	NA	Lesional
P110L_6	NA	Lesional
P110L_7	NA	Lesional
P110L_8	NA	Lesional
P110L_9	NA	Lesional
P111H_1	3520	Non-lesional
P111H_2	3600	Non-lesional
P111H_3	3360	Non-lesional
P111L_1	2010	Lesional
P111L_2	1290	Lesional
P111L_3	1740	Lesional
P111L_4	4020	Lesional
P111L_5	2250	Lesional
P111L_6	2010	Lesional
P111L_7	3000	Lesional
P111L_8	2130	Lesional
P112H_1	4240	Non-lesional
P112H_2	4360	Non-lesional
P112H_4	3800	Non-lesional
P112L_1	3000	Lesional
P112L_2	2800	Lesional
P112L_3	3040	Lesional
P112L_4	1800	Lesional
P112L_5	1840	Lesional
P112L_6	2320	Lesional
P112L_7	5960	Lesional
P112L_8	5280	Lesional
P112L_9	2310	Lesional
P113H_1	1200	Non-lesional
P113L_1	4300	Lesional
P113L_2	1960	Lesional
P113L_3	4450	Lesional
P113L_4	3400	Lesional
P113L_5	3200	Lesional
P113L_6	3150	Lesional
P113L_7	3950	Lesional
P113L_8	2850	Lesional
P113L_9	2550	Lesional
P114L_1	3480	Lesional
P114L_10	NA	Lesional
P114L_2	4260	Lesional
P114L_4	4400	Lesional
P114L_5	3200	Lesional
P114L_6	4860	Lesional
P114L_7	5640	Lesional
P114L_9	5340	Lesional
P115H_1	8640	Non-lesional
P115H_3	8080	Non-lesional
P115L_10	3750	Lesional
P115L_11	2650	Lesional
P115L_3	3450	Lesional
P115L_4	2480	Lesional
P115L_5	3450	Lesional
P115L_6	4300	Lesional
P115L_7	3250	Lesional
P115L_9	1350	Lesional
P116H_2	5880	Non-lesional
P116H_3	7680	Non-lesional
P116H_4	8940	Non-lesional
P116L_4	5220	Lesional
P116L_6	2460	Lesional
P116L_8	3780	Lesional
P116L_9	8940	Lesional
P117H_4	43020	Non-lesional
P117L_1	1740	Lesional
P117L_10	5080	Lesional
P117L_2	3540	Lesional
P117L_3	2850	Lesional
P117L_4	2220	Lesional
P117L_5	2940	Lesional
P117L_6	1950	Lesional
P117L_7	5360	Lesional
P117L_8	3520	Lesional
P117L_9	3880	Lesional
P11H_LA_1	4520	Non-lesional
P11H_LA_3	5080	Non-lesional
P11H_LA_4	4720	Non-lesional
P11H_LA_5	7360	Non-lesional
P11L_LA_1	4020	Lesional
P11L_LA_10	3750	Lesional
P11L_LA_11	2040	Lesional
P11L_LA_2	2250	Lesional
P11L_LA_3	1350	Lesional
P11L_LA_4	4860	Lesional
P11L_LA_5	2250	Lesional
P11L_LA_6	1770	Lesional
P11L_LA_7	2910	Lesional
P11L_LA_7_repl	NA	Lesional
P11L_LA_8	2250	Lesional
P11L_LA_9	7980	Lesional
P12H_T_1	NA	Non-lesional
P12H_T_2	3560	Non-lesional
P12H_T_3	8000	Non-lesional
P12H_T_4	4200	Non-lesional
P12L_T_2	2760	Lesional
P12L_T_3	3640	Lesional
P12L_T_4	3160	Lesional
P12L_T_5	4360	Lesional
P12L_T_6	3240	Lesional
P12L_T_7	840	Lesional
P12L_T_8	2560	Lesional
P12L_T_9	4680	Lesional
P13H_T_1	5580	Non-lesional
P13H_T_2	6840	Non-lesional
P13H_T_3	1800	Non-lesional
P13L_T_2	3570	Lesional
P13L_T_3	4470	Lesional
P13L_T_4	2100	Lesional
P13L_T_5	1920	Lesional
P13L_T_6	1500	Lesional
P13L_T_7	1950	Lesional
P14H_LL_2	4260	Non-lesional
P14H_LL_3	5280	Non-lesional
P14H_LL_4	4740	Non-lesional
P14L_LL_1	2580	Lesional
P14L_LL_2	3450	Lesional
P14L_LL_3	2580	Lesional
P14L_LL_4	5040	Lesional
P14L_LL_5	950	Lesional
P14L_LL_7	2380	Lesional
P14L_LL_8	3340	Lesional
P16H_UL_1	3900	Non-lesional
P16H_UL_2	4320	Non-lesional
P16L_UL_1	2280	Lesional
P16L_UL_2	5400	Lesional
P16L_UL_3	1240	Lesional
P16L_UL_4	5040	Lesional
P16L_UL_5	2460	Lesional
P16L_UL_6	1980	Lesional
P16L_UL_7	2760	Lesional
P16L_UL_8	2520	Lesional
P17H_LL_2	3260	Non-lesional
P17H_LL_3	2300	Non-lesional
P17H_LL_4	3560	Non-lesional
P17H_LL_5	1360	Non-lesional
P17L_5	180	Lesional
P17L_6	2070	Lesional
P17L_7	2970	Lesional
P17L_8	1530	Lesional
P17L_9	4230	Lesional
P17L_LL_1	2720	Lesional
P17L_LL_2	3680	Lesional
P17L_LL_3	3300	Lesional
P17L_LL_4	2160	Lesional
P18H_LA_6	4440	Non-lesional
P18H_LA_7	2700	Non-lesional
P18H_LA_8	4020	Non-lesional
P18L_T_10	1260	Lesional
P18L_T_11	1500	Lesional
P18L_T_14	620	Lesional
P18L_T_15	1540	Lesional
P18L_T_16	940	Lesional
P18L_T_17	5370	Lesional
P18L_T_18	1500	Lesional
P18L_T_19	990	Lesional
P18L_T_7	1260	Lesional
P18L_T_8	2310	Lesional
P18L_T_9	1230	Lesional
P19H_T_1	4200	Non-lesional
P19H_T_2	6230	Non-lesional
P19H_T_3	4500	Non-lesional
P19L_11	3750	Lesional
P19L_12	2910	Lesional
P19L_T_1	1830	Lesional
P19L_T_10	2550	Lesional
P19L_T_2	5130	Lesional
P19L_T_3	2610	Lesional
P19L_T_4	1710	Lesional
P19L_T_5	1440	Lesional
P19L_T_6	2280	Lesional
P19L_T_7	2850	Lesional
P19L_T_8	2820	Lesional
P19L_T_9	1590	Lesional
P20H_T_1	7640	Non-lesional
P20H_T_2	6320	Non-lesional
P20H_T_3	6280	Non-lesional
P20L_10	2520	Lesional
P20L_11	2080	Lesional
P20L_12	760	Lesional
P20L_13	1020	Lesional
P20L_14	1320	Lesional
P20L_15	1640	Lesional
P20L_T_1	3900	Lesional
P20L_T_2	3300	Lesional
P20L_T_3	3990	Lesional
P20L_T_4	1980	Lesional
P20L_T_5	1230	Lesional
P20L_T_6	2160	Lesional
P20L_T_7	2040	Lesional
P20L_T_8	2280	Lesional
P20L_T_9	1980	Lesional
P21H_T_1	4850	Non-lesional
P21H_T_2	4150	Non-lesional
P21H_T_3	3800	Non-lesional
P21L_10	3780	Lesional
P21L_11	1440	Lesional
P21L_12	1160	Lesional
P21L_13	1420	Lesional
P21L_T_1	4320	Lesional
P21L_T_2	3360	Lesional
P21L_T_3	5320	Lesional
P21L_T_4	2560	Lesional
P21L_T_5	3080	Lesional
P21L_T_6	3880	Lesional
P21L_T_7	2560	Lesional
P21L_T_9	3840	Lesional
P22H_T_1	5040	Non-lesional
P22H_T_2	6860	Non-lesional
P22H_T_3	8680	Non-lesional
P22L_T_1	2010	Lesional
P22L_T_3	2220	Lesional
P22L_T_4	2670	Lesional
P22L_T_5	2550	Lesional
P22L_T_6	3660	Lesional
P22L_T_7	3720	Lesional
P22L_T_9	4260	Lesional
P23H_T_1	2340	Non-lesional
P23H_T_2	1680	Non-lesional
P23H_T_3	1400	Non-lesional
P23H_T_4	1620	Non-lesional
P23H_T_5	3840	Non-lesional
P23H_T_6	1860	Non-lesional
P23L_T_1	2370	Lesional
P23L_T_10	2670	Lesional
P23L_T_11	3840	Lesional
P23L_T_2	1560	Lesional
P23L_T_3	6090	Lesional
P23L_T_4	3690	Lesional
P23L_T_5	2640	Lesional
P23L_T_6	2670	Lesional
P23L_T_8	2520	Lesional
P23L_T_9	1560	Lesional
P24H_T_1	3200	Non-lesional
P24L_10	NA	Lesional
P24L_11	NA	Lesional
P24L_12	NA	Lesional
P24L_13	NA	Lesional
P24L_14	NA	Lesional
P24L_T_1	NA	Lesional
P24L_T_2	NA	Lesional
P24L_T_4	NA	Lesional
P24L_T_5	NA	Lesional
P24L_T_6	NA	Lesional
P24L_T_7	NA	Lesional
P24L_T_8	NA	Lesional
P24L_T_9	NA	Lesional
P25H_T_1	1260	Non-lesional
P25H_T_3	2760	Non-lesional
P26H_T_2	4550	Non-lesional
P26L_T_1	3690	Lesional
P26L_T_2	1680	Lesional
P26L_T_3	1800	Lesional
P26L_T_4	2010	Lesional
P26L_T_5	1680	Lesional
P26L_T_6	1410	Lesional
P26L_T_7	2820	Lesional
P26L_T_8	2430	Lesional
P27H_T_1	3000	Non-lesional
P27L_T_1	2220	Lesional
P27L_T_2	2280	Lesional
P27L_T_3	2010	Lesional
P27L_T_4	880	Lesional
P27L_T_5	1860	Lesional
P27L_T_6	1650	Lesional
P27L_T_7	4800	Lesional
P28H_T_1	4380	Non-lesional
P28H_T_2	3080	Non-lesional
P28L_T_1	1560	Lesional
P28L_T_10	2120	Lesional
P28L_T_2	2580	Lesional
P28L_T_3	990	Lesional
P28L_T_4	1770	Lesional
P28L_T_5	2370	Lesional
P28L_T_6	1860	Lesional
P28L_T_7	1360	Lesional
P28L_T_8	1520	Lesional
P28L_T_9	2020	Lesional
P29H_LL_2	4160	Non-lesional
P29H_LL_4	5200	Non-lesional
P29H_LL_5	3760	Non-lesional
P29H_LL_6	2680	Non-lesional
P29L_LL_1	2070	Lesional
P29L_LL_3	3930	Lesional
P29L_LL_4	4050	Lesional
P29L_LL_5	6030	Lesional
P29L_LL_6	6300	Lesional
P29L_LL_8	5310	Lesional
P29L_LL_9	3000	Lesional
P30H_UA_1	1850	Non-lesional
P30H_UA_2	3050	Non-lesional
P30H_UA_3	4050	Non-lesional
P30H_UA_4	2750	Non-lesional
P30L_UA_1	2100	Lesional
P30L_UA_2	1530	Lesional
P30L_UA_3	2340	Lesional
P30L_UA_4	2460	Lesional
P30L_UA_5	2340	Lesional
P30L_UA_6	3060	Lesional
P30L_UA_7	2760	Lesional
P30L_UA_8	1380	Lesional
P30L_UA_9	2280	Lesional
P31H_UA_1	6300	Non-lesional
P31H_UA_2	5940	Non-lesional
P31H_UA_3	4800	Non-lesional
P31H_UA_4	11580	Non-lesional
P31H_UA_5	7980	Non-lesional
P31H_UA_6	6300	Non-lesional
P31L_UA_1	2100	Lesional
P31L_UA_2	3650	Lesional
P31L_UA_4	1850	Lesional
P31L_UA_5	4050	Lesional
P31L_UA_6	3750	Lesional
P31L_UA_7	1550	Lesional
P32H_T_1	6230	Non-lesional
P32H_T_2	4620	Non-lesional
P32H_T_3	9940	Non-lesional
P32H_T_4	6060	Non-lesional
P32L_T_1	2160	Lesional
P32L_T_2	2240	Lesional
P32L_T_3	2440	Lesional
P32L_T_4	2500	Lesional
P32L_T_5	3750	Lesional
P32L_T_6	3650	Lesional
P32L_T_7	9850	Lesional
P34H_LL_1	5160	Non-lesional
P34H_LL_3	4480	Non-lesional
P34H_LL_4	3220	Non-lesional
P34L_LL_1	1890	Lesional
P34L_LL_1_repl	NA	Lesional
P34L_LL_10	1500	Lesional
P34L_LL_2	1590	Lesional
P34L_LL_3	2040	Lesional
P34L_LL_4	1680	Lesional
P34L_LL_5	1580	Lesional
P34L_LL_7	940	Lesional
P34L_LL_7_repl	NA	Lesional
P34L_LL_8	2200	Lesional
P34L_LL_9	1220	Lesional
P36H_1	1900	Non-lesional
P36H_3	2440	Non-lesional
P36L_1	3300	Lesional
P36L_2	4650	Lesional
P36L_3	5300	Lesional
P36L_4	3900	Lesional
P36L_5	5550	Lesional
P36L_6	5750	Lesional
P36L_7	3250	Lesional
P37H_1	1700	Non-lesional
P37H_3	1020	Non-lesional
P37H_4	3350	Non-lesional
P37L_1	1200	Lesional
P37L_2	1320	Lesional
P37L_3	2310	Lesional
P37L_4	2130	Lesional
P37L_5	960	Lesional
P37L_6	3560	Lesional
P38H_2	3000	Non-lesional
P38H_3	3000	Non-lesional
P38H_4	4200	Non-lesional
P38L_1	7320	Lesional
P38L_2	2680	Lesional
P38L_3	3520	Lesional
P38L_4	4200	Lesional
P38L_5	4280	Lesional
P38L_6	5960	Lesional
P38L_7	3800	Lesional
P38L_8	3480	Lesional
P39H_1	780	Non-lesional
P39H_2	1800	Non-lesional
P39H_4	990	Non-lesional
P39L_1	2040	Lesional
P39L_2	2580	Lesional
P39L_3	2400	Lesional
P39L_4	4360	Lesional
P39L_5	2240	Lesional
P39L_6	2160	Lesional
P39L_7	1680	Lesional
P39L_8	1980	Lesional
P39L_9	3200	Lesional
P40H_4	810	Non-lesional
P40L_T_1	920	Lesional
P40L_T_10	1470	Lesional
P40L_T_11	2100	Lesional
P40L_T_12	1530	Lesional
P40L_T_2	2010	Lesional
P40L_T_3	2220	Lesional
P40L_T_4	1620	Lesional
P40L_T_5	1680	Lesional
P40L_T_6	1080	Lesional
P40L_T_7	960	Lesional
P40L_T_8	2010	Lesional
P40L_T_9	1620	Lesional
P41H_6	2220	Non-lesional
P41L_10	6300	Lesional
P41L_11	15050	Lesional
P41L_8	10380	Lesional
P41L_9	7620	Lesional
P41L_UA_4	4200	Lesional
P41L_UA_5	2450	Lesional
P41L_UA_7	1800	Lesional
P42H_1	4140	Non-lesional
P42H_3	4260	Non-lesional
P42L_1	3850	Lesional
P42L_2	3000	Lesional
P42L_3	3700	Lesional
P42L_4	2300	Lesional
P42L_5	2430	Lesional
P42L_6	2400	Lesional
P43H_1	960	Non-lesional
P43H_3	1620	Non-lesional
P43H_4	2370	Non-lesional
P43L_2	2640	Lesional
P43L_3	2280	Lesional
P43L_4	3640	Lesional
P43L_5	3440	Lesional
P43L_6	2360	Lesional
P43L_7	2320	Lesional
P43L_8	3600	Lesional
P44H_UL_1	1980	Non-lesional
P44H_UL_2	2160	Non-lesional
P44H_UL_3	4440	Non-lesional
P44L_UL_1	2850	Lesional
P44L_UL_2	2070	Lesional
P44L_UL_3	1200	Lesional
P44L_UL_4	1500	Lesional
P44L_UL_5	3180	Lesional
P44L_UL_6	2790	Lesional
P44L_UL_7	2130	Lesional
P44L_UL_8	3030	Lesional
P46H_2	4020	Non-lesional
P46H_3	3000	Non-lesional
P46L_1	2200	Lesional
P46L_2	1920	Lesional
P46L_3	1650	Lesional
P46L_4	2240	Lesional
P46L_5	1560	Lesional
P46L_6	3040	Lesional
P46L_7	2440	Lesional
P46L_8	2250	Lesional
P47H_UA_2	1280	Non-lesional
P47H_UA_3	2460	Non-lesional
P47L_10	3840	Lesional
P47L_11	2580	Lesional
P47L_12	2970	Lesional
P47L_UA_1	3080	Lesional
P47L_UA_3	2700	Lesional
P47L_UA_4	3030	Lesional
P47L_UA_5	2580	Lesional
P47L_UA_6	2790	Lesional
P47L_UA_7	2190	Lesional
P47L_UA_8	1980	Lesional
P47L_UA_9	1980	Lesional
P48H_1	2160	Non-lesional
P48H_2	1520	Non-lesional
P48H_3	2320	Non-lesional
P48L_1	3120	Lesional
P48L_10	1560	Lesional
P48L_11	1170	Lesional
P48L_12	1740	Lesional
P48L_13	740	Lesional
P48L_14	1960	Lesional
P48L_15	1940	Lesional
P48L_2	3200	Lesional
P48L_3	2280	Lesional
P48L_4	3800	Lesional
P48L_5	3240	Lesional
P48L_6	4800	Lesional
P48L_7	5000	Lesional
P48L_8	1920	Lesional
P48L_9	2320	Lesional
P49H_UA_2	1500	Non-lesional
P49H_UA_5	3960	Non-lesional
P49L_UA_1	4120	Lesional
P49L_UA_10	4160	Lesional
P49L_UA_11	3640	Lesional
P49L_UA_2	2760	Lesional
P49L_UA_3	4520	Lesional
P49L_UA_4	2360	Lesional
P49L_UA_5	3520	Lesional
P49L_UA_6	2160	Lesional
P49L_UA_7	2160	Lesional
P49L_UA_8	3920	Lesional
P49L_UA_9	2280	Lesional
P50H_T_3	3650	Non-lesional
P50H_T_5	4050	Non-lesional
P50L_T_1	1470	Lesional
P50L_T_10	1840	Lesional
P50L_T_11	2310	Lesional
P50L_T_2	1470	Lesional
P50L_T_3	1260	Lesional
P50L_T_4	1160	Lesional
P50L_T_5	760	Lesional
P50L_T_7	780	Lesional
P50L_T_8	1340	Lesional
P50L_T_9	1220	Lesional
P51H_1	4000	Non-lesional
P51H_2	3540	Non-lesional
P51H_3	5160	Non-lesional
P51L_1	3350	Lesional
P51L_10	2450	Lesional
P51L_11	4400	Lesional
P51L_2	4100	Lesional
P51L_3	1960	Lesional
P51L_4	1900	Lesional
P51L_5	3520	Lesional
P51L_6	3400	Lesional
P51L_7	8700	Lesional
P51L_8	4640	Lesional
P51L_9	3550	Lesional
P52H_1	1440	Non-lesional
P52L_1	1620	Lesional
P52L_2	900	Lesional
P52L_3	2700	Lesional
P52L_4	1200	Lesional
P52L_6	3400	Lesional
P52L_7	2080	Lesional
P52L_8	2120	Lesional
P52L_9	1640	Lesional
P53H_1	4550	Non-lesional
P53H_3	4840	Non-lesional
P53L_1	2040	Lesional
P53L_11	1890	Lesional
P53L_2	2600	Lesional
P53L_3	3040	Lesional
P53L_4	2240	Lesional
P53L_5	2370	Lesional
P53L_6	2700	Lesional
P53L_7	1890	Lesional
P53L_8	1440	Lesional
P53L_9	2580	Lesional
P55H_1	3400	Non-lesional
P55L_1	4400	Lesional
P55L_2	4240	Lesional
P55L_3	4240	Lesional
P55L_4	6200	Lesional
P55L_5	5800	Lesional
P55L_6	4920	Lesional
P55L_7	13350	Lesional
P56H_1	1800	Non-lesional
P56H_3	4050	Non-lesional
P56L_1	2200	Lesional
P56L_10	2840	Lesional
P56L_11	1640	Lesional
P56L_2	1480	Lesional
P56L_3	3200	Lesional
P56L_4	3520	Lesional
P56L_5	3600	Lesional
P56L_6	2280	Lesional
P56L_7	3680	Lesional
P56L_8	2800	Lesional
P56L_9	3040	Lesional
P57H_1	3200	Non-lesional
P57H_2	2700	Non-lesional
P57H_3	4240	Non-lesional
P57L_10	2670	Lesional
P57L_11	3300	Lesional
P57L_12	3300	Lesional
P57L_2	750	Lesional
P57L_3	1800	Lesional
P57L_5	1170	Lesional
P57L_6	1240	Lesional
P57L_7	580	Lesional
P57L_8	820	Lesional
P57L_9	1360	Lesional
P58H_1	3800	Non-lesional
P58H_3	2200	Non-lesional
P58L_1	4520	Lesional
P58L_10	6060	Lesional
P58L_11	4200	Lesional
P58L_12	2040	Lesional
P58L_13	4140	Lesional
P58L_2	1480	Lesional
P58L_3	2080	Lesional
P58L_4	1360	Lesional
P58L_6	2600	Lesional
P58L_7	2040	Lesional
P58L_8	2600	Lesional
P59H_2	2070	Non-lesional
P59H_4	2040	Non-lesional
P59L_1	2200	Lesional
P59L_10	2820	Lesional
P59L_11	1740	Lesional
P59L_2	1760	Lesional
P59L_3	1020	Lesional
P59L_4	1800	Lesional
P59L_5	1620	Lesional
P59L_6	2520	Lesional
P59L_7	2680	Lesional
P59L_8	1760	Lesional
P59L_9	2880	Lesional
P60H_1	7350	Non-lesional
P60H_2	2600	Non-lesional
P60H_3	3520	Non-lesional
P60L_1	1540	Lesional
P60L_2	1680	Lesional
P60L_3	1800	Lesional
P60L_4	1080	Lesional
P60L_5	1650	Lesional
P60L_6	2430	Lesional
P60L_7	1860	Lesional
P61H_3	6960	Non-lesional
P61H_4	6000	Non-lesional
P61L_1	3520	Lesional
P61L_10	2760	Lesional
P61L_2	3240	Lesional
P61L_3	2720	Lesional
P61L_4	4760	Lesional
P61L_5	2640	Lesional
P61L_6	4840	Lesional
P61L_7	1800	Lesional
P61L_8	2640	Lesional
P61L_9	2400	Lesional
P62H_1	3880	Non-lesional
P62H_2	2400	Non-lesional
P62H_3	2850	Non-lesional
P62L_1	7000	Lesional
P62L_10	5640	Lesional
P62L_11	6720	Lesional
P62L_2	7250	Lesional
P62L_3	3750	Lesional
P62L_4	3100	Lesional
P62L_5	10440	Lesional
P62L_6	10200	Lesional
P62L_7	9360	Lesional
P62L_8	7140	Lesional
P62L_9	3180	Lesional
P63H_1	4800	Non-lesional
P63H_2	7740	Non-lesional
P63L_1	1960	Lesional
P63L_2	960	Lesional
P63L_3	3450	Lesional
P63L_5	3780	Lesional
P63L_6	1200	Lesional
P63L_7	3000	Lesional
P63L_8	2940	Lesional
P64H_2	1900	Non-lesional
P64H_3	2800	Non-lesional
P64L_1	1860	Lesional
P64L_10	1440	Lesional
P64L_11	1830	Lesional
P64L_4	1500	Lesional
P64L_6	1620	Lesional
P64L_8	1410	Lesional
P64L_9	2880	Lesional
P65H_6	11760	Non-lesional
P65L_1	3350	Lesional
P65L_2	3250	Lesional
P65L_3	3050	Lesional
P65L_4	2500	Lesional
P65L_5	2100	Lesional
P65L_6	2300	Lesional
P65L_7	2900	Lesional
P66H_1	8340	Non-lesional
P66H_2	6150	Non-lesional
P66L_1	2640	Lesional
P66L_2	2840	Lesional
P66L_3	2800	Lesional
P66L_4	3480	Lesional
P66L_5	2760	Lesional
P66L_6	2960	Lesional
P66L_7	4720	Lesional
P67H_2	3000	Non-lesional
P67H_3	1590	Non-lesional
P67L_1	1400	Lesional
P67L_2	1540	Lesional
P67L_3	1500	Lesional
P67L_4	1280	Lesional
P67L_5	1160	Lesional
P67L_6	1860	Lesional
P67L_7	2190	Lesional
P68H_1	6100	Non-lesional
P68L_1	2640	Lesional
P68L_10	2840	Lesional
P68L_2	3920	Lesional
P68L_3	2480	Lesional
P68L_4	2440	Lesional
P68L_5	1040	Lesional
P68L_6	3040	Lesional
P68L_7	1360	Lesional
P68L_8	1960	Lesional
P68L_9	2160	Lesional
P69H_1	2200	Non-lesional
P69H_2	2400	Non-lesional
P69L_1	1340	Lesional
P69L_2	2100	Lesional
P69L_3	760	Lesional
P69L_4	740	Lesional
P69L_5	1260	Lesional
P69L_6	1420	Lesional
P69L_7	1560	Lesional
P70H_4	2460	Non-lesional
P70L_1	1560	Lesional
P70L_2	1140	Lesional
P70L_5	3720	Lesional
P70L_5_repl	1770	Lesional
P70L_6	2640	Lesional
P70L_7	3240	Lesional
P70L_8	1710	Lesional
P70L_9	9480	Lesional
P71L_10	1710	Lesional
P71L_2	2670	Lesional
P71L_3	1530	Lesional
P71L_4	1770	Lesional
P71L_5	1950	Lesional
P71L_6	3240	Lesional
P71L_7	2580	Lesional
P71L_8	4590	Lesional
P71L_9	2160	Lesional
P72H_2	4240	Non-lesional
P72H_4	1620	Non-lesional
P72L_1	1640	Lesional
P72L_10	11400	Lesional
P72L_11	4260	Lesional
P72L_12	3800	Lesional
P72L_2	3680	Lesional
P72L_3	1680	Lesional
P72L_4	3320	Lesional
P72L_5	3210	Lesional
P72L_6	2880	Lesional
P72L_7	3520	Lesional
P72L_8	7860	Lesional
P72L_9	5280	Lesional
P73H_1	8700	Non-lesional
P73L_1	1590	Lesional
P73L_2	1320	Lesional
P73L_3	1560	Lesional
P73L_4	2070	Lesional
P73L_5	2160	Lesional
P73L_6	2790	Lesional
P73L_7	1800	Lesional
P73L_8	1740	Lesional
P73L_9	2400	Lesional
P74H_6	13800	Non-lesional
P74L_10	4080	Lesional
P74L_11	2250	Lesional
P74L_7	5460	Lesional
P74L_8	4080	Lesional
P74L_9	6570	Lesional
P75H_4	25110	Non-lesional
P75H_5	15750	Non-lesional
P75L_1	2490	Lesional
P75L_2	1320	Lesional
P75L_3	2130	Lesional
P75L_4	3030	Lesional
P75L_5	3240	Lesional
P75L_6	3420	Lesional
P76H_6	16470	Non-lesional
P76L_1	5310	Lesional
P76L_10	5040	Lesional
P76L_11	5040	Lesional
P76L_12	3900	Lesional
P76L_13	2190	Lesional
P76L_3	990	Lesional
P76L_5	1920	Lesional
P76L_7	1560	Lesional
P77H_1	4700	Non-lesional
P77L_1	2910	Lesional
P77L_2	2000	Lesional
P77L_3	1170	Lesional
P77L_4	2190	Lesional
P77L_6	2360	Lesional
P77L_7	4410	Lesional
P78H_6	30600	Non-lesional
P78L_1	1350	Lesional
P78L_2	3630	Lesional
P78L_3	2940	Lesional
P78L_4	2280	Lesional
P78L_6	2760	Lesional
P78L_7	1740	Lesional
P78L_8	3210	Lesional
P78L_9	2310	Lesional
P79H_3	4620	Non-lesional
P79L_10	4840	Lesional
P79L_11	4880	Lesional
P79L_2	3090	Lesional
P79L_3	1650	Lesional
P79L_4	2700	Lesional
P79L_5	2820	Lesional
P79L_6	3600	Lesional
P79L_8	7440	Lesional
P80H_7	24120	Non-lesional
P80L_1	1710	Lesional
P80L_10	1920	Lesional
P80L_2	2430	Lesional
P80L_4	2730	Lesional
P80L_4_repl	NA	Lesional
P80L_5	1080	Lesional
P80L_7	2940	Lesional
P80L_7_repl	2720	Lesional
P80L_8	6240	Lesional
P80L_8_repl	NA	Lesional
P80L_9	2170	Lesional
P81H_4	18540	Non-lesional
P81L_1	1080	Lesional
P81L_2	900	Lesional
P81L_3	1260	Lesional
P81L_4	1830	Lesional
P81L_5	1500	Lesional
P81L_6	750	Lesional
P81L_7	1410	Lesional
P81L_8	1650	Lesional
P82H_1	4080	Non-lesional
P82H_2	5880	Non-lesional
P82L_1	1500	Lesional
P82L_10	14700	Lesional
P82L_10_repl	NA	Lesional
P82L_11	4750	Lesional
P82L_2	1770	Lesional
P82L_3	1320	Lesional
P82L_5	1740	Lesional
P82L_6	1170	Lesional
P82L_7	2370	Lesional
P82L_9	5760	Lesional
P83H_2	2480	Non-lesional
P83L_1	1380	Lesional
P83L_2	1830	Lesional
P83L_3	1380	Lesional
P83L_4	1110	Lesional
P83L_5	2700	Lesional
P83L_6	1110	Lesional
P83L_8	1500	Lesional
P84H_1	4440	Non-lesional
P84H_3	8400	Non-lesional
P84L_1	2820	Lesional
P84L_10	3600	Lesional
P84L_11	3060	Lesional
P84L_12	4920	Lesional
P84L_13	5940	Lesional
P84L_14	2940	Lesional
P84L_2	1440	Lesional
P84L_4	1650	Lesional
P84L_7	1890	Lesional
P84L_8	2360	Lesional
P84L_8_repl	NA	Lesional
P85H_1	3720	Non-lesional
P85L_1	2550	Lesional
P85L_10	2640	Lesional
P85L_11	2760	Lesional
P85L_12	2580	Lesional
P85L_2	1440	Lesional
P85L_3	2340	Lesional
P85L_4	1710	Lesional
P85L_5	1560	Lesional
P85L_6	2340	Lesional
P85L_6_repl	NA	Lesional
P85L_8	3030	Lesional
P85L_9	3160	Lesional
P86H_7	14580	Non-lesional
P86L_10	2720	Lesional
P86L_11	2040	Lesional
P86L_12	3680	Lesional
P86L_13	1290	Lesional
P86L_14	1500	Lesional
P86L_15	1620	Lesional
P86L_16	2910	Lesional
P86L_17	2220	Lesional
P87H_2	3240	Non-lesional
P87H_3	4260	Non-lesional
P87L_1	1500	Lesional
P87L_10	6720	Lesional
P87L_11	3720	Lesional
P87L_12	2970	Lesional
P87L_2	1380	Lesional
P87L_3	2070	Lesional
P87L_5	1470	Lesional
P87L_6	930	Lesional
P87L_7	3930	Lesional
P87L_8	2580	Lesional
P87L_9	2430	Lesional
P88L_1	1920	Lesional
P88L_2	1520	Lesional
P88L_3	1760	Lesional
P88L_4	4320	Lesional
P88L_5	3000	Lesional
P88L_6	2080	Lesional
P89H_3	26400	Non-lesional
P89L_1	1590	Lesional
P89L_10	4920	Lesional
P89L_3	2350	Lesional
P89L_4	2350	Lesional
P89L_5	3150	Lesional
P89L_6	6000	Lesional
P89L_7	4900	Lesional
P89L_8	6200	Lesional
P89L_9	4440	Lesional
P90H_1	4920	Non-lesional
P90H_3	3840	Non-lesional
P90L_1	2120	Lesional
P90L_10	2600	Lesional
P90L_11	2120	Lesional
P90L_12	6800	Lesional
P90L_13	9900	Lesional
P90L_13_repl	9900	Lesional
P90L_2	1600	Lesional
P90L_3	2360	Lesional
P90L_4	2000	Lesional
P90L_6	3120	Lesional
P90L_8	1720	Lesional
P90L_9	1400	Lesional
P91L_1	1230	Lesional
P91L_2	1200	Lesional
P91L_3	880	Lesional
P91L_4	1360	Lesional
P91L_5	680	Lesional
P91L_6	2160	Lesional
P91L_7	2320	Lesional
P91L_8	1200	Lesional
P92H_1	3900	Non-lesional
P92H_2	1860	Non-lesional
P92L_1	1440	Lesional
P92L_2	1710	Lesional
P92L_3	2100	Lesional
P92L_4	1290	Lesional
P92L_6	1650	Lesional
P92L_7	3330	Lesional
P93H_1	5360	Non-lesional
P93L_1	1600	Lesional
P93L_10	1560	Lesional
P93L_13	1620	Lesional
P93L_14	2160	Lesional
P93L_15	1770	Lesional
P93L_16	3750	Lesional
P93L_2	3120	Lesional
P93L_3	3160	Lesional
P93L_4	1480	Lesional
P93L_6	1280	Lesional
P93L_7	880	Lesional
P94H_4	29400	Non-lesional
P94L_1	2560	Lesional
P94L_10	960	Lesional
P94L_2	2320	Lesional
P94L_3	2920	Lesional
P94L_4	1710	Lesional
P94L_5	1860	Lesional
P94L_6	1620	Lesional
P94L_7	1530	Lesional
P94L_8	3720	Lesional
P94L_9	3330	Lesional
P95H_1	4920	Non-lesional
P95L_1	3780	Lesional
P95L_2	3720	Lesional
P95L_3	2760	Lesional
P95L_4	3420	Lesional
P95L_5	2940	Lesional
P95L_6	4020	Lesional
P95L_7	2520	Lesional
P96H_1	8820	Non-lesional
P96H_2	8820	Non-lesional
P96L_1	8190	Lesional
P96L_10	19440	Lesional
P96L_11	28920	Lesional
P96L_8	22380	Lesional
P96L_9	23280	Lesional
P97H_1	1800	Non-lesional
P97H_2	1680	Non-lesional
P97H_3	2280	Non-lesional
P97L_1	1850	Lesional
P97L_10	3000	Lesional
P97L_2	2250	Lesional
P97L_3	3600	Lesional
P97L_4	2350	Lesional
P97L_5	2750	Lesional
P97L_6	2600	Lesional
P97L_7	2500	Lesional
P97L_8	1500	Lesional
P97L_9	2450	Lesional
P98H_3	4680	Non-lesional
P98L_1	2760	Lesional
P98L_10	2200	Lesional
P98L_2	2000	Lesional
P98L_3	4720	Lesional
P98L_4	3040	Lesional
P98L_5	2680	Lesional
P98L_6	1920	Lesional
P98L_7	1280	Lesional
P98L_8	2120	Lesional
P98L_9	2560	Lesional
P99H_1	8680	Non-lesional
P99L_1	5200	Lesional
P99L_2	4080	Lesional
P99L_3	4480	Lesional
P99L_4	4550	Lesional
P99L_5	3850	Lesional

## Sheet: Olafsson_SourceData_ED_Fig1f
SampleID	MedianCoverage	DiseaseStatus
P01H_LL_6	99	Non-lesional
P01H_LL_7	82	Non-lesional
P01H_LL_8	143	Non-lesional
P01L_15	65	Lesional
P01L_16	79	Lesional
P01L_17	97	Lesional
P01L_18	78	Lesional
P01L_19	89	Lesional
P01L_20	70	Lesional
P01L_LL_10	94	Lesional
P01L_LL_11	73	Lesional
P01L_LL_12	130	Lesional
P01L_LL_13	25	Lesional
P01L_LL_14	50	Lesional
P01L_LL_9	49	Lesional
P02H_UL_1	65	Non-lesional
P02H_UL_2	75	Non-lesional
P02H_UL_3	28	Non-lesional
P02L_11	73	Lesional
P02L_12	63	Lesional
P02L_UL_1	44	Lesional
P02L_UL_10	115	Lesional
P02L_UL_2	81	Lesional
P02L_UL_3	96	Lesional
P02L_UL_4	65	Lesional
P02L_UL_5	105	Lesional
P02L_UL_6	94	Lesional
P02L_UL_7	81	Lesional
P02L_UL_8	102	Lesional
P02L_UL_9	37	Lesional
P03H_T_1	102	Non-lesional
P03H_T_2	47	Non-lesional
P03H_T_5	121	Non-lesional
P03H_T_6	58	Non-lesional
P03L_T_1	71	Lesional
P03L_T_10	36	Lesional
P03L_T_2	126	Lesional
P03L_T_3	105	Lesional
P03L_T_4	126	Lesional
P03L_T_5	42	Lesional
P03L_T_6	81	Lesional
P03L_T_9	62	Lesional
P04H_T_5	85	Non-lesional
P04H_T_7	18	Non-lesional
P04H_T_8	134	Non-lesional
P04L_T_10	41	Lesional
P04L_T_5	40	Lesional
P04L_T_6	39	Lesional
P04L_T_7	31	Lesional
P04L_T_8	39	Lesional
P05H_T_1	70	Non-lesional
P05H_T_2	86	Non-lesional
P05H_T_3	74	Non-lesional
P05H_T_4	70	Non-lesional
P05H_T_5	97	Non-lesional
P05H_T_6	105	Non-lesional
P05L_T_10	73	Lesional
P05L_T_11	110	Lesional
P05L_T_12	61	Lesional
P05L_T_6	90	Lesional
P05L_T_7	85	Lesional
P05L_T_8	114	Lesional
P05L_T_9	84	Lesional
P06H_T_2	126	Non-lesional
P06L_T_1	147	Lesional
P06L_T_2	187	Lesional
P06L_T_3	190	Lesional
P06L_T_4	99	Lesional
P06L_T_5	119	Lesional
P06L_T_6	92	Lesional
P07H_UL_1	65	Non-lesional
P07H_UL_3	53	Non-lesional
P07H_UL_4	80	Non-lesional
P07L_UL_1	18	Lesional
P07L_UL_2	64	Lesional
P07L_UL_3	151	Lesional
P07L_UL_4	73	Lesional
P07L_UL_5	121	Lesional
P08H_5	30	Non-lesional
P08L_1	79	Lesional
P08L_10	102	Lesional
P08L_2	64	Lesional
P08L_3	79	Lesional
P08L_4	64	Lesional
P08L_5	99	Lesional
P08L_6	55	Lesional
P08L_7	59	Lesional
P08L_8	62	Lesional
P08L_9	96	Lesional
P09H_UA_1	74	Non-lesional
P09H_UA_2	69	Non-lesional
P09H_UA_3	50	Non-lesional
P09H_UA_4	145	Non-lesional
P09L_LA_1	74	Lesional
P09L_LA_2	41	Lesional
P09L_LA_3	121	Lesional
P09L_LA_4	47	Lesional
P09L_LA_5	117	Lesional
P09L_LA_6	100	Lesional
P09L_LA_7	61	Lesional
P100H_1	54	Non-lesional
P100H_2	56	Non-lesional
P100H_3	31	Non-lesional
P100H_4	60	Non-lesional
P100L_1	93	Lesional
P100L_2	84	Lesional
P100L_3	96	Lesional
P101H_5	56	Non-lesional
P101L_1	40	Lesional
P101L_5	61	Lesional
P101L_6	23	Lesional
P101L_7	59	Lesional
P102H_3	25	Non-lesional
P102L_1	37	Lesional
P102L_2	28	Lesional
P102L_3	38	Lesional
P102L_4	35	Lesional
P102L_5	18	Lesional
P102L_6	40	Lesional
P102L_7	61	Lesional
P103H_1	26	Non-lesional
P103L_1	68	Lesional
P103L_2	70	Lesional
P103L_3	74	Lesional
P103L_4	67	Lesional
P103L_5	67	Lesional
P103L_6	73	Lesional
P103L_7	104	Lesional
P104H_1	43	Non-lesional
P104L_1	50	Lesional
P104L_1_repl	51	Lesional
P104L_10	50	Lesional
P104L_11	103	Lesional
P104L_12	58	Lesional
P104L_13	40	Lesional
P104L_2	43	Lesional
P104L_2_repl	54	Lesional
P104L_5	42	Lesional
P104L_6	30	Lesional
P104L_7	42	Lesional
P104L_8	34	Lesional
P105H_1	52	Non-lesional
P105H_2	33	Non-lesional
P105H_3	42	Non-lesional
P105H_4	50	Non-lesional
P105L_1	89	Lesional
P105L_10	71	Lesional
P105L_2	64	Lesional
P105L_3	78	Lesional
P105L_4	51	Lesional
P105L_5	74	Lesional
P105L_6	39	Lesional
P105L_7	49	Lesional
P105L_8	41	Lesional
P105L_9	63	Lesional
P106H_1	68	Non-lesional
P106H_2	59	Non-lesional
P106H_3	42	Non-lesional
P106L_1	45	Lesional
P106L_11	59	Lesional
P106L_11_repl	58	Lesional
P106L_12	57	Lesional
P106L_12_repl	40	Lesional
P106L_13	61	Lesional
P106L_2	72	Lesional
P106L_3	35	Lesional
P106L_4	37	Lesional
P106L_5	51	Lesional
P106L_6	43	Lesional
P106L_7	50	Lesional
P106L_8	43	Lesional
P106L_9	46	Lesional
P107H_1	53	Non-lesional
P107H_2	58	Non-lesional
P107H_3	52	Non-lesional
P107H_4	45	Non-lesional
P107L_1	46	Lesional
P107L_2	42	Lesional
P107L_3	53	Lesional
P107L_4	39	Lesional
P107L_5	47	Lesional
P107L_6	65	Lesional
P107L_7	44	Lesional
P107L_8	32	Lesional
P107L_9	34	Lesional
P108H_1	23	Non-lesional
P108H_2	26	Non-lesional
P108L_1	46	Lesional
P108L_2	60	Lesional
P108L_3	40	Lesional
P108L_4	43	Lesional
P108L_5	56	Lesional
P108L_6	32	Lesional
P108L_7	49	Lesional
P108L_8	50	Lesional
P109H_4	24	Non-lesional
P109L_2	38	Lesional
P109L_3	54	Lesional
P109L_4	63	Lesional
P109L_6	26	Lesional
P109L_7	28	Lesional
P109L_8	40	Lesional
P109L_9	33	Lesional
P10H_LA_1	29	Non-lesional
P10H_LA_2	53	Non-lesional
P10L_UA_1	48	Lesional
P10L_UA_10	90	Lesional
P10L_UA_11	67	Lesional
P10L_UA_12	98	Lesional
P10L_UA_13	82	Lesional
P10L_UA_14	71	Lesional
P10L_UA_15	67	Lesional
P10L_UA_2	73	Lesional
P10L_UA_3	103	Lesional
P10L_UA_4	42	Lesional
P10L_UA_5	70	Lesional
P10L_UA_6	127	Lesional
P10L_UA_7	56	Lesional
P10L_UA_8	71	Lesional
P10L_UA_9	146	Lesional
P110L_1	61	Lesional
P110L_2	73	Lesional
P110L_3	43	Lesional
P110L_4	42	Lesional
P110L_5	57	Lesional
P110L_6	49	Lesional
P110L_7	67	Lesional
P110L_8	28	Lesional
P110L_9	42	Lesional
P111H_1	36	Non-lesional
P111H_2	51	Non-lesional
P111H_3	36	Non-lesional
P111L_1	52	Lesional
P111L_2	67	Lesional
P111L_3	56	Lesional
P111L_4	60	Lesional
P111L_5	61	Lesional
P111L_6	51	Lesional
P111L_7	64	Lesional
P111L_8	35	Lesional
P112H_1	41	Non-lesional
P112H_2	60	Non-lesional
P112H_4	46	Non-lesional
P112L_1	85	Lesional
P112L_2	93	Lesional
P112L_3	74	Lesional
P112L_4	65	Lesional
P112L_5	69	Lesional
P112L_6	64	Lesional
P112L_7	122	Lesional
P112L_8	86	Lesional
P112L_9	70	Lesional
P113H_1	28	Non-lesional
P113L_1	66	Lesional
P113L_2	49	Lesional
P113L_3	56	Lesional
P113L_4	71	Lesional
P113L_5	79	Lesional
P113L_6	53	Lesional
P113L_7	71	Lesional
P113L_8	69	Lesional
P113L_9	56	Lesional
P114L_1	31	Lesional
P114L_10	43	Lesional
P114L_2	64	Lesional
P114L_4	80	Lesional
P114L_5	45	Lesional
P114L_6	71	Lesional
P114L_7	57	Lesional
P114L_9	43	Lesional
P115H_1	36	Non-lesional
P115H_3	39	Non-lesional
P115L_10	28	Lesional
P115L_11	38	Lesional
P115L_3	49	Lesional
P115L_4	28	Lesional
P115L_5	52	Lesional
P115L_6	48	Lesional
P115L_7	51	Lesional
P115L_9	28	Lesional
P116H_2	47	Non-lesional
P116H_3	35	Non-lesional
P116H_4	37	Non-lesional
P116L_4	27	Lesional
P116L_6	26	Lesional
P116L_8	45	Lesional
P116L_9	25	Lesional
P117H_4	76	Non-lesional
P117L_1	46	Lesional
P117L_10	73	Lesional
P117L_2	69	Lesional
P117L_3	58	Lesional
P117L_4	29	Lesional
P117L_5	63	Lesional
P117L_6	80	Lesional
P117L_7	107	Lesional
P117L_8	67	Lesional
P117L_9	68	Lesional
P11H_LA_1	50	Non-lesional
P11H_LA_3	66	Non-lesional
P11H_LA_4	94	Non-lesional
P11H_LA_5	121	Non-lesional
P11L_LA_1	75	Lesional
P11L_LA_10	107	Lesional
P11L_LA_11	54	Lesional
P11L_LA_2	67	Lesional
P11L_LA_3	75	Lesional
P11L_LA_4	75	Lesional
P11L_LA_5	86	Lesional
P11L_LA_6	93	Lesional
P11L_LA_7	104	Lesional
P11L_LA_7_repl	66	Lesional
P11L_LA_8	63	Lesional
P11L_LA_9	171	Lesional
P12H_T_1	66	Non-lesional
P12H_T_2	76	Non-lesional
P12H_T_3	70	Non-lesional
P12H_T_4	74	Non-lesional
P12L_T_2	69	Lesional
P12L_T_3	79	Lesional
P12L_T_4	54	Lesional
P12L_T_5	70	Lesional
P12L_T_6	80	Lesional
P12L_T_7	46	Lesional
P12L_T_8	65	Lesional
P12L_T_9	48	Lesional
P13H_T_1	22	Non-lesional
P13H_T_2	39	Non-lesional
P13H_T_3	31	Non-lesional
P13L_T_2	61	Lesional
P13L_T_3	60	Lesional
P13L_T_4	69	Lesional
P13L_T_5	42	Lesional
P13L_T_6	122	Lesional
P13L_T_7	80	Lesional
P14H_LL_2	39	Non-lesional
P14H_LL_3	46	Non-lesional
P14H_LL_4	51	Non-lesional
P14L_LL_1	91	Lesional
P14L_LL_2	77	Lesional
P14L_LL_3	61	Lesional
P14L_LL_4	94	Lesional
P14L_LL_5	36	Lesional
P14L_LL_7	49	Lesional
P14L_LL_8	67	Lesional
P16H_UL_1	40	Non-lesional
P16H_UL_2	45	Non-lesional
P16L_UL_1	78	Lesional
P16L_UL_2	91	Lesional
P16L_UL_3	36	Lesional
P16L_UL_4	54	Lesional
P16L_UL_5	89	Lesional
P16L_UL_6	76	Lesional
P16L_UL_7	51	Lesional
P16L_UL_8	63	Lesional
P17H_LL_2	44	Non-lesional
P17H_LL_3	65	Non-lesional
P17H_LL_4	96	Non-lesional
P17H_LL_5	39	Non-lesional
P17L_5	59	Lesional
P17L_6	49	Lesional
P17L_7	43	Lesional
P17L_8	47	Lesional
P17L_9	77	Lesional
P17L_LL_1	51	Lesional
P17L_LL_2	86	Lesional
P17L_LL_3	96	Lesional
P17L_LL_4	26	Lesional
P18H_LA_6	68	Non-lesional
P18H_LA_7	56	Non-lesional
P18H_LA_8	47	Non-lesional
P18L_T_10	34	Lesional
P18L_T_11	67	Lesional
P18L_T_14	26	Lesional
P18L_T_15	46	Lesional
P18L_T_16	32	Lesional
P18L_T_17	45	Lesional
P18L_T_18	46	Lesional
P18L_T_19	36	Lesional
P18L_T_7	47	Lesional
P18L_T_8	54	Lesional
P18L_T_9	48	Lesional
P19H_T_1	64	Non-lesional
P19H_T_2	76	Non-lesional
P19H_T_3	43	Non-lesional
P19L_11	106	Lesional
P19L_12	59	Lesional
P19L_T_1	54	Lesional
P19L_T_10	63	Lesional
P19L_T_2	60	Lesional
P19L_T_3	100	Lesional
P19L_T_4	74	Lesional
P19L_T_5	37	Lesional
P19L_T_6	68	Lesional
P19L_T_7	63	Lesional
P19L_T_8	72	Lesional
P19L_T_9	65	Lesional
P20H_T_1	55	Non-lesional
P20H_T_2	56	Non-lesional
P20H_T_3	51	Non-lesional
P20L_10	40	Lesional
P20L_11	33	Lesional
P20L_12	41	Lesional
P20L_13	50	Lesional
P20L_14	44	Lesional
P20L_15	38	Lesional
P20L_T_1	88	Lesional
P20L_T_2	99	Lesional
P20L_T_3	114	Lesional
P20L_T_4	104	Lesional
P20L_T_5	99	Lesional
P20L_T_6	90	Lesional
P20L_T_7	94	Lesional
P20L_T_8	86	Lesional
P20L_T_9	99	Lesional
P21H_T_1	64	Non-lesional
P21H_T_2	65	Non-lesional
P21H_T_3	37	Non-lesional
P21L_10	73	Lesional
P21L_11	71	Lesional
P21L_12	51	Lesional
P21L_13	51	Lesional
P21L_T_1	84	Lesional
P21L_T_2	57	Lesional
P21L_T_3	102	Lesional
P21L_T_4	56	Lesional
P21L_T_5	65	Lesional
P21L_T_6	45	Lesional
P21L_T_7	73	Lesional
P21L_T_9	86	Lesional
P22H_T_1	43	Non-lesional
P22H_T_2	65	Non-lesional
P22H_T_3	47	Non-lesional
P22L_T_1	45	Lesional
P22L_T_3	61	Lesional
P22L_T_4	57	Lesional
P22L_T_5	48	Lesional
P22L_T_6	68	Lesional
P22L_T_7	98	Lesional
P22L_T_9	87	Lesional
P23H_T_1	91	Non-lesional
P23H_T_2	44	Non-lesional
P23H_T_3	83	Non-lesional
P23H_T_4	74	Non-lesional
P23H_T_5	121	Non-lesional
P23H_T_6	67	Non-lesional
P23L_T_1	34	Lesional
P23L_T_10	73	Lesional
P23L_T_11	145	Lesional
P23L_T_2	95	Lesional
P23L_T_3	131	Lesional
P23L_T_4	60	Lesional
P23L_T_5	138	Lesional
P23L_T_6	95	Lesional
P23L_T_8	48	Lesional
P23L_T_9	29	Lesional
P24H_T_1	52	Non-lesional
P24L_10	55	Lesional
P24L_11	61	Lesional
P24L_12	78	Lesional
P24L_13	102	Lesional
P24L_14	59	Lesional
P24L_T_1	36	Lesional
P24L_T_2	67	Lesional
P24L_T_4	69	Lesional
P24L_T_5	61	Lesional
P24L_T_6	90	Lesional
P24L_T_7	67	Lesional
P24L_T_8	86	Lesional
P24L_T_9	70	Lesional
P25H_T_1	31	Non-lesional
P25H_T_3	38	Non-lesional
P26H_T_2	35	Non-lesional
P26L_T_1	60	Lesional
P26L_T_2	62	Lesional
P26L_T_3	63	Lesional
P26L_T_4	73	Lesional
P26L_T_5	71	Lesional
P26L_T_6	103	Lesional
P26L_T_7	78	Lesional
P26L_T_8	93	Lesional
P27H_T_1	37	Non-lesional
P27L_T_1	57	Lesional
P27L_T_2	51	Lesional
P27L_T_3	67	Lesional
P27L_T_4	29	Lesional
P27L_T_5	80	Lesional
P27L_T_6	42	Lesional
P27L_T_7	38	Lesional
P28H_T_1	50	Non-lesional
P28H_T_2	49	Non-lesional
P28L_T_1	52	Lesional
P28L_T_10	47	Lesional
P28L_T_2	74	Lesional
P28L_T_3	33	Lesional
P28L_T_4	60	Lesional
P28L_T_5	67	Lesional
P28L_T_6	66	Lesional
P28L_T_7	54	Lesional
P28L_T_8	56	Lesional
P28L_T_9	69	Lesional
P29H_LL_2	41	Non-lesional
P29H_LL_4	80	Non-lesional
P29H_LL_5	38	Non-lesional
P29H_LL_6	47	Non-lesional
P29L_LL_1	24	Lesional
P29L_LL_3	59	Lesional
P29L_LL_4	66	Lesional
P29L_LL_5	67	Lesional
P29L_LL_6	70	Lesional
P29L_LL_8	29	Lesional
P29L_LL_9	24	Lesional
P30H_UA_1	56	Non-lesional
P30H_UA_2	52	Non-lesional
P30H_UA_3	42	Non-lesional
P30H_UA_4	46	Non-lesional
P30L_UA_1	36	Lesional
P30L_UA_2	94	Lesional
P30L_UA_3	118	Lesional
P30L_UA_4	110	Lesional
P30L_UA_5	105	Lesional
P30L_UA_6	135	Lesional
P30L_UA_7	115	Lesional
P30L_UA_8	118	Lesional
P30L_UA_9	53	Lesional
P31H_UA_1	87	Non-lesional
P31H_UA_2	72	Non-lesional
P31H_UA_3	94	Non-lesional
P31H_UA_4	117	Non-lesional
P31H_UA_5	95	Non-lesional
P31H_UA_6	96	Non-lesional
P31L_UA_1	60	Lesional
P31L_UA_2	58	Lesional
P31L_UA_4	41	Lesional
P31L_UA_5	124	Lesional
P31L_UA_6	51	Lesional
P31L_UA_7	28	Lesional
P32H_T_1	78	Non-lesional
P32H_T_2	99	Non-lesional
P32H_T_3	110	Non-lesional
P32H_T_4	61	Non-lesional
P32L_T_1	88	Lesional
P32L_T_2	63	Lesional
P32L_T_3	125	Lesional
P32L_T_4	152	Lesional
P32L_T_5	107	Lesional
P32L_T_6	69	Lesional
P32L_T_7	164	Lesional
P34H_LL_1	31	Non-lesional
P34H_LL_3	35	Non-lesional
P34H_LL_4	32	Non-lesional
P34L_LL_1	86	Lesional
P34L_LL_1_repl	24	Lesional
P34L_LL_10	57	Lesional
P34L_LL_2	67	Lesional
P34L_LL_3	65	Lesional
P34L_LL_4	61	Lesional
P34L_LL_5	51	Lesional
P34L_LL_7	52	Lesional
P34L_LL_7_repl	58	Lesional
P34L_LL_8	51	Lesional
P34L_LL_9	52	Lesional
P36H_1	46	Non-lesional
P36H_3	35	Non-lesional
P36L_1	39	Lesional
P36L_2	35	Lesional
P36L_3	64	Lesional
P36L_4	57	Lesional
P36L_5	82	Lesional
P36L_6	72	Lesional
P36L_7	38	Lesional
P37H_1	41	Non-lesional
P37H_3	47	Non-lesional
P37H_4	38	Non-lesional
P37L_1	32	Lesional
P37L_2	46	Lesional
P37L_3	45	Lesional
P37L_4	63	Lesional
P37L_5	55	Lesional
P37L_6	26	Lesional
P38H_2	47	Non-lesional
P38H_3	48	Non-lesional
P38H_4	72	Non-lesional
P38L_1	54	Lesional
P38L_2	42	Lesional
P38L_3	47	Lesional
P38L_4	40	Lesional
P38L_5	42	Lesional
P38L_6	41	Lesional
P38L_7	43	Lesional
P38L_8	37	Lesional
P39H_1	42	Non-lesional
P39H_2	46	Non-lesional
P39H_4	64	Non-lesional
P39L_1	46	Lesional
P39L_2	63	Lesional
P39L_3	31	Lesional
P39L_4	35	Lesional
P39L_5	23	Lesional
P39L_6	68	Lesional
P39L_7	51	Lesional
P39L_8	34	Lesional
P39L_9	65	Lesional
P40H_4	25	Non-lesional
P40L_T_1	52	Lesional
P40L_T_10	46	Lesional
P40L_T_11	69	Lesional
P40L_T_12	60	Lesional
P40L_T_2	66	Lesional
P40L_T_3	58	Lesional
P40L_T_4	56	Lesional
P40L_T_5	85	Lesional
P40L_T_6	43	Lesional
P40L_T_7	46	Lesional
P40L_T_8	76	Lesional
P40L_T_9	47	Lesional
P41H_6	43	Non-lesional
P41L_10	33	Lesional
P41L_11	46	Lesional
P41L_8	45	Lesional
P41L_9	42	Lesional
P41L_UA_4	39	Lesional
P41L_UA_5	32	Lesional
P41L_UA_7	35	Lesional
P42H_1	48	Non-lesional
P42H_3	43	Non-lesional
P42L_1	100	Lesional
P42L_2	82	Lesional
P42L_3	81	Lesional
P42L_4	51	Lesional
P42L_5	55	Lesional
P42L_6	76	Lesional
P43H_1	45	Non-lesional
P43H_3	30	Non-lesional
P43H_4	45	Non-lesional
P43L_2	55	Lesional
P43L_3	78	Lesional
P43L_4	91	Lesional
P43L_5	82	Lesional
P43L_6	100	Lesional
P43L_7	88	Lesional
P43L_8	60	Lesional
P44H_UL_1	49	Non-lesional
P44H_UL_2	32	Non-lesional
P44H_UL_3	47	Non-lesional
P44L_UL_1	48	Lesional
P44L_UL_2	63	Lesional
P44L_UL_3	55	Lesional
P44L_UL_4	76	Lesional
P44L_UL_5	124	Lesional
P44L_UL_6	100	Lesional
P44L_UL_7	28	Lesional
P44L_UL_8	60	Lesional
P46H_2	40	Non-lesional
P46H_3	31	Non-lesional
P46L_1	90	Lesional
P46L_2	104	Lesional
P46L_3	73	Lesional
P46L_4	88	Lesional
P46L_5	78	Lesional
P46L_6	62	Lesional
P46L_7	80	Lesional
P46L_8	91	Lesional
P47H_UA_2	30	Non-lesional
P47H_UA_3	22	Non-lesional
P47L_10	72	Lesional
P47L_11	36	Lesional
P47L_12	66	Lesional
P47L_UA_1	35	Lesional
P47L_UA_3	36	Lesional
P47L_UA_4	55	Lesional
P47L_UA_5	79	Lesional
P47L_UA_6	92	Lesional
P47L_UA_7	101	Lesional
P47L_UA_8	112	Lesional
P47L_UA_9	48	Lesional
P48H_1	27	Non-lesional
P48H_2	34	Non-lesional
P48H_3	28	Non-lesional
P48L_1	85	Lesional
P48L_10	85	Lesional
P48L_11	61	Lesional
P48L_12	84	Lesional
P48L_13	50	Lesional
P48L_14	34	Lesional
P48L_15	65	Lesional
P48L_2	77	Lesional
P48L_3	65	Lesional
P48L_4	88	Lesional
P48L_5	73	Lesional
P48L_6	84	Lesional
P48L_7	95	Lesional
P48L_8	83	Lesional
P48L_9	68	Lesional
P49H_UA_2	129	Non-lesional
P49H_UA_5	34	Non-lesional
P49L_UA_1	95	Lesional
P49L_UA_10	101	Lesional
P49L_UA_11	86	Lesional
P49L_UA_2	73	Lesional
P49L_UA_3	54	Lesional
P49L_UA_4	91	Lesional
P49L_UA_5	107	Lesional
P49L_UA_6	72	Lesional
P49L_UA_7	83	Lesional
P49L_UA_8	93	Lesional
P49L_UA_9	86	Lesional
P50H_T_3	52	Non-lesional
P50H_T_5	59	Non-lesional
P50L_T_1	48	Lesional
P50L_T_10	78	Lesional
P50L_T_11	52	Lesional
P50L_T_2	67	Lesional
P50L_T_3	56	Lesional
P50L_T_4	46	Lesional
P50L_T_5	23	Lesional
P50L_T_7	30	Lesional
P50L_T_8	69	Lesional
P50L_T_9	34	Lesional
P51H_1	39	Non-lesional
P51H_2	43	Non-lesional
P51H_3	41	Non-lesional
P51L_1	51	Lesional
P51L_10	26	Lesional
P51L_11	28	Lesional
P51L_2	72	Lesional
P51L_3	54	Lesional
P51L_4	59	Lesional
P51L_5	41	Lesional
P51L_6	49	Lesional
P51L_7	52	Lesional
P51L_8	50	Lesional
P51L_9	53	Lesional
P52H_1	39	Non-lesional
P52L_1	67	Lesional
P52L_2	27	Lesional
P52L_3	86	Lesional
P52L_4	74	Lesional
P52L_6	76	Lesional
P52L_7	45	Lesional
P52L_8	90	Lesional
P52L_9	83	Lesional
P53H_1	34	Non-lesional
P53H_3	40	Non-lesional
P53L_1	77	Lesional
P53L_11	36	Lesional
P53L_2	65	Lesional
P53L_3	36	Lesional
P53L_4	67	Lesional
P53L_5	73	Lesional
P53L_6	81	Lesional
P53L_7	53	Lesional
P53L_8	58	Lesional
P53L_9	31	Lesional
P55H_1	26	Non-lesional
P55L_1	54	Lesional
P55L_2	73	Lesional
P55L_3	53	Lesional
P55L_4	56	Lesional
P55L_5	41	Lesional
P55L_6	43	Lesional
P55L_7	68	Lesional
P56H_1	44	Non-lesional
P56H_3	22	Non-lesional
P56L_1	64	Lesional
P56L_10	75	Lesional
P56L_11	78	Lesional
P56L_2	46	Lesional
P56L_3	49	Lesional
P56L_4	63	Lesional
P56L_5	49	Lesional
P56L_6	60	Lesional
P56L_7	60	Lesional
P56L_8	50	Lesional
P56L_9	68	Lesional
P57H_1	43	Non-lesional
P57H_2	28	Non-lesional
P57H_3	37	Non-lesional
P57L_10	59	Lesional
P57L_11	76	Lesional
P57L_12	63	Lesional
P57L_2	34	Lesional
P57L_3	65	Lesional
P57L_5	45	Lesional
P57L_6	72	Lesional
P57L_7	35	Lesional
P57L_8	56	Lesional
P57L_9	47	Lesional
P58H_1	26	Non-lesional
P58H_3	36	Non-lesional
P58L_1	37	Lesional
P58L_10	60	Lesional
P58L_11	85	Lesional
P58L_12	58	Lesional
P58L_13	90	Lesional
P58L_2	54	Lesional
P58L_3	33	Lesional
P58L_4	103	Lesional
P58L_6	77	Lesional
P58L_7	33	Lesional
P58L_8	72	Lesional
P59H_2	24	Non-lesional
P59H_4	26	Non-lesional
P59L_1	75	Lesional
P59L_10	51	Lesional
P59L_11	48	Lesional
P59L_2	33	Lesional
P59L_3	26	Lesional
P59L_4	34	Lesional
P59L_5	49	Lesional
P59L_6	41	Lesional
P59L_7	80	Lesional
P59L_8	24	Lesional
P59L_9	40	Lesional
P60H_1	31	Non-lesional
P60H_2	28	Non-lesional
P60H_3	61	Non-lesional
P60L_1	54	Lesional
P60L_2	46	Lesional
P60L_3	80	Lesional
P60L_4	43	Lesional
P60L_5	58	Lesional
P60L_6	72	Lesional
P60L_7	69	Lesional
P61H_3	39	Non-lesional
P61H_4	39	Non-lesional
P61L_1	102	Lesional
P61L_10	99	Lesional
P61L_2	78	Lesional
P61L_3	33	Lesional
P61L_4	106	Lesional
P61L_5	68	Lesional
P61L_6	62	Lesional
P61L_7	59	Lesional
P61L_8	46	Lesional
P61L_9	58	Lesional
P62H_1	94	Non-lesional
P62H_2	56	Non-lesional
P62H_3	51	Non-lesional
P62L_1	58	Lesional
P62L_10	74	Lesional
P62L_11	80	Lesional
P62L_2	65	Lesional
P62L_3	49	Lesional
P62L_4	56	Lesional
P62L_5	60	Lesional
P62L_6	66	Lesional
P62L_7	75	Lesional
P62L_8	83	Lesional
P62L_9	73	Lesional
P63H_1	42	Non-lesional
P63H_2	72	Non-lesional
P63L_1	53	Lesional
P63L_2	46	Lesional
P63L_3	51	Lesional
P63L_5	31	Lesional
P63L_6	30	Lesional
P63L_7	47	Lesional
P63L_8	32	Lesional
P64H_2	39	Non-lesional
P64H_3	35	Non-lesional
P64L_1	52	Lesional
P64L_10	42	Lesional
P64L_11	44	Lesional
P64L_4	42	Lesional
P64L_6	46	Lesional
P64L_8	25	Lesional
P64L_9	44	Lesional
P65H_6	36	Non-lesional
P65L_1	112	Lesional
P65L_2	82	Lesional
P65L_3	70	Lesional
P65L_4	72	Lesional
P65L_5	76	Lesional
P65L_6	29	Lesional
P65L_7	76	Lesional
P66H_1	47	Non-lesional
P66H_2	46	Non-lesional
P66L_1	44	Lesional
P66L_2	52	Lesional
P66L_3	45	Lesional
P66L_4	63	Lesional
P66L_5	81	Lesional
P66L_6	84	Lesional
P66L_7	64	Lesional
P67H_2	25	Non-lesional
P67H_3	38	Non-lesional
P67L_1	41	Lesional
P67L_2	53	Lesional
P67L_3	62	Lesional
P67L_4	28	Lesional
P67L_5	48	Lesional
P67L_6	36	Lesional
P67L_7	41	Lesional
P68H_1	28	Non-lesional
P68L_1	52	Lesional
P68L_10	72	Lesional
P68L_2	67	Lesional
P68L_3	57	Lesional
P68L_4	53	Lesional
P68L_5	57	Lesional
P68L_6	59	Lesional
P68L_7	45	Lesional
P68L_8	48	Lesional
P68L_9	58	Lesional
P69H_1	36	Non-lesional
P69H_2	58	Non-lesional
P69L_1	33	Lesional
P69L_2	44	Lesional
P69L_3	33	Lesional
P69L_4	43	Lesional
P69L_5	47	Lesional
P69L_6	58	Lesional
P69L_7	32	Lesional
P70H_4	19	Non-lesional
P70L_1	28	Lesional
P70L_2	39	Lesional
P70L_5	72	Lesional
P70L_5_repl	42	Lesional
P70L_6	39	Lesional
P70L_7	44	Lesional
P70L_8	36	Lesional
P70L_9	62	Lesional
P71L_10	59	Lesional
P71L_2	68	Lesional
P71L_3	73	Lesional
P71L_4	36	Lesional
P71L_5	54	Lesional
P71L_6	35	Lesional
P71L_7	104	Lesional
P71L_8	54	Lesional
P71L_9	49	Lesional
P72H_2	42	Non-lesional
P72H_4	51	Non-lesional
P72L_1	81	Lesional
P72L_10	74	Lesional
P72L_11	98	Lesional
P72L_12	87	Lesional
P72L_2	84	Lesional
P72L_3	74	Lesional
P72L_4	60	Lesional
P72L_5	55	Lesional
P72L_6	27	Lesional
P72L_7	74	Lesional
P72L_8	101	Lesional
P72L_9	117	Lesional
P73H_1	28	Non-lesional
P73L_1	28	Lesional
P73L_2	32	Lesional
P73L_3	50	Lesional
P73L_4	72	Lesional
P73L_5	77	Lesional
P73L_6	77	Lesional
P73L_7	84	Lesional
P73L_8	66	Lesional
P73L_9	78	Lesional
P74H_6	41	Non-lesional
P74L_10	43	Lesional
P74L_11	47	Lesional
P74L_7	67	Lesional
P74L_8	46	Lesional
P74L_9	80	Lesional
P75H_4	61	Non-lesional
P75H_5	49	Non-lesional
P75L_1	74	Lesional
P75L_2	56	Lesional
P75L_3	57	Lesional
P75L_4	51	Lesional
P75L_5	58	Lesional
P75L_6	45	Lesional
P76H_6	54	Non-lesional
P76L_1	47	Lesional
P76L_10	56	Lesional
P76L_11	53	Lesional
P76L_12	66	Lesional
P76L_13	53	Lesional
P76L_3	29	Lesional
P76L_5	38	Lesional
P76L_7	39	Lesional
P77H_1	31	Non-lesional
P77L_1	64	Lesional
P77L_2	27	Lesional
P77L_3	32	Lesional
P77L_4	35	Lesional
P77L_6	37	Lesional
P77L_7	45	Lesional
P78H_6	65	Non-lesional
P78L_1	45	Lesional
P78L_2	52	Lesional
P78L_3	50	Lesional
P78L_4	53	Lesional
P78L_6	37	Lesional
P78L_7	54	Lesional
P78L_8	88	Lesional
P78L_9	90	Lesional
P79H_3	39	Non-lesional
P79L_10	40	Lesional
P79L_11	55	Lesional
P79L_2	35	Lesional
P79L_3	48	Lesional
P79L_4	81	Lesional
P79L_5	53	Lesional
P79L_6	86	Lesional
P79L_8	71	Lesional
P80H_7	70	Non-lesional
P80L_1	41	Lesional
P80L_10	54	Lesional
P80L_2	37	Lesional
P80L_4	50	Lesional
P80L_4_repl	77	Lesional
P80L_5	30	Lesional
P80L_7	31	Lesional
P80L_7_repl	67	Lesional
P80L_8	54	Lesional
P80L_8_repl	62	Lesional
P80L_9	67	Lesional
P81H_4	57	Non-lesional
P81L_1	36	Lesional
P81L_2	28	Lesional
P81L_3	24	Lesional
P81L_4	25	Lesional
P81L_5	37	Lesional
P81L_6	33	Lesional
P81L_7	74	Lesional
P81L_8	68	Lesional
P82H_1	35	Non-lesional
P82H_2	43	Non-lesional
P82L_1	56	Lesional
P82L_10	118	Lesional
P82L_10_repl	101	Lesional
P82L_11	85	Lesional
P82L_2	49	Lesional
P82L_3	50	Lesional
P82L_5	59	Lesional
P82L_6	60	Lesional
P82L_7	68	Lesional
P82L_9	89	Lesional
P83H_2	36	Non-lesional
P83L_1	65	Lesional
P83L_2	75	Lesional
P83L_3	40	Lesional
P83L_4	57	Lesional
P83L_5	55	Lesional
P83L_6	61	Lesional
P83L_8	41	Lesional
P84H_1	43	Non-lesional
P84H_3	48	Non-lesional
P84L_1	62	Lesional
P84L_10	55	Lesional
P84L_11	72	Lesional
P84L_12	80	Lesional
P84L_13	63	Lesional
P84L_14	56	Lesional
P84L_2	32	Lesional
P84L_4	25	Lesional
P84L_7	34	Lesional
P84L_8	60	Lesional
P84L_8_repl	65	Lesional
P85H_1	27	Non-lesional
P85L_1	37	Lesional
P85L_10	60	Lesional
P85L_11	68	Lesional
P85L_12	55	Lesional
P85L_2	39	Lesional
P85L_3	45	Lesional
P85L_4	28	Lesional
P85L_5	31	Lesional
P85L_6	44	Lesional
P85L_6_repl	70	Lesional
P85L_8	26	Lesional
P85L_9	64	Lesional
P86H_7	36	Non-lesional
P86L_10	46	Lesional
P86L_11	57	Lesional
P86L_12	55	Lesional
P86L_13	35	Lesional
P86L_14	49	Lesional
P86L_15	32	Lesional
P86L_16	43	Lesional
P86L_17	42	Lesional
P87H_2	35	Non-lesional
P87H_3	34	Non-lesional
P87L_1	23	Lesional
P87L_10	83	Lesional
P87L_11	27	Lesional
P87L_12	45	Lesional
P87L_2	28	Lesional
P87L_3	43	Lesional
P87L_5	60	Lesional
P87L_6	51	Lesional
P87L_7	74	Lesional
P87L_8	57	Lesional
P87L_9	43	Lesional
P88L_1	33	Lesional
P88L_2	51	Lesional
P88L_3	41	Lesional
P88L_4	55	Lesional
P88L_5	45	Lesional
P88L_6	45	Lesional
P89H_3	37	Non-lesional
P89L_1	58	Lesional
P89L_10	72	Lesional
P89L_3	39	Lesional
P89L_4	62	Lesional
P89L_5	54	Lesional
P89L_6	78	Lesional
P89L_7	93	Lesional
P89L_8	82	Lesional
P89L_9	64	Lesional
P90H_1	24	Non-lesional
P90H_3	31	Non-lesional
P90L_1	52	Lesional
P90L_10	65	Lesional
P90L_11	58	Lesional
P90L_12	76	Lesional
P90L_13	85	Lesional
P90L_13_repl	59	Lesional
P90L_2	64	Lesional
P90L_3	50	Lesional
P90L_4	32	Lesional
P90L_6	35	Lesional
P90L_8	23	Lesional
P90L_9	50	Lesional
P91L_1	54	Lesional
P91L_2	66	Lesional
P91L_3	24	Lesional
P91L_4	50	Lesional
P91L_5	50	Lesional
P91L_6	36	Lesional
P91L_7	63	Lesional
P91L_8	40	Lesional
P92H_1	30	Non-lesional
P92H_2	26	Non-lesional
P92L_1	47	Lesional
P92L_2	34	Lesional
P92L_3	53	Lesional
P92L_4	30	Lesional
P92L_6	24	Lesional
P92L_7	34	Lesional
P93H_1	27	Non-lesional
P93L_1	55	Lesional
P93L_10	60	Lesional
P93L_13	36	Lesional
P93L_14	52	Lesional
P93L_15	53	Lesional
P93L_16	57	Lesional
P93L_2	60	Lesional
P93L_3	49	Lesional
P93L_4	42	Lesional
P93L_6	29	Lesional
P93L_7	32	Lesional
P94H_4	64	Non-lesional
P94L_1	100	Lesional
P94L_10	63	Lesional
P94L_2	98	Lesional
P94L_3	90	Lesional
P94L_4	74	Lesional
P94L_5	78	Lesional
P94L_6	55	Lesional
P94L_7	58	Lesional
P94L_8	88	Lesional
P94L_9	67	Lesional
P95H_1	33	Non-lesional
P95L_1	46	Lesional
P95L_2	51	Lesional
P95L_3	40	Lesional
P95L_4	72	Lesional
P95L_5	62	Lesional
P95L_6	48	Lesional
P95L_7	56	Lesional
P96H_1	71	Non-lesional
P96H_2	46	Non-lesional
P96L_1	52	Lesional
P96L_10	54	Lesional
P96L_11	77	Lesional
P96L_8	66	Lesional
P96L_9	61	Lesional
P97H_1	47	Non-lesional
P97H_2	40	Non-lesional
P97H_3	66	Non-lesional
P97L_1	58	Lesional
P97L_10	27	Lesional
P97L_2	92	Lesional
P97L_3	72	Lesional
P97L_4	56	Lesional
P97L_5	59	Lesional
P97L_6	74	Lesional
P97L_7	36	Lesional
P97L_8	36	Lesional
P97L_9	29	Lesional
P98H_3	26	Non-lesional
P98L_1	49	Lesional
P98L_10	37	Lesional
P98L_2	47	Lesional
P98L_3	76	Lesional
P98L_4	65	Lesional
P98L_5	39	Lesional
P98L_6	44	Lesional
P98L_7	56	Lesional
P98L_8	39	Lesional
P98L_9	58	Lesional
P99H_1	29	Non-lesional
P99L_1	33	Lesional
P99L_2	46	Lesional
P99L_3	57	Lesional
P99L_4	69	Lesional
P99L_5	76	Lesional
