# Supplementary material for: Effects of psoriasis and psoralen exposure on the somatic mutation landscape of the skin
Source: Nat Genet. 2023 Oct 26;55(11):1892–900. doi: 10.1038/s41588-023-01545-1 (PMC10632143; doi:10.1038/s41588-023-01545-1)
Supplement: Supplementary file 10 — The 96-class mutational classes for each HDP component identified in the mutational signature extraction process. [file 41588_2023_1545_MOESM10_ESM.txt]

Context	Mutation	Unassigned	SBS7b - UV	Psoralens	SBS1/5	Unknown N1	Unknown N2	SBS2 - APOBEC	Unknown N3	SBS7c	SBS13 - APOBEC
ACA	C>A	0.013615732620681	0.00257404810389171	0.00212161360624036	0.0126580489493727	0.0206919793105247	0.0167845222889464	9.77223327120554e-05	0.0245630329487305	0.00528964597488744	0.00175432864199088
ACC	C>A	0.00747835309425302	0.00164749607775555	0.000940707062947778	0.0129578999432514	0.00887513429076128	0.00505672927283811	0.000188042390451502	0.00704107732033218	0.000911798610936754	0.000696533210720564
ACG	C>A	0.00341786967797705	0.000606341541595145	0.000348141550515242	0.00613152802698989	0.00517224653084569	0.00251811576967165	0.000164131490028689	0.00287154486194665	0.000334690553454829	0.000349242491336243
ACT	C>A	0.00882355751096502	0.00149196570895237	0.00116738364641215	0.00756038397409914	0.00438249859280017	0.0129400993474187	0.000265330611902733	0.0394206076695691	0.0021451170660551	0.00057296892488788
CCA	C>A	0.0184982323561635	0.0042531632842515	0.000911881601522191	0.0182821542428983	0.0124076265768797	0.047303885143188	0.000323266634144854	0.0134238499271712	0.000203692307915123	0.00189892961057421
CCC	C>A	0.0208621227545479	0.00167223296148276	0.000706723209882865	0.0121164548179739	0.00691833530599192	0.0482624146935936	0.000213464176290925	0.00849607392984408	0.00299284602671299	0.00133712625890887
CCG	C>A	0.0116377304134331	0.00125890675657493	0.000381899678008933	0.00435640446668681	0.00548283748496636	0.00727607732757613	0.000107902393881878	0.00206725961313606	0.00249178763793836	9.2531338154617e-05
CCT	C>A	0.0118654094720286	0.00248239788001046	0.000944211294006637	0.008741250135163	0.00521841584359465	0.0235383062764687	0.000545080528507709	0.00606395599757859	0.0222408217724348	0.000125080399691615
GCA	C>A	0.0145725486193491	0.00147283058170341	0.000953169006943328	0.0118645366021113	0.0111607875159326	0.0113620941726752	0.000156934973379547	0.01148361525781	0.00106606258008332	0.000789025701213746
GCC	C>A	0.0120666148706876	0.00092616457379202	0.000432326503762401	0.00820568032203783	0.00857124166527519	0.013953692121855	0.000104123865830061	0.00786247396435306	0.000613903742922676	0.000491322423586628
GCG	C>A	0.00419039204516937	0.000350777220602212	0.000282423277491022	0.00500836111872264	0.00585810924236572	0.00184559264574356	8.57269119377319e-05	0.00618988472446817	7.83080311095604e-05	0.000270595298226909
GCT	C>A	0.00959342684044883	0.000852198100855564	0.000616047083278154	0.00667701182060299	0.00557241629121547	0.0067931098687404	0.000308347797973662	0.0139730479424682	0.000318710933350218	0.000248989656712795
TCA	C>A	0.0163868149497887	0.00458871726446139	0.000983711458041334	0.0193077435171408	0.0128726000889462	0.0711997870501185	0.000655259682780565	0.00683489611272364	0.00236503714659545	0.0734243898586967
TCC	C>A	0.0103601604514064	0.00569076162340574	0.000869605988805745	0.0198803085077986	0.0192468226025041	0.0428519619928802	0.000321909320776759	0.00458638730965124	0.0133330941538964	0.0251254929873937
TCG	C>A	0.00520030415934892	0.000991049449076792	0.000207549668521767	0.00495134117824718	0.00200987728290903	0.0162182297590994	0.000167709376575456	0.00159381367861369	0.00014021209677596	0.00761237843967318
TCT	C>A	0.017802395312353	0.00346773474900793	0.00146769811453435	0.0109573463187955	0.0166080676259867	0.0222167297222881	0.00045870985364963	0.0146257319219437	0.00381011020860797	0.0306875057375686
ACA	C>G	0.00756403598385042	0.00105183744059757	0.000492041631035903	0.007070627509331	0.00187647130338583	0.00980849117872076	0.000109953525828113	0.00413192156853522	0.000927666082800526	0.00471126700321445
ACC	C>G	0.00638847695588373	0.000867946823325835	0.000210184244923748	0.00378385322219862	0.00283910491748	0.00742511123597232	0.000213086534373169	0.00856936542664523	0.000322096600731585	0.00115446971970294
ACG	C>G	0.00465913609856228	0.00093394727856973	0.000293959848425989	0.00207445419758389	0.00251852580617936	0.00365693521168448	6.09799888578127e-05	0.00268900310987122	9.32375740414029e-05	0.00015728065612753
ACT	C>G	0.00756652045828996	0.00139793469904405	0.000474629874815517	0.00658201827776734	0.00279545272725869	0.00829536699872835	0.000207366567751198	0.00521483716535657	0.00165612773791056	0.00541854434386921
CCA	C>G	0.00560175251691775	0.000889852074365158	0.000319521238938374	0.00694915195509265	0.00142632963457138	0.0168529132474738	8.38592991341833e-05	0.0127443084411244	0.000460538104250174	0.00427984451936473
CCC	C>G	0.00759637516910169	0.000974986956541953	0.000446839258149534	0.00762755388613194	0.00540257287910925	0.0123758453946355	0.000394061146561608	0.00590071174067476	0.00162532329553404	0.000579994341403644
CCG	C>G	0.00787892448894382	0.0021197818914081	0.000263758303509616	0.00569747429054334	0.00692828218506625	0.011273890453184	0.000120204420043398	0.00417059345156724	0.000404307940878532	0.000986074657274806
CCT	C>G	0.00836028577612495	0.00120440695983816	0.000365796157875484	0.00800126140229687	0.00998133848195769	0.0160363187807457	0.000184512833795527	0.0195404780892282	0.00716349546360477	0.00774693464927939
GCA	C>G	0.00445669251746016	0.000392568869138232	0.000420210574917137	0.00322923972912505	0.00157263923823451	0.0113441792780664	0.000130305637579809	0.0037459247273185	0.000422267916297049	0.000855872509820793
GCC	C>G	0.00699838299509784	0.000865255039710175	0.000195426178011774	0.00531048565276436	0.00380823790999566	0.0166805990589375	0.000410749827436887	0.00509621267938692	0.000664224764018763	0.000855237870155966
GCG	C>G	0.00343179237772576	0.000990645992318981	0.000291054025024418	0.00237156707924992	0.00389679491571215	0.00155419385298034	0.000119491449883421	0.00241235543414687	0.00040654162775314	0.000398468013214912
GCT	C>G	0.00752913999933323	0.000687812666296933	0.000495055087187839	0.0038677495520516	0.00288781116901676	0.00477042509480695	0.000206256027473878	0.00649327520701056	0.00170315281246955	0.00367268551081624
TCA	C>G	0.00553476390543755	0.000932131282379438	0.000665347169480686	0.00609856764246583	0.00755103005835988	0.0163924135290714	9.77512952026015e-05	0.00360146500704086	0.00175242655045299	0.341676537520703
TCC	C>G	0.00983658404591953	0.00179969034422683	0.000388725642191844	0.00759624461634008	0.00535486239801306	0.0125273956255283	0.000224108278440973	0.0107912225774088	0.00393261399914382	0.0779766964763219
TCG	C>G	0.0026184385540377	0.00119863670500141	0.000167755425256178	0.00247312757758629	0.00253804915560794	0.0069693275136168	8.59720070401727e-05	0.00201111468905024	0.00011073803897713	0.0131869596568524
TCT	C>G	0.00858603257260562	0.00191247766788095	0.000981912414423751	0.0146159547945116	0.0116006599674454	0.00955117416816095	0.00117763627735772	0.00550292673966652	0.00990332792055772	0.338915824943617
ACA	C>T	0.013333954846155	0.00278573162585237	0.00193730582882625	0.022073537273607	0.0153893317576602	0.00566582204069942	0.00018668528388755	0.0167467211846074	0.00116178313631694	0.00634837914386812
ACC	C>T	0.0102547213264658	0.02592688529769	0.00202355692644815	0.0215316640839315	0.0112964863583105	0.0127292200755626	0.00150729341714897	0.00630415209874681	0.00807791261403575	9.96650763491059e-05
ACG	C>T	0.0266428431395363	0.00458063884819767	0.00165487059505635	0.0693739315963603	0.0226453443065819	0.0118811496655328	9.29249576274415e-05	0.0083561024450838	0.000757682387804169	0.000410998810658469
ACT	C>T	0.0136059557317202	0.01696748689347	0.00180322165109857	0.016646063417045	0.00937721213823891	0.00386438755545616	0.00198014860051249	0.014080361099821	0.00633194721763822	0.00035451856335986
CCA	C>T	0.0138470372127674	0.0652931330869326	0.00308173028426357	0.0129966068043188	0.0286340265367728	0.00597489303921732	0.00453878371378063	0.0101770568766356	0.00273148371163382	9.76228178395768e-05
CCC	C>T	0.0120464963704728	0.108887657446332	0.00421190054481723	0.0197750286818301	0.0799463402419841	0.0041760278153157	0.000619144957112669	0.00580730255205096	0.00603010045998158	0.00139439581911562
CCG	C>T	0.0221684523822584	0.0331418550601398	0.00218078800949127	0.0502226507284665	0.0105137135625028	0.0104024391640932	0.00292778695098821	0.0105943247579761	0.00904661755658208	0.00197793223425804
CCT	C>T	0.0135046137205268	0.0898344787282459	0.00478229148379318	0.0124723648558555	0.014551843715666	0.00462118241024071	0.00181795133547704	0.0206688590132079	0.0211783088201827	0.00158462610073299
GCA	C>T	0.0115040023460759	0.00211033951073772	0.0012621849320089	0.0166560926042082	0.00914491059471933	0.0196555048743093	8.97112793523016e-05	0.0161875532661809	0.000255316659994211	0.00723534364552264
GCC	C>T	0.00968801822438519	0.0227970179016378	0.00188351363824059	0.0219889803101723	0.00765609357081473	0.00898877572820364	0.000151849827261531	0.0135890162374517	0.000108292343386749	0.000949594189932122
GCG	C>T	0.0218101455234799	0.00444500642668479	0.00176779817883884	0.0641197799150554	0.0239754059822729	0.00739381373944272	0.000101712460248469	0.00719059530190867	8.47499318224081e-05	0.000316872036166747
GCT	C>T	0.0137143663031767	0.0165289197487679	0.00155021975168529	0.0191202436089417	0.00659655103506074	0.00764834263363611	0.000308211301926634	0.0174725594162734	0.000810032948526333	0.00171464620376577
TCA	C>T	0.0191828104401512	0.0747096183361294	0.00352230744114308	0.00953225273759436	0.00804575945438868	0.0126314022230695	0.51661522686311	0.0116858847375843	0.0173985624752196	0.00832858504750631
TCC	C>T	0.024145168798038	0.182210940566744	0.0067564557691843	0.00754006843344615	0.139246018606268	0.0128169538799207	0.0984006027898025	0.00864852728918577	0.0141682772240389	0.00422517993074704
TCG	C>T	0.0199452994945046	0.0527199460755048	0.00269268300586315	0.0176004739646364	0.00327207825796824	0.00688552392478361	0.0480051729804387	0.0108970926515246	0.000106959949329111	0.00148305454251702
TCT	C>T	0.0186181796412557	0.118011462991687	0.00439102066236041	0.00223033715571607	0.0127450482198785	0.00721386660977312	0.305012954298468	0.0545292029926788	0.00240823513234924	0.00147974046660439
ATA	T>A	0.00934550208658961	0.00405399776978439	0.177002516046197	0.00635019210596886	0.0156810324828216	0.0189660540833161	0.000213496078149314	0.0140430273257252	0.0134584496517881	0.000104805556342648
ATC	T>A	0.00621975775030308	0.00143125468811754	0.00098724777223318	0.00721177688061356	0.00462642380764643	0.00301929230086645	0.00109572060663478	0.00588928069084561	0.0036443306378802	0.000246413409625848
ATG	T>A	0.0135615695663354	0.00249877337656773	0.00258801811554087	0.0107026523145987	0.0131822779670993	0.00884710183951952	0.000113142434486799	0.00419311017921221	0.000284954718461148	0.000728890976932527
ATT	T>A	0.0115899553244415	0.00808600717550926	0.00584063604088051	0.0104170182375543	0.0137359613770972	0.0282549142127631	0.000102412145028942	0.00505456748861596	0.0487790736810979	0.000546274860346037
CTA	T>A	0.00462025315023568	0.00179235584231839	0.025048413248771	0.00657262640489347	0.00956964305531025	0.00876299471793501	0.000342259616184813	0.00726812740228516	0.00368635171123555	0.000278643255165736
CTC	T>A	0.010277948881108	0.00174815617215973	0.00094329134852212	0.00653590278192786	0.00407281452769599	0.00776760851375612	0.000264016278101735	0.00390785038840772	0.015807794223293	0.000394114545562545
CTG	T>A	0.0183953356101589	0.00180354448755916	0.00122496851733643	0.00987604970893984	0.0170634749915179	0.00996938425406964	0.000225014587128281	0.0174208867165719	0.000942187882636423	0.00036849120661607
CTT	T>A	0.00998840355302066	0.00164848725229774	0.00234989688393123	0.00496598580328488	0.0072535436830172	0.00743123941940604	0.000100900553053454	0.0109714786344644	0.0448473003580434	0.000416937839798159
GTA	T>A	0.00470029725264333	0.00141216718845607	0.0302778413757129	0.00657650482965122	0.0131419330490454	0.00876986276696015	6.94151826129853e-05	0.00335062672770121	0.00166260468505764	0.000110531270781099
GTC	T>A	0.00321312745044977	0.000768129895251107	0.000336111313515352	0.00458444705076966	0.0072256602381216	0.00382652458896892	0.000121552255454081	0.00478710458010898	0.00319345327821716	8.36739484501938e-05
GTG	T>A	0.0071962943736723	0.00204970049849028	0.00071022851342288	0.010365731520871	0.0223856795457884	0.00442437307915996	0.000183114031568716	0.00327323886930374	8.08193664802071e-05	9.88309688200888e-05
GTT	T>A	0.00416737431694386	0.00130094363030777	0.000518930980183522	0.00363690612579244	0.00641599106889268	0.00304008444920223	0.000195604242034217	0.00697135706849001	0.0150410824018428	0.00025387704496718
TTA	T>A	0.0101913518936224	0.00523185275699389	0.0565374381505569	0.00934659103974774	0.0150487780502418	0.0280600784711551	0.00053413207227746	0.0146732172055945	0.0163067335377899	0.000308197008836914
TTC	T>A	0.004518468546136	0.00203849514098099	0.000773426750512646	0.0041516802888618	0.00126426376636475	0.0102024063726395	0.00033319482782925	0.0110165237330595	0.0380638294929994	0.000359643844266274
TTG	T>A	0.0075955825491489	0.00192654491752892	0.00181447181517611	0.00469566685374019	0.00883291035779478	0.00340761467284381	0.000151583629753056	0.0354489765897614	0.0102223049068807	0.000190858898746378
TTT	T>A	0.0125626428478544	0.00782656654351531	0.00308179844037424	0.00183592994881736	0.00167471597398963	0.00225136861755715	0.000298899539512182	0.0112373227032032	0.254348932188539	0.000124520285870313
ATA	T>C	0.0152612357653384	0.00314757042543792	0.132973032802547	0.0277474601258338	0.0115790589503375	0.0052045698223238	0.000214351346864917	0.00807152797101838	0.000419299528536278	0.00217346186036023
ATC	T>C	0.0102893386990024	0.00119779736412848	0.000876729327174547	0.0101125835070553	0.00145889328081708	0.00367718599015924	8.81895931279274e-05	0.00635689476282037	0.000498722158309611	0.000207126669346139
ATG	T>C	0.017586023639235	0.00279786426336218	0.00370652546931061	0.0208514628896619	0.0101075668006354	0.0057103720066127	7.84477451578855e-05	0.0321677632052871	0.0013453542747223	0.000383812517921644
ATT	T>C	0.018154637168094	0.00372836983406247	0.00246959537755342	0.0309501245398322	0.00975134004822201	0.00612186051816759	0.00028345930138573	0.00766068134343663	0.00279726270362614	0.00111884690402364
CTA	T>C	0.0095336983911468	0.00176889165739446	0.140038128034317	0.00570020837067736	0.00282376448477577	0.000955346067329557	0.000428537909145281	0.00274192175899119	0.00770118178005453	0.00010248042984417
CTC	T>C	0.00559988446656746	0.00145223771924391	0.000541410711459611	0.00559269743333123	0.00332186499629813	0.00468881085476393	7.74820347673359e-05	0.0027624180180636	0.00552315520825946	0.000123633368984145
CTG	T>C	0.0109733576553836	0.00148923032422925	0.00124164252517425	0.00878485468026546	0.00393923938030921	0.00459735731276923	0.000114797017341755	0.00876815609217744	0.00290833803259635	0.000141152295932052
CTT	T>C	0.00932243016152225	0.00482873740687842	0.00358106147581837	0.00498362108933499	0.00309682638697405	0.00359322207302963	0.000282528457942073	0.00351718173296675	0.0522896617434661	0.000174919976634572
GTA	T>C	0.0091663300995408	0.00165924378372098	0.0551927394002321	0.00934904295549578	0.0129978198166564	0.00290574990862358	0.000110724696178462	0.00451732029462951	8.53797240649776e-05	0.000361212283033354
GTC	T>C	0.00630367397801993	0.000916607583783262	0.000405103253705971	0.00788216148501364	0.00421958406638077	0.00250948476835723	0.000113497615405984	0.00297078117058882	0.000608030213797232	0.000288666774577683
GTG	T>C	0.00848569697808089	0.00218059418770541	0.000458468544351979	0.00959992449518894	0.00904454590144489	0.00421127578259518	0.00020108639743476	0.00440598757493123	0.000255508444103635	0.000356198061253114
GTT	T>C	0.0391236136155515	0.018977738035804	0.00182231295639807	0.0129994742726367	0.0333353052525835	0.00439543291037489	0.000114286471663365	0.0274920387923756	0.0064223486303244	0.000106057887105395
TTA	T>C	0.0163657982706557	0.00649789749782913	0.0873588541181753	0.00360777922343802	0.00696745793959423	0.00422950484881219	0.00011555610496269	0.010010644983876	0.0340212811659493	0.000114654424172702
TTC	T>C	0.00791660507100954	0.0022490639735543	0.000554018068575781	0.00605401509935922	0.00307236470446305	0.00759087760866171	8.90397334130442e-05	0.00222980140621413	0.0199478361443899	0.000127613243220667
TTG	T>C	0.00795979825167688	0.00456509350337367	0.000984105017572479	0.00580666264307138	0.00518670690237308	0.00389573249774129	0.000180378405956066	0.00859642870275875	0.0159253775558217	0.000161520066940265
TTT	T>C	0.0138825003102579	0.00455933538527065	0.00176710179650138	0.0100669118116214	0.00115077102625104	0.00355004622273438	0.000114436397502393	0.0149184925706523	0.0944783785247659	0.000578167660564802
ATA	T>G	0.00526034596428382	0.000908677597875031	0.0565846841134687	0.00330355160798255	0.00138396033084438	0.00638719319485416	0.000292041359347255	0.00845615966770081	0.0105620958429231	0.000223282523796209
ATC	T>G	0.00563203716725103	0.000484694302769359	0.000799797053368964	0.00204833896645364	0.00289661010702735	0.003920743468505	0.000203908067300213	0.00149320418388735	0.000933870638418958	0.000112160189769542
ATG	T>G	0.0071329935086611	0.00108064576108932	0.00260638865782147	0.00745155211695477	0.0162300264975163	0.0261304032165715	9.26371903863613e-05	0.0170193837838626	0.000637818265721467	0.000238088275434545
ATT	T>G	0.00538217743788912	0.00130722244533325	0.00408641286172874	0.00470589605695758	0.00342126372044843	0.00365025239008724	5.52217208519832e-05	0.00456128908578307	0.000102970931646098	0.000180332267854613
CTA	T>G	0.00223302108394576	0.000529428252613754	0.0175899875139173	0.00192409943214926	0.000886087027445184	0.00318025020692627	0.000263187411307424	0.0187301277929786	0.00402716921494919	7.41885176204494e-05
CTC	T>G	0.00664903897880316	0.000979373623849151	0.000291864593727511	0.00312219797918486	0.00408705638013149	0.00293859077515263	0.000242949877511956	0.0107239335065021	0.0068699654582813	7.03722409233908e-05
CTG	T>G	0.00637113913393301	0.0010204322611965	0.000814794973705656	0.00545618458722684	0.0123303529061722	0.0165698201840552	0.000140306985817649	0.0322616917255421	0.00137272603863939	0.000102450389177968
CTT	T>G	0.00647421040996851	0.00169583524673223	0.00069419081885927	0.00387005144532267	0.00554084445946444	0.0037856958182906	0.000260255401975135	0.0398915844862257	0.00588028803854954	0.000114628263351562
GTA	T>G	0.00365325335244617	0.000445269305787976	0.0723059428800183	0.00209961092333091	0.0034744370761848	0.00565031571997447	0.000288376321036332	0.00390009779070609	0.00166802860404501	0.000232799924325981
GTC	T>G	0.00263232300471693	0.000237245092447881	0.000129827261691832	0.001393517260172	0.000539435906975816	0.0021810152170414	0.000146170464756991	0.00302383651945625	0.00104054636460226	4.43575923022157e-05
GTG	T>G	0.00694246046260598	0.000875183094211971	0.000733456360423471	0.00403413913503225	0.0184412852692195	0.0115437710873376	0.000119035503937127	0.0044336281491634	0.00542213128066667	0.0008180829700222
GTT	T>G	0.00509573630621911	0.00127570568901608	0.00107104352317133	0.00198943597503138	0.000909589948501771	0.00245450691530898	9.90149485340479e-05	0.00364549757440918	0.00595149545396502	7.36735755684974e-05
TTA	T>G	0.00564231534890608	0.00143348502717877	0.030865739371537	0.00393887026352212	0.00557619990229959	0.00565941080031697	9.07914596707387e-05	0.00720702929512132	0.0141035734983992	0.000271411520150722
TTC	T>G	0.00787089386716205	0.00122363890560869	0.000232538341548633	0.00386744095092706	0.00212632108718565	0.00426950303173881	0.000204839950781037	0.0105578937753835	0.014320563629754	0.000103535913837392
TTG	T>G	0.0105836183492343	0.0016325185735277	0.000863981175861799	0.00621499972050573	0.0066173700702683	0.00978903460112253	0.000111608452083837	0.00911616892034963	0.00726657839306617	5.63778352461992e-05
TTT	T>G	0.0133848828853641	0.00373957742632843	0.00101412777921392	0.00977960556327886	0.00524762209177221	0.00886652836486977	9.22791019152501e-05	0.0116354559035002	0.023702671949402	9.97406555557537e-05
