# Supplementary material for: Effects of psoriasis and psoralen exposure on the somatic mutation landscape of the skin
Source: Nat Genet. 2023 Oct 26;55(11):1892–900. doi: 10.1038/s41588-023-01545-1 (PMC10632143; doi:10.1038/s41588-023-01545-1)
Supplement: Supplementary file 11 — The estimated mutation burden for each signature in every clone in the dataset (same as Supplementary Table 3) [file 41588_2023_1545_MOESM11_ESM.txt]

PatientID	HighCellFrac_sample	CloneID	TotalSBS_adj	Unassigned	SBS7b	Psoralens	SBS1.5	Unknown.N1	Unknown.N2	SBS2	Unknown.N3	SBS7c	SBS13	BiopsyID	MetaLocation	DiseaseStatus	Age_at_sampling	Disease_duration	Sex	BMI	Smoking	PASI	noPUVA	UV
patient01	P01H_LL_6	patient01_14	1033.18316378832	19.0747864101477	972.11544293374	0.0497170290256358	25.8286791907846	12.9698267218618	0.886381043193567	0.95343421872945	1.16495790946723	0.0207042626122972	0.119234068763056	P01H	Leg	Non-lesional	48	0	Male	28.05	never_smoker	1.4	1033.13344675929	972.136147196352
patient01	P01H_LL_7	patient01_21	1618.40397559632	7.54800456560809	1274.74646636299	0.0520757540789021	8.5308910268092	13.8854362253864	0.554186836982129	159.056804087599	0.47490399867475	0.0221060557104113	153.533100682481	P01H	Leg	Non-lesional	48	0	Male	28.05	never_smoker	1.4	1618.35189984224	1274.7685724187
patient01	P01H_LL_8	patient01_9	2192.37758943398	6.40807403819043	2150.3609460524	0.131778264978729	5.78902242757591	5.87423643105432	0.458396259738566	22.4654685703293	0.519590554839449	0.0441569699879531	0.325919864890914	P01H	Leg	Non-lesional	48	0	Male	28.05	never_smoker	1.4	2192.245811169	2150.40510302239
patient01	P01L_15	patient01_45	846.445340222192	4.5144627107943	824.419007914595	0.0285898469486633	10.6773890877085	3.27425269787794	0.529888733182701	2.53777551910568	0.312801807125132	0.0484541028953034	0.102717801958802	P01L	Leg	Lesional	48	14	Male	28.05	never_smoker	1.4	846.416750375243	824.46746201749
patient01	P01L_16	patient01_39	868.758898494836	3.38957772309268	856.128691466102	0.0260100945343219	3.67757299637775	2.22269827384472	0.429436457055553	2.55131053848505	0.242802252370532	0.0500100945343397	0.0407885984384024	P01L	Leg	Lesional	48	14	Male	28.05	never_smoker	1.4	868.732888400302	856.178701560636
patient01	P01L_16	patient01_4	818.000147787161	9.11950521945985	775.46013021747	0.0855000109421969	17.0110064371543	9.63000349926667	1.23750071322318	4.16200088622902	0.641000349152755	0.0145000029082861	0.639000451354826	P01L	Leg	Lesional	48	14	Male	28.05	never_smoker	1.4	817.914647776219	775.474630220378
patient01	P01L_17	patient01_5	716.625252640066	5.81327488361936	660.664989042918	0.0230386964914302	36.9534658453528	9.45806820710929	1.01932993073742	1.78234368116303	0.625678710117374	0.00857739298286029	0.276486249574386	P01L	Leg	Lesional	48	14	Male	28.05	never_smoker	1.4	716.602213943575	660.673566435901
patient01	P01L_17	patient01_29	274.284284950746	1.77090697000784	259.432635400615	0.0235129876373437	6.97280884119234	5.0581804559652	0.266576482753247	0.504082279074244	0.235566381257535	0.00751010149571179	0.0125050507478559	P01L	Leg	Lesional	48	14	Male	28.05	never_smoker	1.4	274.260771963109	259.440145502111
patient01	P01L_18	patient01_11	617.000002084811	3.33400000932304	594.17050203718	0.720500002903247	10.9265000172478	5.84250001132412	0.486500001391967	1.16800000438313	0.301500000954492	0.0120000000188387	0.0380000000837273	P01L	Leg	Lesional	48	14	Male	28.05	never_smoker	1.4	616.279502081908	594.182502037199
patient01	P01L_18	patient01_34	336.208202113524	2.65273710888894	326.695244832611	0.0251856055534769	2.8983208079896	2.63531288674986	0.273373405710896	0.802905157610876	0.149157865937215	0.0645884652327065	0.0113759772390035	P01L	Leg	Lesional	48	14	Male	28.05	never_smoker	1.4	336.183016507971	326.759833297844
patient01	P01L_19	patient01_19	850.723448089837	3.15116464220161	821.10917292692	0.0832091898091005	3.50487092659672	3.59510981688483	0.276200473567066	2.70497751178699	0.247710642516117	0.0190174324840924	0.0320145270700779	P01L	Leg	Lesional	48	14	Male	28.05	never_smoker	1.4	850.640238900028	821.128190359404
patient01	P01L_20	patient01_12	988.405574198974	10.4483318228602	964.711327465031	0.0570057555764325	4.47338897778372	3.84638516717926	0.81721539618656	3.1363919416637	0.709804582499992	0.13698969448317	0.0687333957101476	P01L	Leg	Lesional	48	14	Male	28.05	never_smoker	1.4	988.348568443398	964.848317159514
patient01	P01L_LL_10	patient01_22	755.607309402337	7.56526047845805	694.744058751435	0.044685686911188	38.9933576860544	10.7491713511449	0.821695464717918	1.68531599672313	0.835227362353342	0.0168577496927938	0.151678874846397	P01L	Leg	Lesional	48	14	Male	28.05	never_smoker	1.4	755.562623715426	694.760916501128
patient01	P01L_LL_11	patient01_33	875.991157192204	6.08497156803929	857.086236228456	0.071496194649919	6.17312180949284	4.73005726422273	0.371340742749929	1.00913642640655	0.402178299351194	0.0215755087884117	0.0410431500468458	P01L	Leg	Lesional	48	14	Male	28.05	never_smoker	1.4	875.919660997554	857.107811737244
patient01	P01L_LL_12	patient01_17	1281.21439776057	18.941272349798	1226.14267081477	0.0930466789547906	14.609381273733	18.3897425309459	0.705730375641946	1.30584839636092	0.907148721792393	0.0450298188520795	0.074526799720071	P01L	Leg	Lesional	48	14	Male	28.05	never_smoker	1.4	1281.12135108162	1226.18770063362
patient01	P01L_LL_13	patient01_42	745.770131077816	9.69073667387381	711.511150617315	0.0165126042353715	9.60891582075813	7.54647840537947	4.98068612711217	1.60640601347057	0.73633796892805	0.0402044189590131	0.032702427784609	P01L	Leg	Lesional	48	14	Male	28.05	never_smoker	1.4	745.753618473581	711.551355036274
patient01	P01L_LL_14	patient01_6	320.472887772205	5.55433901790467	288.587854953467	0.0468419827341854	5.03551314392492	2.99890519896035	0.596726127874624	1.07125577905137	0.556503120961571	0.0101830397248229	0.0147654076009932	P01L	Leg	Lesional	48	14	Male	28.05	never_smoker	1.4	320.426045789471	288.598037993192
patient01	P01L_LL_14	patient01_25	297.000208495393	1.68200103694868	264.235189090711	0.0395000225080252	12.315505427988	17.1375117926258	0.44500028944531	0.699500505443376	0.402500298922372	0.00100000078975528	0.0425000300107005	P01L	Leg	Lesional	48	14	Male	28.05	never_smoker	1.4	296.960708472885	264.236189091501
patient01	P01L_LL_9	patient01_27	749.17257064492	3.55953367817777	723.305201255606	0.086763341856315	10.4048945308064	7.5202578755107	0.633213219440784	3.27130798890401	0.335380300532254	0.0323538654818537	0.0236645886043271	P01L	Leg	Lesional	48	14	Male	28.05	never_smoker	1.4	749.085807303064	723.337555121088
patient02	P02H_UL_1	patient02_26	305.141756494288	0.487031856945712	277.434898693167	0.0172983686957544	24.4126537452759	1.93198845521446	0.462612097065803	0.312999533242049	0.0556327712500373	0.00741024395343283	0.0192307294780275	P02H	Leg	Non-lesional	44	0	Male	33.31	ex_smoker	0.9	305.124458125592	277.44230893712
patient02	P02H_UL_3	patient02_20	161.396057160788	0.637293335295851	131.988258457912	0.00552726223153384	24.1027324130495	1.0861070284964	0.427257370497565	3.07979051541065	0.0475344551911909	0.0171345129177549	0.00442180978522707	P02H	Leg	Non-lesional	44	0	Male	33.31	ex_smoker	0.9	161.390529898556	132.00539297083
patient02	P02L_UL_10	patient02_18	417.74952540933	0.468270049596237	395.070491954395	0.00702755608121936	19.0483675469485	2.51005815352043	0.230610224325023	0.252111745003139	0.115011022432568	0.044577157027432	0.00300000000000216	P02L	Leg	Lesional	44	8	Male	33.31	ex_smoker	0.9	417.742497853249	395.115069111422
patient02	P02L_UL_2	patient02_7	524.782645073663	0.8026302290213	487.714962356491	0.0447619716688244	29.6571750980064	2.46561908121386	0.80029987290962	2.07298628477731	0.0453809858346728	0.016095246458722	1.16273394728105	P02L	Leg	Lesional	44	8	Male	33.31	ex_smoker	0.9	524.737883101994	487.73105760295
patient02	P02L_UL_3	patient02_23	391.497668428566	0.565000000000017	348.679000000011	0.00950000000000031	20.2365000000006	1.88050000000006	0.0580000000000019	1.50600000000005	0.0410000000000012	0.00500000000000015	0.0195000000000006	P02L	Leg	Lesional	44	8	Male	33.31	ex_smoker	0.9	391.488168428566	348.684000000011
patient02	P02L_UL_4	patient02_21	299.532138490601	0.560252484616974	262.4955556948	0.0320816432646849	32.5675273034587	2.61878769795422	0.251776993730966	0.90867775849511	0.0538937525848721	0.0164042975408723	0.0271808641541791	P02L	Leg	Lesional	44	8	Male	33.31	ex_smoker	0.9	299.500056847336	262.511959992341
patient02	P02L_UL_5	patient02_12	443	0.286	423.6645	0.00950000000000001	17.1945	1.3035	0.0395	0.4695	0.02	0.00499999999999999	0.008	P02L	Leg	Lesional	44	8	Male	33.31	ex_smoker	0.9	442.9905	423.6695
patient02	P02L_UL_5	patient02_2	163.455606234262	0.231182598037561	137.269131119413	0.00557222375625197	24.6363302511864	0.816641470337139	0.118614311238177	0.263369938318884	0.015134130105145	0.0116857180800949	0.0879444737888788	P02L	Leg	Lesional	44	8	Male	33.31	ex_smoker	0.9	163.450034010506	137.280816837493
patient02	P02L_UL_6	patient02_16	721.014152621096	0.953520785636087	707.904504445451	0.0185004925506181	7.86007572144842	0.701513988437557	0.1000012477949	3.43153556215466	0.00500006567341578	0.00900024627530904	0.0305000656734161	P02L	Leg	Lesional	44	8	Male	33.31	ex_smoker	0.9	720.995652128545	707.913504691726
patient02	P02L_UL_7	patient02_9	285.636667444039	0.445636815560097	254.148482519623	0.156909392242984	25.2842209763851	4.79482597843935	0.323727694815465	0.259682170719863	0.0717727620678341	0.0157272875098342	0.135681846675311	P02L	Leg	Lesional	44	8	Male	33.31	ex_smoker	0.9	285.479758051796	254.164209807133
patient02	P02L_UL_8	patient02_4	69.0000057802128	0.169000014157333	15.7065013157524	0.00850000071205517	52.3560043859249	0.578500048461639	0.126000010555171	0.0135000011309112	0.0110000009214832	0.0305000025550216	0.0005000000418856	P02L	Leg	Lesional	44	8	Male	33.31	ex_smoker	0.9	68.9915057795007	15.7370013183074
patient03	P03H_T_1	patient03_11	1158.6316857324	53.5568514437469	1000.10154239896	0.053	92.4258877209328	4.26534671888782	0.335671081552525	7.80825038042168	0.0751272144877748	0.00700877341294999	0.003	P03H	Abdomen	Non-lesional	62	0	Male	29.05	smoker	1.8	1158.5786857324	1000.10855117237
patient03	P03H_T_2	patient03_15	624.109294148752	11.6761498434348	553.0001819399	0.0327895749605839	37.8297165617273	20.2245475689481	0.382999947267622	0.658004463235344	0.233196091389811	0.0705148079216035	0.00119334996720994	P03H	Abdomen	Non-lesional	62	0	Male	29.05	smoker	1.8	624.076504573791	553.070696747822
patient03	P03H_T_5	patient03_20	1702.30408311001	81.861238297371	1557.27983687097	0.172030781419113	54.8475156849049	6.32987103176911	0.237550369594872	1.44150556148866	0.0840270503379599	0.039004663851389	0.0115027983108256	P03H	Abdomen	Non-lesional	62	0	Male	29.05	smoker	1.8	1702.13205232859	1557.31884153482
patient03	P03H_T_6	patient03_13	929.258357060648	18.0948165247857	846.273289399909	0.0547411317761337	40.3578099821235	19.2963336191641	2.60692472806299	2.46643964118495	0.0959436824263835	0.00603179772428449	0.00602655349073235	P03H	Abdomen	Non-lesional	62	0	Male	29.05	smoker	1.8	929.203615928872	846.279321197633
patient03	P03L_T_1	patient03_10	2427.07889169275	13.3426508278355	2266.13373634833	0.0305051248020555	136.575418164531	8.72492608241341	0.502066157185058	1.21804783370436	0.487536960891401	0.0415017083101801	0.0225024847408313	P03L	Abdomen	Lesional	62	35	Male	29.05	smoker	1.8	2427.04838656795	2266.17523805664
patient03	P03L_T_1	patient03_2	2234.38005620528	8.4488982153815	2089.42430936204	0.0171210197830935	130.156067211903	4.3447495211802	0.339456486891649	1.19560300054113	0.376302550018784	0.0365201700195257	0.0410286675267186	P03L	Abdomen	Lesional	62	35	Male	29.05	smoker	1.8	2234.3629351855	2089.46082953206
patient03	P03L_T_10	patient03_24	2283.70822539249	30.1060462104501	2148.37543696843	0.120085957128453	93.8501996575259	5.58478629648468	0.694322137758306	4.59166355835868	0.301970596107669	0.0706248393096494	0.0130891709354639	P03L	Abdomen	Lesional	62	35	Male	29.05	smoker	1.8	2283.58813943536	2148.44606180774
patient03	P03L_T_2	patient03_36	2422.05769947794	11.2067369047381	2256.80248142974	0.0220018538117323	143.971517648161	7.58980105630289	0.542558741861054	1.47909616542254	0.378502317922079	0.0425015062279213	0.0225018537603383	P03L	Abdomen	Lesional	62	35	Male	29.05	smoker	1.8	2422.03569762413	2256.84498293597
patient03	P03L_T_3	patient03_3	2425.00000000003	23.7980000000004	2298.67200000003	0.0640000000000021	92.3015000000009	4.89100000000018	0.414500000000009	4.70050000000003	0.0740000000000034	0.0730000000000006	0.0115000000000001	P03L	Abdomen	Lesional	62	35	Male	29.05	smoker	1.8	2424.93600000003	2298.74500000003
patient03	P03L_T_4	patient03_7	2443.05904170329	24.7940584361103	2315.07095800433	0.101001230035485	88.443422526614	3.98780135869389	0.387033210958102	10.099754636195	0.0770123003548529	0.0864999999999999	0.0115	P03L	Abdomen	Lesional	62	35	Male	29.05	smoker	1.8	2442.95804047325	2315.15745800433
patient03	P03L_T_5	patient03_30	2269.27121204918	21.6929578689483	2147.36187971042	0.0818834647916951	89.6936642284255	4.01163583722667	0.438360512069165	5.83646272133113	0.0708046706564153	0.0725577823658718	0.011005252942352	P03L	Abdomen	Lesional	62	35	Male	29.05	smoker	1.8	2269.18932858439	2147.43443749279
patient03	P03L_T_6	patient03_18	2654.01898756535	28.6357394177773	2471.81948584612	0.125503689376182	140.640508450106	7.72513510750019	0.476009000805686	4.0921017599922	0.421003069179323	0.0525006520018252	0.0310005724894075	P03L	Abdomen	Lesional	62	35	Male	29.05	smoker	1.8	2653.89348387597	2471.87198649812
patient03	P03L_T_6	patient03_22	2395.12839429532	11.2630260063651	2234.25745164703	0.0270357038510397	135.456044693422	11.0873301168491	0.424571320893674	2.14596341617577	0.412821393585203	0.0396499971252309	0.014500000025697	P03L	Abdomen	Lesional	62	35	Male	29.05	smoker	1.8	2395.10135859147	2234.29710164416
patient03	P03L_T_9	patient03_1	2618.28508570004	25.2526878839533	2487.77180508479	0.0848429663963305	93.8019219991756	5.78714878937277	0.57311289458308	4.7579349570139	0.119771116984567	0.0730868331414203	0.0627731746245988	P03L	Abdomen	Lesional	62	35	Male	29.05	smoker	1.8	2618.20024273364	2487.84489191793
patient03	P03L_T_9	patient03_25	126.000026481926	8.13800171039614	98.2700206538006	0.00750000157630512	17.1275035997555	1.5895003340716	0.0815000171291823	0.763500160467861	0.0200000042034804	0.00250000052543503	0	P03L	Abdomen	Lesional	62	35	Male	29.05	smoker	1.8	125.99252648035	98.272520654326
patient04	P04H_T_5	patient04_3	240.797186309954	0.918052084729521	182.938426911711	0.186773321020974	49.8643549458143	5.31447814283113	1.19693032971014	0.0608188745238389	0.0956594372621812	0.0412562384566258	0.180436023893979	P04H	Abdomen	Non-lesional	39	0	Male	28.39	ex_smoker	0	240.610412988933	182.979683150168
patient04	P04H_T_7	patient04_4	70.001474346454	0.779068183091184	29.26956163611	0.0215018818183061	11.0659684799794	1.38162091776697	0.313527439536696	0.0620054266388364	0.0265023194504704	0.0500043763216423	0.0340029758987167	P04H	Abdomen	Non-lesional	39	0	Male	28.39	ex_smoker	0	69.9799724646357	29.3195660124316
patient04	P04H_T_8	patient04_11	131.893718005773	1.06998076102662	100.723448421824	0.0947350828610803	25.1050256481587	4.05438022754877	0.518075345897548	0.192310018839083	0.0396337899822782	0.0585903378232089	0.0375383718111265	P04H	Abdomen	Non-lesional	39	0	Male	28.39	ex_smoker	0	131.798982922912	100.782038759647
patient04	P04H_T_8	patient04_2	166.000001647806	1.48050001469625	129.134001281854	0.0355000003523923	30.9675003074002	3.94700003918006	0.272000002700019	0.0490000004864005	0.0920000009132419	0.0210000002084575	0.00150000001488981	P04H	Abdomen	Non-lesional	39	0	Male	28.39	ex_smoker	0	165.964501647454	129.155001282062
patient04	P04L_T_10	patient04_5	86.420234869113	0.698049159032061	50.5969898912259	0.203190433174403	28.7156950660625	3.86833432271268	1.95268578311401	0.0133745601583151	0.0421813051146861	0.322532662279368	0.00720168623909275	P04L	Abdomen	Lesional	39	7	Male	28.39	ex_smoker	0	86.2170444359386	50.9195225535053
patient04	P04L_T_5	patient04_13	81.1584254293199	0.371890506397643	68.577328505014	0.0344152816693951	8.42352543427477	2.96639181553369	0.717070644932472	0.0272240287832529	0.0118142011700909	0.013355183931407	0.015409827613162	P04L	Abdomen	Lesional	39	7	Male	28.39	ex_smoker	0	81.1240101476505	68.5906836889454
patient04	P04L_T_6	patient04_12	229.546015420754	1.58453239308692	188.848529499724	0.0542421582388735	31.6144901127202	5.00955099157128	0.643145445526528	1.2435363030527	0.101756921465921	0.0140268566193449	0.432204738747441	P04L	Abdomen	Lesional	39	7	Male	28.39	ex_smoker	0	229.491773262515	188.862556356343
patient04	P04L_T_7	patient04_8	203.866981804885	0.607571141510975	158.063201009224	0.357582068022006	37.1286207707795	6.47320797618342	0.846580884970096	0.274208123665347	0.0696442364401429	0.0252695417861897	0.021096052303042	P04L	Abdomen	Lesional	39	7	Male	28.39	ex_smoker	0	203.509399736863	158.08847055101
patient04	P04L_T_8	patient04_1	213.939016125969	0.617457655452674	166.025678898094	0.0285958090861444	40.2671356094521	4.10720546800251	2.01653409259329	0.697420010489854	0.0301844651464857	0.00794328030170676	0.140860837350267	P04L	Abdomen	Lesional	39	7	Male	28.39	ex_smoker	0	213.910420316883	166.033622178396
patient05	P05H_T_1	patient05_12	1461.42175620375	4.89363396372736	1340.66311518877	0.179050512055217	14.5383526289199	2.08577051270831	1.20470917353168	2.84886747564509	94.8751439629198	0.126572343687218	0.00654044177777985	P05H	Abdomen	Non-lesional	61	0	Male	28.63	ex_smoker	6.6	1461.24270569169	1340.78968753246
patient05	P05H_T_2	patient05_9	963.833252363099	3.6488147891659	818.003449552577	0.237618431784661	77.1038855664328	7.15720676837392	0.614339922366351	1.26559321640864	55.7828122305129	0.0155136652050865	0.00401822027227842	P05H	Abdomen	Non-lesional	61	0	Male	28.63	ex_smoker	6.6	963.595633931314	818.018963217782
patient05	P05H_T_3	patient05_23	720.778831437713	2.77939749746667	629.158103812187	0.0180724095817702	31.5977777167455	3.91763851969621	0.538383256754351	0.336406264091444	52.4078880935735	0.0226600559248374	0.00250381169166921	P05H	Abdomen	Non-lesional	61	0	Male	28.63	ex_smoker	6.6	720.760759028131	629.180763868112
patient05	P05H_T_4	patient05_6	1160.85892568595	4.29721650946812	1030.97147966023	0.0387152889648889	56.0515925811385	1.02038971940991	0.380547037493264	1.96955637690269	66.0732885530849	0.0502544425256714	0.00588551673217708	P05H	Abdomen	Non-lesional	61	0	Male	28.63	ex_smoker	6.6	1160.82021039699	1031.02173410276
patient05	P05H_T_5	patient05_14	1412.42753413445	3.27092420015147	1297.61861773361	0.269151304122119	44.1604373822534	1.27238639839663	0.142699009608633	1.13731241356922	64.4524604632708	0.102527137695563	0.00101809177948608	P05H	Abdomen	Non-lesional	61	0	Male	28.63	ex_smoker	6.6	1412.15838283033	1297.72114487131
patient05	P05H_T_6	patient05_27	1679.65298104366	1.58465228364196	1539.56939589611	0.407970971293767	101.26149721965	1.12026170775427	0.110856544005593	3.67264820470031	31.8538770069725	0.065305913273407	0.0065152962576957	P05H	Abdomen	Non-lesional	61	0	Male	28.63	ex_smoker	6.6	1679.24501007237	1539.63470180938
patient05	P05L_T_10	patient05_26	925.372514588401	2.71399757811358	816.420318035551	0.0870560210204543	34.4006154325427	2.90499987441275	0.184282906066014	4.83696489992799	63.7972471618464	0.0195289441852025	0.00750373473527802	P05L	Abdomen	Lesional	61	30	Male	28.63	ex_smoker	6.6	925.285458567381	816.439846979736
patient05	P05L_T_11	patient05_21	1457.85168549903	2.09520652533846	1322.48128886646	0.0627780944154759	80.8383272787749	1.3615379584647	0.126526604326829	2.94925425498861	47.8945529077784	0.0276952577635988	0.0145177507185853	P05L	Abdomen	Lesional	61	30	Male	28.63	ex_smoker	6.6	1457.78890740461	1322.50898412422
patient05	P05L_T_12	patient05_1	1232.60574731709	2.22759472110512	1140.88017003064	0.0570280256469758	29.046274396193	7.71629206670702	0.230113085943938	0.71184982890918	51.7149145908659	0.0210103252383594	0.000500245839008559	P05L	Abdomen	Lesional	61	30	Male	28.63	ex_smoker	6.6	1232.54871929144	1140.90118035588
patient05	P05L_T_6	patient05_3	1426.3819278289	2.80532126384051	1318.63735828561	0.0360477409786118	39.5924034018936	3.15188508342162	0.109561934242524	0.252175480353817	61.7851694773783	0.00750387089015774	0.00450129029671927	P05L	Abdomen	Lesional	61	30	Male	28.63	ex_smoker	6.6	1426.34588008792	1318.6448621565
patient05	P05L_T_7	patient05_29	1509.09081516857	2.38970927322765	1411.1546729602	0.594902893302837	28.7163465135689	2.08943942135275	0.572457094182128	2.62200539214337	60.8996992299104	0.0254650112364816	0.026117379439818	P05L	Abdomen	Lesional	61	30	Male	28.63	ex_smoker	6.6	1508.49591227527	1411.18013797144
patient05	P05L_T_8	patient05_2	1801.52103799215	3.70768277817686	1660.97350469876	0.0820130882750464	30.6832275388373	1.66829791406924	0.627542381086138	1.28350981946242	102.47825852698	0.00550000000006157	0.0115012465024572	P05L	Abdomen	Lesional	61	30	Male	28.63	ex_smoker	6.6	1801.43902490387	1660.97900469876
patient05	P05L_T_9	patient05_19	1335.56182002161	4.25185617611147	1164.93128223363	0.643248561629029	78.3935636566026	1.926353733606	0.548945621569984	1.35956709917709	83.4829039988033	0.011500017853836	0.012598922627417	P05L	Abdomen	Lesional	61	30	Male	28.63	ex_smoker	6.6	1334.91857145998	1164.94278225148
patient06	P06H_T_2	patient06_14	1528.12787774693	1.00254356129863	1303.27740646013	161.497444845697	48.4032422693625	4.43802367123268	0.795778058821457	0.111788487816408	0.0291591656384952	8.55983206132283	0.0126591656114415	P06H	Back	Non-lesional	48	0	Male	29.67	never_smoker	0.9	1366.63043290123	1311.83723852145
patient06	P06L_T_1	patient06_15	1200.49050500166	1.39084650353449	1002.20180063316	125.386577147916	41.4934501881275	2.32688826415366	23.2589882550283	0.0390540005504318	0.115529250298363	4.27185275870045	0.00551800018346043	P06L	Back	Lesional	48	32	Male	29.67	never_smoker	0.9	1075.10392785374	1006.47365339186
patient06	P06L_T_2	patient06_25	1210.00251355991	0.728002353119914	964.36220974768	142.743605027076	92.1401829092333	8.03900624187978	0.858501837419933	0.0430001718999938	0.121000259759991	0.942504836119824	0.0245001757199937	P06L	Back	Lesional	48	32	Male	29.67	never_smoker	0.9	1067.25890853283	965.3047145838
patient06	P06L_T_2	patient06_3	57.9610384331077	0.0670845352235044	48.5074857294115	6.30218957703686	2.58409629680938	0.204473663361241	0.0805014422682052	0.00268338140894017	0.00322005769072821	0.206083692206605	0.00322005769072821	P06L	Back	Lesional	48	32	Male	29.67	never_smoker	0.9	51.6588488560708	48.7135694216181
patient06	P06L_T_3	patient06_11	836.044613038682	0.529941068935357	727.860092031686	83.2739242916382	21.1776830239376	1.8747152124979	0.509948735917032	0.0427213153725336	0.0438905147183049	0.729683619995361	0.00201322398398716	P06L	Back	Lesional	48	32	Male	29.67	never_smoker	0.9	752.770688747044	728.589775651681
patient06	P06L_T_3	patient06_20	1000.00000016019	0.911000000437332	781.79600013065	156.822500012474	44.5500000138697	4.26900000070363	0.585000000283328	0.0655000000074913	0.201000000112873	10.7955000016508	0.00450000000523096	P06L	Back	Lesional	48	32	Male	29.67	never_smoker	0.9	843.177500147716	792.591500132301
patient06	P06L_T_4	patient06_18	732.109855007488	0.451846715961773	556.863019035027	116.377620699338	54.4839350654593	1.31942555021219	0.40874571226437	0.0295897810641026	0.0130448905319999	2.12942555023595	0.0332020073932521	P06L	Back	Lesional	48	32	Male	29.67	never_smoker	0.9	615.73223430815	558.992444585263
patient06	P06L_T_5	patient06_17	1420.19118809708	0.49962504550141	1158.49809007435	222.562660449851	31.5052376136864	4.57013565868959	1.81190121445951	0.0666060252305026	0.0446060252305016	0.578325990080817	0.0540000000000097	P06L	Back	Lesional	48	32	Male	29.67	never_smoker	0.9	1197.62852764723	1159.07641606443
patient06	P06L_T_6	patient06_5	1237.75960122053	2.1823301015583	972.747739143719	206.546863633214	14.9426803751535	1.52859634614038	0.798887334444537	0.0741003071115433	0.20501886423671	22.7108473927032	0.0225377222469167	P06L	Back	Lesional	48	32	Male	29.67	never_smoker	0.9	1031.21273758732	995.458586536422
patient07	P07H_UL_1	patient07_9	19.346842399173	0	0	0	0	0	0	0	0	0	0	P07H	Leg	Non-lesional	25	0	Male	26.06	never_smoker	2.8	19.346842399173	0
patient07	P07H_UL_3	patient07_11	36.4265897866379	0.320756360065673	12.9931622069505	0.10118497162955	20.1853899903789	1.66651648273868	1.1115169133506	0.00505924858147749	0.0182132948933189	0.0146718208862847	0.010118497162955	P07H	Leg	Non-lesional	25	0	Male	26.06	never_smoker	2.8	36.3254048150083	13.0078340278368
patient07	P07H_UL_4	patient07_1	24.2192727759629	0.675616796812798	11.4168642729523	0.114536977502991	9.46923108721867	1.41380004829683	1.05303379757155	0.0201827273133024	0.020687295496135	0.0338060682497815	0.00151370454849768	P07H	Leg	Non-lesional	25	0	Male	26.06	never_smoker	2.8	24.1047357984599	11.4506703412021
patient07	P07L_UL_1	patient07_2	58.2490063300716	0.690574330602074	28.6235617105972	0.00841374535878809	16.0223600078584	2.35325985573489	9.79554123117373	0.703518554230977	0.0252412360763643	0.0194163354433572	0.00711932299589763	P07L	Leg	Lesional	25	6	Male	26.06	never_smoker	2.8	58.2405925847128	28.6429780460406
patient07	P07L_UL_2	patient07_5	53.8979666604709	0.299001931532301	19.224124186545	0.0020000129199485	9.63606224831189	2.63051699296227	1.09300706075186	0.0515003326886739	0.008000051679794	0.0530003423786355	0.00300001937992275	P07L	Leg	Lesional	25	6	Male	26.06	never_smoker	2.8	53.8959666475509	19.2771245289236
patient07	P07L_UL_3	patient07_8	59.0005943247049	0.532005358995644	31.2728150172769	0.0275002770157523	21.3122146821714	3.53153557385924	2.15002165759518	0.036500367675453	0.0325003273822527	0.0435004381885536	0.0620006245446052	P07L	Leg	Lesional	25	6	Male	26.06	never_smoker	2.8	58.9730940476891	31.3163154554655
patient07	P07L_UL_5	patient07_3	54.0517425893981	0.589639116798678	27.9077590737664	0.0135210803141992	20.6316496610468	2.1707423572381	2.50706431112769	0.0635958196099964	0.0200258712946991	0.0110086237648997	0.136736674436691	P07L	Leg	Lesional	25	6	Male	26.06	never_smoker	2.8	54.0382215090839	27.9187676975313
patient08	P08H_5	patient08_21	525.250973920226	1.03945460422072	347.830133235266	120.179029719293	51.7241649795917	3.64863630640952	0.694978344078007	0.0220946872394741	0.0873744449924657	0.0246054471530507	0.000502151982715321	P08H	Back	Non-lesional	77	0	Male	26.15	ex_smoker	2.6	405.071944200933	347.854738682419
patient08	P08L_1	patient08_1	1028.09863761199	3.39372619029296	184.794746774477	758.744548837558	80.1103268868891	0.625147956417981	0.286599025949041	0.0700201935268635	0.0420112617745967	0.0260073784040461	0.00550310669644046	P08L	Back	Lesional	77	58	Male	26.15	ex_smoker	2.6	269.354088774432	184.820754152881
patient08	P08L_10	patient08_5	607.034883855401	2.16508388929397	194.634036564265	302.375763301616	105.839422851621	0.881396180929199	0.964649506092264	0.0975024917039574	0.0325199336316578	0.0165091362478432	0.028	P08L	Back	Lesional	77	58	Male	26.15	ex_smoker	2.6	304.659120553785	194.650545700513
patient08	P08L_2	patient08_2	923.000002408702	2.90700004915939	106.445500908847	741.512000236327	71.1380011799349	0.635500022006767	0.251000010072748	0.0445000000547438	0.0380000011496071	0.0265000010948639	0.00200000005474321	P08L	Back	Lesional	77	58	Male	26.15	ex_smoker	2.6	181.488002172375	106.472000909942
patient08	P08L_3	patient08_12	63.0000000007622	1.21100000001465	10.3740000001255	2.65650000003214	48.0440000005813	0.495000000005989	0.192500000002329	0.00550000000006654	0.0155000000001875	0.00550000000006654	0.000500000000006049	P08L	Back	Lesional	77	58	Male	26.15	ex_smoker	2.6	60.3435000007301	10.3795000001256
patient08	P08L_4	patient08_23	848.010670011671	4.34700000554402	286.066000359451	469.258500594156	61.4095000757903	1.60100000194181	0.246000000262546	0.0430000000214456	0.0040000000019496	0.0185000000188462	0.00650000000194961	P08L	Back	Lesional	77	58	Male	26.15	ex_smoker	2.6	378.752169417515	286.08450035947
patient08	P08L_5	patient08_19	416.497427107959	4.03449999999999	59.0315	260.5355	73.2990000000001	0.779999999999998	0.2225	0.00900000000000001	0.036	0.0494999999999998	0.0025	P08L	Back	Lesional	77	58	Male	26.15	ex_smoker	2.6	155.961927107959	59.081
patient08	P08L_6	patient08_14	67.0179939413975	0.855229624177532	3.79651934335186	7.05439406375682	54.6056613023109	0.312583926965473	0.339091043972145	0.00100026856628952	0.0240064455909484	0.0250067141572379	0.00450120854830282	P08L	Back	Lesional	77	58	Male	26.15	ex_smoker	2.6	59.9635998776407	3.8215260575091
patient08	P08L_7	patient08_3	326.041654468386	2.65522410448055	61.0821436602825	164.099179992987	97.1640222463764	0.721439975322329	0.234112597234857	0.0340175729788505	0.0295104136170966	0.00800325425534269	0.0140006508510685	P08L	Back	Lesional	77	58	Male	26.15	ex_smoker	2.6	161.942474475399	61.0901469145378
patient08	P08L_8	patient08_9	314.001319974705	1.329	53.664	163.1915	75.2239999999999	0.382999999999999	0.1475	0.0205	0.0215	0.00550000000000001	0.0135	P08L	Back	Lesional	77	58	Male	26.15	ex_smoker	2.6	150.809819974705	53.6695
patient08	P08L_9	patient08_11	605.000002366019	1.813	191.597	300.408	91.1125000000001	0.6425	0.2715	0.0960000000000002	0.0205	0.011	0.028	P08L	Back	Lesional	77	58	Male	26.15	ex_smoker	2.6	304.592002366019	191.608
patient10	P10H_LA_1	patient10_11	372.330342435737	0.524596780984084	323.281099130654	0.0338987326695223	14.6159109498542	32.7339499863204	0.429569186123618	0.237846845615665	0.0961390287184815	0.0572388436878819	0.320092951108932	P10H	Arm	Non-lesional	44	0	Male	33.15	ex_smoker	0.6	372.296443703067	323.338337974342
patient10	P10H_LA_2	patient10_19	310.7418281781	0.535222531975592	268.188862405432	0.00655786325700536	13.2337680526368	27.730177007757	0.130652814120337	0.369762597491147	0.0322848652652572	0.0327893162850269	0.48175072388001	P10H	Arm	Non-lesional	44	0	Male	33.15	ex_smoker	0.6	310.735270314843	268.221651721717
patient10	P10L_UA_1	patient10_12	156.000084972531	0.211000114930795	82.9265451697089	0.0115000062640007	47.9935261418536	24.4190133009245	0.144000078436182	0.222000120922447	0.0235000128003493	0.00300000163408713	0.0460000250560028	P10L	Arm	Lesional	44	21	Male	33.15	ex_smoker	0.6	155.988584966267	82.929545171343
patient10	P10L_UA_10	patient10_15	193.000006127974	0.473500013948452	84.1095027448705	0.0895000009189189	60.908002087032	46.7615012605605	0.285000007452369	0.238500008184467	0.0625000015590471	0.0125000003608257	0.0595000030870456	P10L	Arm	Lesional	44	21	Male	33.15	ex_smoker	0.6	192.910506127055	84.1220027452313
patient10	P10L_UA_11	patient10_13	113.000005468413	0.255500014005834	50.4395017004533	0.00500000027900068	38.0775023620197	23.6775013555527	0.312500023994059	0.138500004966212	0.0350000018414045	0.00400000027900068	0.0550000050220122	P10L	Arm	Lesional	44	21	Male	33.15	ex_smoker	0.6	112.995005468134	50.4435017007323
patient10	P10L_UA_11	patient10_30	126.162208691991	0.312313457702967	55.8797270595667	0.0820065764385208	33.5861390155852	35.6073369307967	0.262931825452861	0.305909681736808	0.0450328802441477	0.00901096004935311	0.07180030441755	P10L	Arm	Lesional	44	21	Male	33.15	ex_smoker	0.6	126.080202115552	55.888738019616
patient10	P10L_UA_12	patient10_20	77.0083566666541	0.22553140713884	18.0085078356628	0.0055007660277766	25.3430292292446	16.0052288622744	0.0890123957222029	0.137519150694415	0.0875121868055366	0.00200027855555512	0.104514554527756	P10L	Arm	Lesional	44	21	Male	33.15	ex_smoker	0.6	77.0028559006263	18.0105081142184
patient10	P10L_UA_13	patient10_8	91.0199463135674	0.144038814448023	30.2686565597527	0.0130035040821132	20.4410082823094	22.9701898262804	0.0930250676643481	0.0165044474888359	0.0695187333620664	0.00250067386194484	0.0015004043171669	P10L	Arm	Lesional	44	21	Male	33.15	ex_smoker	0.6	91.0069428094853	30.2711572336146
patient10	P10L_UA_14	patient10_24	152.119775646113	0.507845235686494	61.8637164023719	0.0115129169813986	56.732162542553	32.6331592589757	0.181726634309807	0.0916197756455568	0.0575199626079814	0.00650704562621951	0.0340058713554458	P10L	Arm	Lesional	44	21	Male	33.15	ex_smoker	0.6	152.108262729132	61.8702234479981
patient10	P10L_UA_15	patient10_1	118.000000157024	0.459500000611462	33.5445000446381	0.012500000016634	56.9670000758067	26.7405000355839	0.145000000192953	0.0725000000964766	0.0270000000359292	0.00300000000399213	0.0285000000379253	P10L	Arm	Lesional	44	21	Male	33.15	ex_smoker	0.6	117.987500157007	33.5475000446421
patient10	P10L_UA_2	patient10_10	120.063293719538	0.546287986423898	50.2690002891991	0.0235123950200762	35.7388404305159	32.483124115821	0.219115511038157	0.638836775332708	0.130068568196166	0.00500263723831409	0.00950501075279676	P10L	Arm	Lesional	44	21	Male	33.15	ex_smoker	0.6	120.039781324518	50.2740029264374
patient10	P10L_UA_3	patient10_23	53.4261244256296	0.1575	2.8975	0.0225	23.3655	7.43	0.0855	0.001	0.024	0.002	0.0145	P10L	Arm	Lesional	44	21	Male	33.15	ex_smoker	0.6	53.4036244256296	2.8995
patient10	P10L_UA_4	patient10_29	174.524281023426	0.606982624942187	59.0988794568828	0.025654200320822	51.920576144307	59.251558319652	0.846770198349819	0.683546606457587	0.0983546606987436	0.00402313005039928	1.98793568176425	P10L	Arm	Lesional	44	21	Male	33.15	ex_smoker	0.6	174.498626823105	59.1029025869332
patient10	P10L_UA_5	patient10_27	183.277869278605	0.579372380528728	75.4215801296462	0.018016155231055	54.5492897084163	51.0164994141263	0.654358646737563	0.843023440106252	0.0840581587334756	0.00400969312042514	0.107661551959138	P10L	Arm	Lesional	44	21	Male	33.15	ex_smoker	0.6	183.259853123374	75.4255898227666
patient10	P10L_UA_6	patient10_17	225.003855323462	0.513007410002434	89.7570550570979	0.0135003713843702	68.8307928951024	61.4758675538888	0.484011672080206	3.80011970956199	0.0685004067543102	0.00300010610982005	0.05800014147976	P10L	Arm	Lesional	44	21	Male	33.15	ex_smoker	0.6	224.990354952078	89.7600551632077
patient10	P10L_UA_7	patient10_21	182.544357683532	0.634998850223931	86.3406291222872	0.00508128113736532	51.7746058391041	42.3040608524959	0.828559973387548	0.407486996210942	0.0563170032576556	0.00858940981180851	0.184028355615109	P10L	Arm	Lesional	44	21	Male	33.15	ex_smoker	0.6	182.539276402395	86.349218532099
patient10	P10L_UA_8	patient10_26	157.007172070246	0.708038914314141	75.0561306708113	0.014001411041594	36.8435617870105	42.5993521842228	0.912537292606224	0.60404181232802	0.0795043407353981	0.00550025253241986	0.184503404643191	P10L	Arm	Lesional	44	21	Male	33.15	ex_smoker	0.6	156.993170659204	75.0616309233437
patient10	P10L_UA_9	patient10_5	53.184109344233	0.292	2.347	0.1145	25.2095	4.67549999999999	0.1935	0.0225	0.1325	0.002	0.011	P10L	Arm	Lesional	44	21	Male	33.15	ex_smoker	0.6	53.069609344233	2.349
patient100	P100H_1	patient100_8	750.491750387659	1.87750700001916	718.385659234494	0.480085726798809	20.6586645978883	4.20748289971932	4.2644301930231	0.103511527891922	0.489244482578267	0.0199248567927367	0.00523986845375572	P100H	Leg	Non-lesional	45	0	Male	39.02	never_smoked	26	750.01166466086	718.405584091287
patient100	P100H_2	patient100_3	302.00000136395	0.779000003518269	268.092501210811	0.018000000081295	29.9635001353269	1.09150000492964	1.92550000869631	0.0390000001761392	0.0750000003387293	0.0160000000722622	0	P100H	Leg	Non-lesional	45	0	Male	39.02	never_smoked	26	301.982001363869	268.108501210883
patient100	P100H_3	patient100_14	236.596402627424	0.980730249600773	182.97242764022	0.00327091800867406	6.94742985042372	0.981820555603666	44.5226456280684	0.0147191310390333	0.070869890187938	0.0049063770130111	0.0975823872587762	P100H	Leg	Non-lesional	45	0	Male	39.02	never_smoked	26	236.593131709415	182.977334017233
patient100	P100H_4	patient100_1	285.291163791589	1.41152180496886	248.523621350448	0.0123591839909714	22.2542556737428	7.25947569669682	5.62754844388897	0.0386224499717855	0.149340139890904	0.00360476199736664	0.0108142859920999	P100H	Leg	Non-lesional	45	0	Male	39.02	never_smoked	26	285.278804607598	248.527226112445
patient100	P100L_1	patient100_5	264.960551185784	0.797425625179193	224.481252891409	0.0603382201833462	26.5278374066846	2.12467087668778	10.671678353541	0.103856823555346	0.164156714308305	0.0277891783312397	0.00154509590384711	P100L	Leg	Lesional	45	13	Male	39.02	never_smoked	26	264.900212965601	224.50904206974
patient100	P100L_2	patient100_11	356.845162055341	1.39479673868998	323.540013496874	0.0862485306957306	20.4844712213453	4.73014941557039	6.26012411039408	0.0784783492645278	0.240565452813663	0.00931471010062976	0.0210000295928656	P100L	Leg	Lesional	45	13	Male	39.02	never_smoked	26	356.758913524645	323.549328206975
patient100	P100L_2	patient100_13	98.1281517141111	0.129669343336504	91.5770962795236	0.00600784602331293	4.83631604876691	0.57174667988528	0.761995137290189	0.215781803003989	0.0265346532696321	0.00250326917638039	0.000500653835276077	P100L	Leg	Lesional	45	13	Male	39.02	never_smoked	26	98.1221438680878	91.5795995487
patient100	P100L_3	patient100_2	370.060819061979	0.929891066568521	335.713364462365	0.0360170293373539	23.5997853158985	3.47842235592805	5.84858947372742	0.215565076396317	0.225177591660976	0.0120048655249583	0.00200182457185934	P100L	Leg	Lesional	45	13	Male	39.02	never_smoked	26	370.024802032642	335.72536932789
patient101	P101H_5	patient101_15	1203.82392602696	2.83464885079407	1172.83568527714	0.136784140681338	2.93564999547075	3.311741258831	1.48249159126544	0.316235460889258	0.187212819043389	19.7728685282109	0.0106081046291733	P101H	Leg	Non-lesional	46	0	Female	25.8	ex_smoker	4.9	1203.68714188628	1192.60855380535
patient101	P101L_1	patient101_10	1383.56048187517	3.34454387030272	1365.36932575621	0.0366584001030858	5.45238693725095	2.54448773662704	2.00361530988664	0.139509345999243	0.135624978504167	4.40089821506051	0.133431325219191	P101L	Leg	Lesional	46	11	Female	25.8	ex_smoker	4.9	1383.52382347507	1369.77022397127
patient101	P101L_5	patient101_1	2452.06050127334	2.01299398993673	2413.91402609487	0.386143888897067	2.29458587889803	2.09611119137983	3.03422848294367	1.02651729507783	0.160487782325	27.0953546482719	0.0400520207467086	P101L	Leg	Lesional	46	11	Female	25.8	ex_smoker	4.9	2451.67435738444	2441.00938074314
patient101	P101L_6	patient101_2	1661.56485111441	22.2172655172098	1566.13763193878	0.33598455212833	1.57556043031015	3.846238629339	41.8300660653437	0.148759794796551	0.506783164015932	24.9399484636499	0.0266125588328776	P101L	Leg	Lesional	46	11	Female	25.8	ex_smoker	4.9	1661.22886656228	1591.07758040243
patient101	P101L_7	patient101_13	791.045184662567	2.45702180437718	767.762045717899	0.336648141033711	3.64386250208112	2.02539792734288	1.90971541496546	0.0964907228431679	0.094913259693282	12.6836943663798	0.0353948059517235	P101L	Leg	Lesional	46	11	Female	25.8	ex_smoker	4.9	790.708536521533	780.445740084279
patient102	P102L_1	patient102_7	1327.59610679617	1.81636351919066	1273.10308269771	34.7811877463403	4.34358825268253	1.66285657172533	8.68774619867332	3.14873909814668	0.0230194988204264	0.0240185703051689	0.00550464257629201	P102L	Leg	Lesional	57	41	Female	22.1	smoker	5.4	1292.81491904983	1273.12710126802
patient102	P102L_2	patient102_14	1376.42532125353	2.75846181229877	1310.08067915778	21.532825850457	3.9517674880799	1.03131598141629	33.813991080478	3.16417009458499	0.02721699280206	0.052092452782819	0.0128003428418912	P102L	Leg	Lesional	57	41	Female	22.1	smoker	5.4	1354.89249540307	1310.13277161056
patient102	P102L_3	patient102_13	104.027893191825	0.421964809934611	85.2257318492942	2.0482952326485	6.47747667439458	1.01940020258756	8.71402169836113	0.096673131934678	0.0144147963346914	0.00677653088979425	0.00313826544489713	P102L	Leg	Lesional	57	41	Female	22.1	smoker	5.4	101.979597959177	85.232508380184
patient102	P102L_4	patient102_11	75.636241192174	0.105	55.328	0.2485	1.303	0.284	0.689999999999998	0.036	0.005	5e-04	0	P102L	Leg	Lesional	57	41	Female	22.1	smoker	5.4	75.387741192174	55.3285
patient102	P102L_4	patient102_8	1449.00005282556	2.28400007703523	1412.99654913062	20.5200027413649	4.57250037320254	1.36500014490398	4.12950032474505	3.03950002845457	0.0305000024815975	0.0580000025713529	0.0045000001772674	P102L	Leg	Lesional	57	41	Female	22.1	smoker	5.4	1428.4800500842	1413.05454913319
patient102	P102L_5	patient102_2	3478.32026671564	25.9711950251838	3383.57409651695	36.6429720233753	4.42324594438705	3.68848275728676	12.6512480675977	11.0989369460003	0.0490187371998944	0.213224019971621	0.00784667768760961	P102L	Leg	Lesional	57	41	Female	22.1	smoker	5.4	3441.67729469226	3383.78732053692
patient102	P102L_6	patient102_4	1568.51760506496	2.93162439036078	1521.50645246414	25.1072875927541	5.98794221396998	3.94976278164691	6.33480820641805	2.64633387282718	0.0242285390273561	0.00950946620009535	0.019655537620464	P102L	Leg	Lesional	57	41	Female	22.1	smoker	5.4	1543.41031747221	1521.51596193034
patient102	P102L_7	patient102_3	3406.00020034103	25.7565023669182	3327.43665007576	30.5475201113695	1.64200188933116	0.919500914349166	8.58102405084207	10.8380006914629	0.0260000360265792	0.217000056410168	0.036000148561713	P102L	Leg	Lesional	57	41	Female	22.1	smoker	5.4	3375.45268022966	3327.65365013217
patient103	P103H_1	patient103_1	879.792095225952	16.5371672330193	800.686958133035	0.309290227120603	45.5724842365037	14.7379267470119	0.833044412414789	0.928162828891397	0.162306983868617	0.02088901920537	0.00386540488094186	P103H	Abdomen	Non-lesional	67	0	Male	45.52	ex_smoker	8	879.482804998831	800.70784715224
patient103	P103L_1	patient103_2	497.024008907296	8.81120528353566	381.248871678817	0.084531415523119	73.1806890607203	15.0580717311658	0.440591947878547	0.0940094502001431	0.0490148138241943	0.0100035757506108	0.0470196666281107	P103L	Abdomen	Lesional	67	48	Male	45.52	ex_smoker	8	496.939477491773	381.258875254568
patient103	P103L_2	patient103_4	473.265657398466	7.38163205942639	366.983943043508	0.0300808521621284	68.9899702295076	11.2748166080361	0.441061730124144	0.0810635267006003	0.0685544148217437	0.00502310061763999	0.00951155030903754	P103L	Abdomen	Lesional	67	48	Male	45.52	ex_smoker	8	473.235576546304	366.988966144126
patient103	P103L_3	patient103_12	428.228484648223	19.1043443615336	319.352246991873	0.0498700147164933	59.411149269408	9.8210669650345	0.312064914095859	0.0314979009375737	0.109121589047357	0.0172494752382446	0.019873163317219	P103L	Abdomen	Lesional	67	48	Male	45.52	ex_smoker	8	428.178614633507	319.369496467111
patient103	P103L_4	patient103_6	656.012421663303	32.6647325470964	549.164870438978	0.159005549641326	54.7994126305047	17.3793722348041	1.56302643663413	0.0755006302638608	0.152501005910568	0.0315000003088044	0.0225001891615061	P103L	Abdomen	Lesional	67	48	Male	45.52	ex_smoker	8	655.853416113662	549.196370439287
patient103	P103L_5	patient103_18	580.403495867636	31.9509580654971	480.423069318418	0.224440862336848	50.8426144863241	15.3814993556112	1.30533407463661	0.079736458543208	0.147797480099	0.0340457661690769	0.014	P103L	Abdomen	Lesional	67	48	Male	45.52	ex_smoker	8	580.179055005299	480.457115084587
patient103	P103L_5	patient103_19	37.1633717853571	1.31678865974603	31.025891155778	0.0110485699902413	3.15838439402852	1.53273798228256	0.0457009031414527	0.0040176618146332	0.00903973908292469	0.0010044154536583	0.0587583040390105	P103L	Abdomen	Lesional	67	48	Male	45.52	ex_smoker	8	37.1523232153669	31.0268955712317
patient103	P103L_6	patient103_5	511.126299329432	29.7331365635434	425.185210040397	0.0620000000014404	42.1948145093192	12.4776856436267	1.2243894228844	0.0680210498885746	0.131015787414954	0.0320052624713153	0.0180210498841093	P103L	Abdomen	Lesional	67	48	Male	45.52	ex_smoker	8	511.064299329431	425.217215302868
patient103	P103L_7	patient103_14	305	18.275	218.1425	0.037	63.2145	5.01700000000001	0.2185	0.0449999999999999	0.0394999999999999	0.006	0.00499999999999999	P103L	Abdomen	Lesional	67	48	Male	45.52	ex_smoker	8	304.963	218.1485
patient104	P104H_1	patient104_11	524.830195295297	1.74038518784705	399.061978572139	94.0396173207997	22.8446921118814	5.93852403929441	1.0169841811134	0.00955150738564238	0.088979831960984	0.0754066372550713	0.0140759056209467	P104H	Back	Non-lesional	60	0	Male	33.8	ex_smoker	12.6	430.790577974497	399.137385209394
patient104	P104L_1_repl	patient104_1	815.858656081864	2.8371601088737	670.801929161867	54.5621565180509	75.6721373951872	6.34356762166395	5.26317334752521	0.125587922799499	0.19487323478774	0.0170585292072636	0.0410122419018275	P104L	Back	Lesional	60	9	Male	33.8	ex_smoker	12.6	761.296499563813	670.818987691074
patient104	P104L_10	patient104_10	358.137584380198	1.64784933434628	251.982060478099	27.9052686130557	71.935642565032	2.28372185579587	2.13268396939353	0.0410873254925505	0.135601654034808	0.0720363145834855	0.00163227036483738	P104L	Back	Lesional	60	9	Male	33.8	ex_smoker	12.6	330.232315767142	252.054096792682
patient104	P104L_11	patient104_4	507.26161141728	2.03653684797203	363.46164764925	61.0744193649682	76.8213726360693	1.92076302157954	1.81081949990632	0.0387265651705794	0.0591002953857134	0.020200454338495	0.0180250826399572	P104L	Back	Lesional	60	9	Male	33.8	ex_smoker	12.6	446.187192052312	363.481848103589
patient104	P104L_12	patient104_7	847.399856162222	1.76653397354207	722.774285010832	48.3724893072199	62.8227056180458	1.61897367571965	9.81265047350193	0.102076595823277	0.111628525194982	0.0145064911714647	0.00400649117146358	P104L	Back	Lesional	60	9	Male	33.8	ex_smoker	12.6	799.027366855002	722.788791502004
patient104	P104L_13	patient104_14	601.13430865402	2.59681783245191	475.52494885011	54.0665842399498	56.9508914740984	6.06556282642982	5.55121614641424	0.16424527933276	0.165813187400728	0.00815251426443082	0.0400763035681125	P104L	Back	Lesional	60	9	Male	33.8	ex_smoker	12.6	547.06772441407	475.533101364374
patient104	P104L_2_repl	patient104_2	897.309792158028	2.58819246038898	767.599406338002	56.3902193562822	59.4472694398454	2.81787394614462	8.19237915410121	0.0361961170667335	0.195053179604987	0.0309200900525571	0.0122820765391062	P104L	Back	Lesional	60	9	Male	33.8	ex_smoker	12.6	840.919572801746	767.630326428055
patient104	P104L_5	patient104_9	828.671724412931	0.842990119213728	723.918543449258	33.9510783433626	66.3728112216427	1.51323138551098	1.90505275427606	0.0808404748614542	0.0708965065188825	0.01478015828715	0.00150000000000016	P104L	Back	Lesional	60	9	Male	33.8	ex_smoker	12.6	794.720646069568	723.933323607545
patient104	P104L_6	patient104_18	533.884439387266	3.85981788747672	430.749158394612	28.5951018324082	63.8575801890111	1.65566933645057	4.85422301730024	0.0247194889408824	0.163483981709112	0.11047969108818	0.0142055682688726	P104L	Back	Lesional	60	9	Male	33.8	ex_smoker	12.6	505.289337554858	430.8596380857
patient104	P104L_7	patient104_12	475.315931302511	2.15348753111284	354.526937331672	36.7846325839507	77.2005736551892	2.0183937419529	2.49797144765494	0.0284837418193148	0.0691033743601847	0.0167119902209087	0.0196359045780247	P104L	Back	Lesional	60	9	Male	33.8	ex_smoker	12.6	438.53129871856	354.543649321893
patient104	P104L_8	patient104_20	545.753619501043	2.06651651742054	413.108499833293	63.4538738017346	62.3207363883474	0.774006375638273	3.4056357583817	0.413142282079034	0.122869516847511	0.00693341905670716	0.0814056082444541	P104L	Back	Lesional	60	9	Male	33.8	ex_smoker	12.6	482.299745699308	413.11543325235
patient105	P105H_1	patient105_21	64.5099915888187	0.225784970560865	38.6379570715374	0.274671448561767	18.5118476644445	4.28487459756357	1.67070798528855	0.0488864780009017	0.0297350742479711	0.00705578033002705	0.818470518283137	P105H	Leg	Non-lesional	20	0	Female	20.7	never_smoked	13.8	64.2353201402569	38.6450128518674
patient105	P105H_2	patient105_4	61.9188378905693	0.153765114094914	33.6616602288923	2.36375163647248	14.2031494314651	8.75583966804223	1.5118516251614	0.00928782568358539	0.00567589347330219	0.0206396126301897	1.23321685465384	P105H	Leg	Non-lesional	20	0	Female	20.7	never_smoked	13.8	59.5550862540968	33.6822998415225
patient105	P105H_3	patient105_12	149.17006818696	0.178703739405184	101.891165702872	9.20749743030518	18.3854611893921	4.4715980507185	0.407965119370377	1.39258768354404	0.0165188330542607	0.00550627768475355	13.2130641606141	P105H	Leg	Non-lesional	20	0	Female	20.7	never_smoked	13.8	139.962570756655	101.896671980557
patient105	P105H_4	patient105_13	42.4178119038098	0.138362862638618	22.6713105146838	0.337827573376771	13.8933483203514	4.9512695918673	0.245417340300614	0.0227238278056124	0.00252486975617915	0.00252486975617915	0.152502133273221	P105H	Leg	Non-lesional	20	0	Female	20.7	never_smoked	13.8	42.079984330433	22.67383538444
patient105	P105L_1	patient105_15	90.3425358622909	0.25948383911558	61.8590400138416	4.3023123189531	17.9159286674463	4.31134657253932	1.38776173144019	0.0747835435748964	0.0155589922873945	0.00752854465519091	0.208791638437294	P105L	Leg	Lesional	20	15	Female	20.7	never_smoked	13.8	86.0402235433378	61.8665685584968
patient105	P105L_10	patient105_14	61.3073165256408	0.0869357849093106	38.8412001329209	2.75681916770218	6.48802265297171	11.220746481156	0.664832621011664	0.0467342658761032	0.0326637342144808	0.00653274684289613	1.16282893803551	P105L	Leg	Lesional	20	15	Female	20.7	never_smoked	13.8	58.5504973579386	38.8477328797638
patient105	P105L_2	patient105_16	45.2407926440577	0.0743959701257836	30.7954075528101	2.79487563445512	7.53108394881415	2.83358164593948	0.709777769037884	0.0185989925314459	0.0175936415838002	0.00251337736911432	0.462964111390856	P105L	Leg	Lesional	20	15	Female	20.7	never_smoked	13.8	42.4459170096026	30.7979209301792
patient105	P105L_3	patient105_2	93.0171564099029	0.234043167741046	69.3622934241781	0.610112531290761	16.8856144418299	5.03842930553641	0.722633285012418	0.112520753721657	0.0150027671628875	0.00250046119381459	0.0340062722358784	P105L	Leg	Lesional	20	15	Female	20.7	never_smoked	13.8	92.4070438786121	69.3647938853719
patient105	P105L_4	patient105_7	54.2514623971673	0.163759043902561	32.5820217963432	2.97679783486679	15.7319194384674	2.34034780841113	0.304410983450772	0.0416932535089341	0.0210977909322317	0.0226047759988197	0.0668096712854004	P105L	Leg	Lesional	20	15	Female	20.7	never_smoked	13.8	51.2746645623005	32.604626572342
patient105	P105L_5	patient105_1	99.0290912757979	0.182349464411442	68.8515423189378	1.57729991727215	18.8134583553755	7.84870368687092	1.10802401219357	0.452257249890147	0.0226650351001516	0.0131941725203091	0.159597063225908	P105L	Leg	Lesional	20	15	Female	20.7	never_smoked	13.8	97.4517913585257	68.8647364914581
patient105	P105L_6	patient105_8	109.059689289101	0.20911445010479	76.6744645820828	1.29520887875909	13.621955411252	16.4299922735443	0.54029570840472	0.0615336779016488	0.0480262851915307	0.00450246423670601	0.174595557623377	P105L	Leg	Lesional	20	15	Female	20.7	never_smoked	13.8	107.764480410342	76.6789670463195
patient105	P105L_7	patient105_6	69.2257599681969	0.150158817578074	47.1249270854091	0.357836097482665	16.4268656301004	4.04665288049386	0.879574361948856	0.0234145952833607	0.0142523623463934	0.0101802588188525	0.191897878735369	P105L	Leg	Lesional	20	15	Female	20.7	never_smoked	13.8	68.8679238707142	47.1351073442279
patient105	P105L_8	patient105_5	79.3644338039431	0.287567234172729	53.1973615546236	1.12347055644543	19.481907085003	3.4755437764532	1.47751838776561	0.171097350798111	0.0479278723621215	0.00566888812885308	0.096371098190502	P105L	Leg	Lesional	20	15	Female	20.7	never_smoked	13.8	78.2409632474977	53.2030304427524
patient105	P105L_9	patient105_20	85.6821303828388	0.171018493103496	59.6299795726	1.00521250889149	13.7278916880758	9.66839914430244	1.05377475514384	0.0237663002639137	0.0249719433860246	0.00722429463194546	0.36989168243981	P105L	Leg	Lesional	20	15	Female	20.7	never_smoked	13.8	84.6769178739473	59.6372038672319
patient106	P106H_1	patient106_24	1919.39202030935	3.08401017524093	1594.19188424583	298.697853070484	14.8522008691889	6.58098639948853	1.16205380178077	0.0457670222935094	0.0325113485667083	0.0793207321803363	0.665432644297296	P106H	Leg	Non-lesional	55	0	Female	39.79	never_smoked	18.8	1620.69416723887	1594.27120497801
patient106	P106H_2	patient106_34	1962.48076810905	4.82857460197432	1372.92404342739	560.568977452624	20.333004990598	2.34223725402822	1.31360631254853	0.0470827740085232	0.0177482593050355	0.0469930013798833	0.058500035200289	P106H	Leg	Non-lesional	55	0	Female	39.79	never_smoked	18.8	1401.91179065643	1372.97103642877
patient106	P106H_3	patient106_21	1871.95638278195	5.49106565437715	1518.25493985356	323.152580801381	19.5072349287317	2.83422744926187	1.88159094547461	0.0400642269932232	0.080872516560543	0.666724195058459	0.0470822105513216	P106H	Leg	Non-lesional	55	0	Female	39.79	never_smoked	18.8	1548.80380198057	1518.92166404862
patient106	P106L_1	patient106_2	2577.00036981538	51.7275419430982	2410.14819829996	80.8006039892986	28.5880235080339	3.130501546571	2.16000039921492	0.026000006963051	0.107500000773672	0.260000086651301	0.052000034815255	P106L	Leg	Lesional	55	7	Female	39.79	never_smoked	18.8	2496.19976582608	2410.40819838661
patient106	P106L_11	patient106_3	2577.00000000002	29.4975000000005	2424.65200000001	81.6925000000084	30.7815000000022	4.49500000000027	5.46450000000046	0.0300000000000007	0.1105	0.236000000000004	0.0405000000000012	P106L	Leg	Lesional	55	7	Female	39.79	never_smoked	18.8	2495.30750000001	2424.88800000001
patient106	P106L_12	patient106_18	1550.00001884512	2.79300003395769	1347.87451638765	167.765502039717	26.4410003214735	3.07900003743493	1.65200002008525	0.00800000009726513	0.0195000002370837	0.0315000003829815	0.336000004085136	P106L	Leg	Lesional	55	7	Female	39.79	never_smoked	18.8	1382.2345168054	1347.90601638803
patient106	P106L_12_repl	patient106_29	2714.08389883361	38.3787007587262	2516.13028492569	80.2537882116399	22.091030951837	8.80659615615865	47.1756956686708	0.099248606073797	0.131396896097781	0.233846075325645	0.783310583390812	P106L	Leg	Lesional	55	7	Female	39.79	never_smoked	18.8	2633.83011062197	2516.36413100102
patient106	P106L_13	patient106_35	834.531078742112	0.991631053996925	573.05768234779	248.282001656843	6.6667425804788	3.86646053748144	1.59551535378213	0.0255162380190933	0.0135085965983435	0.0195124173087185	0.012507959813281	P106L	Leg	Lesional	55	7	Female	39.79	never_smoked	18.8	586.249077085269	573.077194765099
patient106	P106L_2	patient106_4	2589.00000001851	26.5505000001181	2451.23550001128	77.1710000056867	23.2345000008618	6.54450000038723	3.81100000017154	0.0445000000018893	0.13200000000222	0.207000000000283	0.0695000000036839	P106L	Leg	Lesional	55	7	Female	39.79	never_smoked	18.8	2511.82900001282	2451.44250001128
patient106	P106L_3	patient106_25	2649.00803261505	39.9956701384292	2498.87091272492	66.7132114683929	33.6375595994752	4.54859764824973	4.16607698436735	0.0570012974702148	0.140501729860738	0.217000370726336	0.661500653155423	P106L	Leg	Lesional	55	7	Female	39.79	never_smoked	18.8	2582.29482114666	2499.08791309565
patient106	P106L_5	patient106_8	2108.91787078672	10.1307290335502	1543.89278231303	504.777120681724	43.0551258572092	5.18908946142871	1.40131125705257	0.18848316502131	0.0547818361326386	0.0255805268873981	0.202866654682136	P106L	Leg	Lesional	55	7	Female	39.79	never_smoked	18.8	1604.140750105	1543.91836283992
patient106	P106L_6	patient106_9	2183.89089850703	9.47511166764905	1733.89225758374	384.538396880205	45.228046292791	6.61585438756784	2.93941415100476	0.104000000887804	0.0255000006053136	0.112181448911045	0.960136093664569	P106L	Leg	Lesional	55	7	Female	39.79	never_smoked	18.8	1799.35250162683	1734.00443903265
patient106	P106L_7	patient106_1	2198.81602811488	11.6290060567014	1775.69688287847	351.999500604257	47.4013148953353	7.04430201440325	3.87880873769932	0.111551513201551	0.0265068689138133	0.0880961574489124	0.94005838845097	P106L	Leg	Lesional	55	7	Female	39.79	never_smoked	18.8	1846.81652751062	1775.78497903592
patient106	P106L_8	patient106_12	1628.04222617151	8.76858767068915	1225.08607580176	352.859898556775	33.5265448373632	4.61558325419255	2.15050777704758	0.0687041180462446	0.0685896975587903	0.246906693597233	0.650827764481444	P106L	Leg	Lesional	55	7	Female	39.79	never_smoked	18.8	1275.18232761473	1225.33298249536
patient106	P106L_9	patient106_13	1633.45660773904	2.65213918781358	1168.13038589397	442.978157852825	14.2078179665786	2.55978494014221	2.54368818466135	0.0144989128898238	0.00999883888912708	0.0782294151016092	0.281906546168934	P106L	Leg	Lesional	55	7	Female	39.79	never_smoked	18.8	1190.47844988622	1168.20861530907
patient107	P107H_1	patient107_15	183.722064626625	7.09388037514608	154.634243645972	0.0602367425005327	17.5971603758223	1.52398958526348	2.00538155241357	0.0130512942084488	0.124991240688606	0.00301183712502664	0.666117977485059	P107H	Leg	Non-lesional	28	0	Male	26.79	smoker	21.6	183.661827884124	154.637255483097
patient107	P107H_2	patient107_7	459.02974308819	4.06057156392824	430.007250519877	0.299631288434104	18.7173272189332	1.39316358556334	2.51004257988383	0.0545135947023049	0.0718963495074796	0.00623704368497964	1.90910934367546	P107H	Leg	Non-lesional	28	0	Male	26.79	smoker	21.6	458.730111799756	430.013487563562
patient107	P107H_3	patient107_19	409.29030028234	5.05892531796862	391.488114452821	0.0856801640680076	10.608505280443	0.886787276290782	0.808672254175332	0.0976150265067945	0.157350442609146	0.00861500646423425	0.0900350609930745	P107H	Leg	Non-lesional	28	0	Male	26.79	smoker	21.6	409.204620118272	391.496729459285
patient107	P107H_4	patient107_11	306.202748318771	2.97747149549838	294.227819269324	0.0385255091838976	6.59186472075133	1.12474473565457	0.975646011800005	0.0145096073549744	0.155102699311796	0.000500331288102568	0.0965639386037954	P107H	Leg	Non-lesional	28	0	Male	26.79	smoker	21.6	306.164222809587	294.228319600612
patient107	P107L_1	patient107_5	37.0000152376263	1.29100053166961	9.88700407174084	0.00350000144139708	24.8325102267123	0.158500065274696	0.458000188617105	0.00200000082365548	0.0180000074128993	0.00100000041182774	0.348500143521967	P107L	Leg	Lesional	28	9	Male	26.79	smoker	21.6	36.9965152361849	9.88800407215267
patient107	P107L_2	patient107_18	127.567380682275	3.75218858691842	109.7405925826	0.0411831701415218	11.0627035208208	0.591631395447716	2.19074375801608	0.0135603121197694	0.117020471255788	0.00301340269328209	0.0547434822612913	P107L	Leg	Lesional	28	9	Male	26.79	smoker	21.6	127.526197512133	109.743605985293
patient107	P107L_3	patient107_16	141.164261126684	30.0493337711919	100.422742891297	0.471891958623486	7.54522975722126	0.421476151078243	1.84068113347687	0.292411683762417	0.10536903776956	0.00554573882997687	0.00957900343359642	P107L	Leg	Lesional	28	9	Male	26.79	smoker	21.6	140.692369168061	100.428288630127
patient107	P107L_4	patient107_6	35.6684555562781	2.0743436184448	26.8527738376967	0.12539691406504	5.30568276399637	0.839323344808669	0.349439400527912	0.00780247465293583	0.0629771168415535	0.00334391770840107	0.0473721675356819	P107L	Leg	Lesional	28	9	Male	26.79	smoker	21.6	35.5430586422131	26.8561177554051
patient107	P107L_5	patient107_13	251.620100581766	4.5015559820749	230.051430489462	0.215684227426967	14.0597649118268	1.07112336004187	1.30077157612568	0.0569878418903557	0.182150133601268	0.0467312109920866	0.133900848323627	P107L	Leg	Lesional	28	9	Male	26.79	smoker	21.6	251.404416354339	230.098161700454
patient107	P107L_6	patient107_1	148.237813493607	8.4410417109282	124.955963116903	0.0220353506544551	12.2446437159415	0.768232452362139	1.43880823705112	0.190305301106657	0.0986582745210831	0.00751205135947333	0.0706132827790492	P107L	Leg	Lesional	28	9	Male	26.79	smoker	21.6	148.215778142953	124.963475168262
patient107	P107L_7	patient107_14	287.728034034142	17.4898261810789	248.251747764658	0.0272584453295503	11.7605048016271	0.686004207460349	1.9479692690136	0.0227153711079586	0.109538567342823	0.0121148645909112	7.42035456193313	P107L	Leg	Lesional	28	9	Male	26.79	smoker	21.6	287.700775588812	248.263862629249
patient107	P107L_8	patient107_10	270.227961562575	6.8819101606469	242.410716147228	0.0130924399981868	17.5061633703755	1.24430549742767	1.81513588134861	0.0560356431922393	0.252945940764968	0.0120450447983318	0.035611436795068	P107L	Leg	Lesional	28	9	Male	26.79	smoker	21.6	270.214869122577	242.422761192026
patient107	P107L_9	patient107_17	262.333510054915	9.08914436581738	218.035751531456	0.0782933343962344	17.4182333100609	2.36964436117434	13.7150602727741	0.0279619051415123	1.30658356752157	0.0066091775789029	0.286228228994026	P107L	Leg	Lesional	28	9	Male	26.79	smoker	21.6	262.255216720519	218.042360709035
patient108	P108H_1	patient108_9	199.975764055222	6.23914022413741	169.562351545217	0.0124337262625008	12.6254128757144	1.87749266563763	9.1595116800423	0.188060109720325	0.307734724996895	0.0020722877104168	0.00155421578281261	P108H	Back	Non-lesional	20	0	Male	21.6	smoker	8.2	199.963330328959	169.564423832927
patient108	P108H_2	patient108_8	225.534751708485	2.68986401120212	188.756034170702	0.00258640770307896	2.8693607057958	1.76755102428416	28.7137810380419	0.252950673361121	0.465036105013597	0.00206912616246317	0.0155184462184737	P108H	Back	Non-lesional	20	0	Male	21.6	smoker	8.2	225.532165300782	188.758103296864
patient108	P108L_1	patient108_2	375.559075349407	1.73825363375511	356.38970718843	0.00590747498521539	4.72595106109065	1.20039981903982	10.3276913042949	0.906825711535516	0.235105645490227	0.0015814961972999	0.0276520145880299	P108L	Back	Lesional	20	6	Male	21.6	smoker	8.2	375.553167874422	356.391288684627
patient108	P108L_2	patient108_6	119.331919333705	3.0523950760247	103.496857115377	0.00563092828026872	6.18098520499793	1.37291516510005	4.99834673734156	0.123248405638302	0.0960824566436107	0.00106546356547951	0.00439278073612865	P108L	Back	Lesional	20	6	Male	21.6	smoker	8.2	119.326288405425	103.497922578942
patient108	P108L_3	patient108_7	144.30778778852	3.85182441089659	126.544909639002	0.00813765720611954	5.28839216301689	0.706891155971584	7.63963258510502	0.07215389389426	0.0678138100509962	0.00054251048040797	0.127489962895873	P108L	Back	Lesional	20	6	Male	21.6	smoker	8.2	144.299650131314	126.545452149482
patient108	P108L_4	patient108_1	184.840845011513	1.43708678951259	171.794331302623	0.0152341355778719	6.0230694029713	0.532179136186994	4.51590558980051	0.309760756750064	0.172145732029953	0.00152341355778719	0.039608752502467	P108L	Back	Lesional	20	6	Male	21.6	smoker	8.2	184.825610875935	171.795854716181
patient108	P108L_5	patient108_13	139.335865529885	0.998399096616395	112.164324113471	0.0172860284303993	13.7612500877278	1.62121993915412	10.4978574476858	0.0680964756349062	0.198527417427919	0	0.00890492373687235	P108L	Back	Lesional	20	6	Male	21.6	smoker	8.2	139.318579501455	112.164324113471
patient108	P108L_6	patient108_11	162.595502970029	1.14089663325614	136.313413095656	0.00709309241144422	15.9981971227658	1.83765655705724	6.92285819356956	0.106396386171663	0.267355021662128	0	0.00163686747956405	P108L	Back	Lesional	20	6	Male	21.6	smoker	8.2	162.588409877618	136.313413095656
patient108	P108L_7	patient108_4	187.548577900219	1.02048490916296	173.169519283345	0.020560138219008	7.60925700817627	0.953288359861808	4.22485767061321	0.274302331848717	0.142416567175567	0.00100293357165892	0.132888698244808	P108L	Back	Lesional	20	6	Male	21.6	smoker	8.2	187.528017762	173.170522216917
patient108	P108L_8	patient108_14	279.180505460306	0.596992268440901	266.730633238555	0.0160011145526451	4.05282815714894	0.474491382185437	6.11630837874569	0.992671838545123	0.0757328487926415	0.00372936271338389	0.121116870626294	P108L	Back	Lesional	20	6	Male	21.6	smoker	8.2	279.164504345753	266.734362601268
patient109	P109H_4	patient109_16	606.747164772154	2.42532481860021	580.308739411378	0.028839901799042	1.36102151951633	0.74650976579828	19.6909975667921	0.432043913489495	0.391002514775474	1.26230031720423	0.100385042800512	P109H	Leg	Non-lesional	27	0	Female	23.88	ex_smoker	7.5	606.718324870355	581.571039728582
patient109	P109L_2	patient109_9	1212.18535717216	2.40343651208037	1188.69873066135	0.10738910530215	3.33442695802298	1.60462717032721	15.553497029156	0.110577290719052	0.116430315117547	0.2138091622345	0.0424329678511556	P109L	Leg	Lesional	27	NA	Female	23.88	ex_smoker	7.5	1212.07796806686	1188.91253982358
patient109	P109L_3	patient109_3	1229.65294430136	2.24642526519436	1206.32535259155	0.215349457309228	3.58497327984698	2.07619869045752	14.8063774989178	0.0965491288455583	0.102805708763137	0.160245643311907	0.0386670371601932	P109L	Leg	Lesional	27	NA	Female	23.88	ex_smoker	7.5	1229.43759484405	1206.48559823486
patient109	P109L_4	patient109_2	1175.54114151595	1.88989815641611	1162.94174919175	0.0936523885443301	3.07224676720466	0.890617182880788	6.32395225085888	0.0838724962317084	0.0776637906545836	0.133105393066325	0.0343838983419416	P109L	Leg	Lesional	27	NA	Female	23.88	ex_smoker	7.5	1175.44748912741	1163.07485458482
patient109	P109L_4	patient109_5	795.001625833536	1.94650624962127	780.017081097224	0.0425001061451831	3.14250452799818	0.584501550755236	8.77353032127766	0.0800003262022699	0.0855003262022699	0.298001299631266	0.031500028477976	P109L	Leg	Lesional	27	NA	Female	23.88	ex_smoker	7.5	794.959125727391	780.315082396855
patient109	P109L_6	patient109_20	806.555875900701	5.60024984326127	783.673069619834	0.0179739741220914	1.83352861919834	1.21018339974512	13.9301824608499	0.0807525418025738	0.12652140962233	0.0791349133197201	0.00427911894536936	P109L	Leg	Lesional	27	NA	Female	23.88	ex_smoker	7.5	806.537901926579	783.752204533154
patient109	P109L_7	patient109_13	709.125168211359	1.36553453384039	702.124954566387	0.0105466171090968	1.30051911037724	0.737864435370933	3.11554028629773	0.0754291198169641	0.0845598010291593	0.307712158240154	0.00250758288959234	P109L	Leg	Lesional	27	NA	Female	23.88	ex_smoker	7.5	709.11462159425	702.432666724627
patient109	P109L_8	patient109_11	403.399742877653	2.85289045108456	388.882464673219	0.0415618634677295	3.09191624801623	0.87982186463608	7.3876651566264	0.0541920327371238	0.113804064811414	0.0613535656023422	0.0340729574526164	P109L	Leg	Lesional	27	NA	Female	23.88	ex_smoker	7.5	403.358181014185	388.943818238821
patient109	P109L_8	patient109_19	280.780915555584	4.62274861152072	266.919765267624	0.197154830597693	3.48796797988	1.26351412000013	4.13670366925033	0.0263548873806685	0.0821056106859289	0.0435869291295671	0.0010136495146411	P109L	Leg	Lesional	27	NA	Female	23.88	ex_smoker	7.5	280.583760724986	266.963352196754
patient109	P109L_9	patient109_1	675.908456116362	1.67963758022919	657.65234098718	0.0319207141944009	1.74651907663651	1.05845034844608	13.4745948140619	0.0344541042098296	0.0749883444566879	0.152003400925719	0.0035467460216001	P109L	Leg	Lesional	27	NA	Female	23.88	ex_smoker	7.5	675.876535402168	657.804344388106
patient11	P11H_LA_4	patient11_9	185.064290204268	1.78812118237908	111.428209479504	0.0450156381577949	31.8510648654264	39.7152968515933	0.0660229359647659	0.0350121630116182	0.0190066027777357	0.00250086878654416	0.114039616666414	P11H	Arm	Non-lesional	46	0	Male	31.56	smoker	4.2	185.01927456611	111.430710348291
patient11	P11H_LA_5	patient11_14	331.892932292005	1.38145996181638	249.087208393402	0.0221127914474111	39.0718312896487	41.6128609179699	0.0828054768367386	0.578329185472564	0.0281503885965482	0.0110798939419163	0.0170939928728426	P11H	Arm	Non-lesional	46	0	Male	31.56	smoker	4.2	331.870819500558	249.098288287344
patient11	P11L_LA_1	patient11_25	353.379459483198	2.3415143221847	212.958675399039	0.0205220365988826	16.9817350168363	119.996352293491	0.649697646471941	0.0430462231098513	0.182696179477857	0.0270290238131625	0.178191342175664	P11L	Arm	Lesional	46	21	Male	31.56	smoker	4.2	353.358937446599	212.985704422852
patient11	P11L_LA_10	patient11_17	348.306838182882	1.92185786973651	238.359343159555	0.0780178989040309	23.7201616693009	83.7317012474976	0.113063285465986	0.219547943444512	0.123125931437529	0.0260121457688391	0.0140070317710419	P11L	Arm	Lesional	46	21	Male	31.56	smoker	4.2	348.228820283978	238.385355305324
patient11	P11L_LA_11	patient11_7	226.273375213933	2.9959176695633	150.947424640647	0.103847644288545	33.8913311112646	37.4302880991834	0.375632672234441	0.153683402619088	0.243546848709799	0.0870859359041042	0.0446171895189477	P11L	Arm	Lesional	46	21	Male	31.56	smoker	4.2	226.169527569644	151.034510576551
patient11	P11L_LA_2	patient11_13	410.36320027163	1.86069058136538	269.573537605796	0.0106983259427479	16.2866028197833	122.13963981588	0.178113936560566	0.242727229463948	0.0534255216567803	0.00352203660960989	0.0142423985713442	P11L	Arm	Lesional	46	21	Male	31.56	smoker	4.2	410.352501945687	269.577059642406
patient11	P11L_LA_3	patient11_30	292.926620026704	3.65893037337557	167.122909555637	0.0335852490618146	35.8762331565851	85.799161091809	0.13238547396182	0.163137140113373	0.0861667917023542	0.030018532471011	0.0240926619875015	P11L	Arm	Lesional	46	21	Male	31.56	smoker	4.2	292.893034777642	167.152928088108
patient11	P11L_LA_4	patient11_22	297.166357914814	3.32159889506203	199.993602303312	0.0800742210703628	32.7669377824657	60.5059258879492	0.125057585496788	0.164525593871929	0.0935383903608491	0.103597255191775	0.0115000000335465	P11L	Arm	Lesional	46	21	Male	31.56	smoker	4.2	297.086283693744	200.097199558504
patient11	P11L_LA_5	patient11_8	394.002270265115	2.96001850363986	265.196012131367	0.073500394171469	34.315703654539	91.031533311896	0.145000748265703	0.0900003972380287	0.114500726053242	0.063500379077771	0.0125000188671226	P11L	Arm	Lesional	46	21	Male	31.56	smoker	4.2	393.928769870944	265.259512510445
patient11	P11L_LA_6	patient11_24	327.779423477356	2.79751312206324	239.353498381603	0.140583138504269	42.9648837448431	42.0613406469532	0.17677942347733	0.080530007964578	0.175165108033992	0.0205831385042489	0.00854676540863948	P11L	Arm	Lesional	46	21	Male	31.56	smoker	4.2	327.638840338852	239.374081520107
patient11	P11L_LA_7	patient11_29	243.157938702757	2.70830779066125	145.182759753804	0.125504935584767	30.9177324284518	63.4789223867195	0.175605292468605	0.215026323117165	0.123577324156673	0.0240024677923205	0.206500000001065	P11L	Arm	Lesional	46	21	Male	31.56	smoker	4.2	243.032433767172	145.206762221596
patient11	P11L_LA_7_repl	patient11_6	146.000328937601	1.25600122867868	94.7842153477077	0.0770000773970826	16.2910219614222	33.2740899958765	0.0650000919090356	0.187500036279883	0.0555001693061182	0.00800001934927065	0.00200000967463533	P11L	Arm	Lesional	46	21	Male	31.56	smoker	4.2	145.923328860204	94.792215367057
patient11	P11L_LA_8	patient11_23	251.058057318302	2.04132114288759	170.672951073006	0.0785058869305401	22.4988697660754	55.211804093719	0.185549531353466	0.288043035332307	0.0480095408805102	0.021001827071268	0.012001421045624	P11L	Arm	Lesional	46	21	Male	31.56	smoker	4.2	250.979551431371	170.693952900077
patient11	P11L_LA_9	patient11_16	177.002656564219	4.83461627102002	96.9812008596979	0.0420001390062673	30.5171020824791	43.7132258135021	0.165502980912176	0.0985001081159853	0.24450305813788	0.398505035115904	0.00750021623197135	P11L	Arm	Lesional	46	21	Male	31.56	smoker	4.2	176.960656425213	97.3797058948138
patient110	P110L_1	patient110_4	92.0002393381105	2.23250580785143	49.9646299827068	0.432001123848519	37.9805988063163	0.689501793735078	0.638501661058517	0.0150000390225181	0.0130000338195156	0.022500058533777	0.0120000312180144	P110L	Back	Lesional	35	29	Male	36.71	never_smoked	17.8	91.568238214262	49.9871300412406
patient110	P110L_2	patient110_10	69.0013244862152	1.14253018703603	22.487094136355	6.45167046097412	18.8824988985683	0.533014082879827	0.376509947850385	0.0195005152273108	0.00750019816435029	0.0975025761365538	0.0035000924766968	P110L	Back	Lesional	35	29	Male	36.71	never_smoked	17.8	62.5496540252411	22.5845967124916
patient110	P110L_3	patient110_9	36.4362969491694	0.46658702482131	20.1598994661675	1.11080099726982	13.9652229251289	0.473165800659352	0.164469395951112	0.0040484774387966	0.0703422954990911	0.0207484468738326	0.00101211935969915	P110L	Back	Lesional	35	29	Male	36.71	never_smoked	17.8	35.3254959518996	20.1806479130413
patient110	P110L_4	patient110_6	99.4139192136114	1.11715136490043	54.4246019549425	0.54778073667702	41.8798707854876	0.694391162992044	0.613052501817271	0.0476985976024903	0.0461923260992538	0.03916305908415	0.00401672400863076	P110L	Back	Lesional	35	29	Male	36.71	never_smoked	17.8	98.8661384769344	54.4637650140267
patient110	P110L_5	patient110_2	59.2987165404909	0.994509830793489	21.0661203167575	0.0854303543379951	33.8329329753267	0.843247850465622	2.3684309411469	0.034674673231304	0.0512582126027972	0.00603037795327024	0.0160810078753874	P110L	Back	Lesional	35	29	Male	36.71	never_smoked	17.8	59.2132861861529	21.0721506947108
patient110	P110L_6	patient110_3	55.0870903819585	0.648024499584132	16.5366437409332	0.823301605344904	36.0630141144145	0.708119507273542	0.258909324795205	0.00200316692298031	0.0250395865372539	0.0115182098071368	0.0105166263456466	P110L	Back	Lesional	35	29	Male	36.71	never_smoked	17.8	54.2637887766136	16.5481619507403
patient110	P110L_7	patient110_13	34.8880252727581	0.954290103048972	8.14378860521307	0.317070582625949	23.861870108981	0.61874938939627	0.854243559987387	0.00359141436631333	0.100559602256773	0.0338619068823829	0	P110L	Back	Lesional	35	29	Male	36.71	never_smoked	17.8	34.5709546901321	8.17765051209545
patient110	P110L_8	patient110_12	47.9277138144844	3.3393113646831	13.6015726085041	0.0250057637292962	30.230926441897	0.341745437633715	0.320907301192634	0.00416762728821603	0.00781430116540509	0.0406343660601064	0.0156286023308101	P110L	Back	Lesional	35	29	Male	36.71	never_smoked	17.8	47.9027080507551	13.6422069745642
patient110	P110L_9	patient110_8	81.4663672012134	1.44865176437283	23.06769240321	0.207274752644485	35.7671041659185	0.954031738199276	0.81263060557331	0.022715041385697	0.067009372087806	0.115278835032413	0.00397513224249698	P110L	Back	Lesional	35	29	Male	36.71	never_smoked	17.8	81.2590924485689	23.1829712382424
patient111	P111H_1	patient111_10	373.51344471841	13.9268697985902	327.027753389676	0.0890602866741872	12.8106475389404	16.8755749264756	1.55396706263628	0.0259084470324909	1.18693072967599	0.0124144642030685	0.00431807450541515	P111H	Back	Non-lesional	52	0	Male	33.02	never_smoked	6.2	373.424384431736	327.040167853879
patient111	P111H_2	patient111_20	706.984009661744	6.92642878042918	662.207872971479	0.198710238547322	23.8697301185669	12.9192115032067	0.605660600213398	0.0715832138562802	0.162713410713797	0.0195013192379736	0.0025975054930279	P111H	Back	Non-lesional	52	0	Male	33.02	never_smoked	6.2	706.785299423197	662.227374290717
patient111	P111H_3	patient111_18	662.37067367283	1.48583149607878	643.197444013834	7.47768463699984	5.78373667547703	4.0112447594477	0.330685056871406	0.0570319160111047	0.0255142782154942	0	0.00150083989502907	P111H	Back	Non-lesional	52	0	Male	33.02	never_smoked	6.2	654.89298903583	643.197444013834
patient111	P111L_1	patient111_32	984.704140194304	3.80119939249093	969.143604288946	0.169268562364982	3.81603729073387	7.37608119956105	0.180120673064656	0.0579242719298546	0.147040458635628	0.00931204387839137	0.00355201269882943	P111L	Back	Lesional	52	8	Male	33.02	never_smoked	6.2	984.534871631939	969.152916332824
patient111	P111L_2	patient111_23	650.699828552668	8.28453889272952	590.254783931398	0.171975968034039	31.8620593538158	18.821125536781	0.968043439034657	0.0234393214841821	0.30583280444918	0.00589697365987019	0.00213233128161151	P111L	Back	Lesional	52	8	Male	33.02	never_smoked	6.2	650.527852584634	590.260680905058
patient111	P111L_3	patient111_13	1943.0000061649	2.14000000678996	1934.99850613951	0.0730000002316201	2.28500000725002	2.68700000852552	0.107000000339498	0.654000002075061	0.0325000001031186	0.020500000065044	0.0025000000079322	P111L	Back	Lesional	52	8	Male	33.02	never_smoked	6.2	1942.92700616467	1935.01900613958
patient111	P111L_4	patient111_19	1414.93269159619	8.9342833139685	1362.47097089834	0.447600489300049	25.4805990364143	16.4551490873212	0.709700806768155	0.161755637511535	0.245582139834248	0.0260501867362391	0.00100000000000031	P111L	Back	Lesional	52	8	Male	33.02	never_smoked	6.2	1414.48509110689	1362.49702108508
patient111	P111L_5	patient111_3	710.354068359326	9.42362150023771	646.986926047504	1.97475617693683	26.3657020979545	24.2576728638185	0.916067503082929	0.0713158833907812	0.308451356119846	0.0465207807253237	0.00303414955575875	P111L	Back	Lesional	52	8	Male	33.02	never_smoked	6.2	708.379312182389	647.033446828229
patient111	P111L_6	patient111_22	793.785592558736	7.13933391530204	744.472911815117	0.365537950699668	23.4683775994264	17.1828525372824	0.829255246951595	0.084015180546671	0.190721057327656	0.0474117373797645	0.00517551870368268	P111L	Back	Lesional	52	8	Male	33.02	never_smoked	6.2	793.420054608036	744.520323552497
patient111	P111L_7	patient111_12	837.746277566973	9.70190540885559	775.927351345541	0.379640541032402	29.7098067347515	20.9107131879066	0.589766318284517	0.129831015241755	0.380153889034656	0.0114436518486452	0.00566547447657902	P111L	Back	Lesional	52	8	Male	33.02	never_smoked	6.2	837.366637025941	775.93879499739
patient111	P111L_8	patient111_16	419.224960336146	1.20128167568403	396.53041927267	0.0877818762125177	5.0647482517768	14.6691495321682	1.53751286214653	0.0287286140331877	0.0798017056477437	0.00212804548393983	0.0234085003233381	P111L	Back	Lesional	52	8	Male	33.02	never_smoked	6.2	419.137178459933	396.532547318154
patient112	P112H_2	patient112_15	247.215725789513	0.27903431315369	226.868964010007	0.0456421828822042	9.89995644139724	8.14636496424389	0.909549087700128	0.0694804033753911	0.075450950120471	0.0144901896679537	0.906793246964666	P112H	Back	Non-lesional	27	0	Male	28.7	smoker	15.6	247.170083606631	226.883454199675
patient112	P112H_4	patient112_22	228.311042867139	0.147200540795919	206.894866227668	0.0500682111550743	11.5472315386948	5.64519080773464	3.83372292814405	0.0510695753781759	0.091624826413786	0.00150204633465223	0.0485661648204221	P112H	Back	Non-lesional	27	0	Male	28.7	smoker	15.6	228.260974655984	206.896368274003
patient112	P112L_1	patient112_8	420.594366729598	0.25374753378909	396.288499160824	0.00917929465062664	10.9797169169336	12.4105671060822	0.461644026405057	0.110823278027167	0.0465538830278172	0.0140597661983024	0.0195757636606702	P112L	Back	Lesional	27	7	Male	28.7	smoker	15.6	420.585187434947	396.302558927022
patient112	P112L_2	patient112_11	64.0000053577435	0.178000014901224	51.7375043311915	0.0035000002930016	9.03600075644641	2.32100019430192	0.364500030514024	0.300000025114423	0.0560000046880256	0.00100000008371474	0.00250000020928686	P112L	Back	Lesional	27	7	Male	28.7	smoker	15.6	63.9965053574505	51.7385043312752
patient112	P112L_2	patient112_19	356.811255283964	0.220488128179425	324.222718138387	0.0150687504475552	25.3056454437796	6.32628605982915	0.394921256000273	0.216407505908003	0.0846718761196265	0.00701031256720793	0.0180378127463085	P112L	Back	Lesional	27	7	Male	28.7	smoker	15.6	356.796186533516	324.229728450954
patient112	P112L_5	patient112_5	299.049027415606	0.0830136096170411	260.529212307342	0.0325053290669137	20.6183802681362	17.3848501489567	0.266543698348692	0.0315051650956241	0.0995163151433203	0.0020003279425793	0.00150024595693448	P112L	Back	Lesional	27	7	Male	28.7	smoker	15.6	299.016522086539	260.531212635285
patient112	P112L_6	patient112_1	211.000011864733	0.130500007338141	203.047011417528	0.00600000033738578	5.37900030246635	2.12100011926587	0.196500011049384	0.0455000025585087	0.0330000018556218	0.0360000020243147	0.0055000003092703	P112L	Back	Lesional	27	7	Male	28.7	smoker	15.6	210.994011864396	203.083011419552
patient112	P112L_6	patient112_18	114.049823221583	1.61771465535966	82.3657185660225	0.0168341290947885	15.4943427113811	10.848598679592	2.11782073463888	0.0273767904632743	1.5505626888937	0.000999999999999999	0.00985426613684859	P112L	Back	Lesional	27	7	Male	28.7	smoker	15.6	114.032989092488	82.3667185660225
patient112	P112L_7	patient112_3	328.913342223506	1.73004869875641	295.977712793782	0.0145774824742591	19.5119277734543	9.4274097725143	1.70503129763443	0.110666349904939	0.418875075999587	0.00351549651175057	0.0135774824742592	P112L	Back	Lesional	27	7	Male	28.7	smoker	15.6	328.898764741032	295.981228290294
patient112	P112L_8	patient112_21	326.000000002742	0.115000000000967	308.716000002597	0.0120000000001009	14.0875000001185	2.56250000002155	0.353000000002969	0.051500000000433	0.0250000000002103	0.00150000000001262	0.0760000000006392	P112L	Back	Lesional	27	7	Male	28.7	smoker	15.6	325.988000002742	308.717500002597
patient112	P112L_9	patient112_4	214.000198840584	0.340000315914946	200.647686433954	0.0450000418122724	7.74450719589207	3.05100283487207	1.93200179514023	0.053500049710146	0.167500155634569	0.00350000325206563	0.0155000144020049	P112L	Back	Lesional	27	7	Male	28.7	smoker	15.6	213.955198798772	200.651186437206
patient113	P113H_1	patient113_26	1439.89997358387	22.6034466575767	1316.28265879976	0.0354706132180657	13.6486362826638	2.15473077831343	0.554052606622003	37.2747834387106	0.38270443165514	46.9435028345643	0.0199871407803326	P113H	Back	Non-lesional	63	0	Male	23.66	ex_smoker	18.2	1439.86450297065	1363.22616163432
patient113	P113L_1	patient113_11	1094.45727784378	17.2849207698055	1042.85105890315	0.0638996823244498	6.73004069978041	6.33963709677256	1.04298602441277	14.4780816347249	0.396916092376964	5.2656729912696	0.00406394916852726	P113L	Back	Lesional	63	24	Male	23.66	ex_smoker	18.2	1094.39337816146	1048.11673189442
patient113	P113L_2	patient113_41	1017.80410968007	23.2992075088836	952.109531432736	0.058844552311398	13.3831389558743	3.03114051066743	1.91494296017986	14.2841767373507	0.754852998009957	8.96064481694736	0.00762920710884139	P113L	Back	Lesional	63	24	Male	23.66	ex_smoker	18.2	1017.74526512776	961.070176249683
patient113	P113L_2	patient113_55	112.000212455933	1.8645035368222	79.0631499768164	0.0110000208662077	23.8000451468858	2.16900411443677	0.0705001337334221	0.185500351880139	0.0695001318364941	4.76550903981025	0.00150000284539195	P113L	Back	Lesional	63	24	Male	23.66	ex_smoker	18.2	111.989212435067	83.8286590166267
patient113	P113L_3	patient113_21	1490.57867041446	25.4332063860741	1346.87225404599	0.0544588541820559	13.369389998895	8.83111433530205	2.20001491382193	82.9191190919924	0.819670926107131	10.0774418620947	0.0020000000000038	P113L	Back	Lesional	63	24	Male	23.66	ex_smoker	18.2	1490.52421156028	1356.94969590808
patient113	P113L_4	patient113_24	1021.78180862624	6.45431164843888	970.45734840758	0.0457991165477992	11.2602516330073	1.97497423062894	0.35410720439457	14.2051106007833	0.206305907149051	16.811981665887	0.0116182118197977	P113L	Back	Lesional	63	24	Male	23.66	ex_smoker	18.2	1021.73600950969	987.269330073467
patient113	P113L_5	patient113_22	1931.47503360116	30.8897333097378	1764.39849485224	0.0356243120264885	26.9466277792018	3.84821148863285	1.91683835109604	84.8919968968501	0.735125673897914	17.7983293153451	0.0140516221277401	P113L	Back	Lesional	63	24	Male	23.66	ex_smoker	18.2	1931.43940928913	1782.19682416759
patient113	P113L_6	patient113_5	3069.00007387423	14.2650003431426	2993.68457174319	0.0130000003341214	28.1820009060702	1.00000002328826	1.08650003339543	16.9390004834068	0.460500014818283	13.3550003265201	0.0145000000668243	P113L	Back	Lesional	63	24	Male	23.66	ex_smoker	18.2	3068.9870738739	3007.03957206971
patient113	P113L_7	patient113_2	2196.16601882679	17.8092781754497	2094.00173493554	0.0440175442947481	30.4806717915915	10.9761176436981	0.865974175758597	19.4441994848897	0.325670730832969	22.1933160081147	0.0250383366153357	P113L	Back	Lesional	63	24	Male	23.66	ex_smoker	18.2	2196.1220012825	2116.19505094365
patient113	P113L_8	patient113_19	1903.5429183317	20.9093378365063	1804.0192486665	0.0777856174061087	6.7090132175424	1.85303752058564	1.19308943463682	53.7959901006043	0.359263141086822	14.6181186395506	0.00803415727944707	P113L	Back	Lesional	63	24	Male	23.66	ex_smoker	18.2	1903.46513271429	1818.63736730605
patient113	P113L_9	patient113_13	2245.00018276027	9.35000076116192	2109.09617169664	0.0420000034191232	6.68700054437323	1.21200009866612	5.53300045042876	10.0635008192463	0.323000026294686	102.69300836	0.000500000040703846	P113L	Back	Lesional	63	24	Male	23.66	ex_smoker	18.2	2244.95818275685	2211.78918005664
patient114	P114L_1	patient114_2	1050.11507406451	8.08436595707278	963.554047690706	0.0925431498507514	52.1553681495036	4.43438377671363	15.8481753369711	0.815149839772305	5.03701502011513	0.0598249165114587	0.0342002272950861	P114L	Flank	Lesional	79	17	Male	29.76	never_smoked	8.4	1050.02253091466	963.613872607218
patient114	P114L_10	patient114_14	389.838731067948	5.06732209296406	345.442122885289	0.074777237779013	25.5084816676059	2.56183260598313	4.96412224071768	0.0970240731433256	6.10473454176797	0.0148603123572293	0.0034534103400521	P114L	Flank	Lesional	79	17	Male	29.76	never_smoked	8.4	389.763953830169	345.456983197646
patient114	P114L_2	patient114_16	995.705796487878	4.66626572631911	931.191128965947	0.181262237863603	49.3491635278406	2.09865895706516	2.84286475111239	0.724353644094781	4.62095975092618	0.0209970255925768	0.0101419011162538	P114L	Flank	Lesional	79	17	Male	29.76	never_smoked	8.4	995.524534250014	931.21212599154
patient114	P114L_4	patient114_15	384.233074679257	4.08647884632836	357.295734566131	0.0770467363289134	11.321867812489	1.29328450266391	2.96229692080193	0.0510309552308388	7.11331491639279	0.0245148706501088	0.00750455223982924	P114L	Flank	Lesional	79	17	Male	29.76	never_smoked	8.4	384.156027942928	357.320249436781
patient114	P114L_4	patient114_3	598.57015309068	4.3035192034334	524.846076778865	0.0592956349009314	51.4463569252647	2.28351686451616	5.52115993365164	0.125637259075353	9.94098490707614	0.0245316751686147	0.0190739087287319	P114L	Flank	Lesional	79	17	Male	29.76	never_smoked	8.4	598.510857455779	524.870608454034
patient114	P114L_5	patient114_6	549.001809579838	2.67651610662959	500.563648477322	0.0920005888316552	36.6490860052422	2.25901136727403	3.87953436027451	0.145500517026869	2.70851207824837	0.0225000430848728	0.00550003590429068	P114L	Flank	Lesional	79	17	Male	29.76	never_smoked	8.4	548.909808991006	500.586148520407
patient114	P114L_6	patient114_4	904.171539023924	9.53711238201322	804.228114316096	0.116934593739522	67.0131104362677	3.16619659435229	5.09779981269171	0.467862066717836	14.5022794391773	0.0310763027167376	0.011053080151004	P114L	Flank	Lesional	79	17	Male	29.76	never_smoked	8.4	904.054604430184	804.259190618813
patient114	P114L_7	patient114_13	641.700239541347	4.1105000218732	546.125502906097	0.074500000396437	41.802000222441	8.75550004659064	4.05550002158053	0.104000000553415	3.96650002110693	0.00600000003192779	0	P114L	Flank	Lesional	79	17	Male	29.76	never_smoked	8.4	641.62573954095	546.131502906129
patient115	P115H_1	patient115_18	379.162781174474	1.38091485782811	314.837883126109	0.0311897147239339	28.8388182243557	29.1302842870068	4.69222581098112	0.0555678327760925	0.0379374242693209	0.152710208322445	0.00524968810152828	P115H	Leg	Non-lesional	40	0	Male	26.55	ex_smoker	10	379.13159145975	314.990593334431
patient115	P115H_3	patient115_7	159.431628145094	0.816711076252698	114.431800422481	0.0130352903514857	29.2010558166128	9.94492382354114	4.90678410269193	0.0686859530059053	0.0230624367757053	0.0175475062423846	0.0080217171393758	P115H	Leg	Non-lesional	40	0	Male	26.55	ex_smoker	10	159.418592854743	114.449347928723
patient115	P115L_10	patient115_12	229.707718513379	0.952242905837281	171.853219290801	0.0292355278107936	26.8533543572107	19.5669211133669	10.3133544982541	0.0240148978445806	0.0396767877432201	0.0542945516486168	0.021404582861474	P115L	Leg	Lesional	40	16	Male	26.55	ex_smoker	10	229.678482985568	171.90751384245
patient115	P115L_11	patient115_4	340.103166575458	0.710805585600922	295.540120839375	0.0110357959655753	15.6477554250071	15.3753719154932	12.7463443402395	0.0456480651303344	0.013543931412297	0.00752440634016499	0.00501627089344335	P115L	Leg	Lesional	40	16	Male	26.55	ex_smoker	10	340.092130779492	295.547645245715
patient115	P115L_3	patient115_1	100.582330543359	0.182927205548637	88.6434289679294	0.00773710234948915	5.35518012618213	3.83152361350059	2.52616391710821	0.0160268548667989	0.00994770302077177	0.00663180201384784	0.00276325083910327	P115L	Leg	Lesional	40	16	Male	26.55	ex_smoker	10	100.57459344101	88.6500607699432
patient115	P115L_3	patient115_15	383.035550276298	0.860079825685683	334.141512325298	0.0230021348729892	23.2966622086455	18.7107365799458	5.74203292927251	0.146513598212736	0.0795073792348975	0.00500046410282375	0.0305028310272248	P115L	Leg	Lesional	40	16	Male	26.55	ex_smoker	10	383.012548141425	334.146512789401
patient115	P115L_4	patient115_17	289.327557074256	1.06761878214133	245.871388668768	0.0212134523172698	8.29785862580173	26.7904236948618	6.6027377884255	0.506628861841108	0.0991798646744525	0.0528318892606243	0.0176754461645685	P115L	Leg	Lesional	40	16	Male	26.55	ex_smoker	10	289.306343621939	245.924220558029
patient115	P115L_5	patient115_2	469.31007719592	0.851147411718806	422.641994744545	0.0633462150140436	13.6636574419537	20.4170947095268	11.3911472003397	0.142767220713577	0.106235277158897	0.0296869748236399	0.00300000012624747	P115L	Leg	Lesional	40	16	Male	26.55	ex_smoker	10	469.246730980906	422.671681719369
patient115	P115L_6	patient115_19	466.698286000431	0.759944359671649	425.009965986634	0.052249808016196	13.676285633349	22.9218189833446	3.89402637478836	0.216847337915613	0.134397580289698	0.0297499362952017	0.00300000012624747	P115L	Leg	Lesional	40	16	Male	26.55	ex_smoker	10	466.646036192415	425.039715922929
patient115	P115L_7	patient115_13	454.001323132034	0.281000818942955	428.692749373252	0.0305000888888261	15.7510459045213	8.20802392129456	0.961502802183812	0.0325000947176015	0.0190000553733671	0.0135000393442345	0.011500033515459	P115L	Leg	Lesional	40	16	Male	26.55	ex_smoker	10	453.970823043145	428.706249412596
patient115	P115L_9	patient115_14	291.378063332346	1.96907044182724	204.473295657733	0.00806582874276391	39.7640315875297	37.9270390913652	7.06869066443973	0.141656117294791	0.0161316574855278	0.00100822859284549	0.00907405733560938	P115L	Leg	Lesional	40	16	Male	26.55	ex_smoker	10	291.369997503603	204.474303886326
patient116	P116H_2	patient116_19	1779.58369964593	6.16052433050757	1728.45698831312	0.598917671391981	9.12461385208544	1.38671005682953	31.902441302538	0.0553278760379249	0.394594347565482	1.47097141684769	0.0326104790153931	P116H	Arm	Non-lesional	67	0	Male	34.03	ex_smoker	4	1778.98478197454	1729.92795972997
patient116	P116H_3	patient116_3	3655.41626137831	4.25512999415849	3610.84935453835	0.0603091340675662	8.02702314251657	2.46358300520231	28.322103766823	0.270723973039071	0.455195209020416	0.51708002018513	0.195758594947914	P116H	Arm	Non-lesional	67	0	Male	34.03	ex_smoker	4	3655.35595224424	3611.36643455853
patient116	P116H_4	patient116_4	3623.0136458615	3.29605491101189	3569.17633698494	0.0690015631983462	16.8034989889336	1.95957176241831	30.5581584046	0.323505106282423	0.327509086004065	0.277002351889604	0.223006702217039	P116H	Arm	Non-lesional	67	0	Male	34.03	ex_smoker	4	3622.9446442983	3569.45333933683
patient116	P116L_4	patient116_1	1961.03185627962	3.73472375849916	1883.31180900711	0.254836442311799	9.50880380388378	2.97507726925383	60.0532812616882	0.156907613177657	0.855837176403839	0.135073971588587	0.0455059757105331	P116L	Arm	Lesional	67	57	Male	34.03	ex_smoker	4	1960.77701983731	1883.4468829787
patient116	P116L_6	patient116_13	3444.64404461834	2.22700534412006	3365.55662826831	0.23942828124379	9.42921644351403	3.68123936423862	42.2100155153518	0.107781553660773	0.852514647141835	0.220631886187799	0.119583314213701	P116L	Arm	Lesional	67	57	Male	34.03	ex_smoker	4	3444.4046163371	3365.7772601545
patient116	P116L_8	patient116_22	155.524072059723	2.04662289685647	70.8184898617895	0.0432958826458811	39.387604319816	1.33526597128841	41.3847215390391	0.0255149778913524	0.432558541321742	0.0452171903058011	0.00478087876930243	P116L	Arm	Lesional	67	57	Male	34.03	ex_smoker	4	155.480776177077	70.8637070520953
patient116	P116L_9	patient116_2	3294.3975974565	4.34033426741792	3194.64592388677	0.803369999831702	4.6361398407785	1.837681693871	67.2739782274777	0.09184673158724	0.340577975547449	0.216809448500297	0.210935384368269	P116L	Arm	Lesional	67	57	Male	34.03	ex_smoker	4	3293.59422745667	3194.86273333527
patient117	P117H_4	patient117_10	1015.11703013241	6.09033595655545	905.116815298729	0.0947558523687772	45.6227588900834	37.858679202883	19.9649844539032	0.244620130930038	0.090426679731721	0.0134177071248556	0.0202359601056502	P117H	Arm	Non-lesional	49	0	Male	43.36	smoker	7.6	1015.02227428004	905.130233005854
patient117	P117L_1	patient117_14	96.0957399622967	1.78400437709714	47.3249194019347	0.00970478700227544	26.4376148705028	7.62300393084097	12.8518906479494	0.0239033669745653	0.0362588639989746	0	0.00443971599581654	P117L	Arm	Lesional	49	29	Male	43.36	smoker	7.6	96.0860351752944	47.3249194019347
patient117	P117L_10	patient117_1	254.366272564421	2.59673915259662	164.139851792372	0.25036050449254	23.5494097735773	50.5162404334777	13.2530836658171	0.0235338874222988	0.0330475865930154	0.00200288403594032	0.00200288403594032	P117L	Arm	Lesional	49	29	Male	43.36	smoker	7.6	254.115912059928	164.141854676408
patient117	P117L_2	patient117_12	99.0000726244516	1.13400083188009	42.2875310212778	0.034500025308521	43.4605318817674	6.54500480128319	5.49200402882312	0.0170000124708655	0.0195000143048162	0.00200000146716064	0.00800000586864255	P117L	Arm	Lesional	49	29	Male	43.36	smoker	7.6	98.9655725991431	42.289531022745
patient117	P117L_3	patient117_5	61.0000157838881	1.93100049965062	15.0995039070298	0.0330000085388247	26.4050068323535	9.9085025638468	7.56950195862525	0.00400000103500906	0.0220000056925498	0.00150000038812839	0.0260000067275588	P117L	Arm	Lesional	49	29	Male	43.36	smoker	7.6	60.9670157753493	15.1010039074179
patient117	P117L_4	patient117_4	51.0439477800638	1.46526155980419	23.9205951361475	0.0125107715147215	14.7557043553232	2.79790894155232	8.03691962105711	0.0170146492600213	0.0240206813082653	0.000500430860588861	0.0135116332358992	P117L	Arm	Lesional	49	29	Male	43.36	smoker	7.6	51.0314370085491	23.9210955670081
patient117	P117L_6	patient117_3	62.000000000013	2.8725000000006	9.418500000002	0.024000000000005	37.991000000008	4.16150000000087	7.49950000000158	0.00100000000000021	0.0215000000000045	0	0.0105000000000022	P117L	Arm	Lesional	49	29	Male	43.36	smoker	7.6	61.976000000013	9.418500000002
patient117	P117L_6	patient117_8	139.648524355608	4.63975171205957	73.0435770244372	0.049313080693547	34.8699554818366	13.2162081806083	13.6478722507089	0.11222362919378	0.0581006331497323	0.00151118145292875	0.0100111814669439	P117L	Arm	Lesional	49	29	Male	43.36	smoker	7.6	139.599211274914	73.0450882058901
patient117	P117L_7	patient117_13	55.0000000101247	3.06100000056349	9.87500000181787	0.100500000018501	22.2000000040867	5.69650000104863	14.0275000025823	0.000500000000092043	0.0330000000060748	0.0035000000006443	0.00250000000046022	P117L	Arm	Lesional	49	29	Male	43.36	smoker	7.6	54.8995000101062	9.87850000181851
patient117	P117L_8	patient117_17	85.9200540074513	0.9665000000184	14.5345000002768	0.0340000000006474	42.9415000008177	5.02350000009565	4.48000000008531	0.00650000000012377	0.00700000000013327	0.000500000000009521	0.00600000000011425	P117L	Arm	Lesional	49	29	Male	43.36	smoker	7.6	85.8860540074507	14.5350000002768
patient117	P117L_9	patient117_6	37.0027213765069	0.532039128981127	11.8448711346851	0.0010000735507164	17.6182957429709	3.9332892749676	3.01972208638818	0.00950069873180583	0.00950069873180583	0.00200014710143281	0.0325023903982831	P117L	Arm	Lesional	49	29	Male	43.36	smoker	7.6	37.0017213029562	11.8468712817865
patient12	P12H_T_1	patient12_16	376.145382483075	0.543549530570322	336.306079413667	0.0210545215200576	19.0116655998418	17.734950194253	1.87573586877006	0.462314929949914	0.177217551819173	0.00205433652920617	0.0107605361543956	P12H	Flank	Non-lesional	33	0	Male	24.69	never_smoker	4.8	376.124327961555	336.308133750196
patient12	P12H_T_2	patient12_19	417.371808951392	5.50741060830452	347.49757434825	0.020482406171334	16.2880593186242	12.5938217731851	33.3729812334028	0.289633123244118	1.78366523775892	0.0131507520166102	0.00503015043463521	P12H	Flank	Non-lesional	33	0	Male	24.69	never_smoker	4.8	417.351326545221	347.510725100267
patient12	P12H_T_3	patient12_9	297.340122609981	0.303847566370805	236.627174039279	0.0135154601186355	9.93636605018202	49.6042414983771	0.689789038647397	0.0475543967137175	0.0595681390413934	0.003003435581919	0.0550629856685149	P12H	Flank	Non-lesional	33	0	Male	24.69	never_smoker	4.8	297.326607149862	236.630177474861
patient12	P12H_T_4	patient12_12	288.000000018764	0.342500000022315	241.469500015732	0.00400000000026061	40.9020000026648	4.19650000027343	0.660000000043002	0.364500000023748	0.0245000000015962	0.0115000000007493	0.0250000000016288	P12H	Flank	Non-lesional	33	0	Male	24.69	never_smoker	4.8	287.996000018764	241.481000015733
patient12	P12L_T_2	patient12_22	570.001135652615	0.723503220945778	532.178058300966	0.00850006363570688	9.22453102485461	24.5060323122539	2.25650566847297	0.601501346139953	0.481503656605619	0.00200001468516312	0.0190000440554894	P12L	Flank	Lesional	33	13	Male	24.69	never_smoker	4.8	569.992635588979	532.180058315651
patient12	P12L_T_3	patient12_2	701.190679237674	0.659964514142299	664.821350206554	0.010804527308165	9.07958855007414	23.6184697082323	2.1532940747203	0.610740745773941	0.191363515387933	0.0221340878848306	0.0229693075964521	P12L	Flank	Lesional	33	13	Male	24.69	never_smoker	4.8	701.179874710366	664.843484294439
patient12	P12L_T_4	patient12_17	996.254974881466	1.33621389297762	957.514899819613	0.0251467232265072	17.5662742388845	16.7881632170053	2.14746577042657	0.507412131183301	0.301306978029998	0.0060244538806706	0.0620676562388598	P12L	Flank	Lesional	33	13	Male	24.69	never_smoker	4.8	996.229828158239	957.520924273494
patient12	P12L_T_5	patient12_14	635.790495105934	1.05637236760595	588.296538617869	0.0619178083635509	16.8943930063247	26.2689247209668	2.54705038821587	0.283029781705299	0.347104283768801	0.0168059358876716	0.018358195226223	P12L	Flank	Lesional	33	13	Male	24.69	never_smoker	4.8	635.72857729757	588.313344553757
patient12	P12L_T_6	patient12_1	537.654467782109	1.09789535510334	506.608948878418	0.00965567058812936	5.17139019956128	20.8438438734651	1.86600511571203	0.988025280213705	0.766532752617983	0.0015000054234863	0.300670651005538	P12L	Flank	Lesional	33	13	Male	24.69	never_smoker	4.8	537.644812111521	506.610448883842
patient12	P12L_T_6	patient12_24	231.008452205416	0.435015916490718	204.532983513155	0.00750027442225377	10.5243850693065	13.4629925879455	1.82556679437657	0.101003695553017	0.0350012806371844	0.000500018294816917	0.0835030552344252	P12L	Flank	Lesional	33	13	Male	24.69	never_smoker	4.8	231.000951930994	204.53348353145
patient12	P12L_T_7	patient12_3	978.838568103153	2.09781609995804	931.24103613616	0.0266149104134028	19.541447265904	19.3287470952669	5.71943330890314	0.418785440481367	0.396808921244312	0.00908937476729474	0.058789550054805	P12L	Flank	Lesional	33	13	Male	24.69	never_smoker	4.8	978.81195319274	931.250125510927
patient12	P12L_T_8	patient12_11	593.077203311573	1.1377727865918	540.86077973573	0.0525715068205993	34.569394113484	13.4164481434229	2.46699989214515	0.339912101770223	0.196699442673445	0.0147323618594787	0.0218932270750505	P12L	Flank	Lesional	33	13	Male	24.69	never_smoker	4.8	593.024631804752	540.87551209759
patient12	P12L_T_9	patient12_26	52.0115761245564	0.584130008783478	11.3690303849956	0.0250055654444983	34.8667602331906	4.25544712734472	0.814181210872866	0.00550122439778963	0.0830184772757345	0.00700155832445953	0.00150033392666989	P12L	Flank	Lesional	33	13	Male	24.69	never_smoker	4.8	51.9865705591119	11.3760319433201
patient14	P14H_LL_2	patient14_23	635.916378234879	16.4773542991387	503.267753806811	29.1388481183653	21.7883480302216	57.7281796066638	3.21076213757876	0.21391509828405	4.01035198876335	0.0538600347874083	0.0270051142652276	P14H	Leg	Non-lesional	71	0	Male	35.01	ex_smoker	6.4	606.777530116514	503.321613841598
patient14	P14H_LL_3	patient14_7	812.639085354657	9.93899466419686	692.493761906307	44.3608361966539	37.395234871014	22.9171823388688	2.94217695906173	0.127076824486135	2.41701244806181	0.0281734235275791	0.0186357224791266	P14H	Leg	Non-lesional	71	0	Male	35.01	ex_smoker	6.4	768.278249158003	692.521935329835
patient14	P14H_LL_4	patient14_19	552.521657250885	3.97769319580454	454.38829601714	38.2993700493106	21.0723339430287	32.3018592917307	1.85011762859819	0.051260740763061	0.572084610667779	0.00514177247506634	0.00350000136674816	P14H	Leg	Non-lesional	71	0	Male	35.01	ex_smoker	6.4	514.222287201574	454.393437789615
patient14	P14L_LL_1	patient14_2	808.327975574996	8.08801969475116	622.05815962957	85.6946173707968	37.4462351574026	50.9471775170495	3.30000233973222	0.264858657160894	0.517896744647126	0.00850846388580315	0.00250000000000084	P14L	Leg	Lesional	71	27	Male	35.01	ex_smoker	6.4	722.633358204199	622.066668093456
patient14	P14L_LL_2	patient14_3	851.563647132929	8.58321034468479	616.28114904738	132.916833206287	41.7456606377565	48.1475594391864	3.11033013708204	0.118038146876749	0.630864472556879	0.0110004807509033	0.0190012203676743	P14L	Leg	Lesional	71	27	Male	35.01	ex_smoker	6.4	718.646813926642	616.292149528131
patient14	P14L_LL_3	patient14_12	663.479714935296	9.1300577810451	394.981266499642	161.019744708235	28.5580485921221	65.0661462530369	3.5749190108097	0.315898715136982	0.821250552950026	0.00788281979044498	0.00450000252803348	P14L	Leg	Lesional	71	27	Male	35.01	ex_smoker	6.4	502.459970227061	394.989149319432
patient14	P14L_LL_4	patient14_6	918.180171655119	13.010469813687	664.490164719792	138.126067126197	68.6618312652993	25.7252102732252	6.49301266985104	0.522913856831456	1.00994648648193	0.13475247443387	0.00580296932046947	P14L	Leg	Lesional	71	27	Male	35.01	ex_smoker	6.4	780.054104528922	664.624917194226
patient14	P14L_LL_5	patient14_16	957.523614080269	9.25765599547742	689.699086106262	180.217834231105	62.1337766774065	11.7801951496324	3.23708103017699	0.382577447741781	0.672875453182958	0.138026938344968	0.00450505093968095	P14L	Leg	Lesional	71	27	Male	35.01	ex_smoker	6.4	777.305779849164	689.837113044607
patient14	P14L_LL_7	patient14_11	674.143276112537	4.73873646569274	332.171123739324	256.316538667103	24.0783209617158	53.0283365916952	2.63714130018237	0.0960175994950536	1.03565032063377	0.0309104064159827	0.0105000602790644	P14L	Leg	Lesional	71	27	Male	35.01	ex_smoker	6.4	417.826737445434	332.20203414574
patient14	P14L_LL_8	patient14_18	741.797672350384	11.445377121184	415.163251427152	212.079141837152	43.3883200958527	49.5686319225538	9.01555104443101	0.0672078524272071	1.00996632971689	0.0506011268965239	0.00962359301724725	P14L	Leg	Lesional	71	27	Male	35.01	ex_smoker	6.4	529.718530513232	415.213852554049
patient16	P16H_UL_1	patient16_3	274.489155605496	3.84379458105402	218.096525210934	0.0876248815663559	34.1863502836967	17.4723142306416	0.514713425558497	0.112265413782969	0.0596839246452548	0.00393552963631544	0.111948123980082	P16H	Leg	Non-lesional	60	0	Male	35.92	never_smoker	1.8	274.40153072393	218.10046074057
patient16	P16H_UL_2	patient16_7	314.000431336567	1.81050248705368	271.493872946096	0.0260000357157667	28.288538859441	11.6740160363792	0.376000516504933	0.17700024314195	0.0415000570078582	0.00600000824210001	0.107000146984117	P16H	Leg	Non-lesional	60	0	Male	35.92	never_smoker	1.8	313.974431300851	271.499872954338
patient16	P16L_UL_1	patient16_4	454.921689980563	8.7596763317153	356.216473472473	0.0687796414762713	38.8578988481383	48.0081593584959	2.11926276412405	0.21189820738104	0.285807579606359	0.00977964147612984	0.383954135676674	P16L	Leg	Lesional	60	28	Male	35.92	never_smoker	1.8	454.852910339087	356.226253113949
patient16	P16L_UL_2	patient16_8	567.242814334249	2.07683511560701	462.184679923156	0.0519821379925138	90.3605480068797	11.3318802673704	0.643181974539633	0.11664285065674	0.0528178438461006	0.0290785655909778	0.395167648610293	P16L	Leg	Lesional	60	28	Male	35.92	never_smoker	1.8	567.190832196257	462.213758488747
patient16	P16L_UL_3	patient16_18	205.689286547595	2.2749235092164	171.490871542975	0.0118271339764867	21.1602853535838	7.6058755933137	2.29446399143842	0.0246827143857114	0.0385667412276741	0.0195404822220215	0.768249485255267	P16L	Leg	Lesional	60	28	Male	35.92	never_smoker	1.8	205.677459413619	171.510412025197
patient16	P16L_UL_4	patient16_16	595.746448768391	5.0582574374715	530.919223471024	0.0225637206890918	28.637566446962	10.1150159916786	1.00228071257732	0.806092059427533	0.0334684240792674	0.00772348247983093	19.1442570220017	P16L	Leg	Lesional	60	28	Male	35.92	never_smoker	1.8	595.723885047702	530.926946953504
patient16	P16L_UL_5	patient16_11	437.000000116701	8.93550000238622	388.229500103677	0.0220000000058751	23.7695000063476	14.7055000039271	1.03850000027733	0.0845000000225659	0.0460000000122844	0.0345000000092132	0.134500000035918	P16L	Leg	Lesional	60	28	Male	35.92	never_smoker	1.8	436.978000116695	388.264000103686
patient16	P16L_UL_6	patient16_15	952.599101213898	12.8771110857342	822.759107166436	0.12821839260301	78.6550138010996	35.0844274898788	1.34020513366064	0.518523449137886	0.111713702783314	0.050367047145064	1.07441394541966	P16L	Leg	Lesional	60	28	Male	35.92	never_smoker	1.8	952.470882821295	822.809474213581
patient16	P16L_UL_8	patient16_10	230.744590873694	23.4371293899818	170.040203582907	0.19412642753939	22.9962065739427	11.0822614047229	2.42984086563516	0.11386743940941	0.138948373200029	0.261844948774061	0.0501618675812378	P16L	Leg	Lesional	60	28	Male	35.92	never_smoker	1.8	230.550464446155	170.302048531681
patient17	P17H_LL_2	patient17_39	1415.26206011379	0.634882281414141	1402.87576881728	0.145213726222995	2.30841315891727	1.50704686406101	0.461208877189611	0.0490475954585826	0.0698520134508681	7.20491204740243	0.00571473239952759	P17H	Leg	Non-lesional	59	0	Male	30.19	smoker	3.2	1415.11684638757	1410.08068086468
patient17	P17H_LL_3	patient17_14	1865.08571879129	1.86601328642953	1859.32649035079	0.0135008571874646	1.16806386048121	1.18906000312432	0.150007714688148	0.158524001246075	0.0665000000030101	1.14555700296554	0.0020017143744834	P17H	Leg	Non-lesional	59	0	Male	30.19	smoker	3.2	1865.0722179341	1860.47204735376
patient17	P17H_LL_3	patient17_34	2562.42996340443	2.09338383558191	2549.69049923819	0.045033364829228	1.91251041058175	2.71492706217687	0.409910977953685	0.188931336375568	0.140889045394686	5.22622828070962	0.00764985264009599	P17H	Leg	Non-lesional	59	0	Male	30.19	smoker	3.2	2562.3849300396	2554.9167275189
patient17	P17H_LL_4	patient17_31	2518.08397390691	2.46741962176287	2504.46473597214	0.0375196909942725	2.47530571115585	2.80420374872825	1.66831695246241	0.395597999534505	0.634120746861896	3.12024033596066	0.0165131273029627	P17H	Leg	Non-lesional	59	0	Male	30.19	smoker	3.2	2518.04645421592	2507.5849763081
patient17	P17H_LL_5	patient17_35	1950.56352959431	1.09546343935096	1937.80381560714	0.0136585874032614	4.0247235082346	3.69831425748079	0.619569855866596	0.285871097855099	0.435504746424252	2.58187664557518	0.00473184898072714	P17H	Leg	Non-lesional	59	0	Male	30.19	smoker	3.2	1950.54987100691	1940.38569225272
patient17	P17L_5	patient17_38	169.18873635043	0.0650807096235391	150.992252535043	0.0210260754168357	0.232788692114966	0.699367318031416	0.0260322838494156	0.0515639468555733	0.0150186252977398	0.0856061641971169	0	P17L	Leg	Lesional	59	3	Male	30.19	smoker	3.2	169.167710275013	151.07785869924
patient17	P17L_6	patient17_22	2568.23145919278	1.40417824066988	2463.34231176498	0.0750037912916884	3.93759008126445	1.33704584945187	1.42264504031076	0.333409193398995	0.0965814610850652	79.2781786152408	0.00451515508861967	P17L	Leg	Lesional	59	3	Male	30.19	smoker	3.2	2568.15645540149	2542.62049038022
patient17	P17L_7	patient17_27	1540.97492142251	1.133543147185	1439.61994447921	0.116748052503185	2.69331578804853	1.32263105464361	0.233823110585627	0.183313199237642	0.182954251400336	78.4881483396981	0.000500000000000376	P17L	Leg	Lesional	59	3	Male	30.19	smoker	3.2	1540.85817337001	1518.10809281891
patient17	P17L_8	patient17_20	2091.72389312169	1.11057087214953	1988.96837874008	0.0605254437681294	3.47922014207025	1.33257230560142	0.212565938779419	0.222548020632888	0.124556621343153	79.2124550372701	0.000500000000000376	P17L	Leg	Lesional	59	3	Male	30.19	smoker	3.2	2091.66336767792	2068.18083377735
patient17	P17L_9	patient17_19	16	0	0	0	0	0	0	0	0	0	0	P17L	Leg	Lesional	59	3	Male	30.19	smoker	3.2	16	0
patient17	P17L_9	patient17_29	1684.39072100686	0.943185069403754	1679.79255668989	0.0302613524401321	1.26799264662769	0.866873569173202	0.316008983423128	0.319284057329786	0.0792771965909229	0.742281441981128	0.0330000000001065	P17L	Leg	Lesional	59	3	Male	30.19	smoker	3.2	1684.36045965442	1680.53483813187
patient17	P17L_LL_1	patient17_5	3181.04600020773	0.707081774136611	3172.42421652803	0.0391788757101173	1.75412436756741	0.898364570889957	0.545102220639907	1.78858262730897	0.0875954011716399	2.79565162758386	0.00610221469129878	P17L	Leg	Lesional	59	3	Male	30.19	smoker	3.2	3181.00682133202	3175.21986815561
patient17	P17L_LL_2	patient17_33	1834.52338149257	0.62402664892186	1826.80910622262	0.0306200735107081	3.06201643852788	2.45868470468531	0.272198182508585	0.167928833966814	0.0590686134346903	1.03673177439514	0.003	P17L	Leg	Lesional	59	3	Male	30.19	smoker	3.2	1834.49276141906	1827.84583799701
patient17	P17L_LL_2	patient17_6	2167.01424230386	0.429502210012668	2159.98519796967	0.0240001562635219	1.13301246759672	1.07451454366923	0.293503549414286	1.59950088177273	0.0530004353055257	2.4070098334402	0.0150002567186433	P17L	Leg	Lesional	59	3	Male	30.19	smoker	3.2	2166.9902421476	2162.39220780311
patient17	P17L_LL_3	patient17_3	1918.00004420718	0.775500034923674	1908.837543843	0.155500022722492	3.34300006843272	2.41150003262489	0.271500008929851	0.411000045268154	0.0755000032713314	1.71550014791723	0.00350000008841436	P17L	Leg	Lesional	59	3	Male	30.19	smoker	3.2	1917.84454418446	1910.55304399092
patient17	P17L_LL_4	patient17_25	1876.00309036384	0.652388444904865	1867.13822335108	0.0352591357179633	2.6626855214275	1.72344700174001	0.155688754762913	0.401638936259421	0.0180115761164193	3.21262130822398	0.00312633360689023	P17L	Leg	Lesional	59	3	Male	30.19	smoker	3.2	1875.96783122812	1870.3508446593
patient18	P18H_LA_6	patient18_1	523.021397943942	0.782532015088213	107.285889299279	389.658441775091	13.5330536666853	9.99140877028285	0.185507589519314	0.0515021070633136	0.0105004295954329	0.00150006137077613	1.52106222996699	P18H	Arm	Non-lesional	27	0	Female	24.38	never_smoker	3.2	133.362956168851	107.28738936065
patient18	P18H_LA_7	patient18_13	246.569832022179	0.266438062288428	35.3267322969958	196.151905233462	9.44912653790781	5.10970127103814	0.145700355285833	0.0101888360339743	0.0117171614390705	0.00356609261189103	0.0947561751159613	P18H	Arm	Non-lesional	27	0	Female	24.38	never_smoker	3.2	50.417926788717	35.3302983896077
patient18	P18H_LA_8	patient18_12	422.446699518782	1.01081824728229	37.5845229870662	356.471213464418	21.76262166027	5.34675009451181	0.181702977985789	0.0178140174495872	0.0167960735953251	0.0290113998464706	0.0254485963565531	P18H	Arm	Non-lesional	27	0	Female	24.38	never_smoker	3.2	65.975486054364	37.6135343869127
patient18	P18L_T_10	patient18_9	209.885815291857	1.65478395424843	89.9819153332693	94.6999275285931	8.30098399479295	14.9322710958299	0.158519023654639	0.00994195967171955	0.0237502369935522	0.00718030420735301	0.116541860596268	P18L	Flank	Lesional	27	14	Female	24.38	never_smoker	3.2	115.185887763264	89.9890956374767
patient18	P18L_T_11	patient18_7	330.294498131638	0.736973189546771	140.202743461179	163.858333885075	6.7889634137256	18.5167555063472	0.134405064296571	0.0166941583689798	0.0102098162061957	0.00335490723205251	0.0260647296600009	P18L	Flank	Lesional	27	14	Female	24.38	never_smoker	3.2	166.436164246563	140.206098368411
patient18	P18L_T_14	patient18_10	234.816802126941	6.24074787326799	85.526589389667	101.024498330045	6.42384291281191	34.796850212983	0.554457294890045	0.0594800269704806	0.176888428033951	0.00206887050332107	0.0113787877682659	P18L	Flank	Lesional	27	14	Female	24.38	never_smoker	3.2	133.792303796896	85.5286582601703
patient18	P18L_T_15	patient18_8	234.004206544366	1.7920322142201	89.1626028192404	115.919583812421	3.35456030279093	22.9729129694036	0.715012853330008	0.0140002516735945	0.0255004584054758	0.00150002696502799	0.0465008359158677	P18L	Flank	Lesional	27	14	Female	24.38	never_smoker	3.2	118.084622731945	89.1641028462054
patient18	P18L_T_16	patient18_17	347.072109888506	4.35393232897289	97.5654386409392	211.911782071951	9.96052374310362	20.3001306083115	0.353633698211213	0.0200045351153872	0.0155019157055904	0.00300119147459352	2.58816115472146	P18L	Flank	Lesional	27	14	Female	24.38	never_smoker	3.2	135.160327816555	97.5684398324138
patient18	P18L_T_17	patient18_3	362.482494744262	2.31763009765918	159.570337894892	164.378787911647	19.3430611646498	16.4329480835084	0.157250209314163	0.100299565506372	0.0150314532716756	0.00907636255860572	0.158072001254411	P18L	Flank	Lesional	27	14	Female	24.38	never_smoker	3.2	198.103706832615	159.579414257451
patient18	P18L_T_18	patient18_14	203.791922342175	2.44098551317734	76.9329565358141	109.635034714614	4.72285270275252	9.75641279449472	0.204795823437456	0.0105409615004573	0.0060234065716899	0.00953706040517567	0.0727828294079196	P18L	Flank	Lesional	27	14	Female	24.38	never_smoker	3.2	94.156887627561	76.9424935962193
patient18	P18L_T_19	patient18_11	72.9347541770857	0.332315394032214	26.6889837785192	18.9440319599539	10.5909481065599	16.0749225456356	0.217777012472425	0.0405763773238716	0.0385218772062072	0.000513625029416096	0.00616350035299316	P18L	Flank	Lesional	27	14	Female	24.38	never_smoker	3.2	53.9907222171318	26.6894974035486
patient18	P18L_T_7	patient18_4	281.52845034822	3.29396325735957	78.4303621813277	171.018575652461	20.6544508078126	7.58282964183861	0.184415584603454	0.0873027188586873	0.0156829695561908	0.00822443857458015	0.252643095828026	P18L	Flank	Lesional	27	14	Female	24.38	never_smoker	3.2	110.509874695759	78.4385866199023
patient18	P18L_T_8	patient18_18	367.318735051531	1.40450000149582	86.6505000922843	208.068500221597	23.8365000253863	25.7525000274269	0.233000000248149	0.00750000000798764	0.0160000000170403	0	0.0310000000330156	P18L	Flank	Lesional	27	14	Female	24.38	never_smoker	3.2	159.250234829934	86.6505000922843
patient18	P18L_T_9	patient18_2	232.718398210281	1.72231676606488	56.52599489977	153.315281979551	8.4164815525145	12.1660564340232	0.456408927524473	0.0486501823844768	0.0135418033441327	0.00100309654400983	0.0526625685605162	P18L	Flank	Lesional	27	14	Female	24.38	never_smoker	3.2	79.40311623073	56.526997996314
patient19	P19H_T_2	patient19_9	91.0233628314123	1.18030294660513	71.1687667817187	0.0135034659145501	14.583243059347	3.04328111444584	0.891228750360312	0.0485124516189395	0.0910233628314123	0.00300077020323338	0.000500128367205563	P19H	Abdomen	Non-lesional	18	0	Male	33.02	never_smoker	5.1	91.0098593654977	71.1717675519219
patient19	P19L_11	patient19_4	279.064149785248	3.50424465052362	241.694350355018	0.0180043738384443	21.402890185463	4.5132014711109	7.14829819171284	0.483603879240718	0.264051028672219	0.023503280481988	0.0120023691857005	P19L	Abdomen	Lesional	18	6	Male	33.02	never_smoker	5.1	279.04614541141	241.7178536355
patient19	P19L_12	patient19_12	231.000791099723	6.95502381860854	201.797691088965	0.0345001181512572	8.1685279744506	5.35001832200658	7.60952606005775	0.712502440080313	0.324501111306753	0.0390001335622909	0.00950003253440419	P19L	Abdomen	Lesional	18	6	Male	33.02	never_smoker	5.1	230.966290981572	201.836691222527
patient19	P19L_T_1	patient19_14	110.052359794147	1.09051883796018	99.627900131646	0.046021895913916	4.86731573089568	1.61626897497676	2.69578257695753	0.0425202299204658	0.0565268938942665	0.00550261798970735	0.00400190399251444	P19L	Abdomen	Lesional	18	6	Male	33.02	never_smoker	5.1	110.006337898233	99.6334027496357
patient19	P19L_T_10	patient19_5	402.116896528065	3.20092822845211	380.663465439845	0.0132460046299773	11.7478247123938	2.38059156689883	3.74134228498102	0.240725801269663	0.12357568589978	0.00250000000443398	0.00269680368997043	P19L	Abdomen	Lesional	18	6	Male	33.02	never_smoker	5.1	402.103650523435	380.665965439849
patient19	P19L_T_2	patient19_6	258.051082493469	7.74326212877635	210.950077228258	0.0369477590665782	15.7950869734366	15.7396614145084	6.75065369801812	0.200733328218844	0.78193091185192	0.0511925990347981	0.00153645229979192	P19L	Abdomen	Lesional	18	6	Male	33.02	never_smoker	5.1	258.014134734402	211.001269827293
patient19	P19L_T_3	patient19_25	187.417714335505	6.34303469183222	160.401328932458	0.0390949365148834	9.97711993897866	4.13758690971604	5.86161697744844	0.135802210352569	0.503060119150024	0.0150221507990231	0.00404746825489694	P19L	Abdomen	Lesional	18	6	Male	33.02	never_smoker	5.1	187.37861939899	160.416351083257
patient19	P19L_T_4	patient19_23	204.459370149062	3.70777174424529	173.815362609568	0.0312378880633201	8.79487954267111	4.66775687958308	11.6865810397708	1.34767264984324	0.390025764945919	0.00902460911384714	0.00905742125767142	P19L	Abdomen	Lesional	18	6	Male	33.02	never_smoker	5.1	204.428132260999	173.824387218682
patient19	P19L_T_5	patient19_11	157.650185367827	1.65231452243795	146.068419520486	0.0160662609292053	3.40002246914307	1.67741805513984	4.63561834872976	0.0828416579162148	0.11397003846655	0.003012423924226	0.000502070654037666	P19L	Abdomen	Lesional	18	6	Male	33.02	never_smoker	5.1	157.634119106898	146.07143194441
patient19	P19L_T_6	patient19_1	305.769817586015	8.14069557852403	257.922114414036	0.0110947190700216	19.3665838737983	7.3097856034301	10.8780981118534	0.276958674772805	1.83582558801034	0.020104191058516	0.00855683146161236	P19L	Abdomen	Lesional	18	6	Male	33.02	never_smoker	5.1	305.758722866945	257.942218605095
patient19	P19L_T_7	patient19_8	271.093570801802	1.18640950173778	260.322853175149	0.0355122574297565	6.41221324295037	1.78661666956464	1.06986927665139	0.101034873250856	0.0585201988631197	0.00100034527971145	0.119541260925518	P19L	Abdomen	Lesional	18	6	Male	33.02	never_smoker	5.1	271.058058544372	260.323853520429
patient19	P19L_T_8	patient19_21	171.021569232102	1.66125322838724	156.974058251358	0.0200015406594365	5.96203054708588	2.85746738004878	3.16470408136196	0.288043418584096	0.0800092439566156	0.00600056023979499	0.00800098041964101	P19L	Abdomen	Lesional	18	6	Male	33.02	never_smoker	5.1	171.001567691443	156.980058811598
patient19	P19L_T_9	patient19_13	205.139444605543	2.02408979412894	189.077907762886	0.0625603003699623	6.04548173710157	3.84783662047128	3.5786739256657	0.330247482768393	0.141618716353365	0.0135119344482218	0.0175163313501982	P19L	Abdomen	Lesional	18	6	Male	33.02	never_smoker	5.1	205.076884305173	189.091419697334
patient20	P20H_T_1	patient20_24	573.75966175276	0.650677873483729	555.200258711772	0.0286130483764229	12.2993365587706	3.02501291506646	1.3212665167579	1.16826980707703	0.037827316890629	0.0253555061021006	0.00304349846348944	P20H	Back	Non-lesional	52	0	Male	24.34	never_smoker	3.7	573.731048704384	555.225614217874
patient20	P20H_T_2	patient20_30	792.100716206965	2.01999076873915	772.013166262854	0.0265484143321711	8.93466339212993	1.67499367747847	0.746184547531618	6.63793200039412	0.0215525630030412	0.00301869983554852	0.0226658806675058	P20H	Back	Non-lesional	52	0	Male	24.34	never_smoker	3.7	792.074167792633	772.01618496269
patient20	P20L_10	patient20_18	346.334341932527	1.07556571490498	249.361300458186	0.0470557236536601	77.6352514139999	9.36136025693206	7.50378292980974	1.24390005681945	0.0721211989433887	0.020502786185097	0.0135013930929083	P20L	Back	Lesional	52	20	Male	24.34	never_smoker	3.7	346.287286208873	249.381803244371
patient20	P20L_11	patient20_32	1415.08923852645	4.16605603845799	1254.9737473243	0.03	51.8661326842153	4.35356329874922	21.3837331019127	78.2469209912807	0.0425787133490976	0.010680847921593	0.0158255262588674	P20L	Back	Lesional	52	20	Male	24.34	never_smoker	3.7	1415.05923852645	1254.98442817222
patient20	P20L_12	patient20_10	1469.14011459432	3.78622348479204	1304.57079873272	0.0360052873431818	58.2482376806772	6.56934978343238	17.5487141088193	78.2992604016517	0.0600229118204545	0.00900088122386364	0.0125013218357954	P20L	Back	Lesional	52	20	Male	24.34	never_smoker	3.7	1469.10410930698	1304.57979961394
patient20	P20L_13	patient20_21	495.000000000148	1.19150000000029	465.539000000142	0.00650000000000195	22.9900000000045	2.31650000000051	0.469000000000096	2.45800000000042	0.0170000000000039	0.00400000000000174	0.00850000000000152	P20L	Back	Lesional	52	20	Male	24.34	never_smoker	3.7	494.993500000148	465.543000000142
patient20	P20L_13	patient20_27	1020.78231914366	2.2514182753227	960.08304135672	0.116134216756688	42.3420404744076	3.50632251703145	1.35599428215223	10.9486339629615	0.141181527643358	0.00600518951453538	0.0315473411494627	P20L	Back	Lesional	52	20	Male	24.34	never_smoker	3.7	1020.6661849269	960.089046546234
patient20	P20L_14	patient20_35	708.061593315284	1.66863549506122	677.747745611607	0.00250000022337164	17.4886069905063	4.62047864281489	4.00238637883209	2.35179249945127	0.147969233808829	0.00738153876693846	0.0240969242118254	P20L	Back	Lesional	52	20	Male	24.34	never_smoker	3.7	708.059093315061	677.755127150374
patient20	P20L_T_1	patient20_34	340.123829833204	0.925284042676262	256.525480034561	0.0390076595794941	74.0308239463591	6.59364914976145	1.29537755336303	0.638186383063249	0.0410143617076495	0.0215051063857828	0.0135015957463808	P20L	Back	Lesional	52	20	Male	24.34	never_smoker	3.7	340.084822173625	256.546985140947
patient20	P20L_T_2	patient20_8	388.000639342666	1.00700124319894	315.624506960552	0.0285000059228389	59.7691237322596	9.25000504451661	1.27550138924314	0.942500799244167	0.0610001282609326	0.0210000059221374	0.0215000335458191	P20L	Back	Lesional	52	20	Male	24.34	never_smoker	3.7	387.972139336743	315.645506966474
patient20	P20L_T_3	patient20_31	1874.4213723327	21.1023624863296	1755.79631224889	0.129980258377414	38.5427010322979	2.89005784575888	0.893787947403252	55.0059278320824	0.0343614699714046	0.0135816882008914	0.0122995233930988	P20L	Back	Lesional	52	20	Male	24.34	never_smoker	3.7	1874.29139207432	1755.80989393709
patient20	P20L_T_3	patient20_13	145.885508404882	0.169529021836018	138.569098631639	0.00553358824984035	4.95557980447067	1.39949477373235	0.381817589238984	0.336542776285745	0.0171038182267793	0.000503053477258214	0.0503053477258214	P20L	Back	Lesional	52	20	Male	24.34	never_smoker	3.7	145.879974816632	138.569601685116
patient20	P20L_T_4	patient20_11	408.000000146649	0.861000000518911	367.81950014219	0.00500000000282018	35.1565000015596	2.42450000046251	0.69550000031586	1.01950000159622	0.006	0.00450000000000001	0.00800000000282016	P20L	Back	Lesional	52	20	Male	24.34	never_smoker	3.7	407.995000146646	367.82400014219
patient20	P20L_T_4	patient20_33	1792.25517268217	3.81849670537721	1633.82334620491	0.0330020984595573	67.545118415206	5.61991660713463	2.21395368695629	79.125324694606	0.0530123809113882	0.0100008393838229	0.0130010492297786	P20L	Back	Lesional	52	20	Male	24.34	never_smoker	3.7	1792.22217058371	1633.83334704429
patient20	P20L_T_5	patient20_19	1764.01359253048	3.73852396094609	1603.17747615781	0.035000091594652	66.9754788352803	5.41304506418754	5.07251960115836	79.5340485263966	0.041500091595658	0.00900003663745843	0.0170001648691665	P20L	Back	Lesional	52	20	Male	24.34	never_smoker	3.7	1763.97859243889	1603.18647619445
patient20	P20L_T_6	patient20_2	518.031710448882	1.29412241165929	458.893106837833	0.00900104924279389	48.9882887932462	3.60129343823469	1.88278982417618	3.3356058794222	0.0125015155729245	0.00650046633013063	0.00850023316506529	P20L	Back	Lesional	52	20	Male	24.34	never_smoker	3.7	518.022709399639	458.899607304163
patient20	P20L_T_7	patient20_37	623.47014203475	1.51084625566684	581.834743787407	0.0587406020941001	27.1510831436367	3.64583304031003	3.92570095599294	5.27405044149339	0.0450829662399211	0.0110470142022941	0.0130138277067138	P20L	Back	Lesional	52	20	Male	24.34	never_smoker	3.7	623.411401432656	581.845790801609
patient20	P20L_T_8	patient20_15	872.006495158417	1.70091074741987	842.733304279241	0.0144840280815429	14.9140978358986	6.18577736460186	3.20582944645891	3.17201317033319	0.0612204567742308	0.00463418588506931	0.0142236437225484	P20L	Back	Lesional	52	20	Male	24.34	never_smoker	3.7	871.992011130335	842.737938465126
patient20	P20L_T_9	patient20_17	836.965344522612	1.19329025109678	770.673243074924	0.200841131498817	49.8080012302619	8.53667141177383	2.58708144562184	3.26261184970832	0.0352266856476558	0.0133774417390576	0.655000000339912	P20L	Back	Lesional	52	20	Male	24.34	never_smoker	3.7	836.764503391113	770.686620516663
patient21	P21H_T_1	patient21_6	749.797990149989	3.92258548071136	321.028875506323	346.686373075685	67.8125037146423	8.23202325400151	1.87521476036311	0.0741372068797744	0.148883631711864	0.00354061453185413	0.0138529051395548	P21H	Back	Non-lesional	60	0	Male	26.28	ex_smoker	2.5	403.111617074304	321.032416120855
patient21	P21H_T_2	patient21_31	529.898415259519	3.15264489546437	301.714905414085	150.951879036869	55.3960328928009	16.2418609733947	2.17765357581476	0.0550520514947342	0.169598190202314	0.00108232222862927	0.0377059071647328	P21H	Back	Non-lesional	60	0	Male	26.28	ex_smoker	2.5	378.94653622265	301.715987736314
patient21	P21H_T_3	patient21_1	367.524680349442	1.32138641885855	186.957902177432	135.365248207615	30.2842339467234	6.50779055926664	6.85428521703476	0.101645109142966	0.129184424428006	0.00250357411682181	0.000500714823364363	P21H	Back	Non-lesional	60	0	Male	26.28	ex_smoker	2.5	232.159432141827	186.960405751549
patient21	P21L_10	patient21_26	628.158660503338	2.30173266033715	247.275373210935	275.853345234664	90.4148107385684	9.83323880642829	2.02073498092513	0.0878737614525899	0.360457669665013	0.00759344036314405	0.00350000000000124	P21L	Back	Lesional	60	21	Male	26.28	ex_smoker	2.5	352.305315268674	247.282966651298
patient21	P21L_11	patient21_18	396.473848998006	1.47145099757733	220.506285141441	92.5875425130101	69.5379623653588	10.7995810059347	1.14606426237957	0.0575981686110321	0.343991502971423	0.0020098168611032	0.0213632238608184	P21L	Back	Lesional	60	21	Male	26.28	ex_smoker	2.5	303.886306484996	220.508294958302
patient21	P21L_13	patient21_11	94.0281666969335	3.91617311296271	11.3694057731632	4.14224083289363	65.7336909183222	4.04871281601956	3.42002448868953	0.0255076409656575	1.35190497117985	0.0145043448628248	0.00600179787427235	P21L	Back	Lesional	60	21	Male	26.28	ex_smoker	2.5	89.8859258640399	11.383910118026
patient21	P21L_T_1	patient21_32	477.032404262781	2.36002150610407	216.855431517514	163.696378842115	80.7337813144059	10.7973705990521	2.12538605406029	0.0635030378996355	0.355530885312959	0.0265005063166065	0.0185000000000005	P21L	Back	Lesional	60	21	Male	26.28	ex_smoker	2.5	313.336025420666	216.881932023831
patient21	P21L_T_2	patient21_12	433.169782888316	1.75969405186769	237.608908176233	103.266449730651	77.1164719515352	11.5687773242381	1.40738595798085	0.0635113188592211	0.364073572584937	0.0115102898720191	0.00300051449360096	P21L	Back	Lesional	60	21	Male	26.28	ex_smoker	2.5	329.903333157665	237.620418466105
patient21	P21L_T_3	patient21_21	475.100064417872	1.72361257247011	249.307936907355	135.97413937165	76.135845096694	10.0429134071623	1.3905994229793	0.0770054522278969	0.432507055824337	0.0060019243157283	0.00950320719288052	P21L	Back	Lesional	60	21	Male	26.28	ex_smoker	2.5	339.125925046222	249.313938831671
patient21	P21L_T_3	patient21_23	541.000000000961	2.18050000000274	256.065500000248	184.542000000653	85.7860000000507	10.3960000000043	1.47850000000105	0.095500000000117	0.446000000000106	0.00500000000000866	0.00500000000000216	P21L	Back	Lesional	60	21	Male	26.28	ex_smoker	2.5	356.458000000308	256.070500000248
patient21	P21L_T_4	patient21_17	536.964638231821	1.68439259988403	234.993488443136	206.770575576198	78.3036683228475	12.4390195904679	2.27552750737845	0.0633687283231079	0.402753904455944	0.0030368742330041	0.0288066848972621	P21L	Back	Lesional	60	21	Male	26.28	ex_smoker	2.5	330.194062655623	234.996525317369
patient21	P21L_T_5	patient21_25	419.925331802183	4.82760427195146	201.239192193139	97.9853379850967	88.1047201857063	22.5657086779007	4.01146999425827	0.332052236472704	0.79723879530387	0.0190000000000019	0.0430074623532432	P21L	Back	Lesional	60	21	Male	26.28	ex_smoker	2.5	321.939993817086	201.258192193139
patient21	P21L_T_6	patient21_3	579.340511052237	4.55350019809623	331.044002126082	101.835011763675	111.681001983971	7.90500009999961	3.30050002516871	0.427500004542646	0.182000002394098	0.010000000491097	0.0615000017802265	P21L	Back	Lesional	60	21	Male	26.28	ex_smoker	2.5	477.505499288562	331.054002126573
patient21	P21L_T_7	patient21_30	707.026074631305	5.64319465463152	341.410852095782	219.242963272907	124.303754520642	10.2179128404657	5.46688661796856	0.439502146331011	0.227508123341648	0.0105000897322788	0.0630002695037721	P21L	Back	Lesional	60	21	Male	26.28	ex_smoker	2.5	487.783111358398	341.421352185514
patient21	P21L_T_9	patient21_29	656.362022035264	3.92726021866299	346.819937020026	169.153618253581	121.543812992852	9.62109570009449	4.57849549156932	0.420975617797173	0.239518650850068	0.00875674152557203	0.0485513483051144	P21L	Back	Lesional	60	21	Male	26.28	ex_smoker	2.5	487.208403781683	346.828693761552
patient22	P22H_T_1	patient22_12	277.114050637033	0.603311032752212	240.933794771205	0.377325035738247	9.99553448330995	24.7030303885219	0.343069239810792	0.125775011912749	0.0199399409129969	0.00664664697099894	0.00562408589853756	P22H	Back	Non-lesional	55	0	Male	26.47	ex_smoker	15.6	276.736725601295	240.940441418176
patient22	P22H_T_2	patient22_23	325.167276028835	0.611541222875323	277.647529988668	0.0380173922258602	28.1816475604809	18.1729092072927	0.392879699493057	0.0551483833791017	0.0270551355207248	0.0205006304480954	0.0200468084505823	P22H	Back	Non-lesional	55	0	Male	26.47	ex_smoker	15.6	325.129258636609	277.668030619116
patient22	P22H_T_3	patient22_8	282.34384894931	1.83042025532061	218.996214030645	0.110883074032936	38.023619320581	22.3104171008295	0.853225302108865	0.0763653925194516	0.121084640378088	0.00361060775640459	0.0180092251374699	P22H	Back	Non-lesional	55	0	Male	26.47	ex_smoker	15.6	282.232965875277	218.999824638401
patient22	P22L_T_1	patient22_22	435.926488393486	1.10701774047988	369.972206055894	0.238992141046024	36.8968384137991	27.391184868453	0.240924211630472	0.0366264416423419	0.0227089364757122	0.0048633934513991	0.015126190614625	P22L	Back	Lesional	55	33	Male	26.47	ex_smoker	15.6	435.68749625244	369.977069449345
patient22	P22L_T_3	patient22_2	498.362095687039	1.08814946335861	424.126866848131	0.1208086795469	51.5367113291725	20.9030456274104	0.468633282579138	0.0314654596270532	0.0365053926130591	0.0172792757670074	0.0326303288329039	P22L	Back	Lesional	55	33	Male	26.47	ex_smoker	15.6	498.241287007492	424.144146123898
patient22	P22L_T_4	patient22_20	523.110171354946	2.34140486362955	429.613373650134	0.393133077219122	45.7763864462121	43.247658793254	1.5523522522051	0.0466183478091869	0.103443305037936	0.00943352931182429	0.0263670901329178	P22L	Back	Lesional	55	33	Male	26.47	ex_smoker	15.6	522.717038277727	429.622807179446
patient22	P22L_T_5	patient22_1	460.295130568627	1.15768753080617	396.508180024188	0.284244118390658	29.2354631235284	32.6381214660658	0.37473694007707	0.0190985682529247	0.0520986974691264	0.0160000626502797	0.00950003719860356	P22L	Back	Lesional	55	33	Male	26.47	ex_smoker	15.6	460.010886450236	396.524180086838
patient22	P22L_T_6	patient22_16	473.033850295838	0.906194816114676	389.431569009303	0.0548155038201208	65.4757241792306	16.6353826081778	0.310634899846848	0.159954973821321	0.0443507105832107	0.00319295864929077	0.0120306362911892	P22L	Back	Lesional	55	33	Male	26.47	ex_smoker	15.6	472.979034792018	389.434761967952
patient22	P22L_T_7	patient22_9	435.854870943212	1.40501302535635	329.84084117596	1.09581748381676	89.3966862233237	13.3671336584083	0.630407862869112	0.04508593258009	0.0422555689470994	0.00533481829121474	0.0262951936590496	P22L	Back	Lesional	55	33	Male	26.47	ex_smoker	15.6	434.759053459395	329.846175994251
patient22	P22L_T_9	patient22_17	724.927804437206	1.50746256682825	618.253228820323	0.0891383029757092	50.077256672222	53.8241021728797	0.982086399161772	0.147780557463676	0.0276066908653141	0.0146145938917673	0.0045276605946049	P22L	Back	Lesional	55	33	Male	26.47	ex_smoker	15.6	724.83866613423	618.267843414215
patient23	P23H_T_2	patient23_22	231.615456179185	0.567510644843336	179.804221199283	0.0176292797932803	36.3046512664311	13.4662858031598	1.29081633663349	0.10340488992706	0.0506945827377173	0.00924217294496271	0.00100000343129514	P23H	Flank	Non-lesional	31	0	Male	23.55	smoker	1	231.597826899392	179.813463372228
patient23	P23H_T_3	patient23_20	80.0012912534981	0.211503413751436	62.4440078717773	0.0575009280884518	8.31313417737912	7.73262480772093	1.20601946564648	0.022000355094712	0.0105001694770216	0.00300004842200618	0.00100001614066873	P23H	Flank	Non-lesional	31	0	Male	23.55	smoker	1	79.9437903254096	62.4470079201993
patient23	P23H_T_5	patient23_28	300.641933698042	0.286745385822933	268.348276571923	0.0547334304356517	18.2546673327638	13.0555069423575	0.501773256921736	0.107651199259456	0.00952652618586951	0.0105212209486956	0.0125318314230434	P23H	Flank	Non-lesional	31	0	Male	23.55	smoker	1	300.587200267606	268.358797792872
patient23	P23H_T_6	patient23_25	212.179517734394	0.392898459768252	166.104612045477	0.00832523774039015	25.1312612739351	19.1096980538859	1.32397679731335	0.0359215070834406	0.0672822963922569	0.00110841255954422	0.00443365023817688	P23H	Flank	Non-lesional	31	0	Male	23.55	smoker	1	212.171192496654	166.105720458037
patient23	P23L_T_1	patient23_30	340.666146940178	0.623180271018193	309.063019351169	0.0170620334258102	9.13672727514277	11.8822380421952	9.64093420300077	0.226794573588772	0.0189440647094244	0.0531437265052588	0.00410339942299209	P23L	Back	Lesional	31	4	Male	23.55	smoker	1	340.649084906752	309.116163077674
patient23	P23L_T_10	patient23_17	143.868565740962	0.210237110555917	118.194963926776	0.00813816387221615	8.36986697115053	16.5192366746101	0.488992565407539	0.0429144966118886	0.0219671376550587	0.00369342734200265	0.00855526697995526	P23L	Back	Lesional	31	4	Male	23.55	smoker	1	143.86042757709	118.198657354118
patient23	P23L_T_2	patient23_5	391.098626476967	0.931895677572073	345.958547316743	0.0312231753400314	15.8152385693459	26.3133280531471	1.79462489943863	0.0829537570761009	0.16264486940086	0.00564179908628065	0.00252835981725619	P23L	Back	Lesional	31	4	Male	23.55	smoker	1	391.067403301627	345.964189115829
patient23	P23L_T_3	patient23_7	179.000108012708	0.326000196715882	119.156571901767	0.0830000500841049	33.5540202472536	25.4205153393131	0.43750026399754	0.0120000072410754	0.00700000422396064	0.0020000012068459	0.00150000090513442	P23L	Back	Lesional	31	4	Male	23.55	smoker	1	178.917107962624	119.158571902974
patient23	P23L_T_4	patient23_18	649.544907661717	0.610024934011824	612.558106264641	0.134780044583164	15.8254583523317	18.8200488692611	1.40556026142994	0.113239361756685	0.0531571047311131	0.0120228524964665	0.0125096164740536	P23L	Back	Lesional	31	4	Male	23.55	smoker	1	649.410127617134	612.570129117137
patient23	P23L_T_5	patient23_26	440.009974701087	0.502010011085574	409.00776758845	0.0520346559970233	14.4180065239063	14.3558881383615	1.44959941772244	0.188079250160462	0.0160346559952719	0.00802475427727042	0.0125297051316737	P23L	Back	Lesional	31	4	Male	23.55	smoker	1	439.95794004509	409.015792342727
patient23	P23L_T_6	patient23_10	904.040411908175	0.501152875555969	882.3234380336	0.040732960414618	5.24910154625591	13.7910490330607	0.603419915141569	1.48833278243816	0.0211686954726417	0.0185160662355148	0.00350000000000532	P23L	Back	Lesional	31	4	Male	23.55	smoker	1	903.99967894776	882.341954099836
patient23	P23L_T_8	patient23_23	103.605359165271	0.682990668672029	58.5722336329489	0.0135793431915647	19.2434381183573	24.549440735802	0.373180468449666	0.02615280910968	0.135290493278922	0.00553232500397078	0.00352057045707231	P23L	Back	Lesional	31	4	Male	23.55	smoker	1	103.591779822079	58.5777659579529
patient24	P24H_T_1	patient24_33	960.879945803107	0.793490661033692	803.027481307599	136.473906794143	15.1897215608643	1.42287541782214	0.0345292895659114	2.59733595576456	0.0697159955706392	1.26869815542991	0.00219066531259153	P24H	Flank	Non-lesional	63	0	Male	30.03	ex_smoker	4.5	824.406039008964	804.296179463029
patient24	P24L_10	patient24_21	636.110453140589	0.167029002632827	494.828921254928	119.346223075829	18.4847096536443	2.68146560514138	0.0615106806102928	0.371564517832907	0.0160027786953607	0.151026223937467	0.00200034733692009	P24L	Back	Lesional	63	43	Male	30.03	ex_smoker	4.5	516.76423006476	494.979947478865
patient24	P24L_11	patient24_2	1017.63267402782	0.362875209631746	769.585874306939	176.961082416181	65.9401394337989	2.059793055274	0.0760588728586064	1.86312825744071	0.00506520183142933	0.763657273864457	0.015	P24L	Back	Lesional	63	43	Male	30.03	ex_smoker	4.5	840.671591611639	770.349531580804
patient24	P24L_12	patient24_7	1022.00000000389	0.515500000000493	780.292000002279	208.260000001583	24.9015000000143	1.90650000000237	0.103500000000365	5.45150000000423	0.00800000000002328	0.559500000003414	0.00200000000000776	P24L	Back	Lesional	63	43	Male	30.03	ex_smoker	4.5	813.740000002307	780.851500002282
patient24	P24L_13	patient24_28	1191.00073961688	0.260000110220131	964.18559861489	197.543132135834	21.665507114908	5.28050059216825	0.151000029223058	1.56100086227934	0.0215000028233752	0.329000154177959	0.00350000035751298	P24L	Back	Lesional	63	43	Male	30.03	ex_smoker	4.5	993.457607481046	964.514598769068
patient24	P24L_14	patient24_6	2396.70657240397	0.814270895758803	1981.59780274184	256.683542146684	17.6016148104971	2.5543016384925	0.140067772973548	15.2661842902154	0.0286058876433137	122.015629276036	0.00455294382165689	P24L	Back	Lesional	63	43	Male	30.03	ex_smoker	4.5	2140.02303025729	2103.61343201788
patient24	P24L_T_1	patient24_16	411.127011146162	0.253578338991611	188.80382793744	154.200637832638	66.7726283407021	0.5921829454952	0.0805248768789926	0.331102288781946	0.00150046354432906	0.0890275036301907	0.00200061805910541	P24L	Back	Lesional	63	43	Male	30.03	ex_smoker	4.5	256.926373313524	188.89285544107
patient24	P24L_T_2	patient24_25	989.633123125357	0.596184588323783	651.177771758881	296.241710037266	19.9211902235856	15.0088254855304	0.209672484933233	6.23817376861726	0.0459521022289555	0.189117835207984	0.00452484078251273	P24L	Back	Lesional	63	43	Male	30.03	ex_smoker	4.5	693.391413088091	651.366889594089
patient24	P24L_T_4	patient24_8	965.609300085282	0.372192441633201	775.482292663114	129.350184204093	52.4075150987671	2.0009883672606	0.168634883457701	2.25497674367954	0.00550116284557182	3.55051277625421	0.0165017441772425	P24L	Back	Lesional	63	43	Male	30.03	ex_smoker	4.5	836.259115881189	779.032805439368
patient24	P24L_T_5	patient24_24	983.000035982053	0.556000008099856	770.840022140606	176.620013426018	25.7930002124265	1.96100002807691	0.109500004127811	5.28850002979033	0.0135000006620075	1.80800013150583	0.0105000007398907	P24L	Back	Lesional	63	43	Male	30.03	ex_smoker	4.5	806.380022556035	772.648022272112
patient24	P24L_T_5	patient24_9	873.124130237205	0.278634070160439	668.620583565603	147.570368544611	52.8004612509776	1.39959728593815	0.12668619441807	1.73490947756872	0.0115819457097435	0.565777273496529	0.015530628721487	P24L	Back	Lesional	63	43	Male	30.03	ex_smoker	4.5	725.553761692594	669.1863608391
patient24	P24L_T_6	patient24_1	498.617516657485	0.501443943113215	349.569230377834	119.718789442597	23.5918649487709	1.65294005267727	0.0839134158079235	2.74164988098825	0.00513518478447222	0.718386454361075	0.0341629565515555	P24L	Back	Lesional	63	43	Male	30.03	ex_smoker	4.5	378.898727214888	350.287616832195
patient24	P24L_T_6	patient24_18	1189.05015458924	0.517516030422566	922.869108993263	233.599250763639	18.0322006410361	1.35852968008947	0.0310009749761955	12.2235310672644	0.0100002947602454	0.407516143791846	0.0015000000000006	P24L	Back	Lesional	63	43	Male	30.03	ex_smoker	4.5	955.450903825601	923.276625137055
patient24	P24L_T_7	patient24_11	1618.10824910283	0.623537551049009	1154.20396846067	437.304549728955	15.8878275299706	5.6165836814676	0.193006014421683	2.77167712257958	0.0345012171786243	1.46409740276044	0.00850039377804385	P24L	Back	Lesional	63	43	Male	30.03	ex_smoker	4.5	1180.80369937388	1155.66806586343
patient24	P24L_T_7	patient24_27	146.927123824441	0.134811233381702	112.378062333473	16.7659707764157	11.9785658163419	4.79644900481736	0.121505510490365	0.614685206678517	0.0186368646329262	0.115437078192266	0.00300000001695172	P24L	Back	Lesional	63	43	Male	30.03	ex_smoker	4.5	130.161153048025	112.493499411665
patient24	P24L_T_8	patient24_12	700.017976076709	0.4215	417.7525	191.2305	60.3315	8.01949999999997	0.37	3.707	0.017	0.1205	0.03	P24L	Back	Lesional	63	43	Male	30.03	ex_smoker	4.5	508.787476076709	417.873
patient24	P24L_T_9	patient24_5	1868.00000588797	0.366000001135472	1525.63100444335	268.420501157656	10.7555000099102	1.7795000012797	0.085000000077835	59.3180002678043	0.0300000000297603	1.61150000672584	0.00300000000457852	P24L	Back	Lesional	63	43	Male	30.03	ex_smoker	4.5	1599.57950473031	1527.24250445008
patient26	P26H_T_2	patient26_7	206.518712030783	8.20676008696946	131.618463618725	0.0382636192341299	60.2232675603473	5.36529323945964	0.434003790765198	0.114266698534799	0.386305306514435	0.0188697300332695	0.113218380199617	P26H	Back	Non-lesional	61	0	Male	26.51	ex_smoker	9	206.480448411549	131.637333348758
patient26	P26L_T_1	patient26_15	239.80510289206	4.21523210670956	176.600612336105	0.0229756315605829	55.6185924884159	2.32213639159836	0.519167231221892	0.0313699478100144	0.326931240391229	0.0290853957790018	0.119000122468874	P26L	Back	Lesional	61	8	Male	26.51	ex_smoker	9	239.782127260499	176.629697731884
patient26	P26L_T_2	patient26_8	369.278249261149	2.18104527233287	290.93524528055	0.109809208016201	51.2467289167165	8.51508233918543	0.367816688619745	0.0979630218080464	0.182346186777375	0.0106420143561907	0.0574941004365801	P26L	Back	Lesional	61	8	Male	26.51	ex_smoker	9	369.168440053133	290.945887294906
patient26	P26L_T_3	patient26_3	518.696027776532	3.0217305641722	391.593515589271	0.105783409563723	94.5603739656461	12.5200459846408	0.539010161973384	0.142792174920595	0.200882749192134	0.0175613566918436	0.420255588109775	P26L	Back	Lesional	61	8	Male	26.51	ex_smoker	9	518.590244366968	391.611076945963
patient26	P26L_T_5	patient26_22	18.1382101804752	0	0	0	0	0	0	0	0	0	0	P26L	Back	Lesional	61	8	Male	26.51	ex_smoker	9	18.1382101804752	0
patient26	P26L_T_5	patient26_9	250.640048481616	3.19595393663255	170.617923892529	1.80040640505715	70.4050897900358	3.95898105845313	0.320000012266365	0.0533866721640596	0.208546686350021	0.010866669874425	0.0688933582531346	P26L	Back	Lesional	61	8	Male	26.51	ex_smoker	9	248.839642076559	170.628790562403
patient26	P26L_T_6	patient26_2	146.107355761563	3.48727564445024	83.0300773497417	0.0178283300132459	51.2789090360352	5.69192564111089	0.267858449165549	0.00157296222516504	0.245508647999998	0.0630129223840699	2.02338677843709	P26L	Back	Lesional	61	8	Male	26.51	ex_smoker	9	146.08952743155	83.0930902721258
patient26	P26L_T_7	patient26_12	332.833868785415	3.80743417688955	245.322683205485	0.0829008018456012	74.802921016274	6.6348488995456	0.418420078156822	0.0452693834833872	0.384514231196089	0.00670365523762761	1.32817333730111	P26L	Back	Lesional	61	8	Male	26.51	ex_smoker	9	332.750967983569	245.329386860723
patient26	P26L_T_8	patient26_17	382.72104689359	4.32001812841537	310.509542941853	0.219618209800065	61.131977873716	6.03680073935479	0.127875213852202	0.107757516545059	0.224485651452688	0.0206617698613618	0.0223088487393853	P26L	Back	Lesional	61	8	Male	26.51	ex_smoker	9	382.50142868379	310.530204711714
patient27	P27H_T_1	patient27_9	1050.52841106936	1.40515339241982	991.298449204768	52.6436793560258	3.47695246443483	0.511410815243391	0.209687138597099	0.929942920441723	0.0187170446939414	0.0306163960930378	0.0038023366448693	P27H	Back	Non-lesional	46	0	Male	30.68	ex_smoker	0.9	997.884731713334	991.329065600861
patient27	P27L_T_1	patient27_2	361.500569932655	1.87955797424295	324.718254083719	23.4992025979164	9.9977486115602	1.12848011290824	0.157726188119678	0.0526250286723027	0.0405502388059107	0.0224250966901029	0.00400000002033804	P27L	Back	Lesional	46	30	Male	30.68	ex_smoker	0.9	338.001367334739	324.740679180409
patient27	P27L_T_2	patient27_17	1287.28580676845	2.19800206611147	1040.81347835971	179.180668428975	3.45900325144658	0.326000306438735	0.042000039479837	0.938000881716361	0.016500015509936	0.0200000187999224	0.0075000070499709	P27L	Back	Lesional	46	30	Male	30.68	ex_smoker	0.9	1108.10513833947	1040.83347837851
patient27	P27L_T_3	patient27_15	1052.00000004104	1.12000000004369	871.854000034013	175.969000006865	2.15400000008403	0.177500000006925	0.087000000003394	0.625500000024402	0.000500000000019506	0.00450000000017555	0.0080000000003121	P27L	Back	Lesional	46	30	Male	30.68	ex_smoker	0.9	876.031000034175	871.858500034013
patient27	P27L_T_4	patient27_1	785.945660104294	5.87354033488656	714.98699727373	57.2637601995886	6.66700460781072	0.208014954683216	0.448610564919224	0.456129177739099	0.0195483933316757	0.0145359847850922	0.00751861281987526	P27L	Back	Lesional	46	30	Male	30.68	ex_smoker	0.9	728.681899904705	715.001533258515
patient27	P27L_T_5	patient27_13	1502.35194378254	5.56850519518192	1280.39269911126	202.211505331066	10.7686236235912	0.587159987290722	2.09555703066842	0.347906291057495	0.143777758763549	0.116099931462733	0.120109522202831	P27L	Back	Lesional	46	30	Male	30.68	ex_smoker	0.9	1300.14043845147	1280.50879904272
patient27	P27L_T_6	patient27_8	1134.79291112704	2.59604554170889	933.547634064341	181.579649171991	15.5525307468369	0.41687645713753	0.190437708191066	0.850484069339051	0.0235164377577138	0.0300970995398994	0.00563983019215213	P27L	Back	Lesional	46	30	Male	30.68	ex_smoker	0.9	953.213261955049	933.577731163881
patient27	P27L_T_7	patient27_4	1221.00701163926	0.603503465621862	935.347371237255	277.757595024467	6.38053664026561	0.424502437707507	0.162500933162473	0.255001464347266	0.00450002584142234	0.0445002555429541	0.027000155048534	P27L	Back	Lesional	46	30	Male	30.68	ex_smoker	0.9	943.249416614793	935.391871492798
patient28	P28H_T_1	patient28_9	69.5186378940027	0.251215077844237	43.413862708457	0.019486284864228	17.0936850767095	2.96981514457789	5.55148456091426	0.0331793499039558	0.0394992260761379	0.00421325078145471	0.142197213874097	P28H	Back	Non-lesional	20	0	Male	22.02	smoker	12	69.4991516091385	43.4180759592385
patient28	P28H_T_2	patient28_3	77.0000725143203	0.241000226960405	42.7580402671079	0.0360000339027991	22.7175213940789	8.67000816492415	2.52050237366681	0.0105000098883164	0.0195000183640162	0.000500000470872209	0.0265000249562271	P28H	Back	Non-lesional	20	0	Male	22.02	smoker	12	76.9640724804175	42.7585402675788
patient28	P28L_T_1	patient28_16	100.466200827718	0.197918415630604	81.4795958642917	0.0411911423393644	12.8802692771176	3.51280071194116	2.25044289854088	0.0828846156828674	0.00653030305380167	0.00401864803310872	0.0105489510869104	P28L	Back	Lesional	20	8	Male	22.02	smoker	12	100.425009685379	81.4836145123248
patient28	P28L_T_10	patient28_1	121.017075135148	1.44470384324563	85.5660731083673	0.0480067736073314	13.5529122740197	7.12350510454622	13.0628431267783	0.0305043040629918	0.0580081847755255	0.0105014817266037	0.120016934018329	P28L	Back	Lesional	20	8	Male	22.02	smoker	12	120.969068361541	85.5765745900939
patient28	P28L_T_2	patient28_8	151.022507296362	0.371055299383777	115.479210181805	0.0175026084614989	26.0743859368862	4.24213221653986	4.73020495535194	0.0710105829009385	0.0140020867691991	0.0130019377142563	0.0100014905494279	P28L	Back	Lesional	20	8	Male	22.02	smoker	12	151.0050046879	115.492212119519
patient28	P28L_T_3	patient28_10	42.9001453235792	0.183700622283019	22.2129252459409	0.0517001751335444	12.2826416072586	6.08027059682266	2.06085698112117	0.00660002235747373	0.0170500577568071	0.00275000931561405	0.00165000558936843	P28L	Back	Lesional	20	8	Male	22.02	smoker	12	42.8484451484457	22.2156752552565
patient28	P28L_T_4	patient28_6	242.014116942962	0.227513271093074	209.229204563867	0.00550032083961277	24.1089062983573	5.58982606054828	2.67215586971734	0.132507729317944	0.0230013416929261	0.00550032083961277	0.020001166689501	P28L	Back	Lesional	20	8	Male	22.02	smoker	12	242.008616622122	209.234704884707
patient28	P28L_T_5	patient28_14	90.0005604518236	0.201001251675739	61.2823816178739	0.00700004359069739	17.4671087712445	4.50252803815929	5.17053219795727	0.181501130244511	0.00800004981793988	0.00150000934086373	1.17900734191889	P28L	Back	Lesional	20	8	Male	22.02	smoker	12	89.9935604082329	61.2838816272148
patient28	P28L_T_6	patient28_11	83.0026894099493	0.251008133034907	58.9234092056425	0.0275008910695615	8.70828216122693	7.05172848643684	7.97425837777031	0.0100003240252951	0.0255008262645025	0.0155005022392074	0.0155005022392074	P28L	Back	Lesional	20	8	Male	22.02	smoker	12	82.9751885188797	58.9389097078817
patient28	P28L_T_7	patient28_2	206.005097978992	0.170504219443777	180.007454618993	0.0085002103535021	6.56566247951977	8.65721423885502	10.4427584254642	0.0580014353533083	0.0585014477270439	0.00500012373735418	0.0315007795453312	P28L	Back	Lesional	20	8	Male	22.02	smoker	12	205.996597768639	180.01245474273
patient28	P28L_T_8	patient28_4	142.586498836928	0.272502234890416	119.642222506442	0.0041415720634668	9.37345412054037	8.09573460225022	4.98766852823501	0.0776044887288251	0.0233213365875893	0.00747190577480422	0.102377541415033	P28L	Back	Lesional	20	8	Male	22.02	smoker	12	142.582357264865	119.649694412217
patient28	P28L_T_9	patient28_7	137.867297866294	0.36798403768724	112.457645258444	0.120127020567322	10.2310713508498	6.46405018267959	7.92179411158937	0.260528643762041	0.0192608724960263	0.00963043624801319	0.0152059519705472	P28L	Back	Lesional	20	8	Male	22.02	smoker	12	137.747170845727	112.467275694692
patient29	P29H_LL_2	patient29_3	125.430655147801	6.17620545947772	79.4267046205523	0.0165568464795097	21.5961484807278	3.02388223430319	14.6031385949276	0.352209279655025	0.00652239406768565	0.0145499559971449	0.214737281613035	P29H	Leg	Non-lesional	39	0	Male	28.06	smoker	7.3	125.414098301322	79.4412545765494
patient29	P29H_LL_4	patient29_13	226.933818220686	0.994287077599821	173.193289820977	0.0180976487924862	23.2006094833705	3.44529644935971	2.53399135600744	1.55907480854056	0.0241403399517931	0.0168201719357403	21.9482110641503	P29H	Leg	Non-lesional	39	0	Male	28.06	smoker	7.3	226.915720571894	173.210109992913
patient29	P29H_LL_6	patient29_2	434.338918490692	2.6641353067896	389.23973086424	0.0182046999386479	24.512607618019	11.426213659719	4.51791507549406	1.35713929687715	0.028362496058751	0.0419181244988414	0.532691349056058	P29H	Leg	Non-lesional	39	0	Male	28.06	smoker	7.3	434.320713790753	389.281648988739
patient29	P29L_LL_3	patient29_4	612.936077802363	1.03050000102983	554.644500554286	0.0615000000614601	26.1030000260861	11.4585000114511	1.61800000161695	0.953000000952382	0.00800000000799483	0.0120000000119923	0.111000000110928	P29L	Leg	Lesional	39	14	Male	28.06	smoker	7.3	612.874577802302	554.656500554298
patient29	P29L_LL_4	patient29_8	262.22932831574	0.770488489761692	209.514146045133	0.025311711227388	24.8986241001571	22.120410675839	4.1050533268578	0.0713790256612342	0.0136683240627895	0.0151870267364328	0.695059590304075	P29L	Leg	Lesional	39	14	Male	28.06	smoker	7.3	262.204016604513	209.529333071869
patient29	P29L_LL_5	patient29_7	512.735673045425	2.55866138212492	449.807653994459	0.149506096445731	16.2540218545261	30.2087603533113	12.9899726482311	0.607556653677116	0.0376273732665429	0.0190645357883818	0.102848153595217	P29L	Leg	Lesional	39	14	Male	28.06	smoker	7.3	512.586166948979	449.826718530247
patient29	P29L_LL_6	patient29_14	292.851162880567	0.815088520474424	238.126773358779	0.0241850760494305	27.8010022068635	5.01248565526601	4.07955921106139	0.155916554105903	0.108575554179358	0.650938748989993	0.0674094672867108	P29L	Leg	Lesional	39	14	Male	28.06	smoker	7.3	292.826977804518	238.777712107769
patient29	P29L_LL_8	patient29_9	324.225221337901	0.69664608368549	294.975944022408	0.450191101249584	12.6332823996645	11.3018778167718	3.74392502207076	0.278767969021945	0.11117858096553	0.0131442657299149	0.0202640763336188	P29L	Leg	Lesional	39	14	Male	28.06	smoker	7.3	323.775030236651	294.989088288138
patient29	P29L_LL_9	patient29_6	167.72652488276	1.23513439981517	114.464864819406	0.064836451433867	29.9836169655918	3.02202700133254	2.74582371822427	0.053165890175771	0.0194509354301601	0.0486273385754004	0.0797488352636566	P29L	Leg	Lesional	39	14	Male	28.06	smoker	7.3	167.661688431326	114.513492157981
patient30	P30H_UA_1	patient30_8	95.2708581348527	3.78600309109301	48.1877973406551	0.0795613017402759	32.7336479274611	9.23975295942962	0.382603712190499	0.0334461523239376	0.231082506965388	0.575172467994988	0.0217906749989291	P30H	Flank	Non-lesional	34	0	Male	30.93	never_smoker	0.6	95.1912968331124	48.7629698086501
patient30	P30H_UA_2	patient30_6	86.0004673632715	3.62951972436039	47.4432578269266	1.13600617354275	28.4561546428983	4.636025194141	0.179500975484968	0.177500964616054	0.23550127981454	0.105000570617948	0.00200001086891329	P30H	Flank	Non-lesional	34	0	Male	30.93	never_smoker	0.6	84.8644611897287	47.5482583975445
patient30	P30H_UA_3	patient30_2	100.068311673731	1.82274429713701	65.5122219449999	0.227655409057738	24.7098682015944	7.16739282363098	0.262178976585175	0.0250170779184328	0.15610656621102	0.161109981794707	0.0240163948016954	P30H	Flank	Non-lesional	34	0	Male	30.93	never_smoker	0.6	99.8406562646733	65.6733319267946
patient30	P30H_UA_4	patient30_12	155.274175861693	2.29354984280869	103.444156843498	0.11370076748582	45.8845207360068	2.94620226586606	0.193842277607984	0.0515910971411432	0.172304246762653	0.134237029454625	0.040070755061082	P30H	Flank	Non-lesional	34	0	Male	30.93	never_smoker	0.6	155.160475094207	103.578393872953
patient30	P30L_UA_1	patient30_11	63.3554775398921	2.84335013855757	12.9037630375645	0.0114695261063598	45.0943534748378	1.62921887501291	0.387779215976926	0.211366981102916	0.193343440078636	0.0748250036462518	0.00600784700809321	P30L	Flank	Lesional	34	2	Male	30.93	never_smoker	0.6	63.3440080137857	12.9785880412108
patient30	P30L_UA_2	patient30_9	49.0000000021568	2.76300000012162	5.15900000022707	0.127500000005612	39.2365000017271	0.854500000037613	0.199000000008759	0.0565000000024871	0.282500000012435	0.321000000014129	0.00050000000002201	P30L	Flank	Lesional	34	2	Male	30.93	never_smoker	0.6	48.8725000021512	5.4800000002412
patient30	P30L_UA_3	patient30_19	98.188567268334	7.13044065584847	15.9490633999715	0.225283077961554	70.9417188838312	2.56987439420657	0.493133795540789	0.0545314278780557	0.421047595935189	0.394947847262293	0.00852618989837972	P30L	Flank	Lesional	34	2	Male	30.93	never_smoker	0.6	97.9632841903724	16.3440112472338
patient30	P30L_UA_4	patient30_13	77.4183752596753	4.16660322900116	8.06990714661196	0.0575752659820533	62.9842812276255	1.46352275194356	0.230798706535242	0.00351743230248647	0.266083160147133	0.141877151896431	0.0342091876298376	P30L	Flank	Lesional	34	2	Male	30.93	never_smoker	0.6	77.3607999936932	8.21178429850839
patient30	P30L_UA_5	patient30_18	66.000469257441	2.59751846812429	9.70256898439882	0.168501198028467	51.9718695153499	1.11000789205696	0.116500828310483	0.00650004621474798	0.165001173143602	0.158001123373874	0.00400002843984491	P30L	Flank	Lesional	34	2	Male	30.93	never_smoker	0.6	65.8319680594125	9.86057010777269
patient30	P30L_UA_6	patient30_7	78.3442622847126	3.56491749770842	11.0131484302396	0.0567245188813366	61.5564994575707	1.60822344951784	0.213315751935526	0.0352507127508142	0.186845687786357	0.101295616527104	0.00804116179491072	P30L	Flank	Lesional	34	2	Male	30.93	never_smoker	0.6	78.2875377658313	11.1144440467667
patient30	P30L_UA_7	patient30_1	48.0631269469596	3.00294411904025	8.82408971291836	0.0195256453222023	34.0056636301186	1.39433133903419	0.255836019478087	0.00300394543418497	0.18524330177474	0.355466876378555	0.0170223574603815	P30L	Flank	Lesional	34	2	Male	30.93	never_smoker	0.6	48.0436013016374	9.17955658929692
patient30	P30L_UA_8	patient30_42	82.0085568661295	3.62016870324197	12.7561075816089	0.0200020599862904	61.7150351831624	1.85819839252582	0.289040248962906	0.0430004753814516	0.294069722612907	0.80674624759195	0.606188251054849	P30L	Flank	Lesional	34	2	Male	30.93	never_smoker	0.6	81.9885548061432	13.5628538292009
patient30	P30L_UA_9	patient30_10	54.0004698910744	2.1095183562078	9.17457983362336	0.0190001653320447	40.5928532232118	0.897507809763692	0.0930008092568502	0.023000200138791	0.115501005044798	0.972008458039339	0.00350003045590297	P30L	Flank	Lesional	34	2	Male	30.93	never_smoker	0.6	53.9814697257424	10.1465882916627
patient31	P31H_UA_1	patient31_13	755.054141707298	1.35998576667674	662.918187402394	1.56670082481858	85.4356880728285	1.5347523511229	1.05336859363466	0.130814162849361	0.0137658301032462	0.00150000000000092	1.03937870287061	P31H	Flank	Non-lesional	53	0	Male	28.65	smoker	23	753.487440882479	662.919687402394
patient31	P31H_UA_2	patient31_4	869.032033561693	2.04937586306348	794.446120844792	0.390477248420474	69.9563467533954	1.50080959917353	0.558841732078499	0.0700827262933067	0.0157094102574594	0.00926783752651441	0.035001546692419	P31H	Flank	Non-lesional	53	0	Male	28.65	smoker	23	868.641556313273	794.455388682318
patient31	P31H_UA_3	patient31_25	737.323071484395	2.85400334565378	628.067800869362	0.38283111675567	101.910653776013	2.98569065159526	0.843452106450068	0.181896032650124	0.0242669029104585	0.00988545449251813	0.0625912285118866	P31H	Flank	Non-lesional	53	0	Male	28.65	smoker	23	736.940240367639	628.077686323855
patient31	P31H_UA_4	patient31_6	713.054683106515	3.9331130768524	624.968780771564	0.183509960137258	76.2875416217445	4.51517752479936	0.521049605389481	1.00800566360746	0.0470021482648988	0.0220017576712808	1.56850097648405	P31H	Flank	Non-lesional	53	0	Male	28.65	smoker	23	712.871173146378	624.990782529235
patient31	P31H_UA_5	patient31_10	728.382852893439	1.11085741608566	648.444786758967	1.52033197928611	72.4465716008712	3.94453741603345	0.567579641518331	0.256291829728597	0.019096385364952	0.0050535474232806	0.0677463181606495	P31H	Flank	Non-lesional	53	0	Male	28.65	smoker	23	726.862520914153	648.44984030639
patient31	P31H_UA_6	patient31_14	603.170961977246	0.743577289416317	531.604366714927	0.238649884473202	64.7488083164866	3.09362415972313	2.01329626649871	0.0435117097244689	0.0105070258346813	0.0180035129173407	0.656617097244689	P31H	Flank	Non-lesional	53	0	Male	28.65	smoker	23	602.932312092773	531.622370227844
patient31	P31L_UA_1	patient31_1	788.04665149071	1.23257296695723	717.056948978789	0.051503048923568	67.6960075288187	0.97655781114299	0.895052986147446	0.0355021016851779	0.0045002664107972	0.0395023384947754	0.0585034633403636	P31L	Flank	Lesional	53	40	Male	28.65	smoker	23	787.995148441786	717.096451317284
patient31	P31L_UA_2	patient31_20	206.298370360625	1.41526807552918	165.270502147977	0.436197087827856	36.4551174351299	1.37820610911176	1.2059235386432	0.0330542491440978	0.0100542490801793	0.0135000000375174	0.0805474681445548	P31L	Flank	Lesional	53	40	Male	28.65	smoker	23	205.862173272797	165.284002148015
patient31	P31L_UA_4	patient31_21	734.632280958866	0.903560800460302	682.462051522157	0.399515845910419	44.5344243156814	4.39994254054628	1.63787399455524	0.0269738394823554	0.0243422993026752	0.117073692594639	0.126522108174917	P31L	Flank	Lesional	53	40	Male	28.65	smoker	23	734.232765112956	682.579125214752
patient31	P31L_UA_5	patient31_19	89.030744012449	0.398137484460165	69.2794235051029	0.0845291895399095	18.6199298165811	0.407140593405244	0.21207323292853	0.0235081178010399	0.00200069087668424	0.000500172719171062	0.00350120903419743	P31L	Flank	Lesional	53	40	Male	28.65	smoker	23	88.9462148229091	69.2799236778221
patient31	P31L_UA_6	patient31_3	337.000003304498	0.445500004368408	256.841502518493	0.181500001779722	78.2370007671634	1.09300001071756	0.131000001284538	0.0295000002892662	0.00500000004902815	0.00400000003922252	0.0320000003137802	P31L	Flank	Lesional	53	40	Male	28.65	smoker	23	336.818503302718	256.845502518532
patient31	P31L_UA_7	patient31_11	186.093686477065	0.488222259816301	128.244822032553	0.0689641308709124	47.8873788742688	3.3797897470467	5.96320798284595	0.0317453935754994	0.016420031159741	0.00218933748796546	0.0109466874398274	P31L	Flank	Lesional	53	40	Male	28.65	smoker	23	186.024722346194	128.247011370041
patient32	P32H_T_1	patient32_1	1046.6006717564	1.1582961057304	978.337203591908	0.0226177760446755	58.3137408258765	8.43994499465542	0.166285177551275	0.0482523771843954	0.0906626581393929	0.0171177746536706	0.00655047465285812	P32H	Flank	Non-lesional	71	0	Male	30.45	ex_smoker	5.6	1046.57805398036	978.354321366562
patient32	P32H_T_2	patient32_21	1071.15920353634	2.93611039296722	1005.81770486156	0.0273658755147849	58.4306176417546	3.41719719581785	0.280615950416855	0.0546281161283956	0.0983353859924345	0.0868841991901575	0.00974391699780204	P32H	Flank	Non-lesional	71	0	Male	30.45	ex_smoker	5.6	1071.13183766083	1005.90458906075
patient32	P32H_T_3	patient32_19	1042.5499700432	2.19580954654541	958.888184739633	0.0515212786083999	74.8534286832183	5.99348400928536	0.260281532262936	0.136034373131245	0.144666955167358	0.0245572885364586	0.00200163681572063	P32H	Flank	Non-lesional	71	0	Male	30.45	ex_smoker	5.6	1042.49844876459	958.912742028169
patient32	P32H_T_4	patient32_11	730.000002366699	1.39250000451456	633.457502053703	0.0180000000583569	91.3160002960513	3.62900001176541	0.129500000419846	0.0240000000778093	0.0195000000632201	0.0135000000437677	0.000500000001621027	P32H	Flank	Non-lesional	71	0	Male	30.45	ex_smoker	5.6	729.982002366641	633.471002053747
patient32	P32L_T_2	patient32_3	1384.72954111341	2.22069579712759	1272.64426997175	0.0265138017078207	86.4848289411358	2.49124396663823	0.368058481816467	0.0605023002846368	0.172993586496363	0.259766833017868	0.000667433428212264	P32L	Flank	Lesional	71	62	Male	30.45	ex_smoker	5.6	1384.7030273117	1272.90403680477
patient32	P32L_T_3	patient32_10	507.000000005998	1.38050000001633	477.361500005647	0.011500000000136	26.7025000003159	1.32550000001568	0.0640000000007571	0.0445000000005264	0.0955000000011298	0.0130000000001538	0.00150000000001774	P32L	Flank	Lesional	71	62	Male	30.45	ex_smoker	5.6	506.988500005998	477.374500005647
patient32	P32L_T_3	patient32_15	659.848387803652	5.58098469813696	582.295851498592	0.170103261895004	65.6410105990967	5.24593282498481	0.291872562956628	0.0466342404549507	0.352863877071602	0.218087772614357	0.00504646784924662	P32L	Flank	Lesional	71	62	Male	30.45	ex_smoker	5.6	659.678284541757	582.513939271206
patient32	P32L_T_4	patient32_18	1081.18999897661	3.39356490061983	1010.65812953969	0.0880042235659983	58.6572723567535	7.4986977745855	0.447271339885406	0.156530875799122	0.133521950529957	0.152005411542319	0.00500060364240646	P32L	Flank	Lesional	71	62	Male	30.45	ex_smoker	5.6	1081.10199475304	1010.81013495123
patient32	P32L_T_5	patient32_2	790.000000000606	1.28950000000077	746.888500000575	0.0190000000000082	37.5645000000271	3.871000000003	0.145500000000101	0.15850000000011	0.0485000000000388	0.0135000000000068	0.00150000000000068	P32L	Flank	Lesional	71	62	Male	30.45	ex_smoker	5.6	789.981000000606	746.902000000575
patient32	P32L_T_6	patient32_20	317.464331878694	9.05030674594885	247.745090677845	0.0525776969677497	52.5620493022772	6.12650666496032	1.37486605766076	0.0490887965345709	0.392648919188187	0.110195167383276	0.00100184992780356	P32L	Flank	Lesional	71	62	Male	30.45	ex_smoker	5.6	317.411754181726	247.855285845228
patient32	P32L_T_6	patient32_6	355.000397891617	0.561000628780839	337.598878387642	0.0185000207351969	11.1585125066862	5.44900610735612	0.174500195583344	0.00950001064780384	0.0190000212956077	0.00950001064780384	0.00200000224164291	P32L	Flank	Lesional	71	62	Male	30.45	ex_smoker	5.6	354.981897870882	337.60837839829
patient34	P34H_LL_1	patient34_1	70.0605472860763	0.233027472494993	23.6865572041969	2.91208187849952	42.4160768453413	0.227442936117117	0.447270595355313	0.00558453637787564	0.130475077192186	0.000507685125261422	0.00152305537578427	P34H	Leg	Non-lesional	63	0	Male	29.98	ex_smoker	1.4	67.1484654075768	23.6870648893222
patient34	P34H_LL_3	patient34_16	13465.0428734799	1.20391596028106	925.677661168757	12478.0776942102	48.8232139037272	6.94170043649758	3.77327521293293	0.0722639387637475	0.406940596807377	0.0562257356195896	0.00998231633906829	P34H	Leg	Non-lesional	63	0	Male	29.98	ex_smoker	1.4	986.9651792697	925.733886904377
patient34	P34H_LL_4	patient34_18	14240.9822975763	1.33560958517228	1048.84261203786	13129.9436791198	49.219312726474	6.61115139176507	4.4268663955797	0.103511885154811	0.483053734896548	0.00700000034211414	0.00950069927536426	P34H	Leg	Non-lesional	63	0	Male	29.98	ex_smoker	1.4	1111.0386184565	1048.8496120382
patient34	P34L_LL_1	patient34_23	638.658791942541	0.519454636633933	59.991917478142	524.389935128278	43.0390021063894	1.04450970642429	8.85685809440275	0.022110139580707	0.683434140894308	0.000614170543908527	0.110956341252017	P34L	Leg	Lesional	63	48	Male	29.98	ex_smoker	1.4	114.268856814263	59.9925316486859
patient34	P34L_LL_10	patient34_28	321.000031328527	0.442000043137722	74.2435072459173	173.618016944536	70.6875068988638	0.470000045870429	1.36950013365862	0.0070000006831766	0.151000014737095	0.00900000087836992	0.00250000024399164	P34L	Leg	Lesional	63	48	Male	29.98	ex_smoker	1.4	147.382014383991	74.2525072467957
patient34	P34L_LL_2	patient34_12	120.033749969357	2.60955345178742	40.7176610690055	16.7368866943503	54.7050306078168	1.51239059415755	2.71632522790927	0.00350144054747254	0.999399854819882	0.00250102896248039	0.0305	P34L	Leg	Lesional	63	48	Male	29.98	ex_smoker	1.4	103.296863275007	40.720162097968
patient34	P34L_LL_3	patient34_26	1866.00051199305	2.05450091099997	87.8165756193187	1671.34788870702	77.9485432428695	5.44400158180568	3.84650176353161	0.0105000015802255	0.501500143010404	0.00950000869123999	0.0210000142220291	P34L	Leg	Lesional	63	48	Male	29.98	ex_smoker	1.4	194.65262328603	87.8260756280099
patient34	P34L_LL_4	patient34_9	1908.3827871117	1.70096382761106	146.389886733415	1662.15870331728	70.8960620102796	5.72994684531738	3.93690194002199	0.0561086287709767	0.492706911944229	0.00600689706475807	0.015500000000242	P34L	Leg	Lesional	63	48	Male	29.98	ex_smoker	1.4	246.22408379442	146.39589363048
patient34	P34L_LL_5	patient34_8	733.889270900254	0.539669351886549	65.4792352902111	648.207911980898	3.96214650841984	0.478513719769573	15.1303187086812	0.00818269044049388	0.0398221069822226	0.0051141815253087	0.0383563614398152	P34L	Leg	Lesional	63	48	Male	29.98	ex_smoker	1.4	85.6813589193561	65.4843494717364
patient34	P34L_LL_7	patient34_3	3871.00012099255	0.560500191388209	198.958085086358	3637.22101742238	29.6120156905333	2.38800176209145	1.72950074795392	0.0440000087994579	0.466500069295731	0.0190000131991868	0.00150000054996612	P34L	Leg	Lesional	63	48	Male	29.98	ex_smoker	1.4	233.77910357017	198.977085099557
patient34	P34L_LL_7	patient34_5	4984	0.4045	449.6185	4510.84	17.1345	1.693	3.319	0.3535	0.626	0.000499999999999998	0.0105	P34L	Leg	Lesional	63	48	Male	29.98	ex_smoker	1.4	473.16	449.619
patient34	P34L_LL_8	patient34_19	3900.84777157744	1.3600694740997	200.52229989065	3645.61249477177	37.0987715667356	2.51316270964332	12.9873942319702	0.0426241364490479	0.696133576029609	0.0131606313943492	0.00166058870359083	P34L	Leg	Lesional	63	48	Male	29.98	ex_smoker	1.4	255.23527680567	200.535460522044
patient34	P34L_LL_9	patient34_2	365.018058042773	0.163509228925919	82.733436670302	226.692507664919	53.6035058590568	0.66504064725495	1.1145555068252	0.00850056639617553	0.0355017991407929	0.00100006663484418	0.00050003331742209	P34L	Leg	Lesional	63	48	Male	29.98	ex_smoker	1.4	138.325550377854	82.7344367369368
patient36	P36H_1	patient36_10	212.095480547275	0.193811387396648	176.655161592084	0.0099256505674833	33.0837605494063	0.621659167121323	0.414787713188513	0.083062023169992	0.0219409117807526	0.00470162395301842	1.00666992860739	P36H	Flank	Non-lesional	19	0	Male	23.12	smoker	10.4	212.085554896708	176.659863216037
patient36	P36H_3	patient36_11	155.437783441191	0.470377083223996	103.283835397158	0.0518125944803969	47.7006047517811	1.55945750053744	0.57400227218479	0.0614639601189023	0.0833065244586776	0.00203186645021165	1.65089149079696	P36H	Flank	Non-lesional	19	0	Male	23.12	smoker	10.4	155.385970846711	103.285867263608
patient36	P36L_1	patient36_7	93.6070651683848	0.143463002051546	59.2176608680996	0.0234017662920962	32.8265732992131	0.316941313042955	0.452773304347079	0.101238075915807	0.0183144257938144	0.000508734049828178	0.506190379579037	P36L	Flank	Lesional	19	NA	Male	23.12	smoker	10.4	93.5836634020927	59.2181696021494
patient36	P36L_2	patient36_1	83.800224176006	0.186740005725544	64.3389153244646	0.0481075361010405	17.7754759466672	0.632639963995403	0.371410870113409	0.0620742401303748	0.0113802773572353	0.00155185600325937	0.371928155447829	P36L	Flank	Lesional	19	NA	Male	23.12	smoker	10.4	83.752116639905	64.3404671804679
patient36	P36L_3	patient36_9	334.117864378753	0.816595868362423	282.169842718996	0.0437954074932243	48.556014867989	1.16496533968946	0.62197321645062	0.47381545133918	0.0613307554447508	0.0112362386962202	0.198294514292165	P36L	Flank	Lesional	19	NA	Male	23.12	smoker	10.4	334.07406897126	282.181078957692
patient36	P36L_4	patient36_15	123.654929834632	0.409021667248379	84.8650938315338	0.083787676673156	35.8373692883314	1.30627696353664	0.509642648921643	0.0965537411816375	0.187150040515599	0.0217550378791612	0.338278938810625	P36L	Flank	Lesional	19	NA	Male	23.12	smoker	10.4	123.571142157959	84.886848869413
patient36	P36L_5	patient36_2	231.019181743224	0.446077206516369	175.761060193153	0.0640045556640179	36.0024735227384	0.571079124690714	0.919264468284194	1.04301822265625	0.0235023977179018	0.00200047954357976	16.1867015722602	P36L	Flank	Lesional	19	NA	Male	23.12	smoker	10.4	230.95517718756	175.763060672697
patient36	P36L_6	patient36_4	130.000003632835	0.226500006329516	108.68500303719	0.00500000013972443	20.1120005620275	0.562000015705025	0.096000002682709	0.121000003381331	0.0255000007125945	0.0160000004471181	0.151000004219677	P36L	Flank	Lesional	19	NA	Male	23.12	smoker	10.4	129.995003632695	108.701003037637
patient36	P36L_7	patient36_8	88.9853994111122	0.427854216935987	40.0672281557732	0.00569092670652462	46.1958388617269	1.44911688227049	0.516322259373779	0.025867848666021	0.0382844160257111	0.00310414183992252	0.256091701793608	P36L	Flank	Lesional	19	NA	Male	23.12	smoker	10.4	88.9797084844057	40.0703322976131
patient37	P37H_1	patient37_5	79.882006071118	0.489021255114857	60.3226920589482	0.0122895393955566	16.7388647208896	0.502846986934858	1.66779290880533	0.0768096212222288	0.0148498601029643	0.00307238484888916	0.0537667348555602	P37H	Arm	Non-lesional	24	0	Male	21.16	never_smoked	9.6	79.8697165317224	60.3257644437971
patient37	P37H_3	patient37_11	82.8192518102339	0.329762020927334	67.5870744178431	0.0287847399584349	13.7495107868124	0.692348745316041	0.407026322921027	0.0050499543786728	0.0141398722602838	0.0025249771893364	0.00302997262720368	P37H	Arm	Non-lesional	24	0	Male	21.16	never_smoked	9.6	82.7904670702755	67.5895993950324
patient37	P37H_4	patient37_1	70.9260914754873	0.450433610788356	49.2581705297259	0.138147088620166	19.9842202220037	0.609223367823029	0.427673745613386	0.0185254716540452	0.0153496765133517	0.00952738542208037	0.0148203773232362	P37H	Arm	Non-lesional	24	0	Male	21.16	never_smoked	9.6	70.7879443868671	49.267697915148
patient37	P37L_1	patient37_12	94.5251790444406	0.35666768139443	80.618986425019	0.0230817297666657	12.0233829484551	1.02383958464996	0.378100716177762	0.0423165045722205	0.0181356448166659	0.0049460849499998	0.0357217246388874	P37L	Arm	Lesional	24	7	Male	21.16	never_smoked	9.6	94.5020973146739	80.623932509969
patient37	P37L_2	patient37_4	94.5682693684249	0.237945968088294	68.5314893987634	0.020845693785513	24.8938258323485	0.584696289105853	0.252182051649133	0.0183035360067919	0.0147445151165824	0.00813490489190752	0.00610117866893064	P37L	Arm	Lesional	24	7	Male	21.16	never_smoked	9.6	94.5474236746394	68.5396243036553
patient37	P37L_3	patient37_2	78.2491738949949	0.298450374791807	58.4300626197447	0.0958050782945127	17.8699042896352	0.653079643662073	0.851210564742346	0.0285910443077866	0.0155495153252875	0.00451437541701894	0.00200638907423064	P37L	Arm	Lesional	24	7	Male	21.16	never_smoked	9.6	78.1533688167004	58.4345769951617
patient37	P37L_4	patient37_3	67.1489563436619	0.394374840615387	50.0640569587305	0.0340755897863359	14.7447081451934	1.37505027020155	0.49309382867286	0.0135300135916334	0.0120266787481185	0.00451000453054445	0.0135300135916334	P37L	Arm	Lesional	24	7	Male	21.16	never_smoked	9.6	67.1148807538756	50.068566963261
patient37	P37L_5	patient37_9	209.257411242999	0.512630595963711	191.188183966911	0.00600738979644974	15.8760293845675	1.16643485214399	0.390480336769232	0.0760936040883634	0.0310381806149904	0.00750923724556216	0.00300369489822486	P37L	Arm	Lesional	24	7	Male	21.16	never_smoked	9.6	209.251403853203	191.195693204157
patient37	P37L_6	patient37_6	70.7202377250451	0.481709160241906	58.6079478294318	0.0666625191670507	10.2538547960519	0.754155977707243	0.481709160241906	0.0446349041379383	0.00753576303627527	0.00521706671742136	0.0168105483116911	P37L	Arm	Lesional	24	7	Male	21.16	never_smoked	9.6	70.653575205878	58.6131648961492
patient38	P38H_2	patient38_12	476.00629026287	9.0045358340148	356.409459304698	0.0400847402326628	24.4937805191686	84.149394111176	0.850297552185356	0.0987086728229322	0.911927840293077	0.0430910957501125	0.00501059252908285	P38H	Flank	Non-lesional	25	0	Male	25.93	smoker	12.8	475.966205522637	356.452550400448
patient38	P38H_3	patient38_10	404.781654296869	4.05538727216378	287.847704156643	0.065108271077676	15.6572774059819	95.3674662398456	1.33194362305416	0.0434055140517839	0.403267508457853	0.00403772223737525	0.00605658335606289	P38H	Flank	Non-lesional	25	0	Male	25.93	smoker	12.8	404.716546025791	287.85174187888
patient38	P38H_4	patient38_16	440.32466906123	5.85687519333025	297.251644897442	0.0170754555687373	31.3898649762834	104.278898452711	1.22143092588372	0.0528898526073294	0.239409659906778	0.00502934377918937	0.0115503037179844	P38H	Flank	Non-lesional	25	0	Male	25.93	smoker	12.8	440.307593605661	297.256674241221
patient38	P38L_1	patient38_14	360.608355472746	11.7651008205844	263.044006392284	0.0657043385689244	22.3870521787269	59.9401973861467	2.80679839985467	0.123791284914601	0.450984975785305	0.0247196958804359	0	P38L	Flank	Lesional	25	4	Male	25.93	smoker	12.8	360.542651134177	263.068726088164
patient38	P38L_2	patient38_1	179.435866995528	38.4340217887444	87.189754735905	0.0840133250094668	20.2041674632335	30.8308158753877	2.415642394408	0.0145208216065745	0.251002773485074	0.00518600771663375	0.00674181003162388	P38L	Flank	Lesional	25	4	Male	25.93	smoker	12.8	179.351853670519	87.1949407436216
patient38	P38L_3	patient38_3	327.573866178667	30.8667755191528	198.762403392146	0.374741014483762	26.3957303692251	63.8650285435324	3.89906078915384	0.0943068804131917	3.2349937561176	0.0661699235351799	0.0146559909072955	P38L	Flank	Lesional	25	4	Male	25.93	smoker	12.8	327.199125164183	198.828573315681
patient38	P38L_4	patient38_5	378.673032231722	10.9405690453853	233.35286577281	0.025014010448565	41.9744612160846	89.2324541066539	2.20784775665174	0.616516358021515	0.319034578662037	0.00320204025373492	0.00106734675124497	P38L	Flank	Lesional	25	4	Male	25.93	smoker	12.8	378.648018221273	233.356067813064
patient38	P38L_5	patient38_9	254.946954338282	11.9440624718959	177.027779724381	0.108251286167445	17.1846387555161	42.1800630704319	6.13440816519909	0.0242806623179316	0.315142763001487	0.0232689680546845	0.00505847131623574	P38L	Flank	Lesional	25	4	Male	25.93	smoker	12.8	254.838703052115	177.051048692436
patient38	P38L_6	patient38_8	259.61124383367	10.8159520355782	171.472719498928	0.0400572036383983	4.73384877427958	70.6710482823469	1.42684773466396	0.0527335339037142	0.384346333644379	0.0126763302653159	0.00101410642122527	P38L	Flank	Lesional	25	4	Male	25.93	smoker	12.8	259.571186630032	171.485395829193
patient38	P38L_7	patient38_18	410.667698581546	33.1319401838294	283.747686125122	0.121754706662737	20.6281745147642	69.7107699020084	2.15382515787474	0.107014682300391	1.02296673480932	0.0278950475412346	0.0156715266335178	P38L	Flank	Lesional	25	4	Male	25.93	smoker	12.8	410.545943874883	283.775581172663
patient38	P38L_8	patient38_13	221.594385400175	20.4925195811863	128.95029294884	0.0192930435049904	30.7718531606452	36.9346024859536	3.93412718557475	0.112450882143372	0.36877274585253	0.00771721740199615	0.00275614907214147	P38L	Flank	Lesional	25	4	Male	25.93	smoker	12.8	221.57509235667	128.958010166242
patient39	P39H_1	patient39_16	404.424901792606	14.9027332924387	324.502874363575	0.0667150191001359	61.2639802831213	2.42150448160406	1.01847817725597	0.107727856946472	0.109772786026338	0.0175834400492742	0.0135320924884506	P39H	Back	Non-lesional	31	0	Female	29.75	smoker	19	404.358186773506	324.520457803624
patient39	P39H_2	patient39_3	288.026126029081	20.6386579605267	228.068195604809	0.0390014655571771	35.4077630469328	1.64813673772124	1.97984862805461	0.0980063490506362	0.11201098736429	0.0245048826687966	0.0100003663952701	P39H	Back	Non-lesional	31	0	Female	29.75	smoker	19	287.987124563524	228.092700487478
patient39	P39H_4	patient39_1	331.236117790926	1.71872517312965	283.276430288844	0.00900642012120343	44.0969339834323	0.915152355648949	1.01472333365559	0.0810577810908309	0.0590420874612225	0.0575410174410218	0.00750535010100285	P39H	Back	Non-lesional	31	0	Female	29.75	smoker	19	331.227111370805	283.333971306285
patient39	P39L_1	patient39_20	86.5207386264072	0.514005792151621	35.7834032306643	0.0540006085139836	23.8372686138487	0.240502710140982	0.453005104756196	0.0445005014605976	0.0670007550080904	0.00650007324705356	0.000500005634388737	P39L	Back	Lesional	31	21	Female	29.75	smoker	19	86.4667380178932	35.7899033039114
patient39	P39L_2	patient39_5	113.019451669368	0.658113267242868	62.5912725238485	0.0110018935253367	48.7638927067777	0.395067994773455	0.50208641361082	0.0275047338133418	0.0265045616746748	0.0275047338133418	0.016502840288005	P39L	Back	Lesional	31	21	Female	29.75	smoker	19	113.008449775843	62.6187772576618
patient39	P39L_3	patient39_10	55.6896638836604	2.3495975462188	30.427313537017	0.00911285409005354	21.5255739000498	0.353882500497078	0.912297948348692	0.0430329220919194	0.0329075286585266	0.0162006294934285	0.019744517195116	P39L	Back	Lesional	31	21	Female	29.75	smoker	19	55.6805510295703	30.4435141665104
patient39	P39L_4	patient39_7	77.2794156377293	3.12730726139175	43.5002819738455	0.0155562460049974	29.0389949618449	0.617231696327319	0.69400929757779	0.0165598747795134	0.208754785099321	0.0521886962748302	0.00853084458338567	P39L	Back	Lesional	31	21	Female	29.75	smoker	19	77.2638593917243	43.5524706701203
patient39	P39L_5	patient39_4	34.0126072935184	11.7540130548554	9.65267166050273	0.0170063036467592	10.6799586901648	0.410808522467027	1.34509232906086	0.00159434096688367	0.143490687019531	0.0042515759116898	0.00372012892272858	P39L	Back	Lesional	31	21	Female	29.75	smoker	19	33.9956009898716	9.65692323641442
patient39	P39L_6	patient39_9	207.920562650323	2.87781707146955	138.991889288719	0.215028569011484	62.188085241708	2.35447516708086	1.1103553072175	0.0325284171300998	0.123048345801	0.0257159237752633	0.00161931840993917	P39L	Back	Lesional	31	21	Female	29.75	smoker	19	207.705534081312	139.017605212494
patient39	P39L_7	patient39_2	112.000611279133	1.40100764644701	66.9558654330356	0.0295001610065573	42.483731868545	0.434502371435566	0.606003307456738	0.00850004639171991	0.0645003520312864	0.0115000627652681	0.00550003001817171	P39L	Back	Lesional	31	21	Female	29.75	smoker	19	111.971111118126	66.9673654958009
patient39	P39L_8	patient39_13	55.5219915275465	2.63834218230426	19.8375885388941	0.00523792372901382	32.2331350436053	0.190136631363202	0.529554089003297	0.0204279025431539	0.0581409533920531	0.00523792372901382	0.00419033898321105	P39L	Back	Lesional	31	21	Female	29.75	smoker	19	55.5167536038175	19.8428264626231
patient39	P39L_9	patient39_15	71.0064679926767	1.34562257301615	44.2140274641723	0.00500045549244202	24.660246306527	0.496545230399492	0.2070188573871	0.0195017764205239	0.0225020497159891	0.0195017764205239	0.0165015031250587	P39L	Back	Lesional	31	21	Female	29.75	smoker	19	71.0014675371843	44.2335292405928
patient40	P40H_4	patient40_29	264.456324684177	0.0702141792281632	219.719129758437	0.00461261031425891	14.5158846589728	29.0732828107739	1.01989939170836	0.0184504412570356	0.0179379289998957	0.00563763482853865	0.0112752696570773	P40H	Flank	Non-lesional	59	0	Male	21.71	never_smoked	6	264.451712073863	219.724767393266
patient40	P40L_T_1	patient40_6	1112.98733007677	0.36035372744087	1042.47010480009	0.0785305401602664	57.9375307672507	11.4124832105459	0.552031853940292	0.120662856674204	0.0185763378369765	0.0235559812261155	0.0135000016023255	P40L	Flank	Lesional	59	48	Male	21.71	never_smoked	6	1112.90879953661	1042.49366078132
patient40	P40L_T_10	patient40_3	585.387580066794	0.321185263271928	531.607705540704	0.0145031006405343	44.1753849071651	8.46747493430969	0.603133305829141	0.139150381065916	0.0415325567256107	0.00650310064053435	0.0110069764412023	P40L	Flank	Lesional	59	48	Male	21.71	never_smoked	6	585.373076966153	531.614208641345
patient40	P40L_T_11	patient40_13	889.974178137814	0.295443861422324	833.597414239007	0.046446010366891	44.3055786487341	11.1462915398262	0.316520539507951	0.2104978737598	0.0323671721414559	0.0146182525252453	0.0090000005231421	P40L	Flank	Lesional	59	48	Male	21.71	never_smoked	6	889.927732127447	833.612032491532
patient40	P40L_T_12	patient40_4	431.866032477873	0.157816473585302	382.612262578917	0.0125251169512144	43.2737780617678	5.51505949595872	0.252005353058434	0.026052243258526	0.00250502339024288	0.013026121629263	0.00100200935609715	P40L	Flank	Lesional	59	48	Male	21.71	never_smoked	6	431.853507360922	382.625288700546
patient40	P40L_T_2	patient40_2	1222.40245988801	0.32462226629509	1165.84408186306	0.0795392271030079	45.5526387140891	9.91935366258575	0.512170153927335	0.113527509916395	0.0135025472144811	0.0350183399442634	0.00800560387185825	P40L	Flank	Lesional	59	48	Male	21.71	never_smoked	6	1222.32292066091	1165.879100203
patient40	P40L_T_3	patient40_16	534.63122589981	0.150960599433249	472.794053048244	0.0145443766895821	49.1118463086426	11.9379240807628	0.484979733062961	0.0476453719141482	0.0381162975313186	0.00551683253742769	0.0456392509914472	P40L	Flank	Lesional	59	48	Male	21.71	never_smoked	6	534.61668152312	472.799569880781
patient40	P40L_T_4	patient40_1	332.402747996728	0.19273352105232	274.478064912461	0.019023048831138	42.675206413369	12.4385709028234	2.55609703504713	0.0250303274093922	0.0120145571565082	0.00150181964456353	0.0045054589336906	P40L	Flank	Lesional	59	48	Male	21.71	never_smoked	6	332.383724947897	274.479566732106
patient40	P40L_T_5	patient40_12	533.30328171486	0.429792959873518	454.645860272914	0.0140332001613947	36.2524475002063	23.5637416033169	1.22782095398365	0.0583485756006618	0.0973548885847365	0.00874897291754674	0.00513278569284731	P40L	Flank	Lesional	59	48	Male	21.71	never_smoked	6	533.289248514699	454.654609245832
patient40	P40L_T_6	patient40_22	798.260145312845	0.306462005807218	693.420178739603	0.0992154136141022	67.3100917882938	36.7163068751792	0.245378325380848	0.119824691646843	0.0165334843713862	0.0158440002180086	0.0103099887305238	P40L	Flank	Lesional	59	48	Male	21.71	never_smoked	6	798.160929899231	693.436022739821
patient40	P40L_T_7	patient40_21	598.034568055052	0.213015316739795	506.938313428593	0.024002248328771	78.4339410403756	12.2047666522202	0.145520656520518	0.0325025293698721	0.010501405205478	0.0245040750958809	0.00750070260274093	P40L	Flank	Lesional	59	48	Male	21.71	never_smoked	6	598.010565806723	506.962817503689
patient40	P40L_T_8	patient40_23	692.884651143601	0.345562463561668	601.736673600479	0.0480327649462284	68.9039587748714	21.3724491211758	0.375999328358373	0.0623604132432441	0.0145218432516438	0.0195873729080763	0.00550546080641014	P40L	Flank	Lesional	59	48	Male	21.71	never_smoked	6	692.836618378655	601.756260973387
patient40	P40L_T_9	patient40_15	612.022238765298	0.313007968456887	555.907844917969	0.0250009374655161	42.7008886575786	12.4249725607422	0.552521014851985	0.032500598936302	0.0290007030991371	0.00950031248850537	0.0270010937097688	P40L	Flank	Lesional	59	48	Male	21.71	never_smoked	6	611.997237827832	555.917345230457
patient41	P41H_6	patient41_21	299.383070643158	0.367072754877202	255.373904556529	0.0221367829555739	34.0867146705497	8.74824269790896	0.577554875922058	0.0609853714469776	0.0279941644429912	0.00592795909572144	0.112536809429473	P41H	Arm	Non-lesional	67	0	Male	29.43	never_smoked	25.8	299.360933860202	255.379832515625
patient41	P41L_10	patient41_10	2502.66536209645	0.729835778083692	2468.69769272611	0.194148639583654	6.2035251756271	4.36651584671661	1.22681485800538	0.915426554170769	0.24030832603731	0.034828503184287	0.0562656889308653	P41L	Arm	Lesional	67	29	Male	29.43	never_smoked	25.8	2502.47121345687	2468.73252122929
patient41	P41L_11	patient41_17	1925.59730579343	0.243671283224183	1919.69128203139	0.18033727623304	2.90675944235749	2.00779880909542	0.300111901037677	0.192525091974151	0.0600565775445072	0.0095089122418325	0.00525446833029154	P41L	Arm	Lesional	67	29	Male	29.43	never_smoked	25.8	1925.4169685172	1919.70079094363
patient41	P41L_8	patient41_9	1237.37580408952	0.87069317269394	1227.60932787547	0.0253565689671614	4.74879614275839	2.80368382147737	0.987646452452212	0.0871315480094204	0.188099124024415	0.0177126299961011	0.0373567536719694	P41L	Arm	Lesional	67	29	Male	29.43	never_smoked	25.8	1237.35044752055	1227.62704050547
patient41	P41L_9	patient41_23	2248.10825194426	0.658536828669509	2209.89987743861	0.109287682615499	8.02415753161314	6.7370815647896	1.44776339495552	0.722179596278715	0.454492887101626	0.0193278326969947	0.0355471869224392	P41L	Arm	Lesional	67	29	Male	29.43	never_smoked	25.8	2247.99896426164	2209.91920527131
patient41	P41L_UA_4	patient41_18	2636.49541856653	0.627157053850155	2602.09169260939	0.180156780939603	7.1465585233771	3.93611994662436	1.27072138421956	0.939657967870607	0.128044260981039	0.0100000982089144	0.165309941070647	P41L	Arm	Lesional	67	29	Male	29.43	never_smoked	25.8	2636.31526178559	2602.1016927076
patient41	P41L_UA_5	patient41_1	1099.70946316011	0.715612077441749	1058.15846118541	0.0335220241285937	25.3218313358255	10.600707962534	4.60700414727087	0.0931713922350306	0.121553200756243	0.00231186373300646	0.0552879707823093	P41L	Arm	Lesional	67	29	Male	29.43	never_smoked	25.8	1099.67594113598	1058.16077304914
patient41	P41L_UA_7	patient41_11	986.591693831987	1.03921089907403	959.877320844049	0.0625563400894238	12.668304708983	9.82488670463967	2.84185381149012	0.118612003353619	0.138228745268068	0.0122450924437729	0.00847468259638653	P41L	Arm	Lesional	67	29	Male	29.43	never_smoked	25.8	986.529137491898	959.889565936493
patient42	P42H_1	patient42_1	439.015362722243	0.277765644186822	428.740634689242	0.00312096229423395	1.92719421668947	0.583619949021748	0.0650200477965409	7.36599117477449	0.00988304726507418	0.00624192458846792	0.0358910663836905	P42H	Arm	Non-lesional	49	0	Male	33.95	smoker	10.7	439.012241759949	428.74687661383
patient42	P42H_3	patient42_16	280.293514304316	0.963059463594336	270.650663377597	0.0395933557547606	5.83148865081581	1.34907160342301	0.166398187686519	0.439892651476673	0.172251122998446	0.653529084748818	0.0275668062204499	P42H	Arm	Non-lesional	49	0	Male	33.95	smoker	10.7	280.253920948561	271.304192462346
patient42	P42L_1	patient42_12	107.653039435637	1.15349728703698	98.4663113694052	0.0135823928259915	3.51834279351797	3.72006647956325	0.485444780632662	0.191159602736178	0.0996042140572716	0.00452746427533052	0.000503051586147836	P42L	Arm	Lesional	49	5	Male	33.95	smoker	10.7	107.639457042811	98.4708388336805
patient42	P42L_2	patient42_3	393.002205952896	1.19751540437621	378.361518322316	0.0425004405430171	6.67912066619078	4.46053641316539	0.593008758697412	1.49250329415605	0.101001562705773	0.0735010802405406	0.0010000105045376	P42L	Arm	Lesional	49	5	Male	33.95	smoker	10.7	392.959705512353	378.435019402557
patient42	P42L_3	patient42_4	305.000010185912	0.23600001394301	301.639010039302	0.0175000002922188	0.810500051472253	0.748500041787286	0.260000019996114	1.21100001348381	0.0375000028386968	0.038000002629969	0.00200000016698216	P42L	Arm	Lesional	49	5	Male	33.95	smoker	10.7	304.98251018562	301.677010041932
patient42	P42L_4	patient42_21	666.627729999898	0.384701434861045	661.778393977815	0.0486186516132406	1.25477748898482	1.13000057169853	0.287631983343961	1.55844584834391	0.0329516886858912	0.0798708735683607	0.0723374809828909	P42L	Arm	Lesional	49	5	Male	33.95	smoker	10.7	666.579111348285	661.858264851383
patient42	P42L_5	patient42_11	199.863314292687	0.390928306638498	196.551496445346	0.0223100631522857	0.784306297656862	0.402282814806041	0.16128616537586	1.48016268989275	0.0324628932543124	0.0327700210821613	0.00530859548263061	P42L	Arm	Lesional	49	5	Male	33.95	smoker	10.7	199.841004229535	196.584266466428
patient42	P42L_5	patient42_6	741.098780767388	0.708447445690091	726.631921678844	0.0412713506648478	1.71317388664804	0.869440018175424	0.235944114555359	10.718676176278	0.0548246885892698	0.106470026633513	0.0186113813087269	P42L	Arm	Lesional	49	5	Male	33.95	smoker	10.7	741.057509416723	726.738391705478
patient42	P42L_6	patient42_13	651.000000011311	0.399000000006933	643.556500011182	0.0180000000003128	3.20550000005569	1.32300000002299	0.150000000002606	2.29200000003982	0.0435000000007558	0.00900000000015636	0.00350000000006082	P42L	Arm	Lesional	49	5	Male	33.95	smoker	10.7	650.982000011311	643.565500011182
patient43	P43H_1	patient43_10	78.6201177210565	0.596706534498275	46.4816247270067	0.0297345317021944	28.2709879723102	0.660207398811436	1.95743934120887	0.334639475428087	0.0292305565885979	0.0579571380635993	0.201590045438606	P43H	Leg	Non-lesional	26	0	Female	40.83	ex_smoker	16.5	78.5903831893543	46.5395818650703
patient43	P43H_3	patient43_14	71.13375400397	0.726342316274912	34.8283085717407	0.124484069506948	30.3702228325231	0.619641685268957	4.10519563146349	0.135598718570068	0.034455412095673	0.0211178332199286	0.168386933306273	P43H	Leg	Non-lesional	26	0	Female	40.83	ex_smoker	16.5	71.009269934463	34.8494264049606
patient43	P43H_4	patient43_9	117.106609190082	0.478435548656917	60.2283294709351	0.147133944879847	21.3524384089916	0.558508443829622	1.36524286269464	7.08494985599996	0.0170154902241999	0.00200182237931764	25.8725533414909	P43H	Leg	Non-lesional	26	0	Female	40.83	ex_smoker	16.5	116.959475245202	60.2303312933144
patient43	P43L_2	patient43_4	99.7651558661369	0.442757885939016	73.4030104353721	0.0372899196978675	23.5182842974072	0.911287334874035	0.54673224719503	0.800114835965033	0.0124073430961178	0.00460183585390857	0.0886697307366534	P43L	Leg	Lesional	26	10	Female	40.83	ex_smoker	16.5	99.727865946439	73.407612271226
patient43	P43L_3	patient43_2	102.041863216741	0.770846866652999	55.9266572347985	0.170580192525576	41.9688803107503	1.39561408445856	1.4701532292846	0.238595959191621	0.0325133201144176	0.0185035339079067	0.0495184850567429	P43L	Leg	Lesional	26	10	Female	40.83	ex_smoker	16.5	101.871283024215	55.9451607687064
patient43	P43L_4	patient43_7	79.0223250446489	0.445629402573613	52.2100546888308	0.262599015707286	20.8291228105509	2.22881135000229	2.52693351760773	0.201057466318633	0.076528319732564	0.0230045476942803	0.21858392563081	P43L	Leg	Lesional	26	10	Female	40.83	ex_smoker	16.5	78.7597260289416	52.2330592365251
patient43	P43L_5	patient43_8	105.21107582057	0.584672978488596	68.6958184391108	0.247997535862772	27.792257185688	2.18738836682195	5.10574320803537	0.408820180331358	0.016032163934563	0.00651306659841624	0.165832695698137	P43L	Leg	Lesional	26	10	Female	40.83	ex_smoker	16.5	104.963078284707	68.7023315057092
patient43	P43L_6	patient43_11	183.409992761079	2.808703516501	120.59238189515	0.0455925829471266	35.3577996015891	1.42940262800167	2.55819481898932	0.300610437014021	0.0992014442146269	0.0240488349611217	0.115735018250398	P43L	Leg	Lesional	26	10	Female	40.83	ex_smoker	16.5	183.364400178132	120.616430730111
patient43	P43L_7	patient43_3	70.0306486511388	0.655787002726021	34.4165622796022	0.0790345891919996	32.1210576606017	1.09147768111989	1.37410137031913	0.135059108112911	0.0490214540557972	0.0100043783787341	0.0985431270305312	P43L	Leg	Lesional	26	10	Female	40.83	ex_smoker	16.5	69.9516140619468	34.4265666579809
patient43	P43L_8	patient43_1	92.1483447061214	0.596432692658302	54.6885236543241	0.0921483447061214	34.2214649378392	0.512891610919237	1.63234210622272	0.194929190724488	0.0324038135230317	0.00303785751778422	0.174170497686295	P43L	Leg	Lesional	26	10	Female	40.83	ex_smoker	16.5	92.0561963614153	54.6915615118419
patient46	P46H_2	patient46_9	464.883312844389	1.52092478646962	438.155592616092	0.0487692863115845	10.5296509153041	10.572876061734	3.93254330086768	0.0429867632162957	0.0393757725548659	0.0231561656253559	0.0174371762135603	P46H	Back	Non-lesional	35	0	Male	34.42	ex_smoker	5.5	464.834543558077	438.178748781717
patient46	P46H_3	patient46_13	420.344566210421	1.50237039006537	392.379976241556	0.0350582402195415	13.2684980288039	10.0957911506359	2.9891409366964	0.0124665951548076	0.0460467903405972	0.0124665951548076	0.00275124179329648	P46H	Back	Non-lesional	35	0	Male	34.42	ex_smoker	5.5	420.309507970201	392.392442836711
patient46	P46L_2	patient46_3	778.632994563944	0.368	735.17	0.0940000000000002	15.115	6.779	2.2455	0.1895	0.014	0.0075	0.0175	P46L	Back	Lesional	35	20	Male	34.42	ex_smoker	5.5	778.538994563944	735.1775
patient46	P46L_3	patient46_14	503.000000002844	1.44250000000816	468.286500002648	0.00300000000001696	14.4925000000819	3.32150000001878	15.2925000000864	0.0535000000003025	0.0985000000005568	0.00750000000004243	0.00200000000001131	P46L	Back	Lesional	35	20	Male	34.42	ex_smoker	5.5	502.997000002844	468.294000002648
patient46	P46L_3	patient46_5	36.2182234321526	0.078198436955784	32.494331550174	0.00576199009147882	0.967191193926804	2.30314975370825	0.336664849630691	0.0197553945993559	0.00658513153311866	0.00576199009147882	0.000823141441639831	P46L	Back	Lesional	35	20	Male	34.42	ex_smoker	5.5	36.2124614420611	32.5000935402655
patient46	P46L_4	patient46_21	449.000000000222	0.626500000000649	410.741500000184	0.0135000000000121	20.1740000000195	15.541500000016	1.68850000000141	0.10700000000003	0.0935000000001031	0.00750000000000425	0.00650000000000607	P46L	Back	Lesional	35	20	Male	34.42	ex_smoker	5.5	448.986500000222	410.749000000184
patient46	P46L_5	patient46_1	417.177009098952	0.492161472212696	380.427958605225	0.0410512345632415	14.0974111707872	14.41139253619	7.56671575944739	0.0979332285125877	0.029336955511424	0.0110481365024196	0.00200000000009672	P46L	Back	Lesional	35	20	Male	34.42	ex_smoker	5.5	417.135957864389	380.439006741727
patient46	P46L_6	patient46_15	359.021450049695	0.556153330383051	316.738585014404	0.0382684643698777	13.8357599744339	23.2494875125871	4.44931135484016	0.0980422193034916	0.0486737491858095	0.00616842876620397	0.00100000142170807	P46L	Back	Lesional	35	20	Male	34.42	ex_smoker	5.5	358.983181585325	316.74475344317
patient46	P46L_7	patient46_19	484.030501898226	1.09311517260613	458.248679958049	0.0412597579656698	13.1291441137339	10.0711442855351	1.26763905519179	0.103753289038877	0.0580108471026085	0.00516739033238223	0.0125880286709653	P46L	Back	Lesional	35	20	Male	34.42	ex_smoker	5.5	483.98924214026	458.253847348381
patient46	P46L_8	patient46_4	416.377326029951	0.92434176984828	374.338911789462	0.0321721640719187	24.424874778899	14.5563223560685	1.87124116601154	0.0256011815916598	0.144403166655328	0.00636706034720962	0.0530905969957217	P46L	Back	Lesional	35	20	Male	34.42	ex_smoker	5.5	416.345153865879	374.345278849809
patient47	P47H_UA_2	patient47_8	201.840327723158	3.74084379412299	158.214580205171	0.258313787293368	37.8816646163321	0.482638918363924	0.0820956773381757	0.604998080766046	0.554799450036972	0.00993514566512953	0.0104580480685574	P47H	Arm	Non-lesional	66	0	Female	41.12	ex_smoker	5.7	201.582013935865	158.224515350836
patient47	P47H_UA_3	patient47_12	299.47527067899	10.8079284254	235.880356016259	0.333557344394322	44.2111542790259	1.05933789777493	0.384959816227284	0.406191271984376	6.27668878882047	0.0178791206375516	0.0972177184666871	P47H	Arm	Non-lesional	66	0	Female	41.12	ex_smoker	5.7	299.141713334596	235.898235136897
patient47	P47L_10	patient47_19	269.088247626939	14.3810087926812	170.334939427323	0.355531936039306	70.9438717788919	3.39324053152202	0.642582166328739	1.03270518505259	7.77235092360773	0.0185022372501828	0.213514648242675	P47L	Arm	Lesional	66	60	Female	41.12	ex_smoker	5.7	268.7327156909	170.353441664573
patient47	P47L_11	patient47_18	193.197344306217	9.87077431617848	106.129741138882	0.0595691811610835	57.5041162141659	18.1208375773437	0.406787741622536	0.386931347902174	0.657944289220618	0.00482993360765542	0.0558125661329072	P47L	Arm	Lesional	66	60	Female	41.12	ex_smoker	5.7	193.137775125056	106.13457107249
patient47	P47L_12	patient47_3	414.000000429339	10.4375000108242	316.855500328595	1.65850000171995	78.7520000816697	0.937000000971717	0.164500000170595	4.34750000450858	0.786000000815121	0.00150000000155558	0.060000000062223	P47L	Arm	Lesional	66	60	Female	41.12	ex_smoker	5.7	412.341500427619	316.857000328597
patient47	P47L_UA_1	patient47_16	345.849397667629	8.27105913310977	257.038407238783	0.430794863761433	76.3174337519903	1.54368159514513	0.841364616548151	0.243712587245317	1.11238110360933	0.0192138554259794	0.0313489220108085	P47L	Arm	Lesional	66	60	Female	41.12	ex_smoker	5.7	345.418602803868	257.057621094209
patient47	P47L_UA_3	patient47_1	260.633882151009	3.86808966959772	160.436822909898	0.031316474211943	93.5291757560816	1.20113831735485	0.835947819689767	0.295991191745138	0.378323212657182	0.0242450122931171	0.0328317874802628	P47L	Arm	Lesional	66	60	Female	41.12	ex_smoker	5.7	260.602565676797	160.461067922191
patient47	P47L_UA_4	patient47_11	563.496145381707	7.85407886944395	476.294659337075	0.0929212978476974	72.385179354045	1.26056011939665	0.128267748212735	2.97592624551153	0.963422390572953	0.00932677482083832	1.53180324478082	P47L	Arm	Lesional	66	60	Female	41.12	ex_smoker	5.7	563.403224083859	476.303986111896
patient47	P47L_UA_5	patient47_5	482.002579951919	4.97902665058217	284.607523381319	0.141000754716225	59.2898173528199	0.445002381905818	0.118500634282785	59.0438160360812	0.435502331056143	0.00150000802889602	72.9408904211265	P47L	Arm	Lesional	66	60	Female	41.12	ex_smoker	5.7	481.861579197203	284.609023389348
patient47	P47L_UA_6	patient47_10	382.078900283182	4.90184163932859	298.078202215281	0.212098917086333	73.9618507416942	0.93313495200394	0.695463825056133	0.542531981766933	2.58830877068476	0.018050971666922	0.147416268613196	P47L	Arm	Lesional	66	60	Female	41.12	ex_smoker	5.7	381.866801366096	298.096253186948
patient47	P47L_UA_7	patient47_9	457.118569228158	11.4374712289596	320.276443333117	0.705080205358776	117.094981553983	3.3893842068578	0.981447120845042	1.32505064753044	1.60221490699196	0.00602684809000115	0.300469176424014	P47L	Arm	Lesional	66	60	Female	41.12	ex_smoker	5.7	456.413489022799	320.282470181207
patient47	P47L_UA_8	patient47_23	485.927340178555	13.0659676975185	357.845525364342	0.233809246538929	110.93678987119	0.898511589687809	0.251316703786681	1.37062371722491	0.892472144501199	0.016863138319768	0.415460705444844	P47L	Arm	Lesional	66	60	Female	41.12	ex_smoker	5.7	485.693530932016	357.862388502662
patient47	P47L_UA_9	patient47_14	332.166517395425	4.94497895249063	234.956785477784	0.364682818044073	90.1662009463648	0.67783980582952	0.125062694802494	0.324162504928065	0.532767079858625	0.0100050155841995	0.064032099738877	P47L	Arm	Lesional	66	60	Female	41.12	ex_smoker	5.7	331.801834577381	234.966790493368
patient48	P48H_1	patient48_20	114.387031703001	0.729468175860366	89.1401080346233	0.00150509252240791	22.9892848847659	1.37916644803311	0.0391324055826056	0.00451527756722372	0.0406374981050135	0.053179935791746	0.010033950149386	P48H	Back	Non-lesional	72	0	Male	35.83	ex_smoker	20.3	114.385526610479	89.193287970415
patient48	P48H_2	patient48_13	166.382438948555	2.16753707813163	93.2142396303279	0.0111597977343543	53.9160264358659	16.5733141625829	0.438275692840095	0.0121743248011138	0.0309430755361643	0.00456537180041767	0.0142033789346327	P48H	Back	Non-lesional	72	0	Male	35.83	ex_smoker	20.3	166.371279150821	93.2188050021283
patient48	P48H_3	patient48_24	123.59350515866	1.22357570107073	68.0830272354623	0.0128743234540271	43.2793556689338	10.1995540132184	0.511368127593956	0.00823956701057734	0.0216288634027655	0.00566470231977191	0.248216956193642	P48H	Back	Non-lesional	72	0	Male	35.83	ex_smoker	20.3	123.580630835206	68.0886919377821
patient48	P48L_1	patient48_10	130.308138262916	0.654807014959643	81.3942233074609	0.00308877454846631	43.1869065498257	4.71183422647367	0.228753460340713	0.0114438727421082	0.0180770345649194	0.00908877454880131	0.0899152474509456	P48L	Back	Lesional	72	45	Male	35.83	ex_smoker	20.3	130.305049488368	81.4033120820097
patient48	P48L_10	patient48_3	189.27912337552	0.941453863628205	144.307392589972	0.110260243930232	39.6260862179521	3.83719380035924	0.156672099706504	0.0290734535198501	0.0255661081678645	0.0105550901398748	0.234869908144855	P48L	Back	Lesional	72	45	Male	35.83	ex_smoker	20.3	189.16886313159	144.317947680112
patient48	P48L_11	patient48_4	227.020055058119	1.96817386940255	162.385845241715	0.0105009276568733	58.7851931115253	3.65682304546261	0.113009983354923	0.0345030480154411	0.0495043732395459	0.00800070678618922	0.00850075096032605	P48L	Back	Lesional	72	45	Male	35.83	ex_smoker	20.3	227.009554130462	162.393845948501
patient48	P48L_12	patient48_28	174.447317092515	0.550670745935299	139.471974984482	0.0068421012505774	29.2057539421968	4.38141756673883	0.711282808876969	0.0273684050023096	0.0384802339580374	0.0301842026622967	0.0233421014117193	P48L	Back	Lesional	72	45	Male	35.83	ex_smoker	20.3	174.440474991264	139.502159187144
patient48	P48L_13	patient48_11	207.0002506647	1.54650187271961	161.382695424618	0.00450000544923261	40.8860495105165	2.99650362858344	0.0675000817384891	0.0630000762892564	0.0345000417774501	0.00250000302735144	0.0165000199805196	P48L	Back	Lesional	72	45	Male	35.83	ex_smoker	20.3	206.995750659251	161.385195427645
patient48	P48L_14	patient48_18	148.226404479287	0.721178467947301	124.07519227561	0.0114020311137913	18.7631824008549	4.34474395591018	0.11858112358343	0.0267947731174096	0.0176731482263765	0.0165329451149975	0.1311233578086	P48L	Back	Lesional	72	45	Male	35.83	ex_smoker	20.3	148.215002448173	124.091725220725
patient48	P48L_15	patient48_22	223.585623060547	0.951013721315924	169.639202956906	0.0183705877192571	47.8270170413954	4.79789197310975	0.151869931458593	0.0126895415731705	0.024870588003016	0.00950000041472445	0.153196718650956	P48L	Back	Lesional	72	45	Male	35.83	ex_smoker	20.3	223.567252472828	169.648702957321
patient48	P48L_2	patient48_23	189.011928350219	0.733546293359183	129.832693609011	0.082005175263058	44.0107774753251	13.6608621230899	0.634540045175736	0.0170010729203901	0.0150009466944618	0.00650041023426679	0.0190011991463184	P48L	Back	Lesional	72	45	Male	35.83	ex_smoker	20.3	188.929923174956	129.839194019245
patient48	P48L_3	patient48_2	184.554743371934	1.26812902303826	100.669390977538	0.0235767197937338	72.4657627619407	9.76047180018232	0.228251120037581	0.029623931825414	0.0597065532244136	0.012600325562916	0.0372301587909842	P48L	Back	Lesional	72	45	Male	35.83	ex_smoker	20.3	184.53116665214	100.681991303101
patient48	P48L_4	patient48_14	203.002516872344	0.529006558746157	147.81433263642	0.00950011778466633	52.1071460364965	2.37252941517062	0.0390004835370513	0.043000533130595	0.029000359553192	0.0115001425814382	0.0475005889233317	P48L	Back	Lesional	72	45	Male	35.83	ex_smoker	20.3	202.993016754559	147.825832779001
patient48	P48L_5	patient48_15	186.000707811826	2.05600837522577	121.213975393684	0.032500120920591	46.9816972635492	14.0215184407367	0.435501651566591	0.0210000442736376	0.146500466066927	0.0605001033485763	1.03150595245362	P48L	Back	Lesional	72	45	Male	35.83	ex_smoker	20.3	185.968207690905	121.274475497033
patient48	P48L_6	patient48_5	209.092536126932	1.44602383312185	119.341411710808	0.0475229722387317	69.9875070726294	17.5362909880499	0.5042255163451	0.038516177651975	0.0840106774715292	0.0550077654108414	0.0520194132042698	P48L	Back	Lesional	72	45	Male	35.83	ex_smoker	20.3	209.045013154693	119.396419476219
patient48	P48L_7	patient48_8	134.012632992324	0.407538417495313	94.9484505221996	0.0140013198648697	35.2538232783278	3.27530875410344	0.0770072592567832	0.00600056565637272	0.0215020269353356	0.00400037710424848	0.0050004713803106	P48L	Back	Lesional	72	45	Male	35.83	ex_smoker	20.3	133.998631672459	94.9524508993038
patient48	P48L_8	patient48_1	175.385150580846	0.737619833300016	127.613242165205	0.00601320516277186	37.1986893377672	9.16913567236663	0.450990387207889	0.00350770301161692	0.046602340011482	0.0130286111860057	0.146321325627449	P48L	Back	Lesional	72	45	Male	35.83	ex_smoker	20.3	175.379137375683	127.626270776391
patient48	P48L_9	patient48_6	206.000000012475	0.368500000022316	178.482000010808	0.0050000000003028	24.1925000014652	2.75600000016689	0.10750000000651	0.0230000000013928	0.0275000000016654	0.0230000000013928	0.0150000000009084	P48L	Back	Lesional	72	45	Male	35.83	ex_smoker	20.3	205.995000012475	178.505000010809
patient49	P49H_UA_5	patient49_21	2611.1593455863	1.04806395793736	2011.44674821985	543.732681200918	8.42551416567009	11.385694810226	2.36364424101617	32.5654873037148	0.0925056451423719	0.0105006407999449	0.0885054010281072	P49H	Arm	Non-lesional	52	0	Male	28.7	smoker	5.9	2067.42666438538	2011.45724886065
patient49	P49L_UA_1	patient49_24	4188.83642303163	1.72540673012859	2451.45999316413	1601.12414648388	31.0654907587044	33.800519050779	1.95262610846279	66.9015751423409	0.319336423031618	0.183716559319766	0.303612610846279	P49L	Arm	Lesional	52	28	Male	28.7	smoker	5.9	2587.71227654775	2451.64370972345
patient49	P49L_UA_10	patient49_1	542.685159196773	0.602133352484187	342.986742680482	126.713702108999	21.8171959210602	48.4444912348471	0.293295010054198	1.13508809872477	0.202539174087623	0.00151902781767539	0.488452588216271	P49L	Arm	Lesional	52	28	Male	28.7	smoker	5.9	415.971457087774	342.9882617083
patient49	P49L_UA_10	patient49_22	2304	1.221	1425.351	826.844500000001	12.4125	14.6635	0.229500000000001	7.00400000000001	0.0400000000000002	0.0215	0.2125	P49L	Arm	Lesional	52	28	Male	28.7	smoker	5.9	1477.1555	1425.3725
patient49	P49L_UA_11	patient49_18	2451.82107531746	1.25786653144215	1621.26020568237	742.791195338092	48.1447471126287	27.7973024326364	0.618366712680638	9.54834895130577	0.226825606280447	0.00910865625249504	0.167108293775454	P49L	Arm	Lesional	52	28	Male	28.7	smoker	5.9	1709.02987997937	1621.26931433862
patient49	P49L_UA_11	patient49_35	26	0.3345	9.16800000000001	1.0215	14.229	0.879999999999999	0.0455	0.304	0.00949999999999999	0.000499999999999999	0.00749999999999999	P49L	Arm	Lesional	52	28	Male	28.7	smoker	5.9	24.9785	9.16850000000001
patient49	P49L_UA_2	patient49_13	1546.000006994	1.06000000435172	653.716002965072	767.2850035253	85.0860003254852	23.2705001026055	0.477000002024217	8.02800003674147	0.0290000000735243	0.00750000003216688	7.04100003231393	P49L	Arm	Lesional	52	28	Male	28.7	smoker	5.9	778.7150034687	653.723502965104
patient49	P49L_UA_4	patient49_33	2527.7894510489	1.70632807503196	1413.30509367914	892.541567014412	19.3565176330736	29.798802954292	1.70836195165543	77.5859983458684	0.0814591705080331	0.082008055622948	71.623314169295	P49L	Arm	Lesional	52	28	Male	28.7	smoker	5.9	1635.24788403449	1413.38710173476
patient49	P49L_UA_5	patient49_25	2792.02529052456	1.98503427107706	1658.30814009369	894.997908957448	15.9138094867535	46.3301071967268	1.90001981359567	80.1677155332603	0.308020578754854	0.0930009262453262	72.0215336670041	P49L	Arm	Lesional	52	28	Male	28.7	smoker	5.9	1897.02738156711	1658.40114101994
patient49	P49L_UA_6	patient49_12	2504.00000417399	1.58700000673736	1376.47050269397	890.811000078513	26.4640007537905	37.6110006045249	1.7985000103896	77.3985000196904	0.0675000011569205	0.0765000000453695	71.7155000051722	P49L	Arm	Lesional	52	28	Male	28.7	smoker	5.9	1613.18900409548	1376.54700269402
patient49	P49L_UA_7	patient49_23	249.000192617134	0.19250016191615	198.39566687499	0.560500471449361	11.8855099971657	14.1575119081968	0.143000120280568	1.25550105602974	0.0465000391122128	0.00800000672898285	2.3555019812649	P49L	Arm	Lesional	52	28	Male	28.7	smoker	5.9	248.439692145685	198.403666881719
patient49	P49L_UA_8	patient49_3	3762.70978505136	1.28856528343471	2078.27642480613	1570.46701061268	32.5214132187312	35.0827478338178	1.63908906410794	42.655492729699	0.317351863232404	0.174523780673407	0.287165858855261	P49L	Arm	Lesional	52	28	Male	28.7	smoker	5.9	2192.24277443868	2078.4509485868
patient49	P49L_UA_9	patient49_17	2476.29270890666	1.43043021555586	1612.36435652429	806.252665846356	14.5291786192137	15.117061868083	0.313879989360679	8.01642835296237	0.243168174572827	0.0918668174611855	1.93367249880259	P49L	Arm	Lesional	52	28	Male	28.7	smoker	5.9	1670.0400430603	1612.45622334175
patient51	P51H_1	patient51_23	1470.95204100373	0.459685119267158	1446.32725934337	0.037712322523651	22.1013441156805	1.28202007475891	0.490895335156793	0.192848350562483	0.00978405165500405	0.0342815607450752	0.0162107300133607	P51H	Back	Non-lesional	57	0	Female	25.51	ex_smoker	10.6	1470.91432868121	1446.36154090412
patient51	P51H_2	patient51_22	1789.70791517111	0.571038536312407	1760.23475313864	0.234200941155574	25.6264826418149	0.977575087571544	1.5398312055247	0.382555363000946	0.0339718378383179	0.0955064038059906	0.0120000154464218	P51H	Back	Non-lesional	57	0	Female	25.51	ex_smoker	10.6	1789.47371422995	1760.33025954245
patient51	P51L_1	patient51_8	1380.94762979338	0.490550908149653	1355.63826515196	0.0312000712252881	22.6867743340692	1.09741428450745	0.725219058554549	0.186777876743903	0.0288001068326474	0.0403945849103341	0.0222334164253434	P51L	Back	Lesional	57	41	Female	25.51	ex_smoker	10.6	1380.91642972215	1355.67865973687
patient51	P51L_2	patient51_4	1485.13350724428	3.08886136263798	1436.47021338265	0.0458311212009624	40.7180897424042	2.61384150735069	1.76968279816206	0.117702467452693	0.0994075896198638	0.204033759193482	0.00584351361014051	P51L	Back	Lesional	57	41	Female	25.51	ex_smoker	10.6	1485.08767612308	1436.67424714184
patient51	P51L_3	patient51_7	1008.1382251276	0.300844837518264	954.704519829439	0.122049413429512	51.5845283621486	0.86900350664492	0.26134481815778	0.0295069010124782	0.0317643625481215	0.231411373469644	0.00325172323129683	P51L	Back	Lesional	57	41	Female	25.51	ex_smoker	10.6	1008.01617571417	954.935931202909
patient51	P51L_4	patient51_3	999.809144021752	0.710326209931121	936.276817749939	1.04187440514267	59.2225810310357	1.85846688738806	0.572487561414141	0.047037033875127	0.0375230905317202	0.0385282197705996	0.00350183272405339	P51L	Back	Lesional	57	41	Female	25.51	ex_smoker	10.6	998.767269616609	936.31534596971
patient51	P51L_5	patient51_27	1172.33540344051	1.30153738424865	1113.39765866645	0.861357058268514	54.8606424296394	1.38489091696061	0.286307127282885	0.0641955877391354	0.0173422497073487	0.156858885891532	0.00461313431440638	P51L	Back	Lesional	57	41	Female	25.51	ex_smoker	10.6	1171.47404638224	1113.55451755234
patient51	P51L_6	patient51_18	1607.77761711964	0.702344871948103	1542.17075333124	0.170025054401047	63.447217600704	0.672627706056767	0.388281776483281	0.051139501870701	0.0260678652928686	0.141429390982423	0.0077300206592012	P51L	Back	Lesional	57	41	Female	25.51	ex_smoker	10.6	1607.60759206524	1542.31218272222
patient51	P51L_7	patient51_21	1537.34835401414	0.472661070208371	1516.30365027075	0.089170689896296	19.0754424327776	0.71592606339099	0.349687569483387	0.223871651915894	0.0186108071502003	0.0790148053309204	0.0203186532338934	P51L	Back	Lesional	57	41	Female	25.51	ex_smoker	10.6	1537.25918332424	1516.38266507608
patient51	P51L_8	patient51_10	1915.4867332996	3.35873305430401	1871.68160566232	0.110253107647294	36.4491903328108	1.75223195430126	0.247756326572032	0.0605736984516478	0.0270801127936601	1.79680483028481	0.00250422011128025	P51L	Back	Lesional	57	41	Female	25.51	ex_smoker	10.6	1915.37648019195	1873.4784104926
patient51	P51L_9	patient51_6	1648.58594304364	0.896907366669724	1605.89498045469	0.1095877791654	33.7061647749958	1.08595558344041	6.62795082521532	0.0450658117649912	0.0565743677591061	0.1447286199128	0.0180274600206902	P51L	Back	Lesional	57	41	Female	25.51	ex_smoker	10.6	1648.47635526447	1606.0397090746
patient52	P52H_1	patient52_10	133.134171747362	0.456165146607241	122.443704165617	0.0159967415665435	8.46330833654452	1.35198267433367	0.245627386634668	0.0660510619521796	0.0387017941126053	0.0407658897986109	0.0118685501945323	P52H	Flank	Non-lesional	39	0	Male	27.17	ex_smoker	9.2	133.118175005795	122.484470055416
patient52	P52L_1	patient52_18	331.691704198412	0.390255158167032	319.758926146028	0.00911528220034821	8.48952811741806	1.70222795905263	0.490537556019731	0.108781062090456	0.0368501661612394	0.688982750619607	0.0165000006550156	P52L	Flank	Lesional	39	22	Male	27.17	ex_smoker	9.2	331.682588916212	320.447908896648
patient52	P52L_2	patient52_1	199.616253596734	0.229004202042919	182.505813725934	0.00831734389986392	13.5550525984049	1.97786437938764	1.25037403294621	0.0532310009591291	0.00609938552656688	0.0249520316995917	0.00554489593324262	P52L	Flank	Lesional	39	22	Male	27.17	ex_smoker	9.2	199.607936252834	182.530765757634
patient52	P52L_3	patient52_19	413.661093281621	0.822182243644857	387.656995393056	0.0330735407591075	15.4825031848224	9.02593582818472	0.354014445263119	0.16455816082464	0.0543233417573318	0.0639336239195343	0.00357351938896925	P52L	Flank	Lesional	39	22	Male	27.17	ex_smoker	9.2	413.628019740862	387.720929016976
patient52	P52L_4	patient52_14	310.225038748615	2.28879385265672	282.907551501023	0.00909454510989425	19.5785346115779	4.88276021900101	0.214732315094725	0.064167068275365	0.198564234899358	0.0707353508547331	0.0101050501221047	P52L	Flank	Lesional	39	22	Male	27.17	ex_smoker	9.2	310.215944203505	282.978286851878
patient52	P52L_6	patient52_8	346.073426583385	0.920174388136577	305.920197103567	0.0434456168850386	35.4664643906227	3.16955919088454	0.251506576763885	0.168663836167419	0.0889456168855195	0.0318486305377797	0.0126212329340538	P52L	Flank	Lesional	39	22	Male	27.17	ex_smoker	9.2	346.0299809665	305.952045734105
patient52	P52L_7	patient52_7	533.206454955728	0.529620789863765	520.908796373492	0.0718197042358351	8.78189988574819	1.60977269230514	0.786426469672115	0.362871921234399	0.11072220714209	0.042940544888885	0.00158436714546144	P52L	Flank	Lesional	39	22	Male	27.17	ex_smoker	9.2	533.134635251492	520.951736918381
patient52	P52L_8	patient52_6	697.000000000003	0.355500000000001	680.296500000003	0.00900000000000003	14.2365000000001	1.352	0.367500000000001	0.303500000000001	0.0535000000000002	0.018	0.00800000000000003	P52L	Flank	Lesional	39	22	Male	27.17	ex_smoker	9.2	696.991000000003	680.314500000003
patient52	P52L_9	patient52_2	433.651186772817	0.380726503567309	420.923248127776	0.0243989113218342	9.40502897225467	1.43017461954785	0.494845922202556	0.911585311766851	0.0574504550283256	0.0132279493249512	0.0105000000266248	P52L	Flank	Lesional	39	22	Male	27.17	ex_smoker	9.2	433.626787861495	420.936476077101
patient53	P53H_1	patient53_14	238.740436226964	4.79916999354202	180.423821456453	0.107189583612106	9.9485332289986	41.5597158869689	0.886141159975083	0.0158348248517884	0.281981688706847	0.714394213505686	0.00365419035041272	P53H	Arm	Non-lesional	36	0	Female	35.43	never_smoked	7	238.633246643352	181.138215669959
patient53	P53H_3	patient53_20	404.690739405182	4.59711685077591	361.061147629755	0.0557644719652809	9.52935162355273	25.3372517001869	1.5587497639819	0.0323965027607823	0.370169875807627	2.02717132849026	0.121619657905232	P53H	Arm	Non-lesional	36	0	Female	35.43	never_smoked	7	404.634974933217	363.088318958245
patient53	P53L_1	patient53_22	579.412731131929	1.7839869720418	510.389413904898	0.230932157359831	15.2503555443017	50.0867077058973	1.37852998256324	0.031611215829343	0.173280191906259	0.0854134569323341	0.00250000019870535	P53L	Arm	Lesional	36	14	Female	35.43	never_smoked	7	579.181798974569	510.47482736183
patient53	P53L_11	patient53_15	388.196213562836	18.6045216227593	307.817243359885	0.0894159817757093	5.69536186359182	44.3187042354899	10.0881945780241	0.365296998717837	1.00592979497673	0.210999908214632	0.000545219401071398	P53L	Arm	Lesional	36	14	Female	35.43	never_smoked	7	388.10679758106	308.0282432681
patient53	P53L_2	patient53_3	484.012883864281	2.25517052007515	432.321548086746	0.0396477121847242	9.81999971802742	38.7741907862677	0.452208648650571	0.0150844069515683	0.190879239128454	0.140654746244005	0.0035000000051456	P53L	Arm	Lesional	36	14	Female	35.43	never_smoked	7	483.973236152096	432.46220283299
patient53	P53L_3	patient53_12	458.025566462017	5.72855754215742	397.731521054459	1.13294734800664	8.00822886084173	42.3926781745224	2.34490056840752	0.144156091378039	0.489280615474717	0.0508662670248875	0.00242993974410029	P53L	Arm	Lesional	36	14	Female	35.43	never_smoked	7	456.89261911401	397.782387321484
patient53	P53L_4	patient53_1	463.156165102464	4.78613207350497	405.257967405831	0.366807132296676	8.52138088764212	42.5890981093743	1.08889428209228	0.1329309771905	0.363021971134787	0.0488606503115458	0.00107161308497472	P53L	Arm	Lesional	36	14	Female	35.43	never_smoked	7	462.789357970167	405.306828056143
patient53	P53L_4	patient53_13	281.000496407995	0.91850162260051	222.706393427185	0.058500103344725	4.94200873042102	51.7375913982515	0.402000710163752	0.0195000344482416	0.11400020138972	0.0905001598751728	0.0115000203156297	P53L	Arm	Lesional	36	14	Female	35.43	never_smoked	7	280.94199630465	222.79689358706
patient53	P53L_5	patient53_9	804.348954022886	2.94003659346354	745.643485517916	0.155316565903116	9.47904080006562	44.7786905171061	0.948298788380244	0.0665252894614069	0.244215821547009	0.0515436191213474	0.0418005099217839	P53L	Arm	Lesional	36	14	Female	35.43	never_smoked	7	804.193637456983	745.695029137037
patient53	P53L_6	patient53_21	803.883671339095	3.97814366074601	711.08631310343	0.0755248109242093	11.1536551451986	74.1090519769471	2.91982925978581	0.0565597914130394	0.352022079708725	0.147036523403114	0.00553498753882473	P53L	Arm	Lesional	36	14	Female	35.43	never_smoked	7	803.808146528171	711.233349626833
patient53	P53L_7	patient53_7	490.772500490413	2.82782716880336	411.883556322086	0.0801830897523851	8.8434359201033	65.6538131839991	1.11379673986835	0.048918490588788	0.200531013910417	0.113072382108741	0.00736617919297127	P53L	Arm	Lesional	36	14	Female	35.43	never_smoked	7	490.692317400661	411.996628704195
patient53	P53L_8	patient53_23	666.570959113234	3.49146282882311	575.85689703633	0.168727394774344	12.3058199010121	73.5323724442142	0.83137672667019	0.0490210093679349	0.201677961269647	0.133102574932832	0.000501235840317631	P53L	Arm	Lesional	36	14	Female	35.43	never_smoked	7	666.40223171846	575.989999611263
patient53	P53L_9	patient53_16	483.110735629446	4.84728060986307	380.722562747427	0.22746898567434	7.49447701654101	85.7730242885085	3.6238522350779	0.0365202499935866	0.295814024948052	0.0855617285564028	0.0041737428564099	P53L	Arm	Lesional	36	14	Female	35.43	never_smoked	7	482.883266643772	380.808124475983
patient55	P55H_1	patient55_13	74.6936667730214	4.84678904393828	24.8615795029925	0.0186734166932554	38.5787601822463	2.76833402477511	3.37418265526739	0.0518706019257093	0.0752123727922782	0.0959606135625621	0.022304358828055	P55H	Abdomen	Non-lesional	53	0	Female	36.51	ex_smoker	11.4	74.6749933563281	24.9575401165551
patient55	P55L_1	patient55_7	87.3250997008333	8.04498302693183	30.0415255178162	0.712577934562753	43.8209788628678	2.27836817913422	1.56389435952202	0.128579616253265	0.16463029533835	0.56805195637517	0.00150995203165816	P55L	Abdomen	Lesional	53	1	Female	36.51	ex_smoker	11.4	86.6125217662705	30.6095774741914
patient55	P55L_2	patient55_6	85.322851717098	4.83913906330477	33.2581654676327	0.0734345349053253	41.2182034031324	2.99023054454152	2.32545276135352	0.133580712957992	0.138198495373596	0.253946733390164	0.0925000005059749	P55L	Abdomen	Lesional	53	1	Female	36.51	ex_smoker	11.4	85.2494171821927	33.5121122010229
patient55	P55L_3	patient55_1	84.8729692197557	5.9622790642992	32.5559538277517	0.209567787245958	38.61757662463	2.30904306822069	1.80488252894398	0.146559838956148	0.351766281706135	2.91330224281841	0.00203795518346764	P55L	Abdomen	Lesional	53	1	Female	36.51	ex_smoker	11.4	84.6634014325097	35.4692560705701
patient55	P55L_4	patient55_4	86.0404306157237	6.49378875613858	18.1264505739084	0.169624350185587	55.3934500605198	1.86418168536842	3.18534199996725	0.0245035189122335	0.160100187604284	0.621488604262368	0.00150087885681088	P55L	Abdomen	Lesional	53	1	Female	36.51	ex_smoker	11.4	85.8708062655381	18.7479391781708
patient55	P55L_5	patient55_9	86.7193953760496	4.09189979040697	27.8642528985263	0.0560316379791411	51.3542772153681	2.01719691868037	1.11289363608764	0.0303629857392766	0.0901238749595979	0.0997800009705896	0.00257641733156385	P55L	Abdomen	Lesional	53	1	Female	36.51	ex_smoker	11.4	86.6633637380705	27.9640328994969
patient55	P55L_6	patient55_10	102.364041764517	4.7555403085175	31.166342034542	0.0551585363099646	59.471779845186	4.55322759076627	1.78288353376479	0.0401144984984127	0.083720190658971	0.201798538941314	0.253476687331203	P55L	Abdomen	Lesional	53	1	Female	36.51	ex_smoker	11.4	102.308883228207	31.3681405734833
patient55	P55L_7	patient55_2	83.0030956782565	6.34474744180063	35.2746794839088	0.122005068413855	36.5734914187405	2.54059575357639	1.04302789146569	0.0330016388880591	0.18250773919466	0.887039181568373	0.00200006069958829	P55L	Abdomen	Lesional	53	1	Female	36.51	ex_smoker	11.4	82.8810906098426	36.1617186654772
patient56	P56H_1	patient56_16	233.249992458123	0.64646441875247	176.750208724635	14.324766778204	40.0033790944667	0.733933165924266	0.365458501114344	0.356912703976868	0.0668582952520051	0.00201077579705278	0	P56H	Back	Non-lesional	59	0	Male	25.1	never_smoked	10.3	218.925225679919	176.752219500432
patient56	P56H_3	patient56_18	351.2407787081	0.626098716840979	296.560889330965	1.9077666953118	49.8846107322043	1.28948669443522	0.783675915507968	0.131113852325969	0.0414993385802379	0.00661583658525532	0.00902159534352996	P56H	Back	Non-lesional	59	0	Male	25.1	never_smoked	10.3	349.333012012788	296.56750516755
patient56	P56L_1	patient56_2	870.00000002756	0.581500000020332	741.727500020921	29.4110000025989	96.8525000039813	1.03150000002187	0.163500000003373	0.204000000011611	0.0165000000006745	0.0105000000009635	0.00150000000009635	P56L	Back	Lesional	59	26	Male	25.1	never_smoked	10.3	840.589000024961	741.738000020922
patient56	P56L_10	patient56_20	881.258922279999	1.08264334024221	757.5364589022	24.9811853981391	94.6534678684081	2.26657030861851	0.345889107379076	0.290073204454863	0.0490476018104987	0.0500822213090425	0.00350432743731804	P56L	Back	Lesional	59	26	Male	25.1	never_smoked	10.3	856.27773688186	757.586541123509
patient56	P56L_11	patient56_12	621.000514184435	1.10950091865963	554.236458904226	5.5225045725983	56.8510470723016	0.546000452084866	0.215500178432763	2.4900020617057	0.0230000190438679	0.00600000496796556	0.00050000041399713	P56L	Back	Lesional	59	26	Male	25.1	never_smoked	10.3	615.478009611837	554.242458909194
patient56	P56L_2	patient56_23	866.546805182306	0.729026830953633	762.744757474662	19.4870417570695	81.7257770113875	1.24979373950353	0.322938105805882	0.227132798573221	0.0333373910051337	0.0225000620611206	0.0045000112838401	P56L	Back	Lesional	59	26	Male	25.1	never_smoked	10.3	847.059763425236	762.767257536723
patient56	P56L_3	patient56_19	988.578307507416	2.83032436394024	891.619094620429	16.1449398348307	73.7260317142316	1.12940973924531	0.141328755347683	2.92261235306475	0.0110416874406198	0.0446901986815532	0.00883424020450481	P56L	Back	Lesional	59	26	Male	25.1	never_smoked	10.3	972.433367672585	891.663784819111
patient56	P56L_4	patient56_17	747.308519112135	1.57466398150853	645.63146160096	22.1983100492103	76.4100174988398	0.728367308502253	0.0960557130740834	0.622634185393051	0.0115041275820613	0.0340041311075338	0.00150051595755065	P56L	Back	Lesional	59	26	Male	25.1	never_smoked	10.3	725.110209062925	645.665465732068
patient56	P56L_5	patient56_11	611.00009099874	0.716000106636824	525.806578310522	7.33600109258061	76.2680113589064	0.455000067765019	0.0535000079679748	0.3445000513078	0.00850000126593991	0.00350000052126938	0.00850000126593991	P56L	Back	Lesional	59	26	Male	25.1	never_smoked	10.3	603.664089906159	525.810078311043
patient56	P56L_6	patient56_1	458.694919691431	0.532759319055617	368.493824301004	17.9261678011252	70.8151909279494	0.58298289821371	0.142481817604195	0.119649767251574	0.0222725720140209	0.0595902872134739	0	P56L	Back	Lesional	59	26	Male	25.1	never_smoked	10.3	440.768751890306	368.553414588217
patient56	P56L_7	patient56_13	390.000032368838	0.386500032078348	326.578527105042	18.3340015216674	42.5015035274978	1.77700014748571	0.317000026310056	0.0845000070132484	0.00450000037348658	0.0105000008714687	0.00600000049798213	P56L	Back	Lesional	59	26	Male	25.1	never_smoked	10.3	371.666030847171	326.589027105913
patient56	P56L_7	patient56_22	439.715956686825	0.409500011696565	329.252009404438	8.22550023494528	61.4160017542277	0.480000013710259	0.111000003170497	0.0855000024421399	0.0100000002856304	0.0105000002999119	0	P56L	Back	Lesional	59	26	Male	25.1	never_smoked	10.3	431.49045645188	329.262509404738
patient56	P56L_8	patient56_10	451.000303201288	0.421000283032688	370.324748964225	6.37500428582751	73.0800491307098	0.623000418834596	0.0545000366396234	0.105500070926243	0.00700000470600668	0.00550000369757668	0.00400000268914668	P56L	Back	Lesional	59	26	Male	25.1	never_smoked	10.3	444.62529891546	370.330248967923
patient57	P57H_1	patient57_20	734.912568672306	1.98962356936221	681.553556298727	0.00939241991809718	9.56021706991863	35.762153139846	5.2366803404312	0.318116470699528	0.255253303183312	0.192309351945585	0.0352667082743507	P57H	Arm	Non-lesional	29	0	Male	36.78	smoker	3.3	734.903176252388	681.745865650673
patient57	P57L_10	patient57_12	239.164934589981	0.915484824611	182.721247860332	0.0575473850047002	24.935869466116	27.8588089563175	1.41532153539226	0.761446063496285	0.433809237364988	0.055784013278783	0.00961524806819997	P57L	Arm	Lesional	29	21	Male	36.78	smoker	3.3	239.107387204976	182.777031873611
patient57	P57L_11	patient57_22	210.9920388438	2.25223556016467	163.925351171635	0.0445901853555797	11.8949608383418	26.713264048777	5.35582763128903	0.258277625780428	0.494220114339721	0.0462966372235825	0.00701503089249588	P57L	Arm	Lesional	29	21	Male	36.78	smoker	3.3	210.947448658444	163.971647808859
patient57	P57L_12	patient57_19	220.629380504234	2.69396311391178	162.842845122934	0.0428608289693733	13.1777605746283	39.2023689181987	1.70931941291723	0.171587007225569	0.784084753278998	0.00409077216444419	0.000500000004899176	P57L	Arm	Lesional	29	21	Male	36.78	smoker	3.3	220.586519675265	162.846935895098
patient57	P57L_2	patient57_13	59.7224123518502	1.90237733003699	28.8408269112307	0.0167514083425921	12.6808161153422	7.90447977139791	8.10768163781461	0.00801154312037017	0.178438914953699	0.078658786999998	0.00436993261111099	P57L	Arm	Lesional	29	21	Male	36.78	smoker	3.3	59.7056609435076	28.9194856982307
patient57	P57L_3	patient57_17	232.053845864325	1.58287200485459	138.096702218783	0.0300063524580545	42.1616309611103	47.9596597680928	1.93991051059146	0.112023220645035	0.149036071860817	0.0180039379084587	0.00400081802003464	P57L	Arm	Lesional	29	21	Male	36.78	smoker	3.3	232.023839511867	138.114706156691
patient57	P57L_6	patient57_7	261.112104647291	1.72274065567103	187.418985346943	0.0335143806707565	39.9921256253699	30.3575543631674	1.21602454355118	0.0595257016746032	0.230098875028255	0.0800345066469384	0.00150064856849489	P57L	Arm	Lesional	29	21	Male	36.78	smoker	3.3	261.07859026662	187.49901985359
patient57	P57L_9	patient57_8	157.000000000713	0.982000000004459	111.538000000506	0.00450000000002043	14.2795000000649	25.6950000001167	4.2080000000191	0.0615000000002793	0.187000000000849	0.0445000000002021	0	P57L	Arm	Lesional	29	21	Male	36.78	smoker	3.3	156.995500000713	111.582500000506
patient59	P59H_2	patient59_8	274.176827749027	0.352801065118232	243.220550290988	0.0292320882526537	27.7236116985123	1.66925303953084	0.839666534981395	0.162288489954387	0.0514081552029426	0.0020160060863899	0.126000380399369	P59H	Flank	Non-lesional	33	0	Female	24.09	smoker	11	274.147595660774	243.222566297074
patient59	P59H_4	patient59_14	131.814182631865	0.490078371323601	87.578131572473	0.0411215185133596	38.6328216805922	1.94566746500198	1.45277255131444	0.0456279862956456	0.0219690304386442	0.00901293556457197	1.59697952034759	P59H	Flank	Non-lesional	33	0	Female	24.09	smoker	11	131.773061113352	87.5871445080376
patient59	P59L_1	patient59_3	209.003163412558	1.49753348370143	151.364875480473	0.028500280625308	40.3673968169412	3.69158046292901	10.2442423709756	0.353505599750454	1.03752620019914	0.00900022960252408	0.409002487360692	P59L	Flank	Lesional	33	20	Female	24.09	smoker	11	208.974663131933	151.373875710076
patient59	P59L_11	patient59_2	668.124957870442	0.861696559131938	631.092376386348	0.00753511188618737	31.1807372383922	1.36287677099059	2.41941841913904	0.510728916039742	0.0588862307458086	0.0601755594330488	0.570526678335752	P59L	Flank	Lesional	33	20	Female	24.09	smoker	11	668.117422758556	631.152551945781
patient59	P59L_2	patient59_20	175.402239467801	0.593197288981687	127.475462057762	0.0241681767243024	39.8802738113269	1.5051880888604	4.19635719958696	0.24986669482791	0.0401169635660548	0.0072996587250246	1.43030952743945	P59L	Flank	Lesional	33	20	Female	24.09	smoker	11	175.378071291077	127.482761716487
patient59	P59L_3	patient59_12	166.679315780118	0.894895498860841	141.12047959589	0.0597746511763181	21.832116585889	1.18802119212932	1.23802498686336	0.212085060423668	0.0356348882012666	0.0011495125226215	0.097133808161517	P59L	Flank	Lesional	33	20	Female	24.09	smoker	11	166.619541128942	141.121629108413
patient59	P59L_4	patient59_16	195.701613674705	0.808497803846314	155.278643349868	0.0100091118757561	34.815259883317	1.63345235328235	2.37590596549029	0.0561412339436231	0.0411457898551181	0.00503644745685397	0.677521735770307	P59L	Flank	Lesional	33	20	Female	24.09	smoker	11	195.691604562829	155.283679797325
patient59	P59L_5	patient59_19	204.001447899311	1.00050882176431	166.172183976722	0.0190001683541574	33.4017237365939	1.67251362002995	1.19501443579615	0.126001439379962	0.100001262600116	0.0055000757553474	0.309000362315169	P59L	Flank	Lesional	33	20	Female	24.09	smoker	11	203.982447730957	166.177684052477
patient59	P59L_6	patient59_1	270.001810314449	1.00950676856458	220.424477907192	0.0165001106303274	42.3247837801995	1.88001260515246	3.69452477113604	0.273001830429054	0.0580003888823632	0.0015000100573025	0.31950214220543	P59L	Flank	Lesional	33	20	Female	24.09	smoker	11	269.985310203819	220.425977917249
patient59	P59L_7	patient59_18	413.907024750756	1.33519487929413	372.803117347969	0.0811622051679526	29.6995426696456	1.46085032025093	1.67692948062933	0.594231291445386	0.0556357226712793	0.00953310308388952	6.19082773059877	P59L	Flank	Lesional	33	20	Female	24.09	smoker	11	413.825862545588	372.812650451053
patient59	P59L_8	patient59_17	151.86153713084	0.404040367037892	132.309087105651	0.047110330861757	14.3608915642233	1.44933547298229	2.69969907797197	0.177356539714849	0.0343628295697522	0.00166271755982672	0.377991125267273	P59L	Flank	Lesional	33	20	Female	24.09	smoker	11	151.814426799978	132.310749823211
patient59	P59L_9	patient59_13	257.108578469503	0.640770601205125	217.986056797797	0.0200084496863427	34.8617223109991	1.19200339006386	1.7227275179941	0.459694131543722	0.0355149981932581	0.00900380235885419	0.181076469661401	P59L	Flank	Lesional	33	20	Female	24.09	smoker	11	257.088570019817	217.995060600156
patient60	P60H_1	patient60_19	262.083999283877	0.357624580696126	238.874947116218	0.0140961513559057	12.0866666681694	5.77315709976316	2.06064849636148	2.27209076670007	0.156623903954508	0.0114857529566639	0.476658747701552	P60H	Flank	Non-lesional	24	0	Male	26.83	never_smoked	14.4	262.069903132521	238.886432869175
patient60	P60H_2	patient60_9	183.656611005598	0.293241771163635	166.132624815696	0.00152201611330606	4.79029204727861	2.27389207327926	7.00939154047885	1.43424651743874	0.0512412091479706	0.00558072574878889	1.6645782892524	P60H	Flank	Non-lesional	24	0	Male	26.83	never_smoked	14.4	183.655088989485	166.138205541445
patient60	P60H_3	patient60_12	131.765068283407	0.137941555859192	124.599827988199	0.00154412189394618	0.895590698488782	0.688163657402012	0.31500086636502	1.2795623427834	0.0334559743688338	0.0200735846213003	3.79390749342575	P60H	Flank	Non-lesional	24	0	Male	26.83	never_smoked	14.4	131.763524161513	124.61990157282
patient60	P60L_1	patient60_14	489.864618821821	0.383592633783302	464.156153168797	0.0586192361147307	5.10370153194833	4.71575885719024	0.803583933750239	14.0715570929809	0.164082050808258	0.0184723276590467	0.389097988788528	P60L	Flank	Lesional	24	4	Male	26.83	never_smoked	14.4	489.805999585706	464.174625496456
patient60	P60L_2	patient60_11	300.302797189405	0.229366099524424	284.53890392363	0.0352452596135267	4.77286976610963	2.67224057607659	0.869466822450601	4.790450714962	0.147941162490735	0.0612441234323513	2.18506874111516	P60L	Flank	Lesional	24	4	Male	26.83	never_smoked	14.4	300.267551929791	284.600148047062
patient60	P60L_3	patient60_1	337.153560690109	0.477085771137374	312.961168931157	0.020678018878846	8.71253059441005	4.53984668142975	1.74304587374065	7.18653467287402	0.573551728269296	0.00967801792330623	0.9294404002884	P60L	Flank	Lesional	24	4	Male	26.83	never_smoked	14.4	337.13288267123	312.97084694908
patient60	P60L_4	patient60_5	281.129695496405	0.309351086997921	244.862533692708	0.0102230170112385	3.80334847118504	2.78704287690255	0.709535671106408	28.4810727545959	0.126135214972204	0.00950006283174412	0.0309526480933977	P60L	Flank	Lesional	24	4	Male	26.83	never_smoked	14.4	281.119472479394	244.87203375554
patient60	P60L_5	patient60_2	350.960783789915	0.673362539980981	306.147653031132	0.00356436337600262	5.82707185322785	3.78911408911311	6.15782249372116	26.9068051877239	0.356770656730793	0.00619308847976147	1.09242648642851	P60L	Flank	Lesional	24	4	Male	26.83	never_smoked	14.4	350.957219426539	306.153846119612
patient60	P60L_6	patient60_21	285.029400164766	0.512440415757781	254.885981672176	0.0330214600017059	7.73144147561931	3.64489556557426	1.0345988846644	16.3342543340313	0.332842190785923	0.0549587444429027	0.464965421712728	P60L	Flank	Lesional	24	4	Male	26.83	never_smoked	14.4	284.996378704764	254.940940416619
patient60	P60L_7	patient60_3	489.568307578848	0.321053938490451	471.951557534345	0.0111474801430464	7.25916502924907	3.46460019272713	1.5075537678828	4.52731241122739	0.124082714983966	0.0121474801613095	0.389687029637955	P60L	Flank	Lesional	24	4	Male	26.83	never_smoked	14.4	489.557160098705	471.963705014506
patient61	P61H_3	patient61_5	433.400905840496	0.264428896722184	379.048941154854	0.0132752611142892	7.14917844371089	46.5701752101099	0.241445919116224	0.0576148604643129	0.0398795308787247	0.00701013661038783	0.00895642691532146	P61H	Arm	Non-lesional	26	0	Female	44.98	smoker	13	433.387630579382	379.055951291464
patient61	P61L_1	patient61_2	391.700473858891	0.443130426473002	327.836483833589	0.00669001579529637	15.7936110184833	46.0643312156324	1.40905296035403	0.021336069499304	0.0553621547939044	0.0201080505449485	0.050368113726134	P61L	Arm	Lesional	26	4	Female	44.98	smoker	13	391.693783843096	327.856591884134
patient61	P61L_10	patient61_11	428.667320018327	0.632790659180332	385.953631636209	0.024557347814075	13.1751690470269	27.5637980572284	1.19544006553055	0.0340834150022908	0.0757350947076875	0.00706256125171808	0.00505213437643173	P61L	Arm	Lesional	26	4	Female	44.98	smoker	13	428.642762670513	385.960694197461
patient61	P61L_2	patient61_17	311.093672115527	0.433806925655131	271.744907299151	0.00650797209493848	12.8406507202024	25.2633983516957	0.743838066480408	0.0250388639628251	0.0250109616305404	0.00300298953560193	0.00750996511867308	P61L	Arm	Lesional	26	4	Female	44.98	smoker	13	311.087164143432	271.747910288687
patient61	P61L_4	patient61_15	420.190151191686	0.321	349.1335	0.012	41.9329999999999	13.407	0.148	0.0195	0.016	0.00850000000000002	0.0015	P61L	Arm	Lesional	26	4	Female	44.98	smoker	13	420.178151191686	349.142
patient61	P61L_6	patient61_21	252.582770637341	0.355749536811875	203.922998495799	0.0110718204634642	12.7415985798832	35.1077496686868	0.34109231115615	0.0356477215886208	0.0549329570363474	0.00942954508337642	0.0025000008322307	P61L	Arm	Lesional	26	4	Female	44.98	smoker	13	252.571698816878	203.932428040882
patient61	P61L_7	patient61_9	287.393705723855	1.01039989896971	234.273601637046	0.0120584771632387	23.2055344275559	27.7415315871275	0.984273198449358	0.0296437563596284	0.10500923862987	0.0211023350356677	0.0105511675178338	P61L	Arm	Lesional	26	4	Female	44.98	smoker	13	287.381647246692	234.294703972082
patient61	P61L_8	patient61_16	214.641603353205	0.142590548706472	177.006767858218	0.00856550999296828	5.3725901797071	31.7709881245063	0.242353547448103	0.0105809241089608	0.0317427723268824	0.0206579946889235	0.0347658935008713	P61L	Arm	Lesional	26	4	Female	44.98	smoker	13	214.633037843212	177.027425852907
patient61	P61L_9	patient61_12	283.016033341665	0.247514022092092	229.20348476888	0.0135007648413868	4.16873616602379	49.0167768841286	0.285516174978958	0.0510028894007949	0.0170009631335983	0.00250014163729386	0.0100005665491754	P61L	Arm	Lesional	26	4	Female	44.98	smoker	13	283.002532576824	229.205984910517
patient61	P61L_9	patient61_20	105.087808461153	0.162635894047023	91.654083612869	0	2.58365883373778	10.3981884381633	0.174145511164197	0.0960802820216256	0.0130108715237618	0.0015012544065879	0.0045037632197637	P61L	Arm	Lesional	26	4	Female	44.98	smoker	13	105.087808461153	91.6555848672756
patient62	P62H_1	patient62_8	513.520653641664	1.33932445653764	494.954928926119	0.290923482905742	3.70662784984419	4.5919316527589	3.76117449105562	0.104081578069879	0.140636445425269	4.62950324579739	0.00152151315078853	P62H	Back	Non-lesional	34	0	Male	33.74	smoker	4.2	513.229730158758	499.584432171916
patient62	P62H_2	patient62_7	374.922876357219	0.39201051415366	362.869558202158	0.404574953709869	1.2594594211142	6.39731004443838	0.933286570235062	0.0180927929609382	0.063827352945532	2.5772178417692	0.00753866373372423	P62H	Back	Non-lesional	34	0	Male	33.74	smoker	4.2	374.518301403509	365.446776043927
patient62	P62H_3	patient62_15	396.720765673108	1.45363333987093	384.033272178547	0.18523730407383	2.00934525209242	5.52885402949518	2.63370096091893	0.140820729799996	0.0762148035835107	0.657668139531881	0.00201893519426518	P62H	Back	Non-lesional	34	0	Male	33.74	smoker	4.2	396.535528369034	384.690940318079
patient62	P62L_1	patient62_9	300.380750575802	0.345484722348794	270.997148469128	0.0726187077389461	2.05165076216737	1.16875333529665	3.35600694346679	0.0397001576673633	0.0598553615570527	22.2837055685604	0.00582654787026598	P62L	Back	Lesional	34	8	Male	33.74	smoker	4.2	300.308131868063	293.280854037688
patient62	P62L_10	patient62_20	439.669450933249	0.350960196882448	428.980246578396	0.0184228851741484	1.03223740625235	1.79003461949339	0.895100686271439	0.242869949035501	0.0474691541894914	6.22613821603552	0.0859712415190772	P62L	Back	Lesional	34	8	Male	33.74	smoker	4.2	439.651028048075	435.206384794432
patient62	P62L_2	patient62_18	508.456358622382	0.566595745147379	483.410996722477	0.199183039498704	0.959568140233956	1.59704252418475	1.00731012182332	0.0467577720354579	0.0449247694192176	20.6223737194104	0.00160606815177648	P62L	Back	Lesional	34	8	Male	33.74	smoker	4.2	508.257175582883	504.033370441887
patient62	P62L_3	patient62_4	502.06592381027	0.71586916106527	470.116362991439	0.107135262861887	1.00128131975341	2.21428060375918	7.28906406680022	0.0591199470722653	0.0239734137498965	20.5317017826921	0.00713526107650012	P62L	Back	Lesional	34	8	Male	33.74	smoker	4.2	501.958788547408	490.648064774131
patient62	P62L_4	patient62_13	384.229101601041	0.566857526507229	369.445641903896	0.12186177801491	2.21385888442371	5.54564913547378	4.02671684247786	0.0530912852204949	0.0461648375791791	2.20408020206861	0.00517920537950456	P62L	Back	Lesional	34	8	Male	33.74	smoker	4.2	384.107239823026	371.649722105965
patient62	P62L_5	patient62_1	350.54401975711	0.598636778725608	331.070747026334	0.100944624600543	4.92971360735788	8.21568713353374	2.34985024132309	0.0431902373912771	0.0175774221941244	3.21415720121132	0.00351548443882487	P62L	Back	Lesional	34	8	Male	33.74	smoker	4.2	350.443075132509	334.284904227545
patient62	P62L_6	patient62_11	357.668158672182	0.354662543893424	351.53470078033	0.0265495972123608	1.03693709867145	1.58846741057352	2.39747872185583	0.157293840088327	0.00250467898229819	0.550528440309143	0.0190355602654663	P62L	Back	Lesional	34	8	Male	33.74	smoker	4.2	357.64160907497	352.085229220639
patient62	P62L_7	patient62_5	317.203395832885	0.349126421292104	306.937356216952	0.073980344715018	0.614138204072616	1.9994961660648	2.07296979608999	0.0440841780151135	0.0238155904219578	4.92526678513682	0.163162130124903	P62L	Back	Lesional	34	8	Male	33.74	smoker	4.2	317.12941548817	311.862623002089
patient62	P62L_8	patient62_6	357.766989186643	0.383139537675113	349.88510734523	0.581165899457137	1.36076587484633	2.59629205509457	1.9114032814176	0.177391168155644	0.0133098894908122	0.856310838826224	0.00210329644923499	P62L	Back	Lesional	34	8	Male	33.74	smoker	4.2	357.185823287186	350.741418184056
patient62	P62L_9	patient62_2	421.560186476266	0.323931683441368	416.798388104713	0.0722694933811404	0.959188375899654	1.25983807846854	0.923289750446081	0.203471613604285	0.0150673733379881	0.999702701869664	0.00503930110470517	P62L	Back	Lesional	34	8	Male	33.74	smoker	4.2	421.487916982885	417.798090806583
patient63	P63H_1	patient63_10	1110.47105817679	3.16175094516379	1102.39683487686	0.073608114261717	2.92178584928904	1.41971303565335	0.129710974556299	0.0682838755013069	0.100294278736182	0.185358324149934	0.0137179026186565	P63H	Arm	Non-lesional	48	0	Male	27.77	ex_smoker	8.5	1110.39745006253	1102.58219320101
patient63	P63H_2	patient63_4	2007.67211705505	8.46310175747551	1978.75419125895	0.130343148182557	1.42728788528448	1.43695309976575	0.396810428970221	0.324601781170944	0.181405850410971	0.484931479509644	0.0724903653391745	P63H	Arm	Non-lesional	48	0	Male	27.77	ex_smoker	8.5	2007.54177390687	1979.23912273846
patient63	P63L_1	patient63_3	1403.49707177839	3.05232223834402	1395.98178751018	0.106892496523682	2.25643654130305	1.45379913323282	0.202193481309537	0.196150818507695	0.129615620496791	0.0877052085879235	0.0301687299081241	P63L	Arm	Lesional	48	19	Male	27.77	ex_smoker	8.5	1403.39017928187	1396.06949271877
patient63	P63L_2	patient63_1	1532.80099687347	5.91396644543661	1520.89244237673	0.32019423420849	2.8964367929447	2.12829353047824	0.18009646207598	0.248272380771011	0.135937250742583	0.0808177009553545	0.00453969913123153	P63L	Arm	Lesional	48	19	Male	27.77	ex_smoker	8.5	1532.48080263926	1520.97326007769
patient63	P63L_3	patient63_2	1420.78475661092	1.25315904723649	1418.11383996635	0.0652613300587864	0.669925333535408	0.429734052766373	0.0746256928969809	0.107625698743817	0.0310427439148051	0.033402034373437	0.00614071104737137	P63L	Arm	Lesional	48	19	Male	27.77	ex_smoker	8.5	1420.71949528086	1418.14724200072
patient63	P63L_5	patient63_9	1396.96251327371	7.52075160420814	1385.07880233077	0.289984478113025	1.40400236044531	1.7659411352648	0.174544066751382	0.318604615326462	0.257254614502656	0.149479658776223	0.00314840955361761	P63L	Arm	Lesional	48	19	Male	27.77	ex_smoker	8.5	1396.6725287956	1385.22828198955
patient63	P63L_6	patient63_24	992.183332139271	2.3543784925971	987.183242433248	0.147588390959904	0.71889414273219	1.25690166142326	0.203628362523131	0.113340095512891	0.103078356070241	0.09412934455574	0.00815085964926812	P63L	Arm	Lesional	48	19	Male	27.77	ex_smoker	8.5	992.035743748311	987.277371777804
patient63	P63L_7	patient63_15	633.90603813849	16.7820512467125	604.295226362857	0.0419477287581478	4.82994746746845	6.66833758333054	0.367133987146638	0.126561202376117	0.661867215891762	0.115322425041676	0.0176429189075857	P63L	Arm	Lesional	48	19	Male	27.77	ex_smoker	8.5	633.864090409732	604.410548787899
patient63	P63L_8	patient63_18	1995.20719005187	9.43602514266465	1981.1668498032	0.0136263305302851	0.844148056914156	1.42198210480536	0.333349446720183	0.142152412178958	0.476435849822952	1.35944840048787	0.0131725045461513	P63L	Arm	Lesional	48	19	Male	27.77	ex_smoker	8.5	1995.19356372134	1982.52629820369
patient64	P64H_2	patient64_10	182.548887155072	1.72052326143655	119.450357229679	33.4880862683558	25.5898044174465	1.09580040317253	1.09985704510931	0.0136911665366304	0.0466513822729629	0.0425947403361834	0.00152124072629227	P64H	Flank	Non-lesional	44	0	Female	21.51	smoker	14.9	149.060800886716	119.492951970015
patient64	P64H_3	patient64_11	426.590026273449	0.94494777385512	300.506123017437	78.9549603092524	43.7010476284021	1.60850452222012	0.727149104665837	0.0458797652189948	0.0823676324242734	0.00953275999725939	0.00951375997624746	P64H	Flank	Non-lesional	44	0	Female	21.51	smoker	14.9	347.635065964197	300.515655777434
patient64	P64L_1	patient64_15	559.70838556664	1.45324219478394	427.672349852447	81.9765345321738	43.1841488223639	4.55423463876057	0.711426563288258	0.0336830534139056	0.0913552373390701	0.0286681154538939	0.00274255661516359	P64L	Flank	Lesional	44	20	Female	21.51	smoker	14.9	477.731851034466	427.701017967901
patient64	P64L_10	patient64_9	346.892655773787	0.40487616654993	261.763786274463	39.8371929254171	42.2044327784084	1.82370746502004	0.773953817751109	0.0574793063346102	0.0221849954273933	0.00252102220765834	0.00252102220765834	P64L	Flank	Lesional	44	20	Female	21.51	smoker	14.9	307.05546284837	261.766307296671
patient64	P64L_11	patient64_13	456.411918541223	0.596719468169502	387.689283464142	31.3596656438666	33.1754222318609	2.94842177266469	0.333269049934771	0.191929033915065	0.0233934547455125	0.0121087067542919	0.0817057151691936	P64L	Flank	Lesional	44	20	Female	21.51	smoker	14.9	425.052252897356	387.701392170896
patient64	P64L_4	patient64_1	407.098263721037	1.19001897997044	277.687160497212	71.7774739689708	52.8356121869683	2.76867836787607	0.743954131812627	0.0138433918393803	0.0579371584388882	0.013330673623107	0.0102543643254669	P64L	Flank	Lesional	44	20	Female	21.51	smoker	14.9	335.320789752066	277.700491170835
patient64	P64L_6	patient64_3	472.011909414092	0.746261039675925	345.921878503294	58.602899619361	65.423342819332	0.942694059687415	0.29251453781597	0.0286196311312331	0.0320619903629588	0.0105177223969461	0.0111194910341442	P64L	Flank	Lesional	44	20	Female	21.51	smoker	14.9	413.409009794731	345.932396225691
patient64	P64L_8	patient64_7	879.103460290149	0.554984466616659	730.792052774478	97.5361256607243	45.6428097031837	4.29571083061505	0.105855347856038	0.127026417427247	0.0383095544621853	0.00151221925508626	0.0090733155305176	P64L	Flank	Lesional	44	20	Female	21.51	smoker	14.9	781.567334629425	730.793564993733
patient64	P64L_9	patient64_4	232.171735641598	2.11046199335471	142.788231966155	38.6581627122696	46.2419165005806	1.35015185005992	0.894174927808857	0.0109810956046702	0.0501992941927779	0.0648407549990048	0.00261454657254053	P64L	Flank	Lesional	44	20	Female	21.51	smoker	14.9	193.513572929328	142.853072721154
patient65	P65H_6	patient65_1	285.346679500498	4.15087040251805	204.234832998672	0.0102642690467805	42.7080838632968	0.310494138665111	32.1420453065407	0.686679599229617	0.20528538093561	0.0333588744020367	0.864764667191259	P65H	Flank	Non-lesional	56	0	Female	42.52	ex_smoker	11.1	285.336415231451	204.268191873074
patient65	P65L_1	patient65_11	412.298891293726	6.02698470433232	342.242368519645	0.0192138751887423	44.9119556172902	0.454432696779341	8.5018559084083	0.265389921741559	0.360641358580989	0.0111283251132453	9.50492036664598	P65L	Flank	Lesional	56	2	Female	42.52	ex_smoker	11.1	412.279677418537	342.253496844758
patient65	P65L_2	patient65_2	399.713058247973	8.66359717363333	329.235378167403	0.00724590020531758	55.6632485198376	0.72243010618992	4.02033070276721	0.0651967026338871	0.905212970849511	0.121065552996549	0.30935245145675	P65L	Flank	Lesional	56	2	Female	42.52	ex_smoker	11.1	399.705812347768	329.3564437204
patient65	P65L_3	patient65_10	488.48753328858	2.15219212934207	454.5924377897	0.198996440721183	27.2649159092912	0.614875424294952	3.25373126349039	0.106930602705194	0.134375442632448	0.0361476836935104	0.132930602709069	P65L	Flank	Lesional	56	2	Female	42.52	ex_smoker	11.1	488.288536847859	454.628585473394
patient65	P65L_4	patient65_4	669.081839873861	3.56843021060052	604.035259271138	0.014659977608801	39.1446007464822	1.16865997119591	9.74782006986254	0.504445627167778	0.644590196625463	0.0698960551231868	10.1834777480569	P65L	Flank	Lesional	56	2	Female	42.52	ex_smoker	11.1	669.067179896252	604.105155326261
patient65	P65L_5	patient65_15	509.295335282127	2.79375958397128	447.660472286315	0.0315676186584388	53.2974158000817	0.676650356263591	3.50112385465681	0.350687785231649	0.14378180897183	0.0528598697564074	0.787016318219754	P65L	Flank	Lesional	56	2	Female	42.52	ex_smoker	11.1	509.263767663469	447.713332156071
patient65	P65L_6	patient65_12	331.68396003877	5.15802817567905	286.907958616413	0.0209681924253731	30.5188689236517	0.446132747879514	7.05844907061451	0.226470073488587	0.411275085754801	0.0455282933319057	0.890280859531445	P65L	Flank	Lesional	56	2	Female	42.52	ex_smoker	11.1	331.662991846345	286.953486909745
patient65	P65L_7	patient65_17	721.806321268471	4.95801929482486	681.57354018632	0.104904439422828	31.3037976144716	0.833976129750289	2.36637221014116	0.220329592683288	0.350665867097934	0.0380561597720889	0.0566597739872468	P65L	Flank	Lesional	56	2	Female	42.52	ex_smoker	11.1	721.701416829048	681.611596346092
patient66	P66H_1	patient66_13	803.207811849639	0.555186281341601	775.350198793401	0.0200344993483442	3.46021106483596	20.1740121505441	2.98826466807221	0.0630606021461049	0.0527789053863276	0.52070584121197	0.023359043351466	P66H	Arm	Non-lesional	28	0	Female	23.42	ex_smoker	16.7	803.187777350291	775.870904634613
patient66	P66H_2	patient66_8	1204.95603150781	0.296310406773294	1193.19229360592	0.0128928952513531	1.28723000781008	2.8687347493728	0.358096299434918	0.0694525927768682	0.0264048398224024	6.8345208425356	0.0100952681106532	P66H	Arm	Non-lesional	28	0	Female	23.42	ex_smoker	16.7	1204.94313861256	1200.02681444846
patient66	P66L_1	patient66_1	978.630909977655	0.510919211038718	967.692632618013	0.0103784696035453	2.52888663268231	4.74208722583121	0.9327326705132	0.048392306383265	0.0429190104545319	2.08938054175728	0.0325812913782693	P66L	Arm	Lesional	28	15	Female	23.42	ex_smoker	16.7	978.620531508051	969.78201315977
patient66	P66L_2	patient66_22	806.475613537425	0.556893605860072	795.057726340348	0.0103295842194509	2.26074969490511	7.48174898428561	0.608754333270533	0.0618692477732409	0.0202845939394534	0.378662913696313	0.0385942391277399	P66L	Arm	Lesional	28	15	Female	23.42	ex_smoker	16.7	806.465283953206	795.436389254044
patient66	P66L_3	patient66_16	509.223944367356	2.28128236924412	491.4936460072	0.124749640989593	0.855353071211433	10.9754120619819	2.8073781912863	0.135997559439474	0.312385371494432	0.233649942345263	0.00409015216359322	P66L	Arm	Lesional	28	15	Female	23.42	ex_smoker	16.7	509.099194726366	491.727295949545
patient66	P66L_4	patient66_12	1006.616965418	2.75969144197102	984.835115108157	0.0240147188568907	2.42948905768877	11.2724089700959	3.48413546082056	0.0140085859998529	0.0550337307137078	1.73906589055316	0.00400245314281511	P66L	Arm	Lesional	28	15	Female	23.42	ex_smoker	16.7	1006.59295069914	986.57418099871
patient66	P66L_5	patient66_2	1109.23102937654	0.931116133408934	1093.66416001746	0.0190512735205769	2.48365163770089	6.43532998491696	2.58792492514065	0.190902942826765	0.0580072835166213	2.84543461974141	0.0154505583069033	P66L	Arm	Lesional	28	15	Female	23.42	ex_smoker	16.7	1109.21197810302	1096.5095946372
patient66	P66L_6	patient66_17	937.260730655834	1.27593114462623	882.213441548891	0.140137311574736	6.99301667901874	43.9211011837128	1.04690407027284	0.165953923424951	0.142502043940595	1.34914354719361	0.0125992031785733	P66L	Arm	Lesional	28	15	Female	23.42	ex_smoker	16.7	937.120593344259	883.562585096085
patient66	P66L_6	patient66_3	791.563851604625	0.684472145967752	780.421987934189	0.0206794073287333	2.12742858538828	4.92425287277195	1.15808569971943	0.169640962901153	0.0342691109931002	2.01553488536548	0.00750000000000057	P66L	Arm	Lesional	28	15	Female	23.42	ex_smoker	16.7	791.543172197296	782.437522819554
patient66	P66L_7	patient66_11	1505.2327869136	4.62492261275638	1411.11378780825	0.0361913123054328	10.7066261780965	10.4253398709231	3.49876358825714	0.0606466259247799	0.0639897073412869	64.6586446185124	0.0438745912297634	P66L	Arm	Lesional	28	15	Female	23.42	ex_smoker	16.7	1505.19659560129	1475.77243242676
patient67	P67H_2	patient67_2	53.2385562771616	0.0995561002382922	30.1846642524623	0.00106477112554323	8.13538378471306	1.63868276221103	13.0839075906752	0.0468499295239022	0.0255545070130376	0.00106477112554323	0.0218278080736363	P67H	Arm	Non-lesional	23	0	Male	26.12	smoker	20.4	53.2374915060361	30.1857290235878
patient67	P67H_3	patient67_6	96.0350429341806	0.117042708576033	77.9254347858736	0.0540197116504766	16.4740113233343	0.841807173219927	0.515688173255939	0.0950346779036162	0.00450164263753972	0.0050018251528219	0.00250091257641096	P67H	Arm	Non-lesional	23	0	Male	26.12	smoker	20.4	95.9810232225301	77.9304366110264
patient67	P67L_1	patient67_16	575.008584985776	0.240063677420356	559.294811284725	0.0662242843325469	10.5421263473256	1.11634125379052	3.05823612346152	0.642700828615019	0.028595289472647	0.00898017098141316	0.0105057256509634	P67L	Arm	Lesional	23	15	Male	26.12	smoker	20.4	574.942360701443	559.303791455706
patient67	P67L_2	patient67_4	310.00002886906	0.15500001443453	298.227027772688	0.00600000055875599	9.008000838879	0.654500060950965	1.70250015854702	0.217000020208342	0.014000001303764	0.00850000079157101	0.00750000069844501	P67L	Arm	Lesional	23	15	Male	26.12	smoker	20.4	309.994028868501	298.23552777348
patient67	P67L_3	patient67_12	506.360341905536	0.343554600343536	498.350820676357	0.0411403120453765	4.88049441302099	0.716742761260191	1.38020766545693	0.505015240931552	0.0337511135911905	0.0275191069870625	0.0810960155419895	P67L	Arm	Lesional	23	15	Male	26.12	smoker	20.4	506.319201593491	498.378339783344
patient67	P67L_3	patient67_15	95.0001099654873	0.203500235557649	91.1821055460322	0.0185000214143317	1.10900128370237	0.434000502368647	1.96150227049793	0.0725000839210298	0.00950001099654873	0.00750000868148584	0.00200000231506289	P67L	Arm	Lesional	23	15	Male	26.12	smoker	20.4	94.981609944073	91.1896055547137
patient67	P67L_4	patient67_3	370.528689460806	0.359564913555871	347.66359528062	0.0881019386470193	7.76312741295361	1.41848778639359	12.4532950326095	0.624680027573398	0.0391878481928612	0.0194399824563956	0.0992092378034911	P67L	Arm	Lesional	23	15	Male	26.12	smoker	20.4	370.440587522159	347.683035263076
patient67	P67L_5	patient67_8	479.561072118986	0.190133040042211	459.905701011597	0.0737456864481301	12.7693302190877	1.58417041324629	4.51019162113374	0.508408565601775	0.0072201960666343	0.00812239521172981	0.00404897055112212	P67L	Arm	Lesional	23	15	Male	26.12	smoker	20.4	479.487326432538	459.913823406809
patient67	P67L_6	patient67_9	356.255665406477	0.0775138407440605	353.254185758593	0.0154001008100783	1.41937595799555	0.285928538373786	0.701731260245898	0.475349778337748	0.00513336693669276	0.00667337701770059	0.0143734274227397	P67L	Arm	Lesional	23	15	Male	26.12	smoker	20.4	356.240265305667	353.260859135611
patient67	P67L_7	patient67_1	404.6429241532	0.355841767471407	393.601662453944	0.00813352611363216	0.746759366307851	0.190629518288254	0.955180972969679	8.76946618664177	0.00152503614630603	0.00152503614630603	0.0122002891704482	P67L	Arm	Lesional	23	15	Male	26.12	smoker	20.4	404.634790627086	393.60318749009
patient68	P68H_1	patient68_11	329.978305957798	13.3997380973307	225.427036702969	0.0288076298852046	24.483342751891	65.6237808784961	0.590294525102283	0.406973244014616	0.0130943772205475	0.000523775088821903	0.00471397579939712	P68H	Leg	Non-lesional	62	0	Male	28.69	smoker	15.4	329.949498327913	225.427560478058
patient68	P68L_1	patient68_5	283.106986901588	7.16382061891631	204.180906393698	0.050534885029079	47.6514695628236	22.8446956053253	0.50462343327708	0.67721828054635	0.0282181184079412	0.00250000161992489	0.00300000194390986	P68L	Leg	Lesional	62	10	Male	28.69	smoker	15.4	283.056452016559	204.183406395318
patient68	P68L_2	patient68_3	324.00000023149	23.2070000560296	204.767500048177	0.10550000016323	67.8690000772259	25.6905000452208	1.37100000439238	0.892500000014839	0.0720000001335522	0.00400000002077478	0.0210000001127774	P68L	Leg	Lesional	62	10	Male	28.69	smoker	15.4	323.894500231327	204.771500048198
patient68	P68L_3	patient68_4	339.000001343419	18.490000117487	218.652500547356	0.102500000609514	73.9745004755706	25.2625001788862	1.37250001844714	1.05400000408001	0.0840000008582958	5e-04	0.00700000012439068	P68L	Leg	Lesional	62	10	Male	28.69	smoker	15.4	338.89750134281	218.653000547356
patient68	P68L_4	patient68_17	327.237099038413	15.2880228944312	206.854153628334	0.0930002258575918	65.6051618119074	20.3375341120249	0.80150256724796	0.938000722744294	0.0525000451715184	0.00300003764293196	0.027500383957906	P68L	Leg	Lesional	62	10	Male	28.69	smoker	15.4	327.144098812555	206.857153665977
patient68	P68L_5	patient68_16	225.139527149703	14.8149710047354	136.49209054105	0.0581881525960081	52.0466458780471	20.6348018901454	0.858711293821814	0.155340379437867	0.0696807586366025	0.00359725122749251	0.00550000000545734	P68L	Leg	Lesional	62	10	Male	28.69	smoker	15.4	225.081338997107	136.495687792277
patient68	P68L_6	patient68_7	226.009049526844	11.1009913360813	136.272133534332	0.0450041627238455	56.7705859974347	20.2730298952113	1.28579012191678	0.166505429746767	0.0745045247252205	0.00550108592176894	0.0150034387498704	P68L	Leg	Lesional	62	10	Male	28.69	smoker	15.4	225.96404536412	136.277634620254
patient68	P68L_7	patient68_2	295.000748010179	34.2985869682275	182.809463535569	0.0575001457985942	52.5781333182345	21.3020540139418	0.510001293170139	3.35950851844133	0.058500148334222	0.0270000684619486	0	P68L	Leg	Lesional	62	10	Male	28.69	smoker	15.4	294.94324786438	182.836463604031
patient68	P68L_8	patient68_1	146.000712533548	24.241618307411	77.3248773719202	0.00850004148311752	33.7291646098906	7.22703527041063	3.27551598564134	0.150500734495199	0.036500178133387	0	0.00700003416256738	P68L	Leg	Lesional	62	10	Male	28.69	smoker	15.4	145.992212492065	77.3248773719202
patient68	P68L_9	patient68_9	139.328020954938	6.77023143853043	89.4259962132357	0.0119580056316373	22.9118724936437	18.884975762641	1.03202796270509	0.226175321394849	0.01247924292431	0.00271135471897163	0.0495931595117053	P68L	Leg	Lesional	62	10	Male	28.69	smoker	15.4	139.316062949306	89.4287075679547
patient69	P69H_1	patient69_19	485.359577459751	1.62120106285525	129.843194013753	317.680352714867	32.6752073477079	0.415307679682055	2.01799502669606	0.588435941332647	0.119588596920496	0.167123813269646	0.231171262666397	P69H	Flank	Non-lesional	62	0	Male	26.23	ex_smoker	13.1	167.679224744884	130.010317827023
patient69	P69H_2	patient69_12	663.131352361158	3.96708895280348	244.459489849045	352.917810206285	55.3779055864525	0.259992159738061	1.42445326511801	4.33075583056242	0.0281744082487234	0.0562906805508904	0.309391422354094	P69H	Flank	Non-lesional	62	0	Male	26.23	ex_smoker	13.1	310.213542154873	244.515780529596
patient69	P69L_1	patient69_1	232.281854215752	3.3680868861284	57.0822287009577	136.115611111586	33.9955900342952	0.429306641273757	0.713955609944397	0.448490633697824	0.0440713339471851	0.0264428003683111	0.058070463553938	P69L	Flank	Lesional	62	2	Male	26.23	ex_smoker	13.1	96.166243104166	57.108671501326
patient69	P69L_2	patient69_13	374.226494740404	2.68812694684517	112.452560155489	196.249777112113	58.1101702728583	0.651894548992977	1.90915548653661	0.386233761951328	0.14558811493243	0.345709235114464	1.28727910557093	P69L	Flank	Lesional	62	2	Male	26.23	ex_smoker	13.1	177.976717628291	112.798269390603
patient69	P69L_3	patient69_2	254.625265629399	2.38592162995959	90.4431361592581	89.1213715454211	67.4004217136168	0.425022680035884	2.0416803632917	0.959442236227834	0.0935957341780409	0.553323502515219	1.20135006489473	P69L	Flank	Lesional	62	2	Male	26.23	ex_smoker	13.1	165.503894083978	90.9964596617733
patient69	P69L_4	patient69_14	286.216196677779	5.54148328346411	115.983782537725	98.5795641021729	62.8901048445938	0.385101722278865	0.593299486848784	0.98215960378977	0.347406654873313	0.377346179806118	0.535948262226058	P69L	Flank	Lesional	62	2	Male	26.23	ex_smoker	13.1	187.636632575606	116.361128717531
patient69	P69L_5	patient69_15	431.000429755693	4.07200406024404	240.676739981662	128.355127984436	55.2725551129271	0.260000259249374	0.441000439726822	0.845500843059023	0.0595000593282222	0.906500903882914	0.111500111178097	P69L	Flank	Lesional	62	2	Male	26.23	ex_smoker	13.1	302.645301771257	241.583240885545
patient69	P69L_6	patient69_7	370.533691609076	4.09296276091187	99.7786585665781	101.082035805915	70.7341014887194	0.934397092628886	1.51104516395999	40.2510107334311	0.223106543084844	0.147705449382481	51.7786680044643	P69L	Flank	Lesional	62	2	Male	26.23	ex_smoker	13.1	269.451655803161	99.9263640159606
patient69	P69L_7	patient69_10	232.575931405345	3.95157093639727	98.5696964564586	75.9775713248413	48.2694370894117	0.897496038114272	0.739732883899263	3.87567749542072	0.170171448513004	0.0570313835010411	0.0675463487878361	P69L	Flank	Lesional	62	2	Male	26.23	ex_smoker	13.1	156.598360080504	98.6267278399596
patient70	P70H_4	patient70_1	252.318711508039	0.56362101791406	236.701166325606	0.0131074655328852	10.4799648379389	1.08355048405184	0.0950291251134174	3.35059587684377	0.0185689095049206	0.00491529957483193	0.00819216595805322	P70H	Back	Non-lesional	51	0	Male	22.82	ex_smoker	10.3	252.305604042506	236.706081625181
patient70	P70L_1	patient70_20	337.286771585304	1.12276992883576	319.220152531949	0.0207639003528491	13.2610422131549	2.56915284121959	0.6386165449986	0.398059162861935	0.0465921666454173	0.00759654890957891	0.00202574637588771	P70L	Back	Lesional	51	36	Male	22.82	ex_smoker	10.3	337.266007684951	319.227749080859
patient70	P70L_2	patient70_2	401.432023445547	1.03782948376373	369.441604979111	0.0131652913611745	27.4053777299882	1.59255235448869	0.302730142936534	1.52057799876916	0.0633736074838316	0.0477189365798636	0.00709292106508535	P70L	Back	Lesional	51	36	Male	22.82	ex_smoker	10.3	401.418858154186	369.489323915691
patient70	P70L_5	patient70_9	337.44439563936	0.498507031616405	303.682535572116	0.00987274700636976	30.9423446897824	1.57536878790935	0.206910328924708	0.41293714127578	0.0326863735949786	0.0762096704248056	0.00702329670908924	P70L	Back	Lesional	51	36	Male	22.82	ex_smoker	10.3	337.434522892354	303.758745242541
patient70	P70L_5_repl	patient70_15	164.193074971672	0.426379283574263	151.899498433394	0.00350003964622613	9.45553974596673	0.832252325354969	0.0727049866428967	1.4749020327747	0.0186814834745365	0.00759072191415519	0.00202591892868817	P70L	Back	Lesional	51	36	Male	22.82	ex_smoker	10.3	164.189574932026	151.907089155308
patient70	P70L_5_repl	patient70_16	312.317166491396	2.52816227216106	280.624505856985	0.00451905867913596	17.6614855533253	10.2883902594995	0.657271978998773	0.459437632378823	0.0657774096629788	0.0205868228716194	0.00702964683421149	P70L	Back	Lesional	51	36	Male	22.82	ex_smoker	10.3	312.312647432717	280.645092679857
patient70	P70L_6	patient70_8	439.001703856347	0.42900166504413	414.240107751475	0.0150000582183262	22.4025869490702	1.38800538713578	0.176000683095027	0.324001257515846	0.0125000485152718	0.0135000523964936	0.00100000388122175	P70L	Back	Lesional	51	36	Male	22.82	ex_smoker	10.3	438.986703798129	414.253607803871
patient70	P70L_7	patient70_14	356.490771531719	1.07993964896877	314.453063829481	0.00252981541541812	37.739066460407	1.92553146571471	0.464706100395731	0.683390671617427	0.0552752007661383	0.079738523520164	0.00752981543195754	P70L	Back	Lesional	51	36	Male	22.82	ex_smoker	10.3	356.488241716304	314.532802353001
patient70	P70L_8	patient70_10	367.994913388115	1.57589462276212	347.817574888986	0.00822063606063743	14.8007991581537	2.59774112835478	0.452563279446322	0.586016195368426	0.116542016186785	0.0219021654963459	0.0176592972998718	P70L	Back	Lesional	51	36	Male	22.82	ex_smoker	10.3	367.986692752054	347.839477054482
patient70	P70L_9	patient70_12	613.122019473969	2.85150021625515	561.660716902419	0.0419655519659602	40.5493449621731	4.03812919251848	0.641032929443519	3.16609285906537	0.123717576436678	0.0297507248024049	0.0197685588891913	P70L	Back	Lesional	51	36	Male	22.82	ex_smoker	10.3	613.080053922003	561.690467627221
patient71	P71L_10	patient71_11	34.1272088477021	2.39041023149419	7.90998439189166	0.0110411558036683	19.5373251945911	0.221826857510064	3.15726868913079	0.029610372382565	0.122958325995397	0.0230860530440338	0.723697575858625	P71L	Flank	Lesional	32	11	Male	23.2	smoker	11.6	34.1161676918984	7.93307044493569
patient71	P71L_2	patient71_1	166.009162580069	1.7900988013152	132.14729363452	0.0635035049628578	28.4885723760147	0.960553016012989	1.69609361286624	0.247013633477573	0.311517193636696	0.106505878402273	0.198010928860564	P71L	Flank	Lesional	32	11	Male	23.2	smoker	11.6	165.945659075106	132.253799512922
patient71	P71L_3	patient71_7	158.775203402997	5.14210579628567	124.821930080347	0.00552698492858534	23.2590599390131	1.19031157234715	3.40763743506052	0.159780109753649	0.771265624125318	0.00703434445456315	0.0105515166818447	P71L	Flank	Lesional	32	11	Male	23.2	smoker	11.6	158.769676418068	124.828964424802
patient71	P71L_4	patient71_9	236.746797437998	3.03462051455497	199.336609336571	0.119192902757344	27.6299190423657	3.14791547055908	2.68944532047912	0.163511456347693	0.611884864358259	0.00770135045160612	0.00599717955361585	P71L	Flank	Lesional	32	11	Male	23.2	smoker	11.6	236.627604535241	199.344310687023
patient71	P71L_5	patient71_8	141.010652464582	1.75736922763338	115.315468036487	0.017950047443557	20.1301217141758	1.16670592520067	2.06029501771374	0.186725496274694	0.3335417992278	0.0069050327480289	0.0355701676776484	P71L	Flank	Lesional	32	11	Male	23.2	smoker	11.6	140.992702417138	115.322373069235
patient71	P71L_6	patient71_10	144.04219380037	3.48151983001519	119.2584339761	0.215062997688053	12.9783016907146	1.70800031884814	5.89022540412138	0.0765224154564466	0.339099331238372	0.0925271036564877	0.00250073253125642	P71L	Flank	Lesional	32	11	Male	23.2	smoker	11.6	143.827130802682	119.350961079756
patient71	P71L_7	patient71_2	250.64629832851	2.28341285768248	215.883529480832	0.238106921144775	23.6680608018707	2.14855392256195	5.91953434947016	0.218029116016743	0.237728874917351	0.0219276845783297	0.0274143194352621	P71L	Flank	Lesional	32	11	Male	23.2	smoker	11.6	250.408191407365	215.90545716541
patient71	P71L_8	patient71_14	110.612865360081	1.92676524256096	78.2013258551258	0.0405539416760272	20.478045821433	1.67171166811146	7.86690476217717	0.126452441857232	0.255677893852295	0.0105049244452341	0.0349228088416394	P71L	Flank	Lesional	32	11	Male	23.2	smoker	11.6	110.572311418405	78.211830779571
patient71	P71L_9	patient71_12	133.489277845664	2.81983553464205	97.1259956174805	0.169119874563867	30.7808208494047	0.653394886297197	1.57577568584731	0.186182413837373	0.142020547482417	0.0115423059791364	0.0245901301294644	P71L	Flank	Lesional	32	11	Male	23.2	smoker	11.6	133.3201579711	97.1375379234596
patient72	P72H_2	patient72_23	2521.14202865895	1.97807543750732	2411.84474543714	0.0145001744217699	0.698818650503166	0.518629791493424	0.178064390512603	105.774818197249	0.0580006514311729	0.0700633641214919	0.00631256456901755	P72H	Back	Non-lesional	67	0	Female	30.12	never_smoked	9.6	2521.12752848453	2411.91480880126
patient72	P72H_4	patient72_26	1709.05749978715	3.36318856051136	1672.73438064378	0.0372306660219929	2.19698004924109	1.53693830813556	0.917721526485567	27.7375467061119	0.450325403198063	0.0722386636021925	0.0109492600551106	P72H	Back	Non-lesional	67	0	Female	30.12	never_smoked	9.6	1709.02026912113	1672.80661930738
patient72	P72L_1	patient72_28	2064.67078748051	1.05701165172585	2044.95641720426	0.0120383943427477	2.27717062957146	1.07734784731938	0.226640655928497	14.9879581888671	0.034088320026782	0.0281046084519617	0.0140099800099831	P72L	Back	Lesional	67	65	Female	30.12	never_smoked	9.6	2064.65874908617	2044.98452181271
patient72	P72L_10	patient72_8	365.296686810987	0.457371468144168	360.902618034429	0.0100081284057805	0.657033629839487	1.08588193202718	0.340776772216825	1.78094644980863	0.0510414548694803	0.0105085348260695	0.000500406420289023	P72L	Back	Lesional	67	65	Female	30.12	never_smoked	9.6	365.286678682581	360.913126569255
patient72	P72L_11	patient72_68	1031.71208503345	0.481898960336007	967.327206475277	0.00600505039833741	53.0694014645563	9.05044184648142	0.292952010650483	1.31845953341928	0.115676763941533	0.0360404031866642	0.0140025251992009	P72L	Back	Lesional	67	65	Female	30.12	never_smoked	9.6	1031.70607998305	967.363246878464
patient72	P72L_12	patient72_24	2857.62967980752	2.09125206242282	2775.18859291861	0.032756816967511	0.516730186746917	0.613924226233481	0.101268231054957	78.8047983564229	0.013085605655837	0.258737161139207	0.00853424226233485	P72L	Back	Lesional	67	65	Female	30.12	never_smoked	9.6	2857.59692299055	2775.44733007975
patient72	P72L_2	patient72_25	2231	0.955000000000001	2212.0785	0.013	2.018	0.8495	0.1605	14.545	0.0235000000000001	0.323000000000002	0.0339999999999999	P72L	Back	Lesional	67	65	Female	30.12	never_smoked	9.6	2230.987	2212.4015
patient72	P72L_3	patient72_3	2255.0003665491	0.982000288509612	2233.32385771054	0.016500010641748	3.15350306482342	1.07300088208267	1.48800328120563	14.5850011552209	0.0730001371603074	0.299500015371416	0.00600000354724933	P72L	Back	Lesional	67	65	Female	30.12	never_smoked	9.6	2254.98386653846	2233.62335772591
patient72	P72L_4	patient72_30	2453.14074721649	0.901419173426613	2438.06073478468	0.0230107003205462	0.464215867336236	0.272126542921243	0.0455211680254284	13.2886794351154	0.0185086067795698	0.0560260529543733	0.010504884928945	P72L	Back	Lesional	67	65	Female	30.12	never_smoked	9.6	2453.11773651617	2438.11676083763
patient72	P72L_5	patient72_29	2922.20681864532	1.34191475570984	2910.70583635945	0.019638362454045	0.721403242247689	0.574462588485246	0.161361448895569	7.01334940210005	0.045610555643332	1.6018438400611	0.0213980902786869	P72L	Back	Lesional	67	65	Female	30.12	never_smoked	9.6	2922.18718028287	2912.30768019951
patient72	P72L_6	patient72_15	3020.14953740018	6.69919211900969	2921.39754349097	0.0146060738230459	1.99513806020688	8.59273251981667	1.62002294474	79.3933870016499	0.219938325761798	0.209941506258819	0.00703535794101533	P72L	Back	Lesional	67	65	Female	30.12	never_smoked	9.6	3020.13493132636	2921.60748499723
patient72	P72L_7	patient72_11	1138.85999849656	0.680684846097519	1130.89431454324	0.0100405224396444	1.71399193610133	0.867678787324321	0.399996636939395	4.20910301719958	0.0358104471632858	0.0415130589220089	0.00686470113212211	P72L	Back	Lesional	67	65	Female	30.12	never_smoked	9.6	1138.84995797412	1130.93582760216
patient72	P72L_8	patient72_2	1962.22473295174	0.917268278418416	1948.02598246277	0.0780257220370332	2.85097202848779	1.47727301757875	0.417070623975945	8.26913765902875	0.128245939072161	0.0512443593514075	0.009512861018503	P72L	Back	Lesional	67	65	Female	30.12	never_smoked	9.6	1962.1467072297	1948.07722682212
patient72	P72L_9	patient72_27	1928.06769644323	1.07825088848313	1915.39246290073	0.081	2.83766785131084	1.8580485205319	0.510239717145726	6.09049655198678	0.112270064394463	0.0997599486448838	0.00749999999999999	P72L	Back	Lesional	67	65	Female	30.12	never_smoked	9.6	1927.98669644323	1915.49222284937
patient73	P73H_1	patient73_3	92.2769693933574	1.00403634311522	62.8579180886376	0.0891311636185839	13.2422694089093	11.6352869589624	3.38226550884403	0.0193991356111036	0.0309337567852732	0.0120589221366319	0.00367010673723581	P73H	Flank	Non-lesional	42	0	Male	26.87	smoker	3.7	92.1878382297388	62.8699770107742
patient73	P73L_1	patient73_1	362.108283495623	26.1849552502772	264.660920981579	0.704602368301899	21.0435205528109	46.6133946493172	2.71933262341782	0.0352049720065189	0.118691048479121	0.0256493367476066	0.0020117126860868	P73L	Flank	Lesional	42	8	Male	26.87	smoker	3.7	361.403681127321	264.686570318327
patient73	P73L_2	patient73_11	1008.38887010113	6.95387026946166	918.557941199599	0.662226467945777	32.2474061346877	45.1683999455852	4.5043849186778	0.198074577827614	0.0660459452687979	0.017016646836521	0.013503995240765	P73L	Flank	Lesional	42	8	Male	26.87	smoker	3.7	1007.72664363318	918.574957846435
patient73	P73L_3	patient73_23	1126.04280768794	5.31816769859883	1023.02408739727	0.296595128195424	33.1206601276277	62.1577277210259	1.91354424770571	0.0480015854699237	0.0460150619642754	0.112504756409771	0.00550396367480932	P73L	Flank	Lesional	42	8	Male	26.87	smoker	3.7	1125.74621255974	1023.13659215368
patient73	P73L_4	patient73_19	1122.07497277257	5.27375244286278	1022.0321386814	0.431634008881057	33.2916732964849	59.2029713749484	1.55550633658761	0.0490065193715275	0.0500440057578111	0.112509779057291	0.0757363272178746	P73L	Flank	Lesional	42	8	Male	26.87	smoker	3.7	1121.64333876369	1022.14464846046
patient73	P73L_5	patient73_8	1089.64965599845	22.3860925324942	986.678770162713	0.293710937562933	33.5106945259833	45.1622384700326	1.19510808510991	0.161030246569923	0.101472118711874	0.0832396072777404	0.0772993119901178	P73L	Flank	Lesional	42	8	Male	26.87	smoker	3.7	1089.35594506089	986.762009769991
patient73	P73L_6	patient73_6	1251.00000183229	33.6100002125981	1097.88900099265	0.41050000067574	24.1435000782493	88.4100004897488	5.99700005773026	0.223500000045483	0.19650000044183	0.0445000000974625	0.0755000000584774	P73L	Flank	Lesional	42	8	Male	26.87	smoker	3.7	1250.58950183161	1097.93350099275
patient73	P73L_7	patient73_10	1454.76691546579	40.2657696186195	1304.09671566945	2.28910625363938	28.4190351217212	75.7667218466629	3.21721938662014	0.253209158763304	0.231453177320543	0.141615513404349	0.0860697195877749	P73L	Flank	Lesional	42	8	Male	26.87	smoker	3.7	1452.47780921215	1304.23833118285
patient73	P73L_8	patient73_4	1518.19570780357	26.1893955787435	1343.76744834418	0.780732885545946	35.9471266327286	107.864848531829	2.87901038187005	0.255511514050593	0.359116269710829	0.0730168266347069	0.0795008382845217	P73L	Flank	Lesional	42	8	Male	26.87	smoker	3.7	1517.41497491802	1343.84046517081
patient73	P73L_9	patient73_14	960.684232776172	6.05474729940889	883.468402453196	1.21348766830949	17.4260793000369	50.8913743738465	1.3823644627612	0.0286189751363173	0.048094874698009	0.0465648958493866	0.124498472929246	P73L	Flank	Lesional	42	8	Male	26.87	smoker	3.7	959.470745107863	883.514967349045
patient74	P74H_6	patient74_8	184.301045369046	1.7733268476298	150.84885463514	0.062475936603849	23.8004550577837	5.10962544548397	2.40527569010291	0.18639960144804	0.0981115264256992	0.0062602623206095	0.0102603661076152	P74H	Back	Non-lesional	53	0	Male	33.41	ex_smoker	12	184.238569432442	150.855114897461
patient74	P74L_10	patient74_9	230.908117891107	6.5260918037542	183.980668127471	0.144041463694519	33.9379948158814	5.34233116131859	0.717063344858899	0.21046734130351	0.0378450312560772	0.00911427944354477	0.00250052212510548	P74L	Back	Lesional	53	23	Male	33.41	ex_smoker	12	230.764076427412	183.989782406915
patient74	P74L_11	patient74_5	308.623706808593	4.7910927264951	229.774707526941	0.250572745542721	64.3067029631906	8.44570007098093	0.759640960114418	0.217195671235286	0.0533063642849236	0.0122854815790152	0.0125022982292956	P74L	Back	Lesional	53	23	Male	33.41	ex_smoker	12	308.37313406305	229.78699300852
patient74	P74L_7	patient74_6	221.750672405355	2.75817397146368	174.328783056055	0.181982740060691	31.4650594031325	11.7173224340266	1.13711969109469	0.0698970083026052	0.0648590338723746	0.0102516303468993	0.0172234370004514	P74L	Back	Lesional	53	23	Male	33.41	ex_smoker	12	221.568689665294	174.339034686402
patient74	P74L_8	patient74_3	353.644404467898	3.39620081012479	308.022521933963	0.0789102215778913	33.1240292720305	7.79938211656158	0.927986862102313	0.13454757100131	0.0940968124212832	0.0202288654063096	0.0465000027087129	P74L	Back	Lesional	53	23	Male	33.41	ex_smoker	12	353.56549424632	308.042750799369
patient74	P74L_9	patient74_2	494.343472224327	6.48289145937079	432.635615238021	0.175467057371291	31.1639722544835	20.3258425821556	2.94743626229369	0.22946569306756	0.266978753547475	0.0322204680670641	0.0835824559486121	P74L	Back	Lesional	53	23	Male	33.41	ex_smoker	12	494.168005166956	432.667835706088
patient75	P75H_4	patient75_8	912.527134687275	2.61082490940949	868.735955041317	7.61972183851655	24.4929437929063	6.59331938042929	0.651133744688927	0.142526748945202	1.60482921560491	0.0758800154568629	0	P75H	Leg	Non-lesional	69	0	Female	21.77	never_smoked	6.4	904.907412848758	868.811835056774
patient75	P75H_5	patient75_16	651.964865699941	3.02711776974898	594.692027832127	2.96332488896472	44.5915168153273	2.93756539499375	1.43995877274439	0.0761928706291305	2.20995494915691	0.0257064015731244	0.00150000467582339	P75H	Leg	Non-lesional	69	0	Female	21.77	never_smoked	6.4	649.001540810976	594.7177342337
patient75	P75L_1	patient75_3	1519.45406389093	2.9404841554304	1486.25509437466	0.618094022051533	21.4898490491607	3.04613910893305	2.01888353543047	0.085382585249362	2.95344636720711	0.043690692811625	0.0030000000000455	P75L	Leg	Lesional	69	4	Female	21.77	never_smoked	6.4	1518.83596986888	1486.29878506747
patient75	P75L_2	patient75_5	1130.02696384884	6.76758516148795	1063.11961588915	2.93510507213931	33.916858394201	9.56443513258531	3.71786895713493	0.502512863480295	9.45448009045898	0.0340005565953182	0.0145017316118514	P75L	Leg	Lesional	69	4	Female	21.77	never_smoked	6.4	1127.0918587767	1063.15361644575
patient75	P75L_3	patient75_4	1232.19553565356	7.70877268314868	1133.59088196864	4.54646563772967	65.114413202418	6.99662541218711	1.81282765609054	0.451603115475298	11.9187144679617	0.0482412124200901	0.00699029748377653	P75L	Leg	Lesional	69	4	Female	21.77	never_smoked	6.4	1227.64907001583	1133.63912318106
patient75	P75L_4	patient75_9	559.544065606545	1.60943200148005	488.817522238098	0.329082683049123	61.8095893771551	4.39776310973813	0.498239065414079	0.0198536216795193	2.04216908240513	0.0149714840351935	0.00544294349049814	P75L	Leg	Lesional	69	4	Female	21.77	never_smoked	6.4	559.214982923496	488.832493722133
patient75	P75L_5	patient75_13	748.055887222665	2.72320345041085	627.591887362497	0.439032800121323	113.179955669545	2.24816796053015	0.55404139240823	0.0490036610613778	1.25459373064283	0.0105007845131524	0.00550041093546077	P75L	Leg	Lesional	69	4	Female	21.77	never_smoked	6.4	747.616854422544	627.60238814701
patient75	P75L_6	patient75_15	812.130363856143	12.7614587941791	701.189217918256	0.772894363528438	59.904079379748	7.82572240136584	12.7875506079323	0.0888827724020931	16.7059642499656	0.0869865505983762	0.00760681816775406	P75L	Leg	Lesional	69	4	Female	21.77	never_smoked	6.4	811.357469492615	701.276204468854
patient76	P76H_6	patient76_8	228.88536628802	1.50682866139613	55.1919917125699	137.552576015209	26.8122140592262	1.56605776933908	6.07148550574538	0.087839778728955	0.0783028884669543	0.0100388318547377	0.00803106548379017	P76H	Abdomen	Non-lesional	31	0	Male	26.04	smoker	2.7	91.332790272811	55.2020305444246
patient76	P76L_1	patient76_9	185.529239957094	0.420700087362168	44.9055975252908	125.985886829567	11.6231561681228	0.995339300850897	1.47972104625239	0.0942689111133342	0.0190543543739719	0.00501430378262416	0.000501430378262416	P76L	Abdomen	Lesional	31	17	Male	26.04	smoker	2.7	59.543353127527	44.9106118290734
patient76	P76L_10	patient76_7	281.172023332274	0.673411998941711	78.5200391990398	183.000461171547	14.9071202975239	1.83262121257317	1.82961937602514	0.366224058859831	0.0260159167496054	0.0125076522834642	0.00400244873070854	P76L	Abdomen	Lesional	31	17	Male	26.04	smoker	2.7	98.171562160727	78.5325468513233
patient76	P76L_11	patient76_6	165.004771683215	2.03205876400177	34.0369842970298	97.3283145845742	24.5127088696907	1.25053616357491	5.39465600512184	0.0680019665118704	0.229506636977563	0.150504352353478	0.00150004337893832	P76L	Abdomen	Lesional	31	17	Male	26.04	smoker	2.7	67.6764570986408	34.1874886493833
patient76	P76L_12	patient76_4	228.419426833477	0.610943849461119	74.4833226925224	129.306159034343	18.1777359818382	2.63892306301606	2.92210414511425	0.189740032771941	0.0379213923062374	0.00900000001052373	0.0435766420935485	P76L	Abdomen	Lesional	31	17	Male	26.04	smoker	2.7	99.113267799134	74.4923226925329
patient76	P76L_13	patient76_12	312.836543359389	0.407798273216381	136.274776700622	162.396077689047	9.24776254086876	0.907951622482092	1.52339903285009	2.02012708894775	0.0321266596917859	0.0170158343453267	0.00950791731757516	P76L	Abdomen	Lesional	31	17	Male	26.04	smoker	2.7	150.440465670342	136.291792534967
patient76	P76L_3	patient76_2	270.233484731674	2.87832323748461	51.9415416018179	189.02032746011	14.1129067523476	1.7565115130386	8.41674277635404	1.96526508558516	0.0863027096203085	0.0301062754074399	0.0254573199078658	P76L	Abdomen	Lesional	31	17	Male	26.04	smoker	2.7	81.213157271564	51.9716478772253
patient76	P76L_5	patient76_10	305.354291747011	0.84548098157492	140.967559656217	134.964094048148	24.4258404357302	2.3772582483714	1.56882024645104	0.123643459117232	0.0145168433781366	0.0660766664108287	0.00100116161228528	P76L	Abdomen	Lesional	31	17	Male	26.04	smoker	2.7	170.390197698863	141.033636322628
patient76	P76L_7	patient76_1	244.812020526159	0.654186478086499	52.3435526957767	172.781416528278	16.8011137489312	1.25047135795727	0.718690890133847	0.188942057335542	0.0426643355273804	0.0274270728390303	0.00355536129394837	P76L	Abdomen	Lesional	31	17	Male	26.04	smoker	2.7	72.030603997881	52.3709797686157
patient77	P77H_1	patient77_8	137.292454009796	0.642548874832611	81.6435824856048	0.0181710600895319	34.0066342058896	19.5424703746223	0.737946940302653	0.187262869256008	0.0439133952163686	0.0777317570496639	0.392192046932395	P77H	Arm	Non-lesional	61	0	Male	32.41	smoker	11.9	137.274282949706	81.7213142426545
patient77	P77L_1	patient77_7	583.994902423532	0.824234953524809	468.428071626359	0.560346105180223	63.3105673287035	49.5673554981772	1.06286602045734	0.0693037643648374	0.0575673390987537	0.0343888442782969	0.0802009433882515	P77L	Arm	Lesional	61	0	Male	32.41	smoker	11.9	583.434556318352	468.462460470637
patient77	P77L_2	patient77_10	314.283079067181	0.939615533607204	234.914792847174	0.371112154969981	52.3672934039228	21.8128322678078	3.68747524733531	0.0568772482212686	0.0769686102796418	0.00907137128465951	0.0470403825781442	P77L	Arm	Lesional	61	0	Male	32.41	smoker	11.9	313.911966912211	234.923864218459
patient77	P77L_3	patient77_11	454.744841314561	0.985830814245205	357.340639441131	0.0512450596282608	36.253824027752	58.5764784392989	1.17900539359653	0.0805294708359265	0.0380370688273185	0.028597102844881	0.210654496400805	P77L	Arm	Lesional	61	0	Male	32.41	smoker	11.9	454.693596254933	357.369236543976
patient77	P77L_4	patient77_5	409.635379328964	0.948604746693411	318.089322806126	0.0335434063515079	33.681636890388	55.7960698179621	0.943996801210684	0.061595480542365	0.0305277900390985	0.0100156240186935	0.0400659656324888	P77L	Arm	Lesional	61	0	Male	32.41	smoker	11.9	409.601835922613	318.099338430145
patient77	P77L_6	patient77_14	320.038044137449	0.757188083853035	239.408141047786	0.0193306666987427	56.7730877352684	21.5197191703202	1.09168612242975	0.125455821176748	0.15285496678636	0.143609305627279	0.0469712175019489	P77L	Arm	Lesional	61	0	Male	32.41	smoker	11.9	320.01871347075	239.551750353413
patient77	P77L_7	patient77_2	291.717390060683	1.08991645094235	203.556496446393	0.103289309942861	65.1778426128072	20.2278865470779	1.36292066758331	0.0439113035244317	0.0798226003209612	0.0667505109797464	0.0085536111108642	P77L	Arm	Lesional	61	0	Male	32.41	smoker	11.9	291.61410075074	203.623246957373
patient78	P78H_6	patient78_14	972.46341216314	0.278280329087338	964.031733770493	0.0474813368291712	7.43761803978796	0.382111123144693	0.125036595078539	0.102816124242537	0.0139403615330346	0.0111603568452913	0.0332341260978891	P78H	Flank	Non-lesional	54	0	Male	32.28	smoker	7	972.415930826311	964.042894127338
patient78	P78L_1	patient78_12	945.843502098044	0.472374187043106	886.64960048922	0.0735687434604118	58.1788612564534	0.270134274136487	0.109657935814723	0.0269247220611356	0.00718494575956458	0.0070548264251419	0.0481407176696601	P78L	Back	Lesional	54	NA	Male	32.28	smoker	7	945.769933354584	886.656655315645
patient78	P78L_3	patient78_18	1144.03924601297	0.526630442784824	1066.20221075099	0.0410422557141968	53.1663246561187	0.930961486255978	0.427773358685498	0.146230582870098	0.0353247273722026	0.0242240495682784	6.53852370260672	P78L	Back	Lesional	54	NA	Male	32.28	smoker	7	1143.99820375726	1066.22643480056
patient78	P78L_4	patient78_6	1248.72217128274	0.566157243104298	1192.54190558699	0.0331076338558432	55.0139802307338	0.295549599474538	0.0651457976410887	0.155143516375811	0.00964351038800081	0.00782289780199931	0.0337152663742029	P78L	Back	Lesional	54	NA	Male	32.28	smoker	7	1248.68906364888	1192.54972848479
patient78	P78L_6	patient78_8	111.994485855979	0.502433977830951	101.737743149031	0.0118159319939794	9.11316598440005	0.418181245352142	0.0708955919638766	0.0416126300657537	0.0184945022514461	0.025686808682564	0.0544560344070357	P78L	Back	Lesional	54	NA	Male	32.28	smoker	7	111.982669923985	101.763429957714
patient78	P78L_6	patient78_9	1532.51465727333	1.23080876712675	1504.01023795468	0.0352821673859552	25.0680021336216	1.30656680315252	0.483405608701583	0.127602234161035	0.0771740922867151	0.0602322997420025	0.11534521246466	P78L	Back	Lesional	54	NA	Male	32.28	smoker	7	1532.47937510594	1504.07047025442
patient78	P78L_7	patient78_4	2058.89029638316	0.657333214592649	2006.56201568911	0.0746518908522819	50.3719777145563	0.410619871760062	0.278073760331241	0.464663307210383	0.0271180877743951	0.0128652336848698	0.0309776132802144	P78L	Back	Lesional	54	NA	Male	32.28	smoker	7	2058.81564449231	2006.57488092279
patient78	P78L_9	patient78_29	1798.52206206539	0.472499999999999	1739.675	0.0530000000000001	37.9195000000001	0.211000000000001	0.2015	0.424	0.0155	0.00599999999999999	0.022	P78L	Back	Lesional	54	NA	Male	32.28	smoker	7	1798.46906206539	1739.681
patient79	P79H_3	patient79_11	24.7421058509134	0.265977637897319	8.11180249532968	0.0154638161568209	10.7746716375342	0.493295735402586	4.91336985356054	0.13350427948722	0.025257566389474	0.00206184215424278	0.00670098700128904	P79H	Leg	Non-lesional	25	0	Male	23.78	smoker	10.2	24.7266420347566	8.11386433748392
patient79	P79L_11	patient79_3	19.2464506533637	0	0	0	0	0	0	0	0	0	0	P79L	Leg	Lesional	25	19	Male	23.78	smoker	10.2	19.2464506533637	0
patient79	P79L_2	patient79_6	35.2873066127081	0.669450616881092	11.3604963117713	0.107374232978669	7.66843583132166	0.407316339186686	14.7949594539482	0.162321610418457	0.0826731183497732	0.0272216365298034	0.00705746132254162	P79L	Leg	Lesional	25	19	Male	23.78	smoker	10.2	35.1799323797294	11.3877179483011
patient79	P79L_3	patient79_7	37.0476639286695	0.87011945821659	1.90044503071932	0.0575740723215808	27.719162280252	0.428551355715421	5.91460948180138	0.0235302730357766	0.0896152951788087	0.0370476639286695	0.00700901750001855	P79L	Leg	Lesional	25	19	Male	23.78	smoker	10.2	36.9900898563479	1.93749269464799
patient79	P79L_4	patient79_10	41.0024539070097	0.588035192617601	12.2952358429203	0.0540032319750861	21.0737612184259	0.411024598921486	6.20837155743208	0.284016997794896	0.0715042793744193	0.012500748142381	0.00400023940556192	P79L	Leg	Lesional	25	19	Male	23.78	smoker	10.2	40.9484506750346	12.3077365910627
patient79	P79L_5	patient79_1	40.0304253576541	0.610463986704225	8.4364121441256	0.0400304253576541	20.1107853193684	0.472859399537289	10.2092596071527	0.03702814345583	0.0700532443758947	0.0330251009200646	0.0105079866563842	P79L	Leg	Lesional	25	19	Male	23.78	smoker	10.2	39.9903949322964	8.46943724504566
patient79	P79L_6	patient79_4	41.0182341040995	0.741329548076529	13.0908193476132	0.036516232799991	18.0225116650805	0.352156546454708	8.60282426978418	0.0170075604821876	0.13756115095887	0.0165073381150644	0.00100044473424633	P79L	Leg	Lesional	25	19	Male	23.78	smoker	10.2	40.9817178712995	13.1073266857283
patient79	P79L_8	patient79_5	21.0049264289918	0.617644860471545	5.20872163709403	0.0720168906136862	8.99260909808814	0.352082576333578	5.5923116030711	0.0125029323982094	0.12953037964545	0.0260060993882756	0.00150035188778513	P79L	Leg	Lesional	25	19	Male	23.78	smoker	10.2	20.9329095383781	5.23472773648231
patient80	P80H_7	patient80_7	521.926080414944	0.72239081267648	492.170141460993	0.0466554747718663	24.5833336245738	1.01975537715651	0.729568578025999	0.165088603038911	2.4804306257834	0.00615237029958676	0.00256348762482782	P80H	Flank	Non-lesional	64	0	Male	33.9	ex_smoker	3.2	521.879424940172	492.176293831293
patient80	P80L_1	patient80_1	468.817001459789	1.16242314832794	428.264837115376	0.0243015292333368	36.4882398619962	1.0561039579321	1.44897868053771	0.0440465217354229	0.313388470738239	0.00708794602638992	0.00759422788541775	P80L	Leg	Lesional	64	16	Male	33.9	ex_smoker	3.2	468.792699930556	428.271925061402
patient80	P80L_10	patient80_9	696.69166463993	1.00077129975855	642.440933488771	0.0914001247115559	38.7287444264764	7.04573931850665	6.42820039545652	0.0868896983438745	0.827319032665486	0.00950000255906038	0.0321668526808461	P80L	Leg	Lesional	64	16	Male	33.9	ex_smoker	3.2	696.600264515218	642.45043349133
patient80	P80L_2	patient80_15	727.344786807584	0.499227610972938	703.069275195593	0.308034057834367	20.8608352171802	1.66257462742456	0.577121280770134	0.067271805733942	0.293871572416694	0.000505803050631143	0.00606963660757372	P80L	Leg	Lesional	64	16	Male	33.9	ex_smoker	3.2	727.03675274975	703.069780998644
patient80	P80L_4	patient80_20	861.140594431463	0.860103005436755	822.354522377435	0.505939030387144	30.1824411535873	4.21599985503488	2.62788439016439	0.0441265536974403	0.341693691895088	0.00262812460847071	0.00525624921694142	P80L	Leg	Lesional	64	16	Male	33.9	ex_smoker	3.2	860.634655401076	822.357150502044
patient80	P80L_4_repl	patient80_13	1176.45856260697	0.883349247121284	1137.59902398265	0.411873346897383	28.2573397524266	5.3336325052249	3.3613981375006	0.10270403570351	0.492485993982494	0.00456390139560459	0.012191704067397	P80L	Leg	Lesional	64	16	Male	33.9	ex_smoker	3.2	1176.04668926007	1137.60358788405
patient80	P80L_5	patient80_3	761.604298473302	0.880125619514061	704.705177674505	0.102075537311119	48.0079384836741	6.08996505950188	1.25811648204715	0.145654729635374	0.388736967874533	0.00100000000028449	0.0255079192384424	P80L	Leg	Lesional	64	16	Male	33.9	ex_smoker	3.2	761.502222935991	704.706177674505
patient80	P80L_7_repl	patient80_2	1056.67318537909	2.00036632284226	1003.48293012203	0.124091272366586	38.3525913188318	4.28370392831179	7.15743533776	0.0908969825142703	1.05784987206707	0.0326126720932256	0.090707550267973	P80L	Leg	Lesional	64	16	Male	33.9	ex_smoker	3.2	1056.54909410672	1003.51554279412
patient80	P80L_8	patient80_12	408.25978310855	0.526835234820225	328.965826925309	0.0190120977428001	73.8920188324778	3.76689694488269	0.571363569007309	0.0250159180826318	0.486309447526363	0	0.00650413870148425	P80L	Leg	Lesional	64	16	Male	33.9	ex_smoker	3.2	408.240771010807	328.965826925309
patient80	P80L_9	patient80_10	676.084184210662	1.28785527198998	626.754232779297	0.215496328363647	36.792094102245	7.29429554529221	2.11935360681958	0.106850026160663	1.50290317139715	0.00658241249657448	0.00452096660035186	P80L	Leg	Lesional	64	16	Male	33.9	ex_smoker	3.2	675.868687882298	626.760815191794
patient81	P81H_4	patient81_2	202.997340270561	0.299612642214351	158.057979510298	0.0157523909295248	39.8625579463466	1.94396409267228	1.59374786476446	0.10720669468033	0.0317824118605425	0.00310095636787149	1.08163576042685	P81H	Back	Non-lesional	43	0	Male	36.71	never_smoked	7.2	202.981587879631	158.061080466666
patient81	P81L_1	patient81_3	417.299124463675	0.74665033838329	388.208144444748	0.0105217028600561	26.084440937382	1.19464538184212	0.7613944369358	0.195178260459975	0.0525992375565211	0.00550621441825823	0.0400435090884672	P81L	Back	Lesional	43	22	Male	36.71	never_smoked	7.2	417.288602760815	388.213650659166
patient81	P81L_2	patient81_16	169.51978252281	0.485250377471544	139.671057065786	0.0180114768930486	23.2581141621295	1.90021081221662	3.95987616986877	0.0852896405817888	0.134026578057097	0.000529749320383781	0.00741649048537294	P81L	Back	Lesional	43	22	Male	36.71	never_smoked	7.2	169.501771045917	139.671586815106
patient81	P81L_3	patient81_8	249.600303955587	0.959149555119655	221.143856398973	0.00402581135412237	25.0838240946978	1.077407763647	1.09904649967541	0.190722812901547	0.02566454738253	0.00654194345044884	0.0100645283853059	P81L	Back	Lesional	43	22	Male	36.71	never_smoked	7.2	249.596278144233	221.150398342423
patient81	P81L_4	patient81_19	189.270239451194	0.344892436333286	149.565549219655	0.0105150133028441	33.806293519309	4.27750741159698	1.13036393005574	0.0362767958948122	0.0268132839222525	0.00315450399085324	0.0688733371336289	P81L	Back	Lesional	43	22	Male	36.71	never_smoked	7.2	189.259724437891	149.568703723646
patient81	P81L_5	patient81_10	311.595082685047	0.463816942750855	261.954410332042	0.087859597084964	44.9468244599017	1.55388892053756	2.39366320895431	0.0679379442575595	0.0985866409151051	0.0132811018849364	0.0148135367178137	P81L	Back	Lesional	43	22	Male	36.71	never_smoked	7.2	311.507223087962	261.967691433927
patient81	P81L_6	patient81_4	319.515839214867	0.339193707350009	267.588227033295	0.00655522260548099	48.7332609385324	1.94055500955378	0.660795377024165	0.159561643937299	0.0479417808438131	0.0225184075353175	0.0172300941894262	P81L	Back	Lesional	43	22	Male	36.71	never_smoked	7.2	319.509283992262	267.61074544083
patient81	P81L_7	patient81_14	307.000000007233	0.571000000015321	261.90650000635	0.0170000000004919	41.0245000007801	2.2795000000563	0.946500000024246	0.134500000003416	0.0665000000016622	0.023500000000235	0.0305000000009301	P81L	Back	Lesional	43	22	Male	36.71	never_smoked	7.2	306.983000007232	261.93000000635
patient81	P81L_8	patient81_7	286.046965475942	2.27464978591445	232.144985096557	0.0325562565144821	48.0233263375545	1.8880865360315	0.613190854008019	0.0794866909532236	0.968952834879462	0.00439365579057892	0.0173374277386973	P81L	Back	Lesional	43	22	Male	36.71	never_smoked	7.2	286.014409219428	232.149378752348
patient82	P82H_1	patient82_11	314.740355334288	2.62164409613674	132.669191079026	115.704379361226	60.1470862812364	1.27939910674847	2.02537462426156	0.162479599019973	0.0899258158097967	0.00715318989396108	0.0337221809286737	P82H	Flank	Non-lesional	52	0	Male	29.75	smoker	9.4	199.035975973062	132.67634426892
patient82	P82H_2	patient82_15	480.636512713792	1.51014186144939	187.334853891705	256.370913831625	32.2457932621512	2.607879533493	0.188642305616269	0.0857921123946332	0.222758467270275	0.0100341651923547	0.0597032828945106	P82H	Flank	Non-lesional	52	0	Male	29.75	smoker	9.4	224.265598882167	187.344888056897
patient82	P82L_1	patient82_1	476.138754689669	3.15491939556978	186.372812112704	254.251092963773	30.7814702283358	1.44492107384291	0.0310090365449154	0.0640186560927286	0.0365106398028843	0	0.00200058300289777	P82L	Back	Lesional	52	32	Male	29.75	smoker	9.4	221.887661725896	186.372812112704
patient82	P82L_10_repl	patient82_18	93.000237357861	1.45000332301005	39.0160437090105	39.9816606846786	12.2220287356855	0.208000525264155	0.0550001538430581	0.0275000901080769	0.0230000659327392	0.0120000505484334	0.00500001977982175	P82L	Back	Lesional	52	32	Male	29.75	smoker	9.4	53.0185766731824	39.0280437595589
patient82	P82L_10_repl	patient82_4	324.983246994488	3.47921519777665	58.0445127891317	207.897041322005	53.410606544732	0.899865053137713	0.472014463840783	0.0565393980307609	0.704744765049616	0.0177074607830773	0.00100000000060232	P82L	Back	Lesional	52	32	Male	29.75	smoker	9.4	117.086205672483	58.0622202499148
patient82	P82L_11	patient82_3	457.32967862106	2.98721318443698	179.009524638225	240.342025736086	33.6666237925078	0.409961591182516	0.221974885221907	0.563106797784022	0.12222688960605	0.00352110600985176	0.00350000000000594	P82L	Back	Lesional	52	32	Male	29.75	smoker	9.4	216.987652884974	179.013045744235
patient82	P82L_2	patient82_20	284.194800798805	3.15261363782462	77.6506911125817	158.717665671489	43.3535238828727	0.946897541477963	0.215731919596409	0.0871008900534829	0.063492069212418	0.00408407363539561	0.00300000006171563	P82L	Back	Lesional	52	32	Male	29.75	smoker	9.4	125.477135127316	77.6547751862171
patient82	P82L_5	patient82_22	500.392625077056	2.59257349987915	131.686772253462	319.710159377035	43.5942312936246	1.95282762857304	0.487607059198065	0.0553662620018118	0.27897260145279	0.0320527785967082	0.0020623232325838	P82L	Back	Lesional	52	32	Male	29.75	smoker	9.4	180.682465700021	131.718825032059
patient82	P82L_6	patient82_6	269.398902563412	1.78108787161661	50.5463390837688	160.213074101831	55.725356868785	0.699705610973888	0.274204752519641	0.0564662995803766	0.0835562740614949	0.0122039003148249	0.00690779996075035	P82L	Back	Lesional	52	32	Male	29.75	smoker	9.4	109.185828461581	50.5585429840836
patient82	P82L_7	patient82_2	293.12343098076	2.48914388114619	76.2990191552738	171.659880228433	41.0324685211036	1.24667960270393	0.239042991658759	0.0830561715617239	0.0351310669479285	0.00750936192577935	0.0315000000058423	P82L	Back	Lesional	52	32	Male	29.75	smoker	9.4	121.463550752327	76.3065285171996
patient82	P82L_9	patient82_5	255.547791157041	2.19107750346369	70.0475445366006	153.281975921403	28.9190444379237	0.449444033558316	0.296438649526015	0.0879209244070039	0.271785018106366	0.00156013205197604	0.00100000000029368	P82L	Back	Lesional	52	32	Male	29.75	smoker	9.4	102.265815235638	70.0491046686526
patient83	P83H_2	patient83_10	158.21095122474	0.802570110168538	82.2897213395515	0.0320427242986815	62.450268322996	0.537716967137249	11.9444261499007	0.0330440594330153	0.0425567432091864	0.0670894540003644	0.0115153540448387	P83H	Back	Non-lesional	54	0	Male	27.76	smoker	12.6	158.178908500441	82.3568107935519
patient83	P83L_1	patient83_12	136.401845108986	0.820297105463417	79.3441123112616	0.028700922428783	48.1883961291489	0.982074445067681	6.70861202028207	0.210198946772483	0.0831396579262578	0.0312582346448535	0.0050553359900973	P83L	Back	Lesional	54	13	Male	27.76	smoker	12.6	136.373144186557	79.3753705459064
patient83	P83L_2	patient83_7	184.000000000408	0.234000000000518	118.344500000262	0.00450000000000997	58.3610000001294	0.437500000000971	6.32200000001402	0.248500000000551	0.023000000000051	0.00450000000000997	0.0205000000000455	P83L	Back	Lesional	54	13	Male	27.76	smoker	12.6	183.995500000408	118.349000000262
patient83	P83L_3	patient83_11	205.327372510811	0.580251128688639	122.412354765379	0.0538481099476881	69.6527818440167	2.17204151901142	10.017258210362	0.203314359054823	0.211869666242773	0.0125813340999271	0.0110715740079359	P83L	Back	Lesional	54	13	Male	27.76	smoker	12.6	205.273524400863	122.424936099479
patient83	P83L_4	patient83_13	168.000000792538	0.531000002504987	121.837000574765	0.0245000001155784	30.8890001457184	0.590000002783318	13.8940000655448	0.188000000886888	0.0320000001509595	0.00250000001179372	0.0120000000566099	P83L	Back	Lesional	54	13	Male	27.76	smoker	12.6	167.975500792422	121.839500574777
patient83	P83L_5	patient83_3	132.451434426789	0.565551287965111	75.9427866236559	0.111705197618071	53.1123845477661	0.623570434674911	1.92147190733582	0.100547193068264	0.0522667566303298	0.0110205197613663	0.010129958313304	P83L	Back	Lesional	54	13	Male	27.76	smoker	12.6	132.339729229171	75.9538071434173
patient83	P83L_6	patient83_15	208.266554636959	0.441500000371447	135.3810001139	0.248500000209069	49.0455000412634	1.63350000137431	2.09000000175838	0.055000000046273	0.0680000000572104	0.0280000000235572	0.00900000000757195	P83L	Back	Lesional	54	13	Male	27.76	smoker	12.6	208.01805463675	135.409000113924
patient83	P83L_8	patient83_1	244.768629773535	0.671992368534851	180.399129348685	0.0640156152102252	53.881983155591	1.20171215333893	8.25836865560437	0.132957649089928	0.140253008861267	0.0147447614527814	0.00347305716640784	P83L	Back	Lesional	54	13	Male	27.76	smoker	12.6	244.704614158325	180.413874110138
patient84	P84H_1	patient84_13	981.683741361056	0.418111469488703	846.83551013359	32.5011913819234	18.7088986457106	75.9858742122973	5.51315849787287	0.620416079823915	0.178245694424553	0.00316308985493598	0.919172156069266	P84H	Arm	Non-lesional	53	0	Male	28.38	smoker	6	949.182549979133	846.838673223445
patient84	P84H_3	patient84_1	1067.81482413868	0.383995930215591	951.526427726246	37.1845716839928	25.1272643100655	46.7412584724023	5.59859654507391	0.935487856160844	0.0574008770866318	0.0092911472321708	0.250529590207378	P84H	Arm	Non-lesional	53	0	Male	28.38	smoker	6	1030.63025245469	951.535718873478
patient84	P84L_1	patient84_18	224.198875245908	0.392848475598298	112.271590330732	7.70933855616788	24.3601085945203	29.1693746461122	2.04181118527523	12.0967303849198	0.202679786773644	0.00350310742571731	35.950890178383	P84L	Arm	Lesional	53	36	Male	28.38	smoker	6	216.48953668974	112.275093438158
patient84	P84L_10	patient84_2	277.000000644251	0.201000000467489	192.807500448435	13.7230000319172	46.9320001091553	21.6100000502609	0.944500002196732	0.62750000145945	0.0795000001849023	0	0.0750000001744361	P84L	Arm	Lesional	53	36	Male	28.38	smoker	6	263.277000612334	192.807500448435
patient84	P84L_11	patient84_17	579.117736032537	0.653359186854276	437.244913674675	40.1410525796739	36.8607894032247	59.9741675877721	2.87268279730644	0.247563926984841	0.22565084927952	0.00150137971900675	0.896054647047605	P84L	Arm	Lesional	53	36	Male	28.38	smoker	6	538.976683452863	437.246415054394
patient84	P84L_12	patient84_23	444.025223764249	0.194011021194289	285.813236207548	47.5141991416107	35.9535424147757	73.4121703290224	0.844547976281326	0.148508436326556	0.0400022724111936	0.00800045448223871	0.0970055105971443	P84L	Arm	Lesional	53	36	Male	28.38	smoker	6	396.511024622638	285.82123666203
patient84	P84L_13	patient84_22	400.927918525899	0.830022851348905	262.409900525712	34.5045490117479	49.2910591482063	49.7602562153998	3.02505195653319	0.546304733686165	0.22104217891756	0.0153508942476121	0.324381010098923	P84L	Arm	Lesional	53	36	Male	28.38	smoker	6	366.423369514151	262.42525141996
patient84	P84L_14	patient84_11	370.836372762276	0.268605805135919	251.649061426247	45.6825309522113	14.6705875846157	56.9579612051182	1.16312327186655	0.338262907587211	0.0696571024512924	0.00100226046692507	0.03558024657584	P84L	Arm	Lesional	53	36	Male	28.38	smoker	6	325.153841810065	251.650063686714
patient84	P84L_2	patient84_7	319.02309642454	0.265519222886255	226.652409032201	16.4261892124547	37.7007294326406	36.9316737550529	0.836060528560862	0.127509231329558	0.0430031133111449	0.00450032581163144	0.0355025702917591	P84L	Arm	Lesional	53	36	Male	28.38	smoker	6	302.596907212085	226.656909358013
patient84	P84L_4	patient84_19	285.732906558158	0.513614960556127	168.764519292155	24.714890315497	21.9848331255478	49.0348856809093	19.9409373520517	0.449224446402175	0.111677297985759	0.00201220356731097	0.21631188348593	P84L	Arm	Lesional	53	36	Male	28.38	smoker	6	261.018016242661	168.766531495722
patient84	P84L_7	patient84_15	543.009554297683	0.568176185915401	414.259969887605	47.3440660228519	29.850824583518	48.3605305495496	2.00248867813378	0.205602866290311	0.102904299430624	0.00255582095241819	0.312435403435755	P84L	Arm	Lesional	53	36	Male	28.38	smoker	6	495.665488274831	414.262525708557
patient84	P84L_8	patient84_3	361.617594048205	0.367025647258624	186.845659544116	62.4141058355192	69.5287154876689	36.0093272204444	5.5978175081678	0.172170941209772	0.420636765122128	0.00550275711628668	0.25663234158176	P84L	Arm	Lesional	53	36	Male	28.38	smoker	6	299.203488212686	186.851162301232
patient85	P85H_1	patient85_13	148.924843836124	1.64022741797442	120.318435470982	0.0102706788852499	8.94319363933137	16.149615479167	1.35572961285299	0.171520337383673	0.315823375721435	0.0123248146622999	0.00770300916393745	P85H	Arm	Non-lesional	33	0	Male	28.68	ex_smoker	8.8	148.914573157239	120.330760285644
patient85	P85L_1	patient85_10	149.779434595168	2.1744021390361	110.563746172777	0.004680607331099	18.7624745204509	17.351011376384	0.652684688947694	0.0119615520683641	0.23247016411125	0.0218428342117953	0.00416053984986578	P85L	Arm	Lesional	33	NA	Male	28.68	ex_smoker	8.8	149.774753987837	110.585589006989
patient85	P85L_10	patient85_2	137.576879404515	2.61112100602453	88.5522965458116	0.0515823161083011	24.7433388281827	20.1364859761204	0.869037238381089	0.129185043138117	0.446198435809071	0.0376340149392449	0	P85L	Arm	Lesional	33	NA	Male	28.68	ex_smoker	8.8	137.525297088407	88.5899305607508
patient85	P85L_11	patient85_8	119.450262843412	4.22191433209573	59.4837214367158	0.0281059441984499	17.8768861857962	35.1103470061922	2.21585256493136	0.0105397290744187	0.412053217623702	0.00903405349235889	0.0818083732919166	P85L	Arm	Lesional	33	NA	Male	28.68	ex_smoker	8.8	119.422156899214	59.4927554902082
patient85	P85L_12	patient85_11	145.045347032027	9.92857638944931	88.2988514372618	0.0283412889269431	21.0453462421829	20.6029011136135	3.04070048480724	0.0715035808685954	1.99083771204201	0.03673508358988	0.00155369928514292	P85L	Arm	Lesional	33	NA	Male	28.68	ex_smoker	8.8	145.0170057431	88.3355865208517
patient85	P85L_2	patient85_14	173.252936854345	6.86958331551386	129.142321654273	0.536979735009401	17.7422487955147	16.5832283956547	1.73409490712948	0.0730584673482178	0.502537886116669	0.0213956940091208	0.0474880037763416	P85L	Arm	Lesional	33	NA	Male	28.68	ex_smoker	8.8	172.715957119336	129.163717348282
patient85	P85L_3	patient85_5	213.772677527504	6.44306219261574	151.714321933534	0.15526855997817	26.5179434273593	26.2149087429462	1.13811456429054	0.0333320636231147	1.42001125287108	0.106826601440562	0.0288881888450233	P85L	Arm	Lesional	33	NA	Male	28.68	ex_smoker	8.8	213.617408967526	151.821148534975
patient85	P85L_4	patient85_1	171.665951208634	2.82258439006504	124.065513910837	0.0869333983684748	15.5660302103957	25.2106855268577	3.34968689409668	0.0324624715426583	0.519399544682534	0.00825317073118433	0.00440169105663163	P85L	Arm	Lesional	33	NA	Male	28.68	ex_smoker	8.8	171.579017810266	124.073767081568
patient85	P85L_5	patient85_12	118.421303852044	5.00891489094874	75.4690802462604	0.0913681611617064	15.9491037075904	20.1581643608832	0.99739322296075	0.0377723124355657	0.671224200713094	0.0357305658174271	0.00255218327267336	P85L	Arm	Lesional	33	NA	Male	28.68	ex_smoker	8.8	118.329935690882	75.5048108120778
patient85	P85L_6	patient85_3	200.776303763447	4.31865369370281	112.766998043947	0.0579129268154734	32.2822241001787	48.8516399744759	1.92860955460168	0.202087813407984	0.344615122492468	0.00906253042778058	0.0145000033969998	P85L	Arm	Lesional	33	NA	Male	28.68	ex_smoker	8.8	200.718390836632	112.776060574375
patient85	P85L_8	patient85_6	121.818557950431	2.88269797637323	77.961829717554	0.0394118863957277	15.1029419724512	19.9874566721191	5.46545614199455	0.112605389702079	0.251826598788286	0.00358289876324798	0.0107486962897439	P85L	Arm	Lesional	33	NA	Male	28.68	ex_smoker	8.8	121.779146064035	77.9654126163172
patient85	P85L_9	patient85_18	123.185413344649	2.93614052612152	78.9665522703738	0.0192846349360724	20.4216599288174	16.7830436595067	3.2892724615462	0.0425585914867663	0.689116636291238	0.00360234372453723	0.0341822918450781	P85L	Arm	Lesional	33	NA	Male	28.68	ex_smoker	8.8	123.166128709713	78.9701546140983
patient86	P86H_7	patient86_5	243.261597481504	1.07085782391337	164.112889175934	0.0141902598530877	35.1447125011456	2.09103614835143	12.8193793922805	0.621330663567342	0.0805804041657482	0.00962910490030952	27.2969920073933	P86H	Flank	Non-lesional	62	0	Male	30.19	ex_smoker	15	243.247407221651	164.122518280834
patient86	P86L_10	patient86_7	58.5823479658555	0.378729740796802	43.2163008704607	0.00873596417034688	13.595215770041	0.635669863454066	0.639780905416577	0.0349438566813875	0.0215829703032099	0.0369993776626456	0.0143886468688066	P86L	Flank	Lesional	62	12	Male	30.19	ex_smoker	15	58.5736120016851	43.2533002481233
patient86	P86L_11	patient86_12	215.129159819224	1.12505345302589	180.693054356295	0.011837250420675	31.2616636979409	0.968081219186508	0.645902142519441	0.180646734680736	0.150796277098164	0.0277918053354978	0.0643328827210598	P86L	Flank	Lesional	62	12	Male	30.19	ex_smoker	15	215.117322568803	180.720846161631
patient86	P86L_12	patient86_2	270.692753200339	0.688844152378729	216.004272944785	0.0236600098919869	49.5181662508078	1.50617525650636	2.53309011453989	0.251883016001948	0.094758601768829	0.012898899688358	0.0590039539697577	P86L	Flank	Lesional	62	12	Male	30.19	ex_smoker	15	270.669093190447	216.017171844473
patient86	P86L_13	patient86_8	182.571637997419	0.818191414729174	156.643084445526	0.0349365480118518	22.3926367974673	0.882993076364061	1.02161228299173	0.0332460698822461	0.0597302272460691	0.160595422312545	0.524611712887646	P86L	Flank	Lesional	62	12	Male	30.19	ex_smoker	15	182.536701449407	156.803679867839
patient86	P86L_14	patient86_1	339.812198700678	0.819402948731101	275.949347514795	0.00645226469341658	60.6429965366008	0.799298872536242	1.25053220178775	0.0854856091427172	0.0746839025534076	0.0401588034290955	0.143840046408861	P86L	Flank	Lesional	62	12	Male	30.19	ex_smoker	15	339.805746435985	275.989506318224
patient86	P86L_15	patient86_3	379.217721059006	1.18077052488602	330.916653752934	0.00750577132966784	41.5380197594764	1.13100881562291	4.07610050447207	0.0600302770919646	0.0615362363832451	0.0635366665524865	0.182558750257686	P86L	Flank	Lesional	62	12	Male	30.19	ex_smoker	15	379.210215287676	330.980190419486
patient86	P86L_16	patient86_13	217.750030058107	0.936865683740899	157.022398071279	0.0399995430943633	55.6413051202204	1.40973900172284	2.5638487366179	0.0376245736157745	0.0584991101230891	0.0049999881219826	0.0347502295705707	P86L	Flank	Lesional	62	12	Male	30.19	ex_smoker	15	217.710030515013	157.027398059401
patient86	P86L_17	patient86_11	163.879251612249	0.733385098053575	125.850104286254	0.00763412662789979	35.7073549475633	0.568487962890938	0.794458111076772	0.0407153420154656	0.10891353989137	0.0122146026046397	0.0559835952712652	P86L	Flank	Lesional	62	12	Male	30.19	ex_smoker	15	163.871617485621	125.862318888859
patient87	P87H_2	patient87_1	79.9746171381037	0.297743338129021	56.5069303293827	0	8.00610761836583	0.413922680593159	14.5910446754262	0.0205340233192429	0.111316021151685	0.00108073806943383	0.025937713666412	P87H	Back	Non-lesional	39	0	Female	21.71	smoker	12.3	79.9746171381037	56.5080110674521
patient87	P87H_3	patient87_12	169.426997217014	0.629586711551982	137.446398334039	0.00852147619138828	23.673162122982	0.404018224132879	6.43571957771965	0.0265669551849165	0.268175868376043	0.0055138963591336	0.529334050476825	P87H	Back	Non-lesional	39	0	Female	21.71	smoker	12.3	169.418475740823	137.451912230398
patient87	P87L_1	patient87_9	181.547250722052	0.774125636505828	143.133178376153	0.0117291763106944	23.1799121750566	0.481406192925891	13.4803933302998	0.0367174214943476	0.342695933947244	0.00254982093710747	0.104542658421406	P87L	Leg	Lesional	39	6	Female	21.71	smoker	12.3	181.535521545741	143.13572819709
patient87	P87L_10	patient87_5	379.293523616278	4.37062828071392	347.24348256828	0.137268431640092	18.0519622476337	1.61345659365757	4.78397049450138	0.169544097674179	2.89187592279432	0.0157243339669645	0.0156106454158261	P87L	Leg	Lesional	39	6	Female	21.71	smoker	12.3	379.156255184638	347.259206902247
patient87	P87L_11	patient87_10	160.721743222704	1.53525247257508	119.945797375908	0.0329839398404803	29.14221041106	0.980522575257915	8.07866642892927	0.0383813118143771	0.797011928145424	0.0119941599419928	0.158922619231405	P87L	Leg	Lesional	39	6	Female	21.71	smoker	12.3	160.688759282864	119.95779153585
patient87	P87L_12	patient87_3	175.060205255477	0.958829752784999	143.418323241557	0.00900309627028167	24.9810912899566	0.468661178069663	4.53455948813186	0.0495170294865492	0.520679067631289	0.107036811213349	0.0125043003753912	P87L	Leg	Lesional	39	6	Female	21.71	smoker	12.3	175.051202159207	143.52536005277
patient87	P87L_2	patient87_8	117.154249011573	0.6371546876068	103.902973012628	0.0262055556999571	8.60724046137219	0.754308936618374	2.61490339131533	0.0400790851881697	0.537470809061865	0.0308300655293613	0.00308300655293613	P87L	Leg	Lesional	39	6	Female	21.71	smoker	12.3	117.128043455873	103.933803078157
patient87	P87L_3	patient87_2	287.7231238599	1.08420074050267	260.904118267916	0.00351047686982067	9.75623202652162	0.76543878139383	13.3912244413518	0.0787374716895198	1.66943119633975	0.0491710827482014	0.0210593745659652	P87L	Leg	Lesional	39	6	Female	21.71	smoker	12.3	287.71961338303	260.953289350664
patient87	P87L_5	patient87_20	306.109075684135	1.21076701236658	276.478896691159	0.0308506856040375	13.612568354982	0.925237438814858	12.8142772045462	0.0589196660321081	0.934429664625436	0.00528527131055112	0.0378436946943961	P87L	Leg	Lesional	39	6	Female	21.71	smoker	12.3	306.078224998531	276.48418196247
patient87	P87L_6	patient87_14	95.9131117332385	0.620911197009913	47.916171398521	0.00201922340491029	27.1100934343254	2.12927108047789	17.7686611573593	0.0277643218175164	0.304397928290226	0.00151441755368271	0.0323075744785646	P87L	Leg	Lesional	39	6	Female	21.71	smoker	12.3	95.9110925098336	47.9176858160747
patient87	P87L_7	patient87_19	184.23112933008	2.4511850531472	158.612879763675	0.0172084021901723	15.3832992990617	1.58772816678149	3.17798698094388	0.0328984159518001	2.95174710509073	0.0136654958569015	0.00253064738090769	P87L	Leg	Lesional	39	6	Female	21.71	smoker	12.3	184.21392092789	158.626545259532
patient87	P87L_8	patient87_7	166.362054151807	1.33745008989316	137.962539125783	0.00907429386282583	18.1475794707779	0.354905715523854	7.57905188520687	0.0730984783394303	0.881214759567754	0.0100825487364732	0.0070577841155312	P87L	Leg	Lesional	39	6	Female	21.71	smoker	12.3	166.352979857944	137.972621674519
patient87	P87L_9	patient87_11	262.296957187803	3.52825128793088	222.091018154899	0.227085887059479	13.5511589457629	1.11093477781682	17.931620191872	0.0382729023133955	3.79667190948881	0.0199019092029656	0.00204122145671442	P87L	Leg	Lesional	39	6	Female	21.71	smoker	12.3	262.069871300744	222.110920064102
patient88	P88L_1	patient88_3	462.455206366361	10.6799679158319	392.670437475353	0.0936671752388518	46.4371390974764	7.7513097262673	4.49102182289059	0.148290307574724	0.0549396868205646	0.114963355854802	0.0134698030525845	P88L	Leg	Lesional	82	13	Male	27.34	never_smoked	8.1	462.361539191122	392.785400831208
patient88	P88L_1	patient88_4	16.0001064346497	0	0	0	0	0	0	0	0	0	0	P88L	Leg	Lesional	82	13	Male	27.34	never_smoked	8.1	16.0001064346497	0
patient88	P88L_2	patient88_22	645.114947458828	9.62230775593945	576.101678033034	0.0993741433120758	49.5251894394911	6.2245341654895	3.30563353225919	0.116665055551926	0.0417562949664379	0.0575818514471325	0.020227187337265	P88L	Leg	Lesional	82	13	Male	27.34	never_smoked	8.1	645.015573315516	576.159259884481
patient88	P88L_3	patient88_7	810.361693160338	11.3769811521265	733.693939319537	0.101042892748756	47.7772560700315	11.2460002718934	4.84665927640356	0.113992286951041	0.105219957687862	1.07684240320444	0.0237595297534729	P88L	Leg	Lesional	82	13	Male	27.34	never_smoked	8.1	810.260650267589	734.770781722741
patient88	P88L_4	patient88_2	389.889296409658	185.372674283491	121.517345910226	0.0201802103230774	52.6970517016373	8.66891711696287	21.4095382986145	0.0326810925428635	0.0752925738953546	0.0442182652105337	0.0513969567538503	P88L	Leg	Lesional	82	13	Male	27.34	never_smoked	8.1	389.869116199335	121.561564175437
patient88	P88L_5	patient88_6	374.323503649679	183.571504240836	105.30370767712	0.0294320246157453	55.7008317575426	8.17512502462154	21.3366758249775	0.034882894853505	0.0766116796767193	0.0470600796990776	0.0476724457360296	P88L	Leg	Lesional	82	13	Male	27.34	never_smoked	8.1	374.294071625063	105.350767756819
patient88	P88L_6	patient88_17	494.520112106007	8.14656343452726	417.997812719122	0.0352797606625915	63.5552341143779	2.71686899810906	1.3301851613868	0.114744708862464	0.0431046986771397	0.579818495741528	0.000500014539381346	P88L	Leg	Lesional	82	13	Male	27.34	never_smoked	8.1	494.484832345344	418.577631214864
patient89	P89H_3	patient89_4	186.960891844806	0.816293729967212	73.6247905507975	40.9388162708149	69.2490883662549	1.38892531400554	0.791263446632799	0.0204328843546236	0.0766233163298384	0.0189004180280268	0.0357575476205913	P89H	Flank	Non-lesional	64	0	Male	51.36	ex_smoker	8.8	146.022075573991	73.6436909688255
patient89	P89L_1	patient89_9	208.471417030331	1.02955206887702	85.3392412432541	30.9037265261121	89.4458877017124	1.05499879770933	0.508215852074493	0.113973702281949	0.024735385904407	0.0324305988315087	0.0186551535737112	P89L	Back	Lesional	64	11	Male	51.36	ex_smoker	8.8	177.567690504219	85.3716718420856
patient89	P89L_10	patient89_7	207.007951904278	1.10702534364586	78.1712639396055	19.3713047278344	106.003757616265	1.75557710420068	0.358014171952104	0.0665028295119516	0.097503171004774	0.00850017074641103	0.0685028295119517	P89L	Back	Lesional	64	11	Male	51.36	ex_smoker	8.8	187.636647176444	78.1797641103519
patient89	P89L_3	patient89_3	194.23705889952	1.03041841732782	84.8241957362093	20.9198367253193	85.7124296719524	1.01668436838027	0.269878692247807	0.32721163970717	0.0720231039186358	0.0191901564602401	0.0451903879976125	P89L	Back	Lesional	64	11	Male	51.36	ex_smoker	8.8	173.317222174201	84.8433858926695
patient89	P89L_4	patient89_12	188.004605166885	0.685000061078633	75.5735028344381	13.2510005452275	75.6480060820482	1.22550022219585	0.29950006099572	0.211000004270544	0.0530000064603327	0.0110000031156442	0.0425000006762718	P89L	Back	Lesional	64	11	Male	51.36	ex_smoker	8.8	174.753604621658	75.5845028375537
patient89	P89L_5	patient89_1	131.681013991707	0.966808306177327	61.9034029106114	5.31033096629554	61.956612654127	0.757937960721937	0.348181022758702	0.159859034089151	0.0727592645893748	0.091621867740127	0.113500004596093	P89L	Back	Lesional	64	11	Male	51.36	ex_smoker	8.8	126.370683025411	61.9950247783515
patient89	P89L_7	patient89_6	210.131600641235	1.2232186579928	84.802561764469	20.1406576951768	100.909210260199	1.82275794250885	0.518282130141825	0.191107263536349	0.0951054607878389	0.0720757154374227	0.356623750984482	P89L	Back	Lesional	64	11	Male	51.36	ex_smoker	8.8	189.990942946058	84.8746374799064
patient89	P89L_8	patient89_2	179.994717237553	0.721572122069536	85.5651053121187	16.7863782953834	75.5620560668507	0.717948392463635	0.21107720364173	0.341041243204845	0.0242925638931554	0.0127340511144676	0.0525119868131067	P89L	Back	Lesional	64	11	Male	51.36	ex_smoker	8.8	163.20833894217	85.5778393632332
patient89	P89L_9	patient89_8	147.479316202028	0.713007603499397	50.1524267689618	13.1279411230926	79.5064274284857	3.56334800456635	0.251805770806923	0.0867361462648812	0.0345607980582761	0.015898459287461	0.0271640990042282	P89L	Back	Lesional	64	11	Male	51.36	ex_smoker	8.8	134.351375078935	50.1683252282493
patient90	P90H_1	patient90_1	393.090254471081	1.23657548081696	205.75208516507	133.907552402565	42.5140682380385	2.81848728493523	6.56239548864444	0.189507705799997	0.0960105352992026	0.00150801887904507	0.0120641510323606	P90H	Flank	Non-lesional	53	0	Male	25.74	ex_smoker	5.7	259.182702068516	205.753593183949
patient90	P90H_3	patient90_12	267.573233278183	1.66743807567258	205.35864960476	3.81944475063552	43.1739201158979	4.38450285912339	6.94439556042503	0.104418822742705	0.290414850753151	0.00217539214047303	1.82787324603247	P90H	Flank	Non-lesional	53	0	Male	25.74	ex_smoker	5.7	263.753788527547	205.3608249969
patient90	P90L_1	patient90_13	741.774400043972	1.51460671323383	648.99711614597	27.1011769840464	54.1606421017776	3.75546534453512	4.69137371026282	1.15829807062974	0.304616955819335	0.0404418078332798	0.050662209864263	P90L	Flank	Lesional	53	33	Male	25.74	ex_smoker	5.7	714.673223059926	649.037557953803
patient90	P90L_10	patient90_17	661.000768204562	1.62500245732906	576.271448302895	6.80652536926151	55.2341906905854	5.53202418456049	13.7815753256967	1.12600024527013	0.377000458146096	0.0795000277664303	0.167501143051366	P90L	Flank	Lesional	53	33	Male	25.74	ex_smoker	5.7	654.1942428353	576.350948330661
patient90	P90L_12	patient90_14	701.019709720053	1.80025499417586	609.350361934599	15.2544634762518	55.9322197737904	4.70407547086492	13.3141663408942	0.299095321795593	0.268905472914741	0.0325999976444865	0.0635669371221926	P90L	Flank	Lesional	53	33	Male	25.74	ex_smoker	5.7	685.765246243801	609.382961932244
patient90	P90L_13	patient90_2	335.310321174469	1.2591779440993	233.402793020164	16.1734385038466	66.3011402603685	1.66176253880771	16.1406420489592	0.0700500764701118	0.20654590999433	0.0127750382350559	0.0819958335242184	P90L	Flank	Lesional	53	33	Male	25.74	ex_smoker	5.7	319.136882670622	233.415568058399
patient90	P90L_2	patient90_6	320.056325723808	1.74676508804122	240.144582052178	23.6866763819766	44.6433425373247	5.80114631766476	3.46192586805643	0.106351004785968	0.294973541576174	0.0285943739283026	0.141968558275608	P90L	Flank	Lesional	53	33	Male	25.74	ex_smoker	5.7	296.369649341831	240.173176426106
patient90	P90L_3	patient90_15	422.815964778521	0.800566809295638	371.147685481701	16.9700430028441	28.7333586264796	1.93983374471631	2.66065422179157	0.257215910506535	0.211138151649385	0.01348461274648	0.0819842167905648	P90L	Flank	Lesional	53	33	Male	25.74	ex_smoker	5.7	405.845921775677	371.161170094447
patient90	P90L_4	patient90_16	257.017477004726	1.09159500499769	178.493353797048	16.8464404547295	48.3420501210752	2.81683052511338	8.97615886522937	0.0300024467806616	0.364039707754737	0.0165020972405671	0.0405039847570775	P90L	Flank	Lesional	53	33	Male	25.74	ex_smoker	5.7	240.171036549997	178.509855894289
patient90	P90L_6	patient90_18	172.447736313744	1.13061760894441	146.831824224226	9.61938597993819	10.28291005145	1.25852586369368	2.77343925588031	0.0730904312852955	0.398571258102628	0.072519412290879	0.00685222793299644	P90L	Flank	Lesional	53	33	Male	25.74	ex_smoker	5.7	162.828350333806	146.904343636517
patient90	P90L_8	patient90_4	504.249530908023	1.98799004212292	423.930787398741	49.4272299093837	18.4407080836044	2.5067222311157	7.33719997973063	0.0956966896184025	0.408066889631199	0.0620893493419003	0.0530403347334302	P90L	Flank	Lesional	53	33	Male	25.74	ex_smoker	5.7	454.822300998639	423.992876748083
patient90	P90L_9	patient90_21	762.88137035617	2.16233213949077	650.817295763949	26.2437205840308	65.2527718998455	4.6936852522314	11.4006551790604	1.18694210703342	0.439076370004775	0.0930540248377396	0.591837035686619	P90L	Flank	Lesional	53	33	Male	25.74	ex_smoker	5.7	736.637649772139	650.910349788787
patient91	P91L_1	patient91_1	703.329965040126	2.0558104113655	641.434419807162	0.0601994263943047	56.8834413237517	0.507180167372017	0.443469107771378	1.14479242526502	0.796639075951301	0.00100332377323841	0.00300997131971523	P91L	Abdomen	Lesional	65	15	Female	32.11	smoker	7.4	703.269765613732	641.435423130935
patient91	P91L_2	patient91_7	469.000000687935	3.653500005359	395.597500580267	0.0230000000337367	58.9425000864576	3.25850000477961	0.632000000927027	1.93100000283242	4.92250000722038	0.00500000000733404	0.034500000050605	P91L	Abdomen	Lesional	65	15	Female	32.11	smoker	7.4	468.977000687901	395.602500580274
patient91	P91L_3	patient91_9	371.575112192382	6.15007023531393	295.141107357349	0.0657788374286514	62.8177854873021	0.840563159202766	0.858639786282396	3.1850012657247	2.47348513872929	0.0110468276597735	0.0316340973893514	P91L	Abdomen	Lesional	65	15	Female	32.11	smoker	7.4	371.509333354953	295.152154185009
patient91	P91L_4	patient91_4	437.000214356914	6.44850316311341	333.009663347571	0.0520000255070014	91.9350450958874	1.27850062712887	0.802500393641702	1.6075007885097	1.81650089102822	0.0170000083388273	0.0330000161871354	P91L	Abdomen	Lesional	65	15	Female	32.11	smoker	7.4	436.948214331407	333.02666335591
patient91	P91L_5	patient91_8	603.420002407536	3.21773966457949	528.333239272132	0.112578358658122	67.5565218118266	1.61962731989485	0.228659155141164	1.3739563238898	0.936151595774877	0.0375261195527075	0.00400278608562213	P91L	Abdomen	Lesional	65	15	Female	32.11	smoker	7.4	603.307424048878	528.370765391685
patient91	P91L_6	patient91_5	470.608822363295	2.83735702508768	389.338216615811	0.0578811206089199	72.6913724552635	0.927174705008645	0.866938037237779	1.58668435436395	2.27043815207686	0.023944921137388	0.00881497669931306	P91L	Abdomen	Lesional	65	15	Female	32.11	smoker	7.4	470.550941242686	389.362161536948
patient91	P91L_7	patient91_3	352.208166885831	2.93260592837949	256.506879621072	0.0360361125519764	88.394550846298	0.576872415901949	0.737028898758951	1.21816404245069	1.78696823012725	0.00701576787956066	0.0120450224106954	P91L	Abdomen	Lesional	65	15	Female	32.11	smoker	7.4	352.172130773279	256.513895388952
patient91	P91L_8	patient91_10	558.36776799861	2.71487463413378	488.615560958978	0.037224517866574	63.8918606457724	1.39692548804697	0.348099545454989	0.967334430505699	0.381299791119772	0.00251517012611986	0.0120728166053753	P91L	Abdomen	Lesional	65	15	Female	32.11	smoker	7.4	558.330543480743	488.618076129104
patient92	P92H_1	patient92_6	93.0847255120074	0.23840032478353	56.0633787637902	4.47220392348799	9.35346350186484	0.337690698663005	22.5482233431919	0.0418881264804033	0.0160312582826235	0.00361996154768918	0.00982560991515638	P92H	Flank	Non-lesional	33	0	Male	33.57	ex_smoker	9.8	88.6125215885194	56.0669987253379
patient92	P92H_2	patient92_11	108.00913148752	0.367545636760929	85.4163476244267	3.62302475038234	14.7589759332145	0.811641434673209	2.94455962346559	0.051907301054682	0.0304103379916318	0.00419452937815612	0.000524316172269514	P92H	Flank	Non-lesional	33	0	Male	33.57	ex_smoker	9.8	104.386106737138	85.4205421538049
patient92	P92L_1	patient92_4	81.4296250872556	0.611340124452847	42.1353184356538	21.0938481005543	14.1137459794472	0.77089558565428	2.62464411265103	0.0190673921705592	0.0195842402131927	0.0206474203730671	0.0205336960852959	P92L	Flank	Lesional	33	30	Male	33.57	ex_smoker	9.8	60.3357769867013	42.1559658560269
patient92	P92L_2	patient92_5	118.070093316883	0.464293786372721	72.9888661931706	21.034130058767	15.8336009707605	0.896428780349532	6.7116560129138	0.0610151147231593	0.0285274892968619	0.0062618553080355	0.0453130552209655	P92L	Flank	Lesional	33	30	Male	33.57	ex_smoker	9.8	97.035963258116	72.9951280484786
patient92	P92L_3	patient92_8	260.687522288747	0.725531979013184	182.782833170102	55.7281392723946	17.1888343687153	0.772931040863237	3.27874428901051	0.109292944279551	0.0651659021175055	0.0105224192050708	0.0255269030461041	P92L	Flank	Lesional	33	30	Male	33.57	ex_smoker	9.8	204.959383016352	182.793355589307
patient92	P92L_4	patient92_3	242.405782726862	0.665348089827706	141.290622450447	70.0507070824469	23.2780548927373	1.21912866459284	5.22085257985993	0.61362133284415	0.0618692583528812	0.00405700054772992	0.00152137520539871	P92L	Flank	Lesional	33	30	Male	33.57	ex_smoker	9.8	172.355075644415	141.294679450995
patient92	P92L_6	patient92_1	223.843477437138	0.473515048424716	193.684873534742	16.9099398262896	9.36641463665808	0.553869117248302	2.53574482901865	0.186536231197615	0.034437458067252	0.0482124412941527	0.0499343141975154	P92L	Flank	Lesional	33	30	Male	33.57	ex_smoker	9.8	206.933537610848	193.733085976036
patient92	P92L_7	patient92_7	140.246381999338	0.843619458133423	83.6334140350937	27.9887884564862	10.4852905748207	0.95710126341533	15.9821993410468	0.238740024319484	0.104917140732329	0.00695878994653203	0.00535291534348618	P92L	Flank	Lesional	33	30	Male	33.57	ex_smoker	9.8	112.257593542852	83.6403728250402
patient93	P93H_1	patient93_1	97.1540590256711	0.382606706678416	12.2143685548253	44.9137205346254	33.4004637459646	2.87706221186846	3.29873085980462	0.020031764747561	0.0100158823737806	0.000500794118689026	0.0365579706642989	P93H	Leg	Non-lesional	41	0	Male	34.29	ex_smoker	8.4	52.2403384910457	12.214869348944
patient93	P93L_1	patient93_2	143.17797322188	0.476344419338256	47.211017939535	43.2437584214004	33.4979347592356	9.451850240642	9.16940630381171	0.00700481008707784	0.014528860522467	0.0205841765238622	0.0855432907837005	P93L	Leg	Lesional	41	23	Male	34.29	ex_smoker	8.4	99.9342148004796	47.2316021160589
patient93	P93L_10	patient93_17	188.040804923117	0.445219180729883	118.785487958615	10.8202807399788	39.7708048332867	7.76545513874476	10.0867405421433	0.0175005829274731	0.0255151561143005	0.00600349756483857	0.317797293011279	P93L	Leg	Lesional	41	23	Male	34.29	ex_smoker	8.4	177.220524183138	118.79149145618
patient93	P93L_13	patient93_18	232.582701087254	0.908360520909732	91.5057527991038	63.4892162488976	43.4450393290474	4.26851669194331	28.8409892454696	0.025282625190838	0.0311029337357971	0.00205652503755569	0.0663841679180811	P93L	Leg	Lesional	41	23	Male	34.29	ex_smoker	8.4	169.093484838356	91.5078093241414
patient93	P93L_14	patient93_5	240.037550263722	1.03897821324109	94.2312288360533	66.7820312063664	48.8170831811894	6.04707513605947	17.8017746052863	0.0200018407008818	0.0260084672105943	0.00100036813956445	5.27236840947454	P93L	Leg	Lesional	41	23	Male	34.29	ex_smoker	8.4	173.255519057356	94.2322292041929
patient93	P93L_15	patient93_4	210.013661792414	0.483554287648803	128.254192425334	13.6952755536527	44.8891104427514	10.7966286557979	11.7128795750195	0.0175001198402843	0.0265033555279613	0.00400023968056867	0.13401713716066	P93L	Leg	Lesional	41	23	Male	34.29	ex_smoker	8.4	196.318386238761	128.258192665015
patient93	P93L_16	patient93_11	290.023348578058	0.755584958147167	171.75468258715	43.4098259308055	38.5764139707126	15.1195392166623	20.226787343023	0.0390037494066954	0.0335035789791184	0.0045002556413656	0.10350698753066	P93L	Leg	Lesional	41	23	Male	34.29	ex_smoker	8.4	246.613522647252	171.759182842791
patient93	P93L_2	patient93_10	137.000228028495	0.414001607233103	45.972568515207	41.9440015925215	32.9695766837762	4.6490143805067	10.8250642782905	0.0345002096391003	0.0225001029806107	0.0040000073557579	0.165000650984575	P93L	Leg	Lesional	41	23	Male	34.29	ex_smoker	8.4	95.0562264359735	45.9765685225628
patient93	P93L_3	patient93_13	97.0370235840654	0.315620422069821	51.2000349025182	10.8241298472122	21.0845446141191	8.29616532559437	5.2865170219587	0.00600229011860199	0.00650248096181881	0.00850324433468614	0.00900343517790298	P93L	Leg	Lesional	41	23	Male	34.29	ex_smoker	8.4	86.2128937368532	51.2085381468529
patient93	P93L_4	patient93_8	248.602423829866	0.534951990612142	131.925358805631	62.3557346773282	39.7260876488494	5.62396426106149	8.34868513988249	0.0355290591558357	0.0105263762636196	0.00500664179924537	0.0365792292821021	P93L	Leg	Lesional	41	23	Male	34.29	ex_smoker	8.4	186.246689152538	131.93036544743
patient93	P93L_6	patient93_14	183.287137351471	0.525776266365978	102.709626587416	35.6093503384053	32.6239489180367	6.30189185432634	5.44096313078802	0.0355263035700178	0.00851591857800067	0.00400204886085538	0.0275359851233337	P93L	Leg	Lesional	41	23	Male	34.29	ex_smoker	8.4	147.677787013066	102.713628636277
patient93	P93L_7	patient93_6	173.677574285537	0.257	114.9315	6.2855	21.4755	6.0865	3.869	0.017	0.0125	0.003	0.0625	P93L	Leg	Lesional	41	23	Male	34.29	ex_smoker	8.4	167.392074285537	114.9345
patient94	P94H_4	patient94_1	37.751000295012	0.202018866443578	30.1334606138617	0.0173450541896001	4.25157887106258	0.665743991689062	2.38443480241738	0.0168349055369648	0.0535656085267063	0.023976986673859	0.00204059461054119	P94H	Flank	Non-lesional	25	0	Male	21.74	smoker	6.7	37.7336552408224	30.1574376005356
patient94	P94L_1	patient94_8	197.02861801766	1.91064758637117	161.146674749876	0.00700864384897589	21.9771732111694	1.96238213918195	9.85005612376385	0.034211774297649	0.129450823376803	0.0020086438488937	0.00900432192457832	P94L	Flank	Lesional	25	13	Male	21.74	smoker	6.7	197.021609373811	161.148683393725
patient94	P94L_10	patient94_2	121.874848054496	2.96480195560081	96.5936339718119	0.011500001390233	9.90781819952217	1.83687762281111	10.2899246595774	0.0209151632414018	0.237684544606073	0.00300000036266949	0.00869193557238583	P94L	Flank	Lesional	25	13	Male	21.74	smoker	6.7	121.863348053106	96.5966339721746
patient94	P94L_2	patient94_16	204.306177431404	2.22683604697341	166.340057346159	0.0805939408028174	20.0194404933809	1.73564643701288	13.5597691553324	0.0580440709939145	0.260278343119459	0.022509278103982	0.0030023195259955	P94L	Flank	Lesional	25	13	Male	21.74	smoker	6.7	204.225583490601	166.362566624263
patient94	P94L_3	patient94_3	282.972735029009	2.26305484604382	241.060903633196	0.0615218662664203	18.9932119175952	0.916732386529335	19.3373595110016	0.125426257593922	0.192464500999887	0.0195601097787555	0.00250000000393966	P94L	Flank	Lesional	25	13	Male	21.74	smoker	6.7	282.911213162743	241.080463742975
patient94	P94L_4	patient94_18	78.0017824696832	0.260505952991698	69.2755830616004	0.022500514173947	6.71765350948842	0.367508398174469	1.2860293878976	0.0565012911479115	0.0120002742261051	0.00200004570435085	0.00150003427826314	P94L	Flank	Lesional	25	13	Male	21.74	smoker	6.7	77.9792819555093	69.2775831073047
patient94	P94L_4	patient94_7	228.74305922031	0.877100751628143	218.301907304244	0.00484912408805659	3.77739319116067	0.62957424639633	4.95388804630332	0.071562300001609	0.0756495826906368	0.0500473928481639	0.0010872809495353	P94L	Flank	Lesional	25	13	Male	21.74	smoker	6.7	228.738210096222	218.351954697092
patient94	P94L_5	patient94_9	187.362450938882	0.32062023690076	175.595688244624	0.0025048456007872	7.53858332012914	1.09060977458274	2.75733403734655	0.0235455486473996	0.0225436104070847	0.00450872208141696	0.00651259856204671	P94L	Flank	Lesional	25	13	Male	21.74	smoker	6.7	187.359946093281	175.600196966705
patient94	P94L_6	patient94_4	213.161936513105	0.983154858065034	190.766264166665	0.245383095872151	12.9497678930412	1.39587780591898	6.65903704446877	0.0550499075745726	0.0764354093935887	0.0190525809275081	0.0119137511779076	P94L	Flank	Lesional	25	13	Male	21.74	smoker	6.7	212.916553417233	190.785316747593
patient94	P94L_7	patient94_12	406.516048186902	0.810946459728691	377.656338151911	0.0070486862810805	20.1915143204139	0.843334865044209	6.41383788994099	0.530310675728934	0.0533276555444875	0.00609737121071666	0.00329211109819181	P94L	Flank	Lesional	25	13	Male	21.74	smoker	6.7	406.508999500621	377.662435523122
patient94	P94L_8	patient94_19	185.061658326532	1.39835401412477	150.087998732797	0.021645133771859	12.334910752148	2.98931721106185	18.0481153699144	0.0259542781534578	0.125265414683836	0.022597419867097	0.00750000000970291	P94L	Flank	Lesional	25	13	Male	21.74	smoker	6.7	185.04001319276	150.110596152664
patient94	P94L_9	patient94_6	154.143042103201	1.21312575992909	125.022018291834	0.0335311163016704	16.7075042778352	2.63744750611646	8.46335384742608	0.0170157903620416	0.0405376182154522	0.00650603749136887	0.00200185768965196	P94L	Flank	Lesional	25	13	Male	21.74	smoker	6.7	154.109510986899	125.028524329325
patient95	P95H_1	patient95_12	189.364899183308	0.179480467632531	157.882464460844	0.00520233239514583	27.697737904996	2.2260780318829	0.78451172518799	0.524395105430699	0.0145665307064083	0.0145665307064083	0.0358960935265063	P95H	Leg	Non-lesional	42	0	Male	25.68	smoker	5.1	189.359696850913	157.89703099155
patient95	P95L_1	patient95_9	171.806712413761	0.181853888578308	143.944385833046	0.0140660466303664	25.7589502506666	1.34632160604936	0.429014422226175	0.0869080738233352	0.0341603989594612	0.00753538212341057	0.00351651165759159	P95L	Leg	Lesional	42	28	Male	25.68	smoker	5.1	171.792646367131	143.951921215169
patient95	P95L_2	patient95_5	337.961774717952	0.338595848675847	267.590821787901	0.16867263973325	66.7742089008266	1.84596251567418	0.975110220578637	0.114999964933498	0.0478073873120594	0.0612689314472011	0.044326520869971	P95L	Leg	Lesional	42	28	Male	25.68	smoker	5.1	337.793102078219	267.652090719348
patient95	P95L_3	patient95_1	216.534854185957	0.446460860122167	168.022533649522	0.162214775765101	44.4542501242378	2.55056570471766	0.587558108976693	0.0419519452799791	0.0149560158526092	0.0687687470407261	0.185594254442098	P95L	Leg	Lesional	42	28	Male	25.68	smoker	5.1	216.372639410192	168.091302396563
patient95	P95L_4	patient95_2	149.131221889228	0.398024800336301	114.250250020409	0.0318033415809358	31.1849363599741	0.97017334046413	2.14491098414451	0.0439918204377659	0.0431885660461351	0.0593606857627959	0.00458197007244696	P95L	Leg	Lesional	42	28	Male	25.68	smoker	5.1	149.099418547647	114.309610706172
patient95	P95L_5	patient95_10	159.000001652109	0.171500001781992	104.38450108462	0.00400000004156249	53.1345005521006	1.02650001066597	0.245000002545702	0.0115000001194922	0.000500000005195311	0.0120000001246875	0.0100000001039062	P95L	Leg	Lesional	42	28	Male	25.68	smoker	5.1	158.996001652067	104.396501084745
patient95	P95L_6	patient95_16	244.82092287703	0.407641560474785	191.875691472358	0.0356827486011014	49.0246766841565	2.29472838553993	0.914335690761872	0.165219140861456	0.0431146379577114	0.0261636000992589	0.033668956218467	P95L	Leg	Lesional	42	28	Male	25.68	smoker	5.1	244.785240128429	191.901855072457
patient95	P95L_7	patient95_6	267.140959252951	0.284188765058027	226.784420177539	0.0295207000388082	37.639764026511	1.79477479213967	0.357710452002089	0.159521689344904	0.0455211933239347	0.040533021307359	0.00500443568571176	P95L	Leg	Lesional	42	28	Male	25.68	smoker	5.1	267.111438552912	226.824953198846
patient96	P96H_1	patient96_3	835.802297273531	3.53154904838587	709.469901287395	0.20594210551503	106.513548340047	14.6306501746859	1.18589909225776	0.0697591867013301	0.16960665092607	0.00864124403745675	0.0168001435795956	P96H	Leg	Non-lesional	88	0	Male	23.36	smoker	11.4	835.596355168016	709.478542531432
patient96	P96H_2	patient96_5	730.66006080664	3.62093191896068	629.337025924939	0.15103771776038	85.2704182020645	9.36129559264985	2.65024844544935	0.0592168771221812	0.176499520650052	0.0243677481636984	0.0090188588801897	P96H	Leg	Non-lesional	88	0	Male	23.36	smoker	11.4	730.50902308888	629.361393673103
patient96	P96L_1	patient96_1	520.071711830325	2.51760876191735	475.701421181626	0.0474787112374492	36.5560391955371	4.14841991393078	0.847193075841944	0.0252793397609784	0.221211964793569	0.0043997713932642	0.0026599142869735	P96L	Leg	Lesional	88	16	Male	23.36	smoker	11.4	520.024233119088	475.705820953019
patient96	P96L_10	patient96_7	515.992422712916	3.19405864158697	451.161661894154	0.0428727896086865	49.9600899294806	10.9061690874055	0.428579211831695	0.0987078073368732	0.183118369002914	0.0118740526683443	0.00529092984035679	P96L	Leg	Lesional	88	16	Male	23.36	smoker	11.4	515.949549923307	451.173535946822
patient96	P96L_11	patient96_17	523.504905619621	5.12205645506259	401.631355805193	0.035010743206201	108.305436944263	7.18621835687166	0.683764280262401	0.0445429706907939	0.488477094196503	0.00652685620550438	0.00151611366967305	P96L	Leg	Lesional	88	16	Male	23.36	smoker	11.4	523.469894876415	401.637882661398
patient96	P96L_8	patient96_9	526.600993609725	1.91020623040416	424.874091203808	0.128194541863416	89.6031519708416	9.16950829083312	0.758227375129643	0.0589194563948109	0.0778810343499342	0.0105508045879756	0.0102627015122776	P96L	Leg	Lesional	88	16	Male	23.36	smoker	11.4	526.472799067862	424.884642008396
patient96	P96L_9	patient96_13	568.270394445275	2.93353304933354	510.456520720151	0.0335433671073842	43.1077950757543	11.1126859350253	0.263155601136974	0.112346936352847	0.230053558355074	0.0110867340330462	0.00967346802552943	P96L	Leg	Lesional	88	16	Male	23.36	smoker	11.4	568.236851078168	510.467607454184
patient96	P96L_9	patient96_8	390.007185370917	2.61754822489327	324.360975925599	0.0385007093250777	56.0760331273696	6.0906122115425	0.615011330777216	0.0245004513886858	0.166003058388647	0.0130002395123639	0.00500009212013995	P96L	Leg	Lesional	88	16	Male	23.36	smoker	11.4	389.968684661592	324.373976165111
patient97	P97H_1	patient97_9	496.849622967746	1.2105063541396	464.001840469906	0.0808007972705124	3.18786747989002	0.500362701109944	0.217810844816163	27.576659679628	0.0647410114776152	0.00301120983616816	0.0060224196723363	P97H	Flank	Non-lesional	33	0	Male	26.58	smoker	8.7	496.768822170475	464.004851679742
patient97	P97H_2	patient97_21	355.567702638551	1.06984938489921	339.666113456351	0.0268066180958703	4.52894347739013	1.72074261294907	0.673374321440682	7.69618251022053	0.162585813600205	0.0138626661624664	0.00924177744164429	P97H	Flank	Non-lesional	33	0	Male	26.58	smoker	8.7	355.540896020455	339.679976122513
patient97	P97H_3	patient97_4	523.377670263639	7.21024864629299	452.655098830456	0.0184555471909936	9.94704819661153	1.24238830157827	0.777208431069782	50.1380899158867	1.37844795288252	0.00558666415910748	0.00509777751063311	P97H	Flank	Non-lesional	33	0	Male	26.58	smoker	8.7	523.359214716448	452.660685494615
patient97	P97L_1	patient97_11	394.471476137857	0.701554810161102	376.482415696904	0.0691158718690462	3.03021783317155	1.33442749154079	0.261418951318752	12.4537244413924	0.0674069648995973	0.0416455550818905	0.0295485215185196	P97L	Flank	Lesional	33	8	Male	26.58	smoker	8.7	394.402360265988	376.524061251986
patient97	P97L_10	patient97_12	238.12064597896	1.21267294830261	230.419475818762	0.208500760747431	2.45264265358329	1.68368720169026	0.146937862030919	1.74757322866022	0.128352836003293	0.109767809975667	0.011034859203903	P97L	Flank	Lesional	33	8	Male	26.58	smoker	8.7	237.912145218213	230.529243628738
patient97	P97L_2	patient97_22	240.565076744652	2.23475036839094	221.487404199698	0.0749175621953197	7.41439157582298	1.15875318816144	0.404170251923105	7.54272032846545	0.173375903860105	0.00737990249862046	0.0672134636355619	P97L	Flank	Lesional	33	8	Male	26.58	smoker	8.7	240.490159182457	221.494784102197
patient97	P97L_3	patient97_1	344.285678681515	11.5470814470581	304.7623833502	0.045537785988398	18.0569831824765	4.54627237038017	2.19031746451888	2.31341961125675	0.796661047181644	0.0160132873805356	0.0110091350741182	P97L	Flank	Lesional	33	8	Male	26.58	smoker	8.7	344.240140895527	304.778396637581
patient97	P97L_4	patient97_10	290.407592145293	1.08734419740481	270.638401066032	0.428188653499013	5.88990543990698	6.8731110821246	0.427894518118177	4.79273816989612	0.253827312131637	0.00880676884594036	0.00737493733340678	P97L	Flank	Lesional	33	8	Male	26.58	smoker	8.7	289.979403491794	270.647207834878
patient97	P97L_5	patient97_3	355.00000248427	0.546000004036939	317.131002344759	0.21300000157485	5.1715000382363	0.775000005730087	0.192000001419583	11.846500087589	0.111500000824393	0.0120000000887239	0.00150000001109049	P97L	Flank	Lesional	33	8	Male	26.58	smoker	8.7	354.787002482695	317.143002344848
patient97	P97L_6	patient97_16	379.88899753614	1.01825725017533	344.420317943136	0.0150598457746102	9.48641218700205	1.89342375387744	0.432250244454618	3.51112235274104	0.0852116324821842	0.0269423264964811	0	P97L	Flank	Lesional	33	8	Male	26.58	smoker	8.7	379.873937690365	344.447260269632
patient97	P97L_7	patient97_20	296.308408542469	0.993504663936514	283.825519705083	0.0625426052632894	4.14626714237282	0.740771021356173	0.401400491157014	5.94359807723424	0.105092082614544	0.0799725116481403	0.00974024180329915	P97L	Flank	Lesional	33	8	Male	26.58	smoker	8.7	296.245865937206	283.905492216731
patient97	P97L_8	patient97_2	564.020055197063	1.14654076823304	474.336866278494	0.100003555886004	28.9740302468519	3.42212168241906	1.47105230708312	54.4594364466207	0.106503787018595	0.00200007111772008	0.00150005333829006	P97L	Flank	Lesional	33	8	Male	26.58	smoker	8.7	563.920051641177	474.338866349612
patient97	P97L_9	patient97_7	380.949662704579	2.12178937135327	358.494685086369	0.0290724742590337	9.97787366552283	1.03457908397665	1.16289897036135	7.96084545141331	0.140851125289456	0.00902249201142424	0.0180449840228485	P97L	Flank	Lesional	33	8	Male	26.58	smoker	8.7	380.92059023032	358.50370757838
patient98	P98H_3	patient98_15	89.0884680532964	0.22706694906267	56.9068886361416	0.00977800259121549	27.7146619000678	1.44388504930281	2.70144482700636	0.017926338083895	0.0483467905898986	0.00434577892942909	0.0141237815206446	P98H	Abdomen	Non-lesional	31	0	Male	34.07	never_smoked	7.4	89.0786900507052	56.911234415071
patient98	P98L_1	patient98_7	228.006791250209	0.237507074218968	172.38313448302	0.0530015786678117	50.1019923027679	3.75161174287352	1.43804283253421	0.0130003872204066	0.0235006999753504	0.00150004467927769	0.00350010425164796	P98L	Abdomen	Lesional	31	15	Male	34.07	never_smoked	7.4	227.953789671541	172.384634527699
patient98	P98L_10	patient98_10	192.254741894151	0.0591553051982004	184.01049940452	0.00316903420704645	6.82398699250668	0.854054718799017	0.425178756112064	0.0512327196805841	0.0100352749889804	0.0042253789427286	0.0132043091960269	P98L	Abdomen	Lesional	31	15	Male	34.07	never_smoked	7.4	192.251572859944	184.014724783463
patient98	P98L_2	patient98_1	384.000417858677	0.16350017791639	351.716882728623	0.0170000184989518	26.5135288512918	3.65900398162734	1.69750184717475	0.0750000816130229	0.0335000364538169	0.00200000217634727	0.122500133301271	P98L	Abdomen	Lesional	31	15	Male	34.07	never_smoked	7.4	383.983417840178	351.718882730799
patient98	P98L_3	patient98_4	358.015550798017	0.151506580854468	337.776671700111	0.0525022804941224	15.4946730281131	3.19613882779459	1.01404404611505	0.263011424189605	0.0615026714359723	0.00500021718991645	0.000500021718991645	P98L	Abdomen	Lesional	31	15	Male	34.07	never_smoked	7.4	357.963048517523	337.781671917301
patient98	P98L_4	patient98_3	290.000000032022	0.19100000002109	264.119500029164	0.00350000000038648	14.9665000016526	6.66500000073597	3.87850000042827	0.0595000000065699	0.0955000000105451	0.0160000000017667	0.0050000000005521	P98L	Abdomen	Lesional	31	15	Male	34.07	never_smoked	7.4	289.996500032022	264.135500029166
patient98	P98L_5	patient98_8	202.125839275926	0.348799135844478	157.937728907732	0.00600474829190069	36.8446356660783	3.46227477270688	3.16717819879941	0.16702080500575	0.164172113711172	0.0160178046524503	0.0120071231034713	P98L	Abdomen	Lesional	31	15	Male	34.07	never_smoked	7.4	202.119834527634	157.953746712384
patient98	P98L_6	patient98_12	288.364083302911	0.356846147210743	236.240163221184	0.0498392305230426	36.985420794499	6.05346951385297	8.37896592933934	0.173671433631195	0.111153468473607	0.00653927949421293	0.00801428470300036	P98L	Abdomen	Lesional	31	15	Male	34.07	never_smoked	7.4	288.314244072388	236.246702500678
patient98	P98L_7	patient98_14	190.302331722879	0.195678103805446	165.755481239461	0.0107515441651344	13.3738457870107	3.14805213155135	7.22127463851252	0.0408558678275107	0.0397807134109973	0.000537577208256721	0.516074119926451	P98L	Abdomen	Lesional	31	15	Male	34.07	never_smoked	7.4	190.291580178714	165.756018816669
patient98	P98L_8	patient98_13	234.604698218952	0.401033672169149	196.351098814917	0.00651679717274867	29.1626673480504	4.04191812337481	4.46300347915242	0.0496279169309323	0.107777799395459	0.000501292090211437	0.0205529756986689	P98L	Abdomen	Lesional	31	15	Male	34.07	never_smoked	7.4	234.598181421779	196.351600107007
patient98	P98L_9	patient98_2	376.629940898685	0.356681270145333	335.587703594239	0.0492709368525345	34.0022221291397	3.13715450367265	3.26363847151544	0.0828619739549422	0.127235615637429	0.00204925209893894	0.0211231514298191	P98L	Abdomen	Lesional	31	15	Male	34.07	never_smoked	7.4	376.580669961832	335.589752846338
patient99	P99H_1	patient99_11	583.462894204095	2.36742866182675	391.467370184938	159.598034749656	20.0937475503477	6.97792870935164	2.41020889586492	0.106534553420721	0.103504178932998	0.088934360945199	0.249202358810987	P99H	Leg	Non-lesional	54	0	Female	30.47	smoker	5.7	423.864859454439	391.556304545883
patient99	P99L_1	patient99_7	381.037770738163	1.76443611515957	289.806872505727	45.1454355071938	18.0183612854073	23.7595649524265	2.29426963805934	0.0688683042099317	0.135223166660377	0.016086027260714	0.0286532360581468	P99L	Leg	Lesional	54	30	Female	30.47	smoker	5.7	335.892335230969	289.822958532988
patient99	P99L_2	patient99_3	205.867358238131	10.4384331615364	132.801547834668	22.3967865145532	12.0424800205624	21.9301197607029	5.25690098048656	0.319282804845635	0.539282962089742	0.130876270822704	0.0116479278628148	P99L	Leg	Lesional	54	30	Female	30.47	smoker	5.7	183.470571723578	132.932424105491
patient99	P99L_3	patient99_2	593.545530851608	6.56225470801049	481.206548577101	70.7214459350732	20.6964215081867	10.3391656273378	3.52795870424042	0.105733636106442	0.269566040326742	0.0703127485499385	0.0461233666749915	P99L	Leg	Lesional	54	30	Female	30.47	smoker	5.7	522.824084916535	481.276861325651
patient99	P99L_4	patient99_10	355.813507604067	2.76495914173723	264.277427462351	57.2070808307589	20.3877835730373	6.27719197254832	3.49802617257732	0.131591176423219	0.138748957012076	0.0195311207340066	1.11116719688722	P99L	Leg	Lesional	54	30	Female	30.47	smoker	5.7	298.606426773308	264.296958583085
patient99	P99L_5	patient99_12	243.29629916076	4.46993868565116	186.873313153151	19.7189798102639	20.5765686905092	7.84530536158437	3.33148509123686	0.0930436285207704	0.318316053419047	0.0447469840021405	0.0246017024220498	P99L	Leg	Lesional	54	30	Female	30.47	smoker	5.7	223.577319350496	186.918060137153
patient99	P99L_5	patient99_4	109.146223454804	0.601305570501008	85.6021814458033	16.2412584525247	2.13736343086495	3.60783342300604	0.633348498487739	0.040554330733207	0.0270362204888047	0.0350469524854876	0.220295129908779	P99L	Leg	Lesional	54	30	Female	30.47	smoker	5.7	92.9049650022793	85.6372283982888
patient99	P99L_5	patient99_5	264.006501489952	2.9475725876577	186.665596873545	32.1312912731927	6.49866003762293	34.3553460433203	1.23653045110729	0.0275006772385368	0.11400280746157	0.0170004186565499	0.0130003201491264	P99L	Leg	Lesional	54	30	Female	30.47	smoker	5.7	231.875210216759	186.682597292202
