# Supplementary material for: Effects of psoriasis and psoralen exposure on the somatic mutation landscape of the skin
Source: Nat Genet. 2023 Oct 26;55(11):1892–900. doi: 10.1038/s41588-023-01545-1 (PMC10632143; doi:10.1038/s41588-023-01545-1)
Supplement: Supplementary file 12 — Indel counts in different mutation classes, substitution counts for different mutation classes of the extended sequence context, mutation counts by replication strand and by bins of ascending replication timing. [file 41588_2023_1545_MOESM12_ESM.xlsx]

## Sheet: Olafsson_SourceData_ED_Fig4a
	PoralenExposed	NonExposed
C_deletion_1	138	400
C_deletion_2	127	411
C_deletion_3	33	127
C_deletion_4	18	52
C_deletion_5	6	34
C_deletion_6+	14	20
T_deletion_1	35	109
T_deletion_2	34	97
T_deletion_3	37	85
T_deletion_4	16	49
T_deletion_5	11	28
T_deletion_6+	6	13
C_insertion_0	0	1
C_insertion_1	2	13
C_insertion_2	6	16
C_insertion_3	2	3
C_insertion_4	2	7
C_insertion_5+	6	14
T_insertion_0	5	7
T_insertion_1	12	32
T_insertion_2	3	11
T_insertion_3	6	3
T_insertion_4	0	5
T_insertion_5+	10	25
2bp_deletion_1	23	78
2bp_deletion_2	39	105
2bp_deletion_3	5	13
2bp_deletion_4	0	3
2bp_deletion_5	0	1
2bp_deletion_6+	0	2
3bp_deletion_1	10	34
3bp_deletion_2	17	61
3bp_deletion_3	2	7
3bp_deletion_4	4	19
3bp_deletion_5	4	11
3bp_deletion_6+	2	7
4bp_deletion_1	10	23
4bp_deletion_2	3	16
4bp_deletion_3	0	2
4bp_deletion_4	1	0
4bp_deletion_5	0	0
4bp_deletion_6+	0	0
5+bp_deletion_1	33	145
5+bp_deletion_2	7	12
5+bp_deletion_3	1	0
5+bp_deletion_4	0	0
5+bp_deletion_5	0	0
5+bp_deletion_6+	0	0
2bp_insertion_0	2	2
2bp_insertion_1	2	11
2bp_insertion_2	0	4
2bp_insertion_3	2	0
2bp_insertion_4	0	1
2bp_insertion_5+	0	1
3bp_insertion_0	1	2
3bp_insertion_1	2	6
3bp_insertion_2	4	1
3bp_insertion_3	0	1
3bp_insertion_4	0	0
3bp_insertion_5+	0	0
4bp_insertion_0	1	3
4bp_insertion_1	4	10
4bp_insertion_2	0	0
4bp_insertion_3	0	0
4bp_insertion_4	0	0
4bp_insertion_5+	0	0
5+bp_insertion_0	2	7
5+bp_insertion_1	6	42
5+bp_insertion_2	0	1
5+bp_insertion_3	0	1
5+bp_insertion_4	0	0
5+bp_insertion_5+	0	0
2bp_deletion_with_microhomology_1	36	122
3bp_deletion_with_microhomology_1	10	38
3bp_deletion_with_microhomology_2	12	27
4bp_deletion_with_microhomology_1	12	9
4bp_deletion_with_microhomology_2	1	13
4bp_deletion_with_microhomology_3	8	11
5+bp_deletion_with_microhomology_1	35	130
5+bp_deletion_with_microhomology_2	12	84
5+bp_deletion_with_microhomology_3	14	38
5+bp_deletion_with_microhomology_4	10	21
5+bp_deletion_with_microhomology_5+	13	48

## Sheet: Olafsson_SourceData_ED_Fig4b
l_context	muttype	r_context	sample	nrmuts	mut	rel_nrmuts
AA	C>A	AA	P18H_LA_6	2	C>A	0.000184706
AA	C>A	AA	P18L_T_11	4	C>A	0.00093611
AA	C>A	AA	P18L_T_17	4	C>A	0.000718649
AA	C>A	AA	P18L_T_7	3	C>A	0.00066313
AA	C>A	AA	P21H_T_1	5	C>A	0.000438943
AA	C>A	AA	P21H_T_2	6	C>A	0.000733765
AA	C>A	AA	P21L_T_1	9	C>A	0.00140034
AA	C>A	AA	P21L_T_9	7	C>A	0.00108359
AA	C>A	AA	P34L_LL_9	12	C>A	0.000264492
AA	C>A	AA	P34L_LL_10	9	C>A	0.00200356
AA	C>A	AA	P34H_LL_1	6	C>A	0.00377596
AA	C>A	AA	P34H_LL_3	28	C>A	0.000172557
AA	C>A	AA	P34L_LL_1	2	C>A	0.00021925
AA	C>A	AA	P34L_LL_2	3	C>A	0.00170455
AA	C>A	AA	P34L_LL_3	9	C>A	0.000402955
AA	C>A	AA	P34H_LL_4	35	C>A	0.000223051
AA	C>A	AC	P18H_LA_6	2	C>A	0.000184706
AA	C>A	AC	P18L_T_11	3	C>A	0.000702083
AA	C>A	AC	P18L_T_17	2	C>A	0.000359324
AA	C>A	AC	P18L_T_7	0	C>A	0
AA	C>A	AC	P21H_T_1	1	C>A	8.77886e-05
AA	C>A	AC	P21H_T_2	1	C>A	0.000122294
AA	C>A	AC	P21L_T_1	2	C>A	0.000311187
AA	C>A	AC	P21L_T_9	1	C>A	0.000154799
AA	C>A	AC	P34L_LL_9	3	C>A	6.6123e-05
AA	C>A	AC	P34L_LL_10	0	C>A	0
AA	C>A	AC	P34H_LL_1	1	C>A	0.000629327
AA	C>A	AC	P34H_LL_3	13	C>A	8.01159e-05
AA	C>A	AC	P34L_LL_1	2	C>A	0.00021925
AA	C>A	AC	P34L_LL_2	1	C>A	0.000568182
AA	C>A	AC	P34L_LL_3	4	C>A	0.000179091
AA	C>A	AC	P34H_LL_4	17	C>A	0.000108339
AA	C>A	AG	P18H_LA_6	1	C>A	9.23532e-05
AA	C>A	AG	P18L_T_11	2	C>A	0.000468055
AA	C>A	AG	P18L_T_17	5	C>A	0.000898311
AA	C>A	AG	P18L_T_7	2	C>A	0.000442087
AA	C>A	AG	P21H_T_1	4	C>A	0.000351154
AA	C>A	AG	P21H_T_2	4	C>A	0.000489177
AA	C>A	AG	P21L_T_1	3	C>A	0.000466781
AA	C>A	AG	P21L_T_9	2	C>A	0.000309598
AA	C>A	AG	P34L_LL_9	7	C>A	0.000154287
AA	C>A	AG	P34L_LL_10	2	C>A	0.000445236
AA	C>A	AG	P34H_LL_1	0	C>A	0
AA	C>A	AG	P34H_LL_3	20	C>A	0.000123255
AA	C>A	AG	P34L_LL_1	0	C>A	0
AA	C>A	AG	P34L_LL_2	0	C>A	0
AA	C>A	AG	P34L_LL_3	3	C>A	0.000134318
AA	C>A	AG	P34H_LL_4	19	C>A	0.000121085
AA	C>A	AT	P18H_LA_6	0	C>A	0
AA	C>A	AT	P18L_T_11	3	C>A	0.000702083
AA	C>A	AT	P18L_T_17	3	C>A	0.000538987
AA	C>A	AT	P18L_T_7	1	C>A	0.000221043
AA	C>A	AT	P21H_T_1	0	C>A	0
AA	C>A	AT	P21H_T_2	2	C>A	0.000244588
AA	C>A	AT	P21L_T_1	2	C>A	0.000311187
AA	C>A	AT	P21L_T_9	3	C>A	0.000464396
AA	C>A	AT	P34L_LL_9	11	C>A	0.000242451
AA	C>A	AT	P34L_LL_10	1	C>A	0.000222618
AA	C>A	AT	P34H_LL_1	0	C>A	0
AA	C>A	AT	P34H_LL_3	20	C>A	0.000123255
AA	C>A	AT	P34L_LL_1	2	C>A	0.00021925
AA	C>A	AT	P34L_LL_2	0	C>A	0
AA	C>A	AT	P34L_LL_3	3	C>A	0.000134318
AA	C>A	AT	P34H_LL_4	18	C>A	0.000114712
AA	C>A	CA	P18H_LA_6	3	C>A	0.000277059
AA	C>A	CA	P18L_T_11	3	C>A	0.000702083
AA	C>A	CA	P18L_T_17	2	C>A	0.000359324
AA	C>A	CA	P18L_T_7	1	C>A	0.000221043
AA	C>A	CA	P21H_T_1	1	C>A	8.77886e-05
AA	C>A	CA	P21H_T_2	2	C>A	0.000244588
AA	C>A	CA	P21L_T_1	2	C>A	0.000311187
AA	C>A	CA	P21L_T_9	1	C>A	0.000154799
AA	C>A	CA	P34L_LL_9	7	C>A	0.000154287
AA	C>A	CA	P34L_LL_10	1	C>A	0.000222618
AA	C>A	CA	P34H_LL_1	1	C>A	0.000629327
AA	C>A	CA	P34H_LL_3	13	C>A	8.01159e-05
AA	C>A	CA	P34L_LL_1	1	C>A	0.000109625
AA	C>A	CA	P34L_LL_2	2	C>A	0.00113636
AA	C>A	CA	P34L_LL_3	2	C>A	8.95456e-05
AA	C>A	CA	P34H_LL_4	10	C>A	6.37288e-05
AA	C>A	CC	P18H_LA_6	1	C>A	9.23532e-05
AA	C>A	CC	P18L_T_11	2	C>A	0.000468055
AA	C>A	CC	P18L_T_17	0	C>A	0
AA	C>A	CC	P18L_T_7	0	C>A	0
AA	C>A	CC	P21H_T_1	1	C>A	8.77886e-05
AA	C>A	CC	P21H_T_2	1	C>A	0.000122294
AA	C>A	CC	P21L_T_1	3	C>A	0.000466781
AA	C>A	CC	P21L_T_9	4	C>A	0.000619195
AA	C>A	CC	P34L_LL_9	5	C>A	0.000110205
AA	C>A	CC	P34L_LL_10	0	C>A	0
AA	C>A	CC	P34H_LL_1	2	C>A	0.00125865
AA	C>A	CC	P34H_LL_3	6	C>A	3.69766e-05
AA	C>A	CC	P34L_LL_1	1	C>A	0.000109625
AA	C>A	CC	P34L_LL_2	1	C>A	0.000568182
AA	C>A	CC	P34L_LL_3	4	C>A	0.000179091
AA	C>A	CC	P34H_LL_4	7	C>A	4.46101e-05
AA	C>A	CG	P18H_LA_6	0	C>A	0
AA	C>A	CG	P18L_T_11	0	C>A	0
AA	C>A	CG	P18L_T_17	0	C>A	0
AA	C>A	CG	P18L_T_7	0	C>A	0
AA	C>A	CG	P21H_T_1	0	C>A	0
AA	C>A	CG	P21H_T_2	0	C>A	0
AA	C>A	CG	P21L_T_1	0	C>A	0
AA	C>A	CG	P21L_T_9	0	C>A	0
AA	C>A	CG	P34L_LL_9	1	C>A	2.2041e-05
AA	C>A	CG	P34L_LL_10	2	C>A	0.000445236
AA	C>A	CG	P34H_LL_1	1	C>A	0.000629327
AA	C>A	CG	P34H_LL_3	2	C>A	1.23255e-05
AA	C>A	CG	P34L_LL_1	1	C>A	0.000109625
AA	C>A	CG	P34L_LL_2	1	C>A	0.000568182
AA	C>A	CG	P34L_LL_3	1	C>A	4.47728e-05
AA	C>A	CG	P34H_LL_4	1	C>A	6.37288e-06
AA	C>A	CT	P18H_LA_6	1	C>A	9.23532e-05
AA	C>A	CT	P18L_T_11	2	C>A	0.000468055
AA	C>A	CT	P18L_T_17	1	C>A	0.000179662
AA	C>A	CT	P18L_T_7	2	C>A	0.000442087
AA	C>A	CT	P21H_T_1	1	C>A	8.77886e-05
AA	C>A	CT	P21H_T_2	3	C>A	0.000366883
AA	C>A	CT	P21L_T_1	1	C>A	0.000155594
AA	C>A	CT	P21L_T_9	3	C>A	0.000464396
AA	C>A	CT	P34L_LL_9	6	C>A	0.000132246
AA	C>A	CT	P34L_LL_10	2	C>A	0.000445236
AA	C>A	CT	P34H_LL_1	1	C>A	0.000629327
AA	C>A	CT	P34H_LL_3	9	C>A	5.54648e-05
AA	C>A	CT	P34L_LL_1	0	C>A	0
AA	C>A	CT	P34L_LL_2	1	C>A	0.000568182
AA	C>A	CT	P34L_LL_3	2	C>A	8.95456e-05
AA	C>A	CT	P34H_LL_4	10	C>A	6.37288e-05
AA	C>A	GA	P18H_LA_6	0	C>A	0
AA	C>A	GA	P18L_T_11	0	C>A	0
AA	C>A	GA	P18L_T_17	0	C>A	0
AA	C>A	GA	P18L_T_7	0	C>A	0
AA	C>A	GA	P21H_T_1	0	C>A	0
AA	C>A	GA	P21H_T_2	0	C>A	0
AA	C>A	GA	P21L_T_1	0	C>A	0
AA	C>A	GA	P21L_T_9	0	C>A	0
AA	C>A	GA	P34L_LL_9	0	C>A	0
AA	C>A	GA	P34L_LL_10	0	C>A	0
AA	C>A	GA	P34H_LL_1	1	C>A	0.000629327
AA	C>A	GA	P34H_LL_3	3	C>A	1.84883e-05
AA	C>A	GA	P34L_LL_1	0	C>A	0
AA	C>A	GA	P34L_LL_2	0	C>A	0
AA	C>A	GA	P34L_LL_3	0	C>A	0
AA	C>A	GA	P34H_LL_4	4	C>A	2.54915e-05
AA	C>A	GC	P18H_LA_6	0	C>A	0
AA	C>A	GC	P18L_T_11	0	C>A	0
AA	C>A	GC	P18L_T_17	0	C>A	0
AA	C>A	GC	P18L_T_7	0	C>A	0
AA	C>A	GC	P21H_T_1	0	C>A	0
AA	C>A	GC	P21H_T_2	0	C>A	0
AA	C>A	GC	P21L_T_1	0	C>A	0
AA	C>A	GC	P21L_T_9	0	C>A	0
AA	C>A	GC	P34L_LL_9	1	C>A	2.2041e-05
AA	C>A	GC	P34L_LL_10	0	C>A	0
AA	C>A	GC	P34H_LL_1	0	C>A	0
AA	C>A	GC	P34H_LL_3	0	C>A	0
AA	C>A	GC	P34L_LL_1	0	C>A	0
AA	C>A	GC	P34L_LL_2	0	C>A	0
AA	C>A	GC	P34L_LL_3	0	C>A	0
AA	C>A	GC	P34H_LL_4	2	C>A	1.27458e-05
AA	C>A	GG	P18H_LA_6	0	C>A	0
AA	C>A	GG	P18L_T_11	0	C>A	0
AA	C>A	GG	P18L_T_17	0	C>A	0
AA	C>A	GG	P18L_T_7	0	C>A	0
AA	C>A	GG	P21H_T_1	0	C>A	0
AA	C>A	GG	P21H_T_2	0	C>A	0
AA	C>A	GG	P21L_T_1	0	C>A	0
AA	C>A	GG	P21L_T_9	0	C>A	0
AA	C>A	GG	P34L_LL_9	0	C>A	0
AA	C>A	GG	P34L_LL_10	0	C>A	0
AA	C>A	GG	P34H_LL_1	1	C>A	0.000629327
AA	C>A	GG	P34H_LL_3	0	C>A	0
AA	C>A	GG	P34L_LL_1	0	C>A	0
AA	C>A	GG	P34L_LL_2	0	C>A	0
AA	C>A	GG	P34L_LL_3	0	C>A	0
AA	C>A	GG	P34H_LL_4	1	C>A	6.37288e-06
AA	C>A	GT	P18H_LA_6	2	C>A	0.000184706
AA	C>A	GT	P18L_T_11	0	C>A	0
AA	C>A	GT	P18L_T_17	0	C>A	0
AA	C>A	GT	P18L_T_7	0	C>A	0
AA	C>A	GT	P21H_T_1	2	C>A	0.000175577
AA	C>A	GT	P21H_T_2	0	C>A	0
AA	C>A	GT	P21L_T_1	0	C>A	0
AA	C>A	GT	P21L_T_9	0	C>A	0
AA	C>A	GT	P34L_LL_9	0	C>A	0
AA	C>A	GT	P34L_LL_10	1	C>A	0.000222618
AA	C>A	GT	P34H_LL_1	0	C>A	0
AA	C>A	GT	P34H_LL_3	4	C>A	2.4651e-05
AA	C>A	GT	P34L_LL_1	0	C>A	0
AA	C>A	GT	P34L_LL_2	0	C>A	0
AA	C>A	GT	P34L_LL_3	1	C>A	4.47728e-05
AA	C>A	GT	P34H_LL_4	5	C>A	3.18644e-05
AA	C>A	TA	P18H_LA_6	1	C>A	9.23532e-05
AA	C>A	TA	P18L_T_11	0	C>A	0
AA	C>A	TA	P18L_T_17	1	C>A	0.000179662
AA	C>A	TA	P18L_T_7	0	C>A	0
AA	C>A	TA	P21H_T_1	2	C>A	0.000175577
AA	C>A	TA	P21H_T_2	4	C>A	0.000489177
AA	C>A	TA	P21L_T_1	0	C>A	0
AA	C>A	TA	P21L_T_9	1	C>A	0.000154799
AA	C>A	TA	P34L_LL_9	3	C>A	6.6123e-05
AA	C>A	TA	P34L_LL_10	0	C>A	0
AA	C>A	TA	P34H_LL_1	2	C>A	0.00125865
AA	C>A	TA	P34H_LL_3	12	C>A	7.39531e-05
AA	C>A	TA	P34L_LL_1	2	C>A	0.00021925
AA	C>A	TA	P34L_LL_2	3	C>A	0.00170455
AA	C>A	TA	P34L_LL_3	1	C>A	4.47728e-05
AA	C>A	TA	P34H_LL_4	17	C>A	0.000108339
AA	C>A	TC	P18H_LA_6	1	C>A	9.23532e-05
AA	C>A	TC	P18L_T_11	2	C>A	0.000468055
AA	C>A	TC	P18L_T_17	2	C>A	0.000359324
AA	C>A	TC	P18L_T_7	1	C>A	0.000221043
AA	C>A	TC	P21H_T_1	2	C>A	0.000175577
AA	C>A	TC	P21H_T_2	1	C>A	0.000122294
AA	C>A	TC	P21L_T_1	2	C>A	0.000311187
AA	C>A	TC	P21L_T_9	2	C>A	0.000309598
AA	C>A	TC	P34L_LL_9	4	C>A	8.8164e-05
AA	C>A	TC	P34L_LL_10	0	C>A	0
AA	C>A	TC	P34H_LL_1	1	C>A	0.000629327
AA	C>A	TC	P34H_LL_3	4	C>A	2.4651e-05
AA	C>A	TC	P34L_LL_1	0	C>A	0
AA	C>A	TC	P34L_LL_2	1	C>A	0.000568182
AA	C>A	TC	P34L_LL_3	1	C>A	4.47728e-05
AA	C>A	TC	P34H_LL_4	8	C>A	5.0983e-05
AA	C>A	TG	P18H_LA_6	4	C>A	0.000369413
AA	C>A	TG	P18L_T_11	1	C>A	0.000234028
AA	C>A	TG	P18L_T_17	1	C>A	0.000179662
AA	C>A	TG	P18L_T_7	0	C>A	0
AA	C>A	TG	P21H_T_1	1	C>A	8.77886e-05
AA	C>A	TG	P21H_T_2	1	C>A	0.000122294
AA	C>A	TG	P21L_T_1	2	C>A	0.000311187
AA	C>A	TG	P21L_T_9	3	C>A	0.000464396
AA	C>A	TG	P34L_LL_9	2	C>A	4.4082e-05
AA	C>A	TG	P34L_LL_10	1	C>A	0.000222618
AA	C>A	TG	P34H_LL_1	1	C>A	0.000629327
AA	C>A	TG	P34H_LL_3	7	C>A	4.31393e-05
AA	C>A	TG	P34L_LL_1	0	C>A	0
AA	C>A	TG	P34L_LL_2	0	C>A	0
AA	C>A	TG	P34L_LL_3	2	C>A	8.95456e-05
AA	C>A	TG	P34H_LL_4	9	C>A	5.73559e-05
AA	C>A	TT	P18H_LA_6	3	C>A	0.000277059
AA	C>A	TT	P18L_T_11	2	C>A	0.000468055
AA	C>A	TT	P18L_T_17	4	C>A	0.000718649
AA	C>A	TT	P18L_T_7	2	C>A	0.000442087
AA	C>A	TT	P21H_T_1	4	C>A	0.000351154
AA	C>A	TT	P21H_T_2	3	C>A	0.000366883
AA	C>A	TT	P21L_T_1	3	C>A	0.000466781
AA	C>A	TT	P21L_T_9	4	C>A	0.000619195
AA	C>A	TT	P34L_LL_9	5	C>A	0.000110205
AA	C>A	TT	P34L_LL_10	2	C>A	0.000445236
AA	C>A	TT	P34H_LL_1	1	C>A	0.000629327
AA	C>A	TT	P34H_LL_3	9	C>A	5.54648e-05
AA	C>A	TT	P34L_LL_1	2	C>A	0.00021925
AA	C>A	TT	P34L_LL_2	2	C>A	0.00113636
AA	C>A	TT	P34L_LL_3	6	C>A	0.000268637
AA	C>A	TT	P34H_LL_4	12	C>A	7.64745e-05
AC	C>A	AA	P18H_LA_6	2	C>A	0.000184706
AC	C>A	AA	P18L_T_11	4	C>A	0.00093611
AC	C>A	AA	P18L_T_17	1	C>A	0.000179662
AC	C>A	AA	P18L_T_7	3	C>A	0.00066313
AC	C>A	AA	P21H_T_1	7	C>A	0.00061452
AC	C>A	AA	P21H_T_2	4	C>A	0.000489177
AC	C>A	AA	P21L_T_1	4	C>A	0.000622374
AC	C>A	AA	P21L_T_9	4	C>A	0.000619195
AC	C>A	AA	P34L_LL_9	4	C>A	8.8164e-05
AC	C>A	AA	P34L_LL_10	2	C>A	0.000445236
AC	C>A	AA	P34H_LL_1	1	C>A	0.000629327
AC	C>A	AA	P34H_LL_3	7	C>A	4.31393e-05
AC	C>A	AA	P34L_LL_1	5	C>A	0.000548125
AC	C>A	AA	P34L_LL_2	4	C>A	0.00227273
AC	C>A	AA	P34L_LL_3	3	C>A	0.000134318
AC	C>A	AA	P34H_LL_4	6	C>A	3.82373e-05
AC	C>A	AC	P18H_LA_6	2	C>A	0.000184706
AC	C>A	AC	P18L_T_11	1	C>A	0.000234028
AC	C>A	AC	P18L_T_17	3	C>A	0.000538987
AC	C>A	AC	P18L_T_7	0	C>A	0
AC	C>A	AC	P21H_T_1	1	C>A	8.77886e-05
AC	C>A	AC	P21H_T_2	1	C>A	0.000122294
AC	C>A	AC	P21L_T_1	0	C>A	0
AC	C>A	AC	P21L_T_9	0	C>A	0
AC	C>A	AC	P34L_LL_9	1	C>A	2.2041e-05
AC	C>A	AC	P34L_LL_10	1	C>A	0.000222618
AC	C>A	AC	P34H_LL_1	0	C>A	0
AC	C>A	AC	P34H_LL_3	3	C>A	1.84883e-05
AC	C>A	AC	P34L_LL_1	2	C>A	0.00021925
AC	C>A	AC	P34L_LL_2	2	C>A	0.00113636
AC	C>A	AC	P34L_LL_3	2	C>A	8.95456e-05
AC	C>A	AC	P34H_LL_4	4	C>A	2.54915e-05
AC	C>A	AG	P18H_LA_6	0	C>A	0
AC	C>A	AG	P18L_T_11	1	C>A	0.000234028
AC	C>A	AG	P18L_T_17	1	C>A	0.000179662
AC	C>A	AG	P18L_T_7	0	C>A	0
AC	C>A	AG	P21H_T_1	2	C>A	0.000175577
AC	C>A	AG	P21H_T_2	3	C>A	0.000366883
AC	C>A	AG	P21L_T_1	0	C>A	0
AC	C>A	AG	P21L_T_9	3	C>A	0.000464396
AC	C>A	AG	P34L_LL_9	6	C>A	0.000132246
AC	C>A	AG	P34L_LL_10	2	C>A	0.000445236
AC	C>A	AG	P34H_LL_1	2	C>A	0.00125865
AC	C>A	AG	P34H_LL_3	7	C>A	4.31393e-05
AC	C>A	AG	P34L_LL_1	1	C>A	0.000109625
AC	C>A	AG	P34L_LL_2	1	C>A	0.000568182
AC	C>A	AG	P34L_LL_3	4	C>A	0.000179091
AC	C>A	AG	P34H_LL_4	6	C>A	3.82373e-05
AC	C>A	AT	P18H_LA_6	2	C>A	0.000184706
AC	C>A	AT	P18L_T_11	0	C>A	0
AC	C>A	AT	P18L_T_17	1	C>A	0.000179662
AC	C>A	AT	P18L_T_7	0	C>A	0
AC	C>A	AT	P21H_T_1	2	C>A	0.000175577
AC	C>A	AT	P21H_T_2	3	C>A	0.000366883
AC	C>A	AT	P21L_T_1	1	C>A	0.000155594
AC	C>A	AT	P21L_T_9	3	C>A	0.000464396
AC	C>A	AT	P34L_LL_9	1	C>A	2.2041e-05
AC	C>A	AT	P34L_LL_10	1	C>A	0.000222618
AC	C>A	AT	P34H_LL_1	0	C>A	0
AC	C>A	AT	P34H_LL_3	8	C>A	4.93021e-05
AC	C>A	AT	P34L_LL_1	3	C>A	0.000328875
AC	C>A	AT	P34L_LL_2	3	C>A	0.00170455
AC	C>A	AT	P34L_LL_3	2	C>A	8.95456e-05
AC	C>A	AT	P34H_LL_4	7	C>A	4.46101e-05
AC	C>A	CA	P18H_LA_6	1	C>A	9.23532e-05
AC	C>A	CA	P18L_T_11	0	C>A	0
AC	C>A	CA	P18L_T_17	0	C>A	0
AC	C>A	CA	P18L_T_7	2	C>A	0.000442087
AC	C>A	CA	P21H_T_1	0	C>A	0
AC	C>A	CA	P21H_T_2	1	C>A	0.000122294
AC	C>A	CA	P21L_T_1	5	C>A	0.000777968
AC	C>A	CA	P21L_T_9	2	C>A	0.000309598
AC	C>A	CA	P34L_LL_9	7	C>A	0.000154287
AC	C>A	CA	P34L_LL_10	3	C>A	0.000667854
AC	C>A	CA	P34H_LL_1	1	C>A	0.000629327
AC	C>A	CA	P34H_LL_3	6	C>A	3.69766e-05
AC	C>A	CA	P34L_LL_1	1	C>A	0.000109625
AC	C>A	CA	P34L_LL_2	0	C>A	0
AC	C>A	CA	P34L_LL_3	1	C>A	4.47728e-05
AC	C>A	CA	P34H_LL_4	6	C>A	3.82373e-05
AC	C>A	CC	P18H_LA_6	1	C>A	9.23532e-05
AC	C>A	CC	P18L_T_11	0	C>A	0
AC	C>A	CC	P18L_T_17	0	C>A	0
AC	C>A	CC	P18L_T_7	1	C>A	0.000221043
AC	C>A	CC	P21H_T_1	0	C>A	0
AC	C>A	CC	P21H_T_2	4	C>A	0.000489177
AC	C>A	CC	P21L_T_1	3	C>A	0.000466781
AC	C>A	CC	P21L_T_9	3	C>A	0.000464396
AC	C>A	CC	P34L_LL_9	0	C>A	0
AC	C>A	CC	P34L_LL_10	0	C>A	0
AC	C>A	CC	P34H_LL_1	0	C>A	0
AC	C>A	CC	P34H_LL_3	1	C>A	6.16276e-06
AC	C>A	CC	P34L_LL_1	0	C>A	0
AC	C>A	CC	P34L_LL_2	0	C>A	0
AC	C>A	CC	P34L_LL_3	0	C>A	0
AC	C>A	CC	P34H_LL_4	2	C>A	1.27458e-05
AC	C>A	CG	P18H_LA_6	0	C>A	0
AC	C>A	CG	P18L_T_11	0	C>A	0
AC	C>A	CG	P18L_T_17	0	C>A	0
AC	C>A	CG	P18L_T_7	0	C>A	0
AC	C>A	CG	P21H_T_1	1	C>A	8.77886e-05
AC	C>A	CG	P21H_T_2	0	C>A	0
AC	C>A	CG	P21L_T_1	1	C>A	0.000155594
AC	C>A	CG	P21L_T_9	0	C>A	0
AC	C>A	CG	P34L_LL_9	1	C>A	2.2041e-05
AC	C>A	CG	P34L_LL_10	0	C>A	0
AC	C>A	CG	P34H_LL_1	0	C>A	0
AC	C>A	CG	P34H_LL_3	0	C>A	0
AC	C>A	CG	P34L_LL_1	0	C>A	0
AC	C>A	CG	P34L_LL_2	0	C>A	0
AC	C>A	CG	P34L_LL_3	0	C>A	0
AC	C>A	CG	P34H_LL_4	0	C>A	0
AC	C>A	CT	P18H_LA_6	0	C>A	0
AC	C>A	CT	P18L_T_11	0	C>A	0
AC	C>A	CT	P18L_T_17	0	C>A	0
AC	C>A	CT	P18L_T_7	1	C>A	0.000221043
AC	C>A	CT	P21H_T_1	1	C>A	8.77886e-05
AC	C>A	CT	P21H_T_2	0	C>A	0
AC	C>A	CT	P21L_T_1	2	C>A	0.000311187
AC	C>A	CT	P21L_T_9	3	C>A	0.000464396
AC	C>A	CT	P34L_LL_9	1	C>A	2.2041e-05
AC	C>A	CT	P34L_LL_10	2	C>A	0.000445236
AC	C>A	CT	P34H_LL_1	1	C>A	0.000629327
AC	C>A	CT	P34H_LL_3	6	C>A	3.69766e-05
AC	C>A	CT	P34L_LL_1	1	C>A	0.000109625
AC	C>A	CT	P34L_LL_2	2	C>A	0.00113636
AC	C>A	CT	P34L_LL_3	1	C>A	4.47728e-05
AC	C>A	CT	P34H_LL_4	8	C>A	5.0983e-05
AC	C>A	GA	P18H_LA_6	0	C>A	0
AC	C>A	GA	P18L_T_11	0	C>A	0
AC	C>A	GA	P18L_T_17	0	C>A	0
AC	C>A	GA	P18L_T_7	0	C>A	0
AC	C>A	GA	P21H_T_1	0	C>A	0
AC	C>A	GA	P21H_T_2	0	C>A	0
AC	C>A	GA	P21L_T_1	1	C>A	0.000155594
AC	C>A	GA	P21L_T_9	1	C>A	0.000154799
AC	C>A	GA	P34L_LL_9	1	C>A	2.2041e-05
AC	C>A	GA	P34L_LL_10	0	C>A	0
AC	C>A	GA	P34H_LL_1	0	C>A	0
AC	C>A	GA	P34H_LL_3	0	C>A	0
AC	C>A	GA	P34L_LL_1	0	C>A	0
AC	C>A	GA	P34L_LL_2	0	C>A	0
AC	C>A	GA	P34L_LL_3	0	C>A	0
AC	C>A	GA	P34H_LL_4	0	C>A	0
AC	C>A	GC	P18H_LA_6	0	C>A	0
AC	C>A	GC	P18L_T_11	0	C>A	0
AC	C>A	GC	P18L_T_17	0	C>A	0
AC	C>A	GC	P18L_T_7	0	C>A	0
AC	C>A	GC	P21H_T_1	0	C>A	0
AC	C>A	GC	P21H_T_2	1	C>A	0.000122294
AC	C>A	GC	P21L_T_1	0	C>A	0
AC	C>A	GC	P21L_T_9	0	C>A	0
AC	C>A	GC	P34L_LL_9	0	C>A	0
AC	C>A	GC	P34L_LL_10	0	C>A	0
AC	C>A	GC	P34H_LL_1	0	C>A	0
AC	C>A	GC	P34H_LL_3	1	C>A	6.16276e-06
AC	C>A	GC	P34L_LL_1	0	C>A	0
AC	C>A	GC	P34L_LL_2	1	C>A	0.000568182
AC	C>A	GC	P34L_LL_3	0	C>A	0
AC	C>A	GC	P34H_LL_4	0	C>A	0
AC	C>A	GG	P18H_LA_6	1	C>A	9.23532e-05
AC	C>A	GG	P18L_T_11	0	C>A	0
AC	C>A	GG	P18L_T_17	0	C>A	0
AC	C>A	GG	P18L_T_7	0	C>A	0
AC	C>A	GG	P21H_T_1	0	C>A	0
AC	C>A	GG	P21H_T_2	0	C>A	0
AC	C>A	GG	P21L_T_1	0	C>A	0
AC	C>A	GG	P21L_T_9	0	C>A	0
AC	C>A	GG	P34L_LL_9	0	C>A	0
AC	C>A	GG	P34L_LL_10	0	C>A	0
AC	C>A	GG	P34H_LL_1	0	C>A	0
AC	C>A	GG	P34H_LL_3	2	C>A	1.23255e-05
AC	C>A	GG	P34L_LL_1	0	C>A	0
AC	C>A	GG	P34L_LL_2	0	C>A	0
AC	C>A	GG	P34L_LL_3	0	C>A	0
AC	C>A	GG	P34H_LL_4	2	C>A	1.27458e-05
AC	C>A	GT	P18H_LA_6	0	C>A	0
AC	C>A	GT	P18L_T_11	0	C>A	0
AC	C>A	GT	P18L_T_17	0	C>A	0
AC	C>A	GT	P18L_T_7	0	C>A	0
AC	C>A	GT	P21H_T_1	0	C>A	0
AC	C>A	GT	P21H_T_2	0	C>A	0
AC	C>A	GT	P21L_T_1	0	C>A	0
AC	C>A	GT	P21L_T_9	0	C>A	0
AC	C>A	GT	P34L_LL_9	1	C>A	2.2041e-05
AC	C>A	GT	P34L_LL_10	0	C>A	0
AC	C>A	GT	P34H_LL_1	0	C>A	0
AC	C>A	GT	P34H_LL_3	1	C>A	6.16276e-06
AC	C>A	GT	P34L_LL_1	0	C>A	0
AC	C>A	GT	P34L_LL_2	0	C>A	0
AC	C>A	GT	P34L_LL_3	0	C>A	0
AC	C>A	GT	P34H_LL_4	1	C>A	6.37288e-06
AC	C>A	TA	P18H_LA_6	1	C>A	9.23532e-05
AC	C>A	TA	P18L_T_11	0	C>A	0
AC	C>A	TA	P18L_T_17	0	C>A	0
AC	C>A	TA	P18L_T_7	0	C>A	0
AC	C>A	TA	P21H_T_1	1	C>A	8.77886e-05
AC	C>A	TA	P21H_T_2	1	C>A	0.000122294
AC	C>A	TA	P21L_T_1	2	C>A	0.000311187
AC	C>A	TA	P21L_T_9	3	C>A	0.000464396
AC	C>A	TA	P34L_LL_9	1	C>A	2.2041e-05
AC	C>A	TA	P34L_LL_10	0	C>A	0
AC	C>A	TA	P34H_LL_1	1	C>A	0.000629327
AC	C>A	TA	P34H_LL_3	10	C>A	6.16276e-05
AC	C>A	TA	P34L_LL_1	1	C>A	0.000109625
AC	C>A	TA	P34L_LL_2	2	C>A	0.00113636
AC	C>A	TA	P34L_LL_3	1	C>A	4.47728e-05
AC	C>A	TA	P34H_LL_4	11	C>A	7.01016e-05
AC	C>A	TC	P18H_LA_6	1	C>A	9.23532e-05
AC	C>A	TC	P18L_T_11	1	C>A	0.000234028
AC	C>A	TC	P18L_T_17	0	C>A	0
AC	C>A	TC	P18L_T_7	1	C>A	0.000221043
AC	C>A	TC	P21H_T_1	1	C>A	8.77886e-05
AC	C>A	TC	P21H_T_2	1	C>A	0.000122294
AC	C>A	TC	P21L_T_1	1	C>A	0.000155594
AC	C>A	TC	P21L_T_9	5	C>A	0.000773994
AC	C>A	TC	P34L_LL_9	1	C>A	2.2041e-05
AC	C>A	TC	P34L_LL_10	0	C>A	0
AC	C>A	TC	P34H_LL_1	0	C>A	0
AC	C>A	TC	P34H_LL_3	5	C>A	3.08138e-05
AC	C>A	TC	P34L_LL_1	0	C>A	0
AC	C>A	TC	P34L_LL_2	0	C>A	0
AC	C>A	TC	P34L_LL_3	1	C>A	4.47728e-05
AC	C>A	TC	P34H_LL_4	8	C>A	5.0983e-05
AC	C>A	TG	P18H_LA_6	2	C>A	0.000184706
AC	C>A	TG	P18L_T_11	1	C>A	0.000234028
AC	C>A	TG	P18L_T_17	0	C>A	0
AC	C>A	TG	P18L_T_7	2	C>A	0.000442087
AC	C>A	TG	P21H_T_1	0	C>A	0
AC	C>A	TG	P21H_T_2	1	C>A	0.000122294
AC	C>A	TG	P21L_T_1	1	C>A	0.000155594
AC	C>A	TG	P21L_T_9	2	C>A	0.000309598
AC	C>A	TG	P34L_LL_9	4	C>A	8.8164e-05
AC	C>A	TG	P34L_LL_10	0	C>A	0
AC	C>A	TG	P34H_LL_1	1	C>A	0.000629327
AC	C>A	TG	P34H_LL_3	4	C>A	2.4651e-05
AC	C>A	TG	P34L_LL_1	2	C>A	0.00021925
AC	C>A	TG	P34L_LL_2	2	C>A	0.00113636
AC	C>A	TG	P34L_LL_3	2	C>A	8.95456e-05
AC	C>A	TG	P34H_LL_4	3	C>A	1.91186e-05
AC	C>A	TT	P18H_LA_6	1	C>A	9.23532e-05
AC	C>A	TT	P18L_T_11	2	C>A	0.000468055
AC	C>A	TT	P18L_T_17	2	C>A	0.000359324
AC	C>A	TT	P18L_T_7	0	C>A	0
AC	C>A	TT	P21H_T_1	3	C>A	0.000263366
AC	C>A	TT	P21H_T_2	5	C>A	0.000611471
AC	C>A	TT	P21L_T_1	2	C>A	0.000311187
AC	C>A	TT	P21L_T_9	3	C>A	0.000464396
AC	C>A	TT	P34L_LL_9	6	C>A	0.000132246
AC	C>A	TT	P34L_LL_10	1	C>A	0.000222618
AC	C>A	TT	P34H_LL_1	2	C>A	0.00125865
AC	C>A	TT	P34H_LL_3	11	C>A	6.77903e-05
AC	C>A	TT	P34L_LL_1	4	C>A	0.0004385
AC	C>A	TT	P34L_LL_2	2	C>A	0.00113636
AC	C>A	TT	P34L_LL_3	1	C>A	4.47728e-05
AC	C>A	TT	P34H_LL_4	10	C>A	6.37288e-05
AG	C>A	AA	P18H_LA_6	0	C>A	0
AG	C>A	AA	P18L_T_11	6	C>A	0.00140417
AG	C>A	AA	P18L_T_17	2	C>A	0.000359324
AG	C>A	AA	P18L_T_7	1	C>A	0.000221043
AG	C>A	AA	P21H_T_1	1	C>A	8.77886e-05
AG	C>A	AA	P21H_T_2	1	C>A	0.000122294
AG	C>A	AA	P21L_T_1	4	C>A	0.000622374
AG	C>A	AA	P21L_T_9	2	C>A	0.000309598
AG	C>A	AA	P34L_LL_9	5	C>A	0.000110205
AG	C>A	AA	P34L_LL_10	3	C>A	0.000667854
AG	C>A	AA	P34H_LL_1	3	C>A	0.00188798
AG	C>A	AA	P34H_LL_3	14	C>A	8.62786e-05
AG	C>A	AA	P34L_LL_1	2	C>A	0.00021925
AG	C>A	AA	P34L_LL_2	2	C>A	0.00113636
AG	C>A	AA	P34L_LL_3	5	C>A	0.000223864
AG	C>A	AA	P34H_LL_4	14	C>A	8.92203e-05
AG	C>A	AC	P18H_LA_6	2	C>A	0.000184706
AG	C>A	AC	P18L_T_11	0	C>A	0
AG	C>A	AC	P18L_T_17	2	C>A	0.000359324
AG	C>A	AC	P18L_T_7	0	C>A	0
AG	C>A	AC	P21H_T_1	0	C>A	0
AG	C>A	AC	P21H_T_2	3	C>A	0.000366883
AG	C>A	AC	P21L_T_1	5	C>A	0.000777968
AG	C>A	AC	P21L_T_9	1	C>A	0.000154799
AG	C>A	AC	P34L_LL_9	2	C>A	4.4082e-05
AG	C>A	AC	P34L_LL_10	1	C>A	0.000222618
AG	C>A	AC	P34H_LL_1	0	C>A	0
AG	C>A	AC	P34H_LL_3	5	C>A	3.08138e-05
AG	C>A	AC	P34L_LL_1	1	C>A	0.000109625
AG	C>A	AC	P34L_LL_2	0	C>A	0
AG	C>A	AC	P34L_LL_3	1	C>A	4.47728e-05
AG	C>A	AC	P34H_LL_4	4	C>A	2.54915e-05
AG	C>A	AG	P18H_LA_6	3	C>A	0.000277059
AG	C>A	AG	P18L_T_11	3	C>A	0.000702083
AG	C>A	AG	P18L_T_17	5	C>A	0.000898311
AG	C>A	AG	P18L_T_7	0	C>A	0
AG	C>A	AG	P21H_T_1	2	C>A	0.000175577
AG	C>A	AG	P21H_T_2	0	C>A	0
AG	C>A	AG	P21L_T_1	3	C>A	0.000466781
AG	C>A	AG	P21L_T_9	2	C>A	0.000309598
AG	C>A	AG	P34L_LL_9	6	C>A	0.000132246
AG	C>A	AG	P34L_LL_10	3	C>A	0.000667854
AG	C>A	AG	P34H_LL_1	0	C>A	0
AG	C>A	AG	P34H_LL_3	18	C>A	0.00011093
AG	C>A	AG	P34L_LL_1	2	C>A	0.00021925
AG	C>A	AG	P34L_LL_2	2	C>A	0.00113636
AG	C>A	AG	P34L_LL_3	4	C>A	0.000179091
AG	C>A	AG	P34H_LL_4	15	C>A	9.55932e-05
AG	C>A	AT	P18H_LA_6	1	C>A	9.23532e-05
AG	C>A	AT	P18L_T_11	4	C>A	0.00093611
AG	C>A	AT	P18L_T_17	0	C>A	0
AG	C>A	AT	P18L_T_7	1	C>A	0.000221043
AG	C>A	AT	P21H_T_1	2	C>A	0.000175577
AG	C>A	AT	P21H_T_2	4	C>A	0.000489177
AG	C>A	AT	P21L_T_1	1	C>A	0.000155594
AG	C>A	AT	P21L_T_9	2	C>A	0.000309598
AG	C>A	AT	P34L_LL_9	0	C>A	0
AG	C>A	AT	P34L_LL_10	1	C>A	0.000222618
AG	C>A	AT	P34H_LL_1	2	C>A	0.00125865
AG	C>A	AT	P34H_LL_3	9	C>A	5.54648e-05
AG	C>A	AT	P34L_LL_1	2	C>A	0.00021925
AG	C>A	AT	P34L_LL_2	2	C>A	0.00113636
AG	C>A	AT	P34L_LL_3	1	C>A	4.47728e-05
AG	C>A	AT	P34H_LL_4	9	C>A	5.73559e-05
AG	C>A	CA	P18H_LA_6	4	C>A	0.000369413
AG	C>A	CA	P18L_T_11	0	C>A	0
AG	C>A	CA	P18L_T_17	0	C>A	0
AG	C>A	CA	P18L_T_7	0	C>A	0
AG	C>A	CA	P21H_T_1	1	C>A	8.77886e-05
AG	C>A	CA	P21H_T_2	0	C>A	0
AG	C>A	CA	P21L_T_1	2	C>A	0.000311187
AG	C>A	CA	P21L_T_9	2	C>A	0.000309598
AG	C>A	CA	P34L_LL_9	2	C>A	4.4082e-05
AG	C>A	CA	P34L_LL_10	0	C>A	0
AG	C>A	CA	P34H_LL_1	0	C>A	0
AG	C>A	CA	P34H_LL_3	4	C>A	2.4651e-05
AG	C>A	CA	P34L_LL_1	1	C>A	0.000109625
AG	C>A	CA	P34L_LL_2	1	C>A	0.000568182
AG	C>A	CA	P34L_LL_3	5	C>A	0.000223864
AG	C>A	CA	P34H_LL_4	3	C>A	1.91186e-05
AG	C>A	CC	P18H_LA_6	1	C>A	9.23532e-05
AG	C>A	CC	P18L_T_11	0	C>A	0
AG	C>A	CC	P18L_T_17	1	C>A	0.000179662
AG	C>A	CC	P18L_T_7	0	C>A	0
AG	C>A	CC	P21H_T_1	0	C>A	0
AG	C>A	CC	P21H_T_2	1	C>A	0.000122294
AG	C>A	CC	P21L_T_1	3	C>A	0.000466781
AG	C>A	CC	P21L_T_9	3	C>A	0.000464396
AG	C>A	CC	P34L_LL_9	3	C>A	6.6123e-05
AG	C>A	CC	P34L_LL_10	0	C>A	0
AG	C>A	CC	P34H_LL_1	1	C>A	0.000629327
AG	C>A	CC	P34H_LL_3	4	C>A	2.4651e-05
AG	C>A	CC	P34L_LL_1	0	C>A	0
AG	C>A	CC	P34L_LL_2	0	C>A	0
AG	C>A	CC	P34L_LL_3	3	C>A	0.000134318
AG	C>A	CC	P34H_LL_4	6	C>A	3.82373e-05
AG	C>A	CG	P18H_LA_6	0	C>A	0
AG	C>A	CG	P18L_T_11	0	C>A	0
AG	C>A	CG	P18L_T_17	0	C>A	0
AG	C>A	CG	P18L_T_7	0	C>A	0
AG	C>A	CG	P21H_T_1	0	C>A	0
AG	C>A	CG	P21H_T_2	0	C>A	0
AG	C>A	CG	P21L_T_1	0	C>A	0
AG	C>A	CG	P21L_T_9	1	C>A	0.000154799
AG	C>A	CG	P34L_LL_9	0	C>A	0
AG	C>A	CG	P34L_LL_10	0	C>A	0
AG	C>A	CG	P34H_LL_1	0	C>A	0
AG	C>A	CG	P34H_LL_3	1	C>A	6.16276e-06
AG	C>A	CG	P34L_LL_1	0	C>A	0
AG	C>A	CG	P34L_LL_2	0	C>A	0
AG	C>A	CG	P34L_LL_3	0	C>A	0
AG	C>A	CG	P34H_LL_4	1	C>A	6.37288e-06
AG	C>A	CT	P18H_LA_6	0	C>A	0
AG	C>A	CT	P18L_T_11	2	C>A	0.000468055
AG	C>A	CT	P18L_T_17	1	C>A	0.000179662
AG	C>A	CT	P18L_T_7	1	C>A	0.000221043
AG	C>A	CT	P21H_T_1	1	C>A	8.77886e-05
AG	C>A	CT	P21H_T_2	1	C>A	0.000122294
AG	C>A	CT	P21L_T_1	3	C>A	0.000466781
AG	C>A	CT	P21L_T_9	0	C>A	0
AG	C>A	CT	P34L_LL_9	0	C>A	0
AG	C>A	CT	P34L_LL_10	1	C>A	0.000222618
AG	C>A	CT	P34H_LL_1	1	C>A	0.000629327
AG	C>A	CT	P34H_LL_3	2	C>A	1.23255e-05
AG	C>A	CT	P34L_LL_1	2	C>A	0.00021925
AG	C>A	CT	P34L_LL_2	3	C>A	0.00170455
AG	C>A	CT	P34L_LL_3	0	C>A	0
AG	C>A	CT	P34H_LL_4	3	C>A	1.91186e-05
AG	C>A	GA	P18H_LA_6	0	C>A	0
AG	C>A	GA	P18L_T_11	0	C>A	0
AG	C>A	GA	P18L_T_17	0	C>A	0
AG	C>A	GA	P18L_T_7	0	C>A	0
AG	C>A	GA	P21H_T_1	1	C>A	8.77886e-05
AG	C>A	GA	P21H_T_2	0	C>A	0
AG	C>A	GA	P21L_T_1	1	C>A	0.000155594
AG	C>A	GA	P21L_T_9	0	C>A	0
AG	C>A	GA	P34L_LL_9	0	C>A	0
AG	C>A	GA	P34L_LL_10	0	C>A	0
AG	C>A	GA	P34H_LL_1	0	C>A	0
AG	C>A	GA	P34H_LL_3	0	C>A	0
AG	C>A	GA	P34L_LL_1	0	C>A	0
AG	C>A	GA	P34L_LL_2	0	C>A	0
AG	C>A	GA	P34L_LL_3	2	C>A	8.95456e-05
AG	C>A	GA	P34H_LL_4	0	C>A	0
AG	C>A	GC	P18H_LA_6	0	C>A	0
AG	C>A	GC	P18L_T_11	0	C>A	0
AG	C>A	GC	P18L_T_17	0	C>A	0
AG	C>A	GC	P18L_T_7	0	C>A	0
AG	C>A	GC	P21H_T_1	1	C>A	8.77886e-05
AG	C>A	GC	P21H_T_2	1	C>A	0.000122294
AG	C>A	GC	P21L_T_1	0	C>A	0
AG	C>A	GC	P21L_T_9	0	C>A	0
AG	C>A	GC	P34L_LL_9	3	C>A	6.6123e-05
AG	C>A	GC	P34L_LL_10	0	C>A	0
AG	C>A	GC	P34H_LL_1	1	C>A	0.000629327
AG	C>A	GC	P34H_LL_3	3	C>A	1.84883e-05
AG	C>A	GC	P34L_LL_1	0	C>A	0
AG	C>A	GC	P34L_LL_2	0	C>A	0
AG	C>A	GC	P34L_LL_3	0	C>A	0
AG	C>A	GC	P34H_LL_4	3	C>A	1.91186e-05
AG	C>A	GG	P18H_LA_6	0	C>A	0
AG	C>A	GG	P18L_T_11	0	C>A	0
AG	C>A	GG	P18L_T_17	0	C>A	0
AG	C>A	GG	P18L_T_7	0	C>A	0
AG	C>A	GG	P21H_T_1	0	C>A	0
AG	C>A	GG	P21H_T_2	0	C>A	0
AG	C>A	GG	P21L_T_1	0	C>A	0
AG	C>A	GG	P21L_T_9	2	C>A	0.000309598
AG	C>A	GG	P34L_LL_9	0	C>A	0
AG	C>A	GG	P34L_LL_10	0	C>A	0
AG	C>A	GG	P34H_LL_1	0	C>A	0
AG	C>A	GG	P34H_LL_3	1	C>A	6.16276e-06
AG	C>A	GG	P34L_LL_1	0	C>A	0
AG	C>A	GG	P34L_LL_2	0	C>A	0
AG	C>A	GG	P34L_LL_3	0	C>A	0
AG	C>A	GG	P34H_LL_4	1	C>A	6.37288e-06
AG	C>A	GT	P18H_LA_6	0	C>A	0
AG	C>A	GT	P18L_T_11	1	C>A	0.000234028
AG	C>A	GT	P18L_T_17	0	C>A	0
AG	C>A	GT	P18L_T_7	1	C>A	0.000221043
AG	C>A	GT	P21H_T_1	0	C>A	0
AG	C>A	GT	P21H_T_2	0	C>A	0
AG	C>A	GT	P21L_T_1	0	C>A	0
AG	C>A	GT	P21L_T_9	0	C>A	0
AG	C>A	GT	P34L_LL_9	0	C>A	0
AG	C>A	GT	P34L_LL_10	0	C>A	0
AG	C>A	GT	P34H_LL_1	0	C>A	0
AG	C>A	GT	P34H_LL_3	1	C>A	6.16276e-06
AG	C>A	GT	P34L_LL_1	0	C>A	0
AG	C>A	GT	P34L_LL_2	0	C>A	0
AG	C>A	GT	P34L_LL_3	0	C>A	0
AG	C>A	GT	P34H_LL_4	1	C>A	6.37288e-06
AG	C>A	TA	P18H_LA_6	0	C>A	0
AG	C>A	TA	P18L_T_11	1	C>A	0.000234028
AG	C>A	TA	P18L_T_17	0	C>A	0
AG	C>A	TA	P18L_T_7	2	C>A	0.000442087
AG	C>A	TA	P21H_T_1	1	C>A	8.77886e-05
AG	C>A	TA	P21H_T_2	1	C>A	0.000122294
AG	C>A	TA	P21L_T_1	1	C>A	0.000155594
AG	C>A	TA	P21L_T_9	0	C>A	0
AG	C>A	TA	P34L_LL_9	5	C>A	0.000110205
AG	C>A	TA	P34L_LL_10	2	C>A	0.000445236
AG	C>A	TA	P34H_LL_1	1	C>A	0.000629327
AG	C>A	TA	P34H_LL_3	6	C>A	3.69766e-05
AG	C>A	TA	P34L_LL_1	2	C>A	0.00021925
AG	C>A	TA	P34L_LL_2	1	C>A	0.000568182
AG	C>A	TA	P34L_LL_3	4	C>A	0.000179091
AG	C>A	TA	P34H_LL_4	4	C>A	2.54915e-05
AG	C>A	TC	P18H_LA_6	0	C>A	0
AG	C>A	TC	P18L_T_11	0	C>A	0
AG	C>A	TC	P18L_T_17	1	C>A	0.000179662
AG	C>A	TC	P18L_T_7	0	C>A	0
AG	C>A	TC	P21H_T_1	1	C>A	8.77886e-05
AG	C>A	TC	P21H_T_2	0	C>A	0
AG	C>A	TC	P21L_T_1	2	C>A	0.000311187
AG	C>A	TC	P21L_T_9	1	C>A	0.000154799
AG	C>A	TC	P34L_LL_9	0	C>A	0
AG	C>A	TC	P34L_LL_10	3	C>A	0.000667854
AG	C>A	TC	P34H_LL_1	2	C>A	0.00125865
AG	C>A	TC	P34H_LL_3	1	C>A	6.16276e-06
AG	C>A	TC	P34L_LL_1	1	C>A	0.000109625
AG	C>A	TC	P34L_LL_2	0	C>A	0
AG	C>A	TC	P34L_LL_3	0	C>A	0
AG	C>A	TC	P34H_LL_4	1	C>A	6.37288e-06
AG	C>A	TG	P18H_LA_6	2	C>A	0.000184706
AG	C>A	TG	P18L_T_11	1	C>A	0.000234028
AG	C>A	TG	P18L_T_17	1	C>A	0.000179662
AG	C>A	TG	P18L_T_7	2	C>A	0.000442087
AG	C>A	TG	P21H_T_1	2	C>A	0.000175577
AG	C>A	TG	P21H_T_2	0	C>A	0
AG	C>A	TG	P21L_T_1	6	C>A	0.000933562
AG	C>A	TG	P21L_T_9	2	C>A	0.000309598
AG	C>A	TG	P34L_LL_9	0	C>A	0
AG	C>A	TG	P34L_LL_10	1	C>A	0.000222618
AG	C>A	TG	P34H_LL_1	2	C>A	0.00125865
AG	C>A	TG	P34H_LL_3	6	C>A	3.69766e-05
AG	C>A	TG	P34L_LL_1	1	C>A	0.000109625
AG	C>A	TG	P34L_LL_2	0	C>A	0
AG	C>A	TG	P34L_LL_3	5	C>A	0.000223864
AG	C>A	TG	P34H_LL_4	10	C>A	6.37288e-05
AG	C>A	TT	P18H_LA_6	1	C>A	9.23532e-05
AG	C>A	TT	P18L_T_11	0	C>A	0
AG	C>A	TT	P18L_T_17	1	C>A	0.000179662
AG	C>A	TT	P18L_T_7	1	C>A	0.000221043
AG	C>A	TT	P21H_T_1	0	C>A	0
AG	C>A	TT	P21H_T_2	0	C>A	0
AG	C>A	TT	P21L_T_1	2	C>A	0.000311187
AG	C>A	TT	P21L_T_9	4	C>A	0.000619195
AG	C>A	TT	P34L_LL_9	4	C>A	8.8164e-05
AG	C>A	TT	P34L_LL_10	1	C>A	0.000222618
AG	C>A	TT	P34H_LL_1	1	C>A	0.000629327
AG	C>A	TT	P34H_LL_3	5	C>A	3.08138e-05
AG	C>A	TT	P34L_LL_1	1	C>A	0.000109625
AG	C>A	TT	P34L_LL_2	1	C>A	0.000568182
AG	C>A	TT	P34L_LL_3	1	C>A	4.47728e-05
AG	C>A	TT	P34H_LL_4	6	C>A	3.82373e-05
AT	C>A	AA	P18H_LA_6	5	C>A	0.000461766
AT	C>A	AA	P18L_T_11	2	C>A	0.000468055
AT	C>A	AA	P18L_T_17	5	C>A	0.000898311
AT	C>A	AA	P18L_T_7	1	C>A	0.000221043
AT	C>A	AA	P21H_T_1	3	C>A	0.000263366
AT	C>A	AA	P21H_T_2	1	C>A	0.000122294
AT	C>A	AA	P21L_T_1	3	C>A	0.000466781
AT	C>A	AA	P21L_T_9	3	C>A	0.000464396
AT	C>A	AA	P34L_LL_9	5	C>A	0.000110205
AT	C>A	AA	P34L_LL_10	0	C>A	0
AT	C>A	AA	P34H_LL_1	0	C>A	0
AT	C>A	AA	P34H_LL_3	13	C>A	8.01159e-05
AT	C>A	AA	P34L_LL_1	2	C>A	0.00021925
AT	C>A	AA	P34L_LL_2	3	C>A	0.00170455
AT	C>A	AA	P34L_LL_3	5	C>A	0.000223864
AT	C>A	AA	P34H_LL_4	14	C>A	8.92203e-05
AT	C>A	AC	P18H_LA_6	2	C>A	0.000184706
AT	C>A	AC	P18L_T_11	0	C>A	0
AT	C>A	AC	P18L_T_17	0	C>A	0
AT	C>A	AC	P18L_T_7	1	C>A	0.000221043
AT	C>A	AC	P21H_T_1	1	C>A	8.77886e-05
AT	C>A	AC	P21H_T_2	0	C>A	0
AT	C>A	AC	P21L_T_1	2	C>A	0.000311187
AT	C>A	AC	P21L_T_9	2	C>A	0.000309598
AT	C>A	AC	P34L_LL_9	2	C>A	4.4082e-05
AT	C>A	AC	P34L_LL_10	0	C>A	0
AT	C>A	AC	P34H_LL_1	0	C>A	0
AT	C>A	AC	P34H_LL_3	7	C>A	4.31393e-05
AT	C>A	AC	P34L_LL_1	3	C>A	0.000328875
AT	C>A	AC	P34L_LL_2	0	C>A	0
AT	C>A	AC	P34L_LL_3	1	C>A	4.47728e-05
AT	C>A	AC	P34H_LL_4	10	C>A	6.37288e-05
AT	C>A	AG	P18H_LA_6	1	C>A	9.23532e-05
AT	C>A	AG	P18L_T_11	1	C>A	0.000234028
AT	C>A	AG	P18L_T_17	0	C>A	0
AT	C>A	AG	P18L_T_7	1	C>A	0.000221043
AT	C>A	AG	P21H_T_1	2	C>A	0.000175577
AT	C>A	AG	P21H_T_2	3	C>A	0.000366883
AT	C>A	AG	P21L_T_1	2	C>A	0.000311187
AT	C>A	AG	P21L_T_9	3	C>A	0.000464396
AT	C>A	AG	P34L_LL_9	2	C>A	4.4082e-05
AT	C>A	AG	P34L_LL_10	0	C>A	0
AT	C>A	AG	P34H_LL_1	2	C>A	0.00125865
AT	C>A	AG	P34H_LL_3	15	C>A	9.24414e-05
AT	C>A	AG	P34L_LL_1	1	C>A	0.000109625
AT	C>A	AG	P34L_LL_2	0	C>A	0
AT	C>A	AG	P34L_LL_3	4	C>A	0.000179091
AT	C>A	AG	P34H_LL_4	13	C>A	8.28474e-05
AT	C>A	AT	P18H_LA_6	1	C>A	9.23532e-05
AT	C>A	AT	P18L_T_11	2	C>A	0.000468055
AT	C>A	AT	P18L_T_17	4	C>A	0.000718649
AT	C>A	AT	P18L_T_7	1	C>A	0.000221043
AT	C>A	AT	P21H_T_1	2	C>A	0.000175577
AT	C>A	AT	P21H_T_2	2	C>A	0.000244588
AT	C>A	AT	P21L_T_1	3	C>A	0.000466781
AT	C>A	AT	P21L_T_9	2	C>A	0.000309598
AT	C>A	AT	P34L_LL_9	1	C>A	2.2041e-05
AT	C>A	AT	P34L_LL_10	4	C>A	0.000890472
AT	C>A	AT	P34H_LL_1	1	C>A	0.000629327
AT	C>A	AT	P34H_LL_3	14	C>A	8.62786e-05
AT	C>A	AT	P34L_LL_1	2	C>A	0.00021925
AT	C>A	AT	P34L_LL_2	2	C>A	0.00113636
AT	C>A	AT	P34L_LL_3	2	C>A	8.95456e-05
AT	C>A	AT	P34H_LL_4	17	C>A	0.000108339
AT	C>A	CA	P18H_LA_6	3	C>A	0.000277059
AT	C>A	CA	P18L_T_11	2	C>A	0.000468055
AT	C>A	CA	P18L_T_17	0	C>A	0
AT	C>A	CA	P18L_T_7	1	C>A	0.000221043
AT	C>A	CA	P21H_T_1	3	C>A	0.000263366
AT	C>A	CA	P21H_T_2	2	C>A	0.000244588
AT	C>A	CA	P21L_T_1	2	C>A	0.000311187
AT	C>A	CA	P21L_T_9	1	C>A	0.000154799
AT	C>A	CA	P34L_LL_9	3	C>A	6.6123e-05
AT	C>A	CA	P34L_LL_10	1	C>A	0.000222618
AT	C>A	CA	P34H_LL_1	5	C>A	0.00314663
AT	C>A	CA	P34H_LL_3	10	C>A	6.16276e-05
AT	C>A	CA	P34L_LL_1	0	C>A	0
AT	C>A	CA	P34L_LL_2	0	C>A	0
AT	C>A	CA	P34L_LL_3	4	C>A	0.000179091
AT	C>A	CA	P34H_LL_4	7	C>A	4.46101e-05
AT	C>A	CC	P18H_LA_6	2	C>A	0.000184706
AT	C>A	CC	P18L_T_11	1	C>A	0.000234028
AT	C>A	CC	P18L_T_17	1	C>A	0.000179662
AT	C>A	CC	P18L_T_7	1	C>A	0.000221043
AT	C>A	CC	P21H_T_1	3	C>A	0.000263366
AT	C>A	CC	P21H_T_2	6	C>A	0.000733765
AT	C>A	CC	P21L_T_1	2	C>A	0.000311187
AT	C>A	CC	P21L_T_9	0	C>A	0
AT	C>A	CC	P34L_LL_9	3	C>A	6.6123e-05
AT	C>A	CC	P34L_LL_10	1	C>A	0.000222618
AT	C>A	CC	P34H_LL_1	3	C>A	0.00188798
AT	C>A	CC	P34H_LL_3	13	C>A	8.01159e-05
AT	C>A	CC	P34L_LL_1	2	C>A	0.00021925
AT	C>A	CC	P34L_LL_2	0	C>A	0
AT	C>A	CC	P34L_LL_3	1	C>A	4.47728e-05
AT	C>A	CC	P34H_LL_4	10	C>A	6.37288e-05
AT	C>A	CG	P18H_LA_6	1	C>A	9.23532e-05
AT	C>A	CG	P18L_T_11	0	C>A	0
AT	C>A	CG	P18L_T_17	1	C>A	0.000179662
AT	C>A	CG	P18L_T_7	0	C>A	0
AT	C>A	CG	P21H_T_1	0	C>A	0
AT	C>A	CG	P21H_T_2	0	C>A	0
AT	C>A	CG	P21L_T_1	0	C>A	0
AT	C>A	CG	P21L_T_9	0	C>A	0
AT	C>A	CG	P34L_LL_9	0	C>A	0
AT	C>A	CG	P34L_LL_10	0	C>A	0
AT	C>A	CG	P34H_LL_1	1	C>A	0.000629327
AT	C>A	CG	P34H_LL_3	1	C>A	6.16276e-06
AT	C>A	CG	P34L_LL_1	0	C>A	0
AT	C>A	CG	P34L_LL_2	0	C>A	0
AT	C>A	CG	P34L_LL_3	2	C>A	8.95456e-05
AT	C>A	CG	P34H_LL_4	2	C>A	1.27458e-05
AT	C>A	CT	P18H_LA_6	1	C>A	9.23532e-05
AT	C>A	CT	P18L_T_11	1	C>A	0.000234028
AT	C>A	CT	P18L_T_17	1	C>A	0.000179662
AT	C>A	CT	P18L_T_7	1	C>A	0.000221043
AT	C>A	CT	P21H_T_1	1	C>A	8.77886e-05
AT	C>A	CT	P21H_T_2	3	C>A	0.000366883
AT	C>A	CT	P21L_T_1	2	C>A	0.000311187
AT	C>A	CT	P21L_T_9	2	C>A	0.000309598
AT	C>A	CT	P34L_LL_9	2	C>A	4.4082e-05
AT	C>A	CT	P34L_LL_10	1	C>A	0.000222618
AT	C>A	CT	P34H_LL_1	1	C>A	0.000629327
AT	C>A	CT	P34H_LL_3	6	C>A	3.69766e-05
AT	C>A	CT	P34L_LL_1	4	C>A	0.0004385
AT	C>A	CT	P34L_LL_2	3	C>A	0.00170455
AT	C>A	CT	P34L_LL_3	1	C>A	4.47728e-05
AT	C>A	CT	P34H_LL_4	4	C>A	2.54915e-05
AT	C>A	GA	P18H_LA_6	0	C>A	0
AT	C>A	GA	P18L_T_11	0	C>A	0
AT	C>A	GA	P18L_T_17	1	C>A	0.000179662
AT	C>A	GA	P18L_T_7	0	C>A	0
AT	C>A	GA	P21H_T_1	1	C>A	8.77886e-05
AT	C>A	GA	P21H_T_2	0	C>A	0
AT	C>A	GA	P21L_T_1	0	C>A	0
AT	C>A	GA	P21L_T_9	0	C>A	0
AT	C>A	GA	P34L_LL_9	0	C>A	0
AT	C>A	GA	P34L_LL_10	0	C>A	0
AT	C>A	GA	P34H_LL_1	1	C>A	0.000629327
AT	C>A	GA	P34H_LL_3	0	C>A	0
AT	C>A	GA	P34L_LL_1	0	C>A	0
AT	C>A	GA	P34L_LL_2	0	C>A	0
AT	C>A	GA	P34L_LL_3	0	C>A	0
AT	C>A	GA	P34H_LL_4	0	C>A	0
AT	C>A	GC	P18H_LA_6	0	C>A	0
AT	C>A	GC	P18L_T_11	1	C>A	0.000234028
AT	C>A	GC	P18L_T_17	0	C>A	0
AT	C>A	GC	P18L_T_7	0	C>A	0
AT	C>A	GC	P21H_T_1	0	C>A	0
AT	C>A	GC	P21H_T_2	0	C>A	0
AT	C>A	GC	P21L_T_1	0	C>A	0
AT	C>A	GC	P21L_T_9	1	C>A	0.000154799
AT	C>A	GC	P34L_LL_9	1	C>A	2.2041e-05
AT	C>A	GC	P34L_LL_10	0	C>A	0
AT	C>A	GC	P34H_LL_1	0	C>A	0
AT	C>A	GC	P34H_LL_3	1	C>A	6.16276e-06
AT	C>A	GC	P34L_LL_1	0	C>A	0
AT	C>A	GC	P34L_LL_2	0	C>A	0
AT	C>A	GC	P34L_LL_3	0	C>A	0
AT	C>A	GC	P34H_LL_4	1	C>A	6.37288e-06
AT	C>A	GG	P18H_LA_6	0	C>A	0
AT	C>A	GG	P18L_T_11	0	C>A	0
AT	C>A	GG	P18L_T_17	0	C>A	0
AT	C>A	GG	P18L_T_7	0	C>A	0
AT	C>A	GG	P21H_T_1	0	C>A	0
AT	C>A	GG	P21H_T_2	0	C>A	0
AT	C>A	GG	P21L_T_1	1	C>A	0.000155594
AT	C>A	GG	P21L_T_9	1	C>A	0.000154799
AT	C>A	GG	P34L_LL_9	0	C>A	0
AT	C>A	GG	P34L_LL_10	0	C>A	0
AT	C>A	GG	P34H_LL_1	0	C>A	0
AT	C>A	GG	P34H_LL_3	0	C>A	0
AT	C>A	GG	P34L_LL_1	0	C>A	0
AT	C>A	GG	P34L_LL_2	0	C>A	0
AT	C>A	GG	P34L_LL_3	0	C>A	0
AT	C>A	GG	P34H_LL_4	0	C>A	0
AT	C>A	GT	P18H_LA_6	0	C>A	0
AT	C>A	GT	P18L_T_11	0	C>A	0
AT	C>A	GT	P18L_T_17	0	C>A	0
AT	C>A	GT	P18L_T_7	0	C>A	0
AT	C>A	GT	P21H_T_1	0	C>A	0
AT	C>A	GT	P21H_T_2	0	C>A	0
AT	C>A	GT	P21L_T_1	0	C>A	0
AT	C>A	GT	P21L_T_9	0	C>A	0
AT	C>A	GT	P34L_LL_9	1	C>A	2.2041e-05
AT	C>A	GT	P34L_LL_10	1	C>A	0.000222618
AT	C>A	GT	P34H_LL_1	1	C>A	0.000629327
AT	C>A	GT	P34H_LL_3	1	C>A	6.16276e-06
AT	C>A	GT	P34L_LL_1	1	C>A	0.000109625
AT	C>A	GT	P34L_LL_2	1	C>A	0.000568182
AT	C>A	GT	P34L_LL_3	0	C>A	0
AT	C>A	GT	P34H_LL_4	2	C>A	1.27458e-05
AT	C>A	TA	P18H_LA_6	0	C>A	0
AT	C>A	TA	P18L_T_11	2	C>A	0.000468055
AT	C>A	TA	P18L_T_17	2	C>A	0.000359324
AT	C>A	TA	P18L_T_7	2	C>A	0.000442087
AT	C>A	TA	P21H_T_1	2	C>A	0.000175577
AT	C>A	TA	P21H_T_2	3	C>A	0.000366883
AT	C>A	TA	P21L_T_1	0	C>A	0
AT	C>A	TA	P21L_T_9	2	C>A	0.000309598
AT	C>A	TA	P34L_LL_9	3	C>A	6.6123e-05
AT	C>A	TA	P34L_LL_10	0	C>A	0
AT	C>A	TA	P34H_LL_1	0	C>A	0
AT	C>A	TA	P34H_LL_3	13	C>A	8.01159e-05
AT	C>A	TA	P34L_LL_1	3	C>A	0.000328875
AT	C>A	TA	P34L_LL_2	3	C>A	0.00170455
AT	C>A	TA	P34L_LL_3	3	C>A	0.000134318
AT	C>A	TA	P34H_LL_4	16	C>A	0.000101966
AT	C>A	TC	P18H_LA_6	1	C>A	9.23532e-05
AT	C>A	TC	P18L_T_11	3	C>A	0.000702083
AT	C>A	TC	P18L_T_17	2	C>A	0.000359324
AT	C>A	TC	P18L_T_7	2	C>A	0.000442087
AT	C>A	TC	P21H_T_1	2	C>A	0.000175577
AT	C>A	TC	P21H_T_2	4	C>A	0.000489177
AT	C>A	TC	P21L_T_1	3	C>A	0.000466781
AT	C>A	TC	P21L_T_9	4	C>A	0.000619195
AT	C>A	TC	P34L_LL_9	4	C>A	8.8164e-05
AT	C>A	TC	P34L_LL_10	1	C>A	0.000222618
AT	C>A	TC	P34H_LL_1	2	C>A	0.00125865
AT	C>A	TC	P34H_LL_3	9	C>A	5.54648e-05
AT	C>A	TC	P34L_LL_1	3	C>A	0.000328875
AT	C>A	TC	P34L_LL_2	3	C>A	0.00170455
AT	C>A	TC	P34L_LL_3	5	C>A	0.000223864
AT	C>A	TC	P34H_LL_4	12	C>A	7.64745e-05
AT	C>A	TG	P18H_LA_6	3	C>A	0.000277059
AT	C>A	TG	P18L_T_11	2	C>A	0.000468055
AT	C>A	TG	P18L_T_17	0	C>A	0
AT	C>A	TG	P18L_T_7	0	C>A	0
AT	C>A	TG	P21H_T_1	4	C>A	0.000351154
AT	C>A	TG	P21H_T_2	1	C>A	0.000122294
AT	C>A	TG	P21L_T_1	1	C>A	0.000155594
AT	C>A	TG	P21L_T_9	2	C>A	0.000309598
AT	C>A	TG	P34L_LL_9	6	C>A	0.000132246
AT	C>A	TG	P34L_LL_10	1	C>A	0.000222618
AT	C>A	TG	P34H_LL_1	2	C>A	0.00125865
AT	C>A	TG	P34H_LL_3	10	C>A	6.16276e-05
AT	C>A	TG	P34L_LL_1	2	C>A	0.00021925
AT	C>A	TG	P34L_LL_2	1	C>A	0.000568182
AT	C>A	TG	P34L_LL_3	0	C>A	0
AT	C>A	TG	P34H_LL_4	11	C>A	7.01016e-05
AT	C>A	TT	P18H_LA_6	1	C>A	9.23532e-05
AT	C>A	TT	P18L_T_11	3	C>A	0.000702083
AT	C>A	TT	P18L_T_17	2	C>A	0.000359324
AT	C>A	TT	P18L_T_7	2	C>A	0.000442087
AT	C>A	TT	P21H_T_1	4	C>A	0.000351154
AT	C>A	TT	P21H_T_2	3	C>A	0.000366883
AT	C>A	TT	P21L_T_1	3	C>A	0.000466781
AT	C>A	TT	P21L_T_9	6	C>A	0.000928793
AT	C>A	TT	P34L_LL_9	6	C>A	0.000132246
AT	C>A	TT	P34L_LL_10	1	C>A	0.000222618
AT	C>A	TT	P34H_LL_1	2	C>A	0.00125865
AT	C>A	TT	P34H_LL_3	19	C>A	0.000117092
AT	C>A	TT	P34L_LL_1	6	C>A	0.00065775
AT	C>A	TT	P34L_LL_2	4	C>A	0.00227273
AT	C>A	TT	P34L_LL_3	3	C>A	0.000134318
AT	C>A	TT	P34H_LL_4	20	C>A	0.000127458
CA	C>A	AA	P18H_LA_6	5	C>A	0.000461766
CA	C>A	AA	P18L_T_11	2	C>A	0.000468055
CA	C>A	AA	P18L_T_17	5	C>A	0.000898311
CA	C>A	AA	P18L_T_7	2	C>A	0.000442087
CA	C>A	AA	P21H_T_1	4	C>A	0.000351154
CA	C>A	AA	P21H_T_2	4	C>A	0.000489177
CA	C>A	AA	P21L_T_1	2	C>A	0.000311187
CA	C>A	AA	P21L_T_9	6	C>A	0.000928793
CA	C>A	AA	P34L_LL_9	2	C>A	4.4082e-05
CA	C>A	AA	P34L_LL_10	3	C>A	0.000667854
CA	C>A	AA	P34H_LL_1	2	C>A	0.00125865
CA	C>A	AA	P34H_LL_3	16	C>A	9.86041e-05
CA	C>A	AA	P34L_LL_1	7	C>A	0.000767376
CA	C>A	AA	P34L_LL_2	4	C>A	0.00227273
CA	C>A	AA	P34L_LL_3	2	C>A	8.95456e-05
CA	C>A	AA	P34H_LL_4	18	C>A	0.000114712
CA	C>A	AC	P18H_LA_6	1	C>A	9.23532e-05
CA	C>A	AC	P18L_T_11	2	C>A	0.000468055
CA	C>A	AC	P18L_T_17	1	C>A	0.000179662
CA	C>A	AC	P18L_T_7	0	C>A	0
CA	C>A	AC	P21H_T_1	2	C>A	0.000175577
CA	C>A	AC	P21H_T_2	2	C>A	0.000244588
CA	C>A	AC	P21L_T_1	0	C>A	0
CA	C>A	AC	P21L_T_9	3	C>A	0.000464396
CA	C>A	AC	P34L_LL_9	1	C>A	2.2041e-05
CA	C>A	AC	P34L_LL_10	0	C>A	0
CA	C>A	AC	P34H_LL_1	1	C>A	0.000629327
CA	C>A	AC	P34H_LL_3	7	C>A	4.31393e-05
CA	C>A	AC	P34L_LL_1	3	C>A	0.000328875
CA	C>A	AC	P34L_LL_2	2	C>A	0.00113636
CA	C>A	AC	P34L_LL_3	1	C>A	4.47728e-05
CA	C>A	AC	P34H_LL_4	5	C>A	3.18644e-05
CA	C>A	AG	P18H_LA_6	1	C>A	9.23532e-05
CA	C>A	AG	P18L_T_11	4	C>A	0.00093611
CA	C>A	AG	P18L_T_17	3	C>A	0.000538987
CA	C>A	AG	P18L_T_7	0	C>A	0
CA	C>A	AG	P21H_T_1	2	C>A	0.000175577
CA	C>A	AG	P21H_T_2	3	C>A	0.000366883
CA	C>A	AG	P21L_T_1	3	C>A	0.000466781
CA	C>A	AG	P21L_T_9	4	C>A	0.000619195
CA	C>A	AG	P34L_LL_9	6	C>A	0.000132246
CA	C>A	AG	P34L_LL_10	1	C>A	0.000222618
CA	C>A	AG	P34H_LL_1	0	C>A	0
CA	C>A	AG	P34H_LL_3	9	C>A	5.54648e-05
CA	C>A	AG	P34L_LL_1	1	C>A	0.000109625
CA	C>A	AG	P34L_LL_2	0	C>A	0
CA	C>A	AG	P34L_LL_3	6	C>A	0.000268637
CA	C>A	AG	P34H_LL_4	9	C>A	5.73559e-05
CA	C>A	AT	P18H_LA_6	2	C>A	0.000184706
CA	C>A	AT	P18L_T_11	2	C>A	0.000468055
CA	C>A	AT	P18L_T_17	4	C>A	0.000718649
CA	C>A	AT	P18L_T_7	1	C>A	0.000221043
CA	C>A	AT	P21H_T_1	3	C>A	0.000263366
CA	C>A	AT	P21H_T_2	3	C>A	0.000366883
CA	C>A	AT	P21L_T_1	3	C>A	0.000466781
CA	C>A	AT	P21L_T_9	2	C>A	0.000309598
CA	C>A	AT	P34L_LL_9	6	C>A	0.000132246
CA	C>A	AT	P34L_LL_10	3	C>A	0.000667854
CA	C>A	AT	P34H_LL_1	0	C>A	0
CA	C>A	AT	P34H_LL_3	15	C>A	9.24414e-05
CA	C>A	AT	P34L_LL_1	2	C>A	0.00021925
CA	C>A	AT	P34L_LL_2	1	C>A	0.000568182
CA	C>A	AT	P34L_LL_3	4	C>A	0.000179091
CA	C>A	AT	P34H_LL_4	13	C>A	8.28474e-05
CA	C>A	CA	P18H_LA_6	4	C>A	0.000369413
CA	C>A	CA	P18L_T_11	1	C>A	0.000234028
CA	C>A	CA	P18L_T_17	2	C>A	0.000359324
CA	C>A	CA	P18L_T_7	0	C>A	0
CA	C>A	CA	P21H_T_1	2	C>A	0.000175577
CA	C>A	CA	P21H_T_2	1	C>A	0.000122294
CA	C>A	CA	P21L_T_1	2	C>A	0.000311187
CA	C>A	CA	P21L_T_9	6	C>A	0.000928793
CA	C>A	CA	P34L_LL_9	4	C>A	8.8164e-05
CA	C>A	CA	P34L_LL_10	0	C>A	0
CA	C>A	CA	P34H_LL_1	0	C>A	0
CA	C>A	CA	P34H_LL_3	13	C>A	8.01159e-05
CA	C>A	CA	P34L_LL_1	1	C>A	0.000109625
CA	C>A	CA	P34L_LL_2	2	C>A	0.00113636
CA	C>A	CA	P34L_LL_3	1	C>A	4.47728e-05
CA	C>A	CA	P34H_LL_4	13	C>A	8.28474e-05
CA	C>A	CC	P18H_LA_6	1	C>A	9.23532e-05
CA	C>A	CC	P18L_T_11	1	C>A	0.000234028
CA	C>A	CC	P18L_T_17	3	C>A	0.000538987
CA	C>A	CC	P18L_T_7	1	C>A	0.000221043
CA	C>A	CC	P21H_T_1	1	C>A	8.77886e-05
CA	C>A	CC	P21H_T_2	3	C>A	0.000366883
CA	C>A	CC	P21L_T_1	1	C>A	0.000155594
CA	C>A	CC	P21L_T_9	1	C>A	0.000154799
CA	C>A	CC	P34L_LL_9	0	C>A	0
CA	C>A	CC	P34L_LL_10	1	C>A	0.000222618
CA	C>A	CC	P34H_LL_1	0	C>A	0
CA	C>A	CC	P34H_LL_3	6	C>A	3.69766e-05
CA	C>A	CC	P34L_LL_1	0	C>A	0
CA	C>A	CC	P34L_LL_2	0	C>A	0
CA	C>A	CC	P34L_LL_3	0	C>A	0
CA	C>A	CC	P34H_LL_4	5	C>A	3.18644e-05
CA	C>A	CG	P18H_LA_6	0	C>A	0
CA	C>A	CG	P18L_T_11	0	C>A	0
CA	C>A	CG	P18L_T_17	0	C>A	0
CA	C>A	CG	P18L_T_7	0	C>A	0
CA	C>A	CG	P21H_T_1	2	C>A	0.000175577
CA	C>A	CG	P21H_T_2	1	C>A	0.000122294
CA	C>A	CG	P21L_T_1	1	C>A	0.000155594
CA	C>A	CG	P21L_T_9	0	C>A	0
CA	C>A	CG	P34L_LL_9	1	C>A	2.2041e-05
CA	C>A	CG	P34L_LL_10	0	C>A	0
CA	C>A	CG	P34H_LL_1	0	C>A	0
CA	C>A	CG	P34H_LL_3	4	C>A	2.4651e-05
CA	C>A	CG	P34L_LL_1	0	C>A	0
CA	C>A	CG	P34L_LL_2	0	C>A	0
CA	C>A	CG	P34L_LL_3	0	C>A	0
CA	C>A	CG	P34H_LL_4	5	C>A	3.18644e-05
CA	C>A	CT	P18H_LA_6	2	C>A	0.000184706
CA	C>A	CT	P18L_T_11	2	C>A	0.000468055
CA	C>A	CT	P18L_T_17	1	C>A	0.000179662
CA	C>A	CT	P18L_T_7	0	C>A	0
CA	C>A	CT	P21H_T_1	1	C>A	8.77886e-05
CA	C>A	CT	P21H_T_2	1	C>A	0.000122294
CA	C>A	CT	P21L_T_1	1	C>A	0.000155594
CA	C>A	CT	P21L_T_9	3	C>A	0.000464396
CA	C>A	CT	P34L_LL_9	3	C>A	6.6123e-05
CA	C>A	CT	P34L_LL_10	0	C>A	0
CA	C>A	CT	P34H_LL_1	1	C>A	0.000629327
CA	C>A	CT	P34H_LL_3	12	C>A	7.39531e-05
CA	C>A	CT	P34L_LL_1	1	C>A	0.000109625
CA	C>A	CT	P34L_LL_2	1	C>A	0.000568182
CA	C>A	CT	P34L_LL_3	1	C>A	4.47728e-05
CA	C>A	CT	P34H_LL_4	7	C>A	4.46101e-05
CA	C>A	GA	P18H_LA_6	1	C>A	9.23532e-05
CA	C>A	GA	P18L_T_11	0	C>A	0
CA	C>A	GA	P18L_T_17	0	C>A	0
CA	C>A	GA	P18L_T_7	0	C>A	0
CA	C>A	GA	P21H_T_1	1	C>A	8.77886e-05
CA	C>A	GA	P21H_T_2	0	C>A	0
CA	C>A	GA	P21L_T_1	1	C>A	0.000155594
CA	C>A	GA	P21L_T_9	0	C>A	0
CA	C>A	GA	P34L_LL_9	0	C>A	0
CA	C>A	GA	P34L_LL_10	0	C>A	0
CA	C>A	GA	P34H_LL_1	1	C>A	0.000629327
CA	C>A	GA	P34H_LL_3	4	C>A	2.4651e-05
CA	C>A	GA	P34L_LL_1	0	C>A	0
CA	C>A	GA	P34L_LL_2	0	C>A	0
CA	C>A	GA	P34L_LL_3	1	C>A	4.47728e-05
CA	C>A	GA	P34H_LL_4	4	C>A	2.54915e-05
CA	C>A	GC	P18H_LA_6	1	C>A	9.23532e-05
CA	C>A	GC	P18L_T_11	0	C>A	0
CA	C>A	GC	P18L_T_17	0	C>A	0
CA	C>A	GC	P18L_T_7	0	C>A	0
CA	C>A	GC	P21H_T_1	1	C>A	8.77886e-05
CA	C>A	GC	P21H_T_2	0	C>A	0
CA	C>A	GC	P21L_T_1	1	C>A	0.000155594
CA	C>A	GC	P21L_T_9	1	C>A	0.000154799
CA	C>A	GC	P34L_LL_9	1	C>A	2.2041e-05
CA	C>A	GC	P34L_LL_10	1	C>A	0.000222618
CA	C>A	GC	P34H_LL_1	0	C>A	0
CA	C>A	GC	P34H_LL_3	0	C>A	0
CA	C>A	GC	P34L_LL_1	1	C>A	0.000109625
CA	C>A	GC	P34L_LL_2	0	C>A	0
CA	C>A	GC	P34L_LL_3	1	C>A	4.47728e-05
CA	C>A	GC	P34H_LL_4	2	C>A	1.27458e-05
CA	C>A	GG	P18H_LA_6	1	C>A	9.23532e-05
CA	C>A	GG	P18L_T_11	0	C>A	0
CA	C>A	GG	P18L_T_17	0	C>A	0
CA	C>A	GG	P18L_T_7	0	C>A	0
CA	C>A	GG	P21H_T_1	1	C>A	8.77886e-05
CA	C>A	GG	P21H_T_2	0	C>A	0
CA	C>A	GG	P21L_T_1	0	C>A	0
CA	C>A	GG	P21L_T_9	0	C>A	0
CA	C>A	GG	P34L_LL_9	1	C>A	2.2041e-05
CA	C>A	GG	P34L_LL_10	1	C>A	0.000222618
CA	C>A	GG	P34H_LL_1	0	C>A	0
CA	C>A	GG	P34H_LL_3	2	C>A	1.23255e-05
CA	C>A	GG	P34L_LL_1	1	C>A	0.000109625
CA	C>A	GG	P34L_LL_2	0	C>A	0
CA	C>A	GG	P34L_LL_3	1	C>A	4.47728e-05
CA	C>A	GG	P34H_LL_4	2	C>A	1.27458e-05
CA	C>A	GT	P18H_LA_6	0	C>A	0
CA	C>A	GT	P18L_T_11	0	C>A	0
CA	C>A	GT	P18L_T_17	0	C>A	0
CA	C>A	GT	P18L_T_7	0	C>A	0
CA	C>A	GT	P21H_T_1	5	C>A	0.000438943
CA	C>A	GT	P21H_T_2	0	C>A	0
CA	C>A	GT	P21L_T_1	0	C>A	0
CA	C>A	GT	P21L_T_9	0	C>A	0
CA	C>A	GT	P34L_LL_9	1	C>A	2.2041e-05
CA	C>A	GT	P34L_LL_10	1	C>A	0.000222618
CA	C>A	GT	P34H_LL_1	0	C>A	0
CA	C>A	GT	P34H_LL_3	3	C>A	1.84883e-05
CA	C>A	GT	P34L_LL_1	0	C>A	0
CA	C>A	GT	P34L_LL_2	0	C>A	0
CA	C>A	GT	P34L_LL_3	0	C>A	0
CA	C>A	GT	P34H_LL_4	3	C>A	1.91186e-05
CA	C>A	TA	P18H_LA_6	0	C>A	0
CA	C>A	TA	P18L_T_11	1	C>A	0.000234028
CA	C>A	TA	P18L_T_17	2	C>A	0.000359324
CA	C>A	TA	P18L_T_7	0	C>A	0
CA	C>A	TA	P21H_T_1	2	C>A	0.000175577
CA	C>A	TA	P21H_T_2	2	C>A	0.000244588
CA	C>A	TA	P21L_T_1	0	C>A	0
CA	C>A	TA	P21L_T_9	1	C>A	0.000154799
CA	C>A	TA	P34L_LL_9	5	C>A	0.000110205
CA	C>A	TA	P34L_LL_10	1	C>A	0.000222618
CA	C>A	TA	P34H_LL_1	1	C>A	0.000629327
CA	C>A	TA	P34H_LL_3	9	C>A	5.54648e-05
CA	C>A	TA	P34L_LL_1	0	C>A	0
CA	C>A	TA	P34L_LL_2	0	C>A	0
CA	C>A	TA	P34L_LL_3	3	C>A	0.000134318
CA	C>A	TA	P34H_LL_4	8	C>A	5.0983e-05
CA	C>A	TC	P18H_LA_6	1	C>A	9.23532e-05
CA	C>A	TC	P18L_T_11	1	C>A	0.000234028
CA	C>A	TC	P18L_T_17	0	C>A	0
CA	C>A	TC	P18L_T_7	0	C>A	0
CA	C>A	TC	P21H_T_1	2	C>A	0.000175577
CA	C>A	TC	P21H_T_2	1	C>A	0.000122294
CA	C>A	TC	P21L_T_1	0	C>A	0
CA	C>A	TC	P21L_T_9	1	C>A	0.000154799
CA	C>A	TC	P34L_LL_9	0	C>A	0
CA	C>A	TC	P34L_LL_10	0	C>A	0
CA	C>A	TC	P34H_LL_1	1	C>A	0.000629327
CA	C>A	TC	P34H_LL_3	6	C>A	3.69766e-05
CA	C>A	TC	P34L_LL_1	0	C>A	0
CA	C>A	TC	P34L_LL_2	0	C>A	0
CA	C>A	TC	P34L_LL_3	0	C>A	0
CA	C>A	TC	P34H_LL_4	6	C>A	3.82373e-05
CA	C>A	TG	P18H_LA_6	0	C>A	0
CA	C>A	TG	P18L_T_11	2	C>A	0.000468055
CA	C>A	TG	P18L_T_17	1	C>A	0.000179662
CA	C>A	TG	P18L_T_7	0	C>A	0
CA	C>A	TG	P21H_T_1	2	C>A	0.000175577
CA	C>A	TG	P21H_T_2	1	C>A	0.000122294
CA	C>A	TG	P21L_T_1	2	C>A	0.000311187
CA	C>A	TG	P21L_T_9	1	C>A	0.000154799
CA	C>A	TG	P34L_LL_9	4	C>A	8.8164e-05
CA	C>A	TG	P34L_LL_10	2	C>A	0.000445236
CA	C>A	TG	P34H_LL_1	2	C>A	0.00125865
CA	C>A	TG	P34H_LL_3	6	C>A	3.69766e-05
CA	C>A	TG	P34L_LL_1	2	C>A	0.00021925
CA	C>A	TG	P34L_LL_2	1	C>A	0.000568182
CA	C>A	TG	P34L_LL_3	2	C>A	8.95456e-05
CA	C>A	TG	P34H_LL_4	4	C>A	2.54915e-05
CA	C>A	TT	P18H_LA_6	1	C>A	9.23532e-05
CA	C>A	TT	P18L_T_11	1	C>A	0.000234028
CA	C>A	TT	P18L_T_17	0	C>A	0
CA	C>A	TT	P18L_T_7	2	C>A	0.000442087
CA	C>A	TT	P21H_T_1	4	C>A	0.000351154
CA	C>A	TT	P21H_T_2	3	C>A	0.000366883
CA	C>A	TT	P21L_T_1	1	C>A	0.000155594
CA	C>A	TT	P21L_T_9	0	C>A	0
CA	C>A	TT	P34L_LL_9	3	C>A	6.6123e-05
CA	C>A	TT	P34L_LL_10	3	C>A	0.000667854
CA	C>A	TT	P34H_LL_1	2	C>A	0.00125865
CA	C>A	TT	P34H_LL_3	10	C>A	6.16276e-05
CA	C>A	TT	P34L_LL_1	1	C>A	0.000109625
CA	C>A	TT	P34L_LL_2	2	C>A	0.00113636
CA	C>A	TT	P34L_LL_3	4	C>A	0.000179091
CA	C>A	TT	P34H_LL_4	7	C>A	4.46101e-05
CC	C>A	AA	P18H_LA_6	1	C>A	9.23532e-05
CC	C>A	AA	P18L_T_11	1	C>A	0.000234028
CC	C>A	AA	P18L_T_17	3	C>A	0.000538987
CC	C>A	AA	P18L_T_7	2	C>A	0.000442087
CC	C>A	AA	P21H_T_1	2	C>A	0.000175577
CC	C>A	AA	P21H_T_2	2	C>A	0.000244588
CC	C>A	AA	P21L_T_1	4	C>A	0.000622374
CC	C>A	AA	P21L_T_9	2	C>A	0.000309598
CC	C>A	AA	P34L_LL_9	5	C>A	0.000110205
CC	C>A	AA	P34L_LL_10	2	C>A	0.000445236
CC	C>A	AA	P34H_LL_1	3	C>A	0.00188798
CC	C>A	AA	P34H_LL_3	6	C>A	3.69766e-05
CC	C>A	AA	P34L_LL_1	3	C>A	0.000328875
CC	C>A	AA	P34L_LL_2	3	C>A	0.00170455
CC	C>A	AA	P34L_LL_3	2	C>A	8.95456e-05
CC	C>A	AA	P34H_LL_4	12	C>A	7.64745e-05
CC	C>A	AC	P18H_LA_6	1	C>A	9.23532e-05
CC	C>A	AC	P18L_T_11	2	C>A	0.000468055
CC	C>A	AC	P18L_T_17	1	C>A	0.000179662
CC	C>A	AC	P18L_T_7	0	C>A	0
CC	C>A	AC	P21H_T_1	2	C>A	0.000175577
CC	C>A	AC	P21H_T_2	2	C>A	0.000244588
CC	C>A	AC	P21L_T_1	2	C>A	0.000311187
CC	C>A	AC	P21L_T_9	2	C>A	0.000309598
CC	C>A	AC	P34L_LL_9	1	C>A	2.2041e-05
CC	C>A	AC	P34L_LL_10	0	C>A	0
CC	C>A	AC	P34H_LL_1	0	C>A	0
CC	C>A	AC	P34H_LL_3	5	C>A	3.08138e-05
CC	C>A	AC	P34L_LL_1	1	C>A	0.000109625
CC	C>A	AC	P34L_LL_2	1	C>A	0.000568182
CC	C>A	AC	P34L_LL_3	2	C>A	8.95456e-05
CC	C>A	AC	P34H_LL_4	6	C>A	3.82373e-05
CC	C>A	AG	P18H_LA_6	2	C>A	0.000184706
CC	C>A	AG	P18L_T_11	3	C>A	0.000702083
CC	C>A	AG	P18L_T_17	4	C>A	0.000718649
CC	C>A	AG	P18L_T_7	2	C>A	0.000442087
CC	C>A	AG	P21H_T_1	3	C>A	0.000263366
CC	C>A	AG	P21H_T_2	5	C>A	0.000611471
CC	C>A	AG	P21L_T_1	6	C>A	0.000933562
CC	C>A	AG	P21L_T_9	3	C>A	0.000464396
CC	C>A	AG	P34L_LL_9	7	C>A	0.000154287
CC	C>A	AG	P34L_LL_10	0	C>A	0
CC	C>A	AG	P34H_LL_1	0	C>A	0
CC	C>A	AG	P34H_LL_3	14	C>A	8.62786e-05
CC	C>A	AG	P34L_LL_1	1	C>A	0.000109625
CC	C>A	AG	P34L_LL_2	0	C>A	0
CC	C>A	AG	P34L_LL_3	9	C>A	0.000402955
CC	C>A	AG	P34H_LL_4	16	C>A	0.000101966
CC	C>A	AT	P18H_LA_6	1	C>A	9.23532e-05
CC	C>A	AT	P18L_T_11	1	C>A	0.000234028
CC	C>A	AT	P18L_T_17	4	C>A	0.000718649
CC	C>A	AT	P18L_T_7	2	C>A	0.000442087
CC	C>A	AT	P21H_T_1	1	C>A	8.77886e-05
CC	C>A	AT	P21H_T_2	3	C>A	0.000366883
CC	C>A	AT	P21L_T_1	3	C>A	0.000466781
CC	C>A	AT	P21L_T_9	1	C>A	0.000154799
CC	C>A	AT	P34L_LL_9	1	C>A	2.2041e-05
CC	C>A	AT	P34L_LL_10	1	C>A	0.000222618
CC	C>A	AT	P34H_LL_1	2	C>A	0.00125865
CC	C>A	AT	P34H_LL_3	7	C>A	4.31393e-05
CC	C>A	AT	P34L_LL_1	2	C>A	0.00021925
CC	C>A	AT	P34L_LL_2	2	C>A	0.00113636
CC	C>A	AT	P34L_LL_3	4	C>A	0.000179091
CC	C>A	AT	P34H_LL_4	9	C>A	5.73559e-05
CC	C>A	CA	P18H_LA_6	0	C>A	0
CC	C>A	CA	P18L_T_11	1	C>A	0.000234028
CC	C>A	CA	P18L_T_17	0	C>A	0
CC	C>A	CA	P18L_T_7	1	C>A	0.000221043
CC	C>A	CA	P21H_T_1	3	C>A	0.000263366
CC	C>A	CA	P21H_T_2	2	C>A	0.000244588
CC	C>A	CA	P21L_T_1	2	C>A	0.000311187
CC	C>A	CA	P21L_T_9	4	C>A	0.000619195
CC	C>A	CA	P34L_LL_9	1	C>A	2.2041e-05
CC	C>A	CA	P34L_LL_10	3	C>A	0.000667854
CC	C>A	CA	P34H_LL_1	1	C>A	0.000629327
CC	C>A	CA	P34H_LL_3	12	C>A	7.39531e-05
CC	C>A	CA	P34L_LL_1	1	C>A	0.000109625
CC	C>A	CA	P34L_LL_2	0	C>A	0
CC	C>A	CA	P34L_LL_3	0	C>A	0
CC	C>A	CA	P34H_LL_4	12	C>A	7.64745e-05
CC	C>A	CC	P18H_LA_6	0	C>A	0
CC	C>A	CC	P18L_T_11	0	C>A	0
CC	C>A	CC	P18L_T_17	0	C>A	0
CC	C>A	CC	P18L_T_7	1	C>A	0.000221043
CC	C>A	CC	P21H_T_1	1	C>A	8.77886e-05
CC	C>A	CC	P21H_T_2	1	C>A	0.000122294
CC	C>A	CC	P21L_T_1	1	C>A	0.000155594
CC	C>A	CC	P21L_T_9	1	C>A	0.000154799
CC	C>A	CC	P34L_LL_9	1	C>A	2.2041e-05
CC	C>A	CC	P34L_LL_10	0	C>A	0
CC	C>A	CC	P34H_LL_1	0	C>A	0
CC	C>A	CC	P34H_LL_3	3	C>A	1.84883e-05
CC	C>A	CC	P34L_LL_1	0	C>A	0
CC	C>A	CC	P34L_LL_2	0	C>A	0
CC	C>A	CC	P34L_LL_3	1	C>A	4.47728e-05
CC	C>A	CC	P34H_LL_4	2	C>A	1.27458e-05
CC	C>A	CG	P18H_LA_6	0	C>A	0
CC	C>A	CG	P18L_T_11	0	C>A	0
CC	C>A	CG	P18L_T_17	0	C>A	0
CC	C>A	CG	P18L_T_7	0	C>A	0
CC	C>A	CG	P21H_T_1	0	C>A	0
CC	C>A	CG	P21H_T_2	0	C>A	0
CC	C>A	CG	P21L_T_1	0	C>A	0
CC	C>A	CG	P21L_T_9	0	C>A	0
CC	C>A	CG	P34L_LL_9	0	C>A	0
CC	C>A	CG	P34L_LL_10	0	C>A	0
CC	C>A	CG	P34H_LL_1	0	C>A	0
CC	C>A	CG	P34H_LL_3	0	C>A	0
CC	C>A	CG	P34L_LL_1	1	C>A	0.000109625
CC	C>A	CG	P34L_LL_2	0	C>A	0
CC	C>A	CG	P34L_LL_3	0	C>A	0
CC	C>A	CG	P34H_LL_4	0	C>A	0
CC	C>A	CT	P18H_LA_6	1	C>A	9.23532e-05
CC	C>A	CT	P18L_T_11	0	C>A	0
CC	C>A	CT	P18L_T_17	0	C>A	0
CC	C>A	CT	P18L_T_7	0	C>A	0
CC	C>A	CT	P21H_T_1	2	C>A	0.000175577
CC	C>A	CT	P21H_T_2	1	C>A	0.000122294
CC	C>A	CT	P21L_T_1	0	C>A	0
CC	C>A	CT	P21L_T_9	4	C>A	0.000619195
CC	C>A	CT	P34L_LL_9	1	C>A	2.2041e-05
CC	C>A	CT	P34L_LL_10	2	C>A	0.000445236
CC	C>A	CT	P34H_LL_1	1	C>A	0.000629327
CC	C>A	CT	P34H_LL_3	4	C>A	2.4651e-05
CC	C>A	CT	P34L_LL_1	1	C>A	0.000109625
CC	C>A	CT	P34L_LL_2	2	C>A	0.00113636
CC	C>A	CT	P34L_LL_3	1	C>A	4.47728e-05
CC	C>A	CT	P34H_LL_4	5	C>A	3.18644e-05
CC	C>A	GA	P18H_LA_6	1	C>A	9.23532e-05
CC	C>A	GA	P18L_T_11	0	C>A	0
CC	C>A	GA	P18L_T_17	0	C>A	0
CC	C>A	GA	P18L_T_7	0	C>A	0
CC	C>A	GA	P21H_T_1	1	C>A	8.77886e-05
CC	C>A	GA	P21H_T_2	1	C>A	0.000122294
CC	C>A	GA	P21L_T_1	0	C>A	0
CC	C>A	GA	P21L_T_9	0	C>A	0
CC	C>A	GA	P34L_LL_9	3	C>A	6.6123e-05
CC	C>A	GA	P34L_LL_10	1	C>A	0.000222618
CC	C>A	GA	P34H_LL_1	1	C>A	0.000629327
CC	C>A	GA	P34H_LL_3	3	C>A	1.84883e-05
CC	C>A	GA	P34L_LL_1	1	C>A	0.000109625
CC	C>A	GA	P34L_LL_2	1	C>A	0.000568182
CC	C>A	GA	P34L_LL_3	2	C>A	8.95456e-05
CC	C>A	GA	P34H_LL_4	2	C>A	1.27458e-05
CC	C>A	GC	P18H_LA_6	0	C>A	0
CC	C>A	GC	P18L_T_11	0	C>A	0
CC	C>A	GC	P18L_T_17	1	C>A	0.000179662
CC	C>A	GC	P18L_T_7	0	C>A	0
CC	C>A	GC	P21H_T_1	0	C>A	0
CC	C>A	GC	P21H_T_2	0	C>A	0
CC	C>A	GC	P21L_T_1	1	C>A	0.000155594
CC	C>A	GC	P21L_T_9	0	C>A	0
CC	C>A	GC	P34L_LL_9	0	C>A	0
CC	C>A	GC	P34L_LL_10	1	C>A	0.000222618
CC	C>A	GC	P34H_LL_1	0	C>A	0
CC	C>A	GC	P34H_LL_3	1	C>A	6.16276e-06
CC	C>A	GC	P34L_LL_1	0	C>A	0
CC	C>A	GC	P34L_LL_2	0	C>A	0
CC	C>A	GC	P34L_LL_3	2	C>A	8.95456e-05
CC	C>A	GC	P34H_LL_4	1	C>A	6.37288e-06
CC	C>A	GG	P18H_LA_6	1	C>A	9.23532e-05
CC	C>A	GG	P18L_T_11	1	C>A	0.000234028
CC	C>A	GG	P18L_T_17	0	C>A	0
CC	C>A	GG	P18L_T_7	0	C>A	0
CC	C>A	GG	P21H_T_1	0	C>A	0
CC	C>A	GG	P21H_T_2	0	C>A	0
CC	C>A	GG	P21L_T_1	0	C>A	0
CC	C>A	GG	P21L_T_9	1	C>A	0.000154799
CC	C>A	GG	P34L_LL_9	1	C>A	2.2041e-05
CC	C>A	GG	P34L_LL_10	1	C>A	0.000222618
CC	C>A	GG	P34H_LL_1	0	C>A	0
CC	C>A	GG	P34H_LL_3	4	C>A	2.4651e-05
CC	C>A	GG	P34L_LL_1	0	C>A	0
CC	C>A	GG	P34L_LL_2	0	C>A	0
CC	C>A	GG	P34L_LL_3	0	C>A	0
CC	C>A	GG	P34H_LL_4	5	C>A	3.18644e-05
CC	C>A	GT	P18H_LA_6	0	C>A	0
CC	C>A	GT	P18L_T_11	0	C>A	0
CC	C>A	GT	P18L_T_17	0	C>A	0
CC	C>A	GT	P18L_T_7	0	C>A	0
CC	C>A	GT	P21H_T_1	0	C>A	0
CC	C>A	GT	P21H_T_2	0	C>A	0
CC	C>A	GT	P21L_T_1	0	C>A	0
CC	C>A	GT	P21L_T_9	0	C>A	0
CC	C>A	GT	P34L_LL_9	0	C>A	0
CC	C>A	GT	P34L_LL_10	0	C>A	0
CC	C>A	GT	P34H_LL_1	1	C>A	0.000629327
CC	C>A	GT	P34H_LL_3	2	C>A	1.23255e-05
CC	C>A	GT	P34L_LL_1	0	C>A	0
CC	C>A	GT	P34L_LL_2	0	C>A	0
CC	C>A	GT	P34L_LL_3	1	C>A	4.47728e-05
CC	C>A	GT	P34H_LL_4	2	C>A	1.27458e-05
CC	C>A	TA	P18H_LA_6	0	C>A	0
CC	C>A	TA	P18L_T_11	0	C>A	0
CC	C>A	TA	P18L_T_17	0	C>A	0
CC	C>A	TA	P18L_T_7	0	C>A	0
CC	C>A	TA	P21H_T_1	0	C>A	0
CC	C>A	TA	P21H_T_2	1	C>A	0.000122294
CC	C>A	TA	P21L_T_1	2	C>A	0.000311187
CC	C>A	TA	P21L_T_9	1	C>A	0.000154799
CC	C>A	TA	P34L_LL_9	2	C>A	4.4082e-05
CC	C>A	TA	P34L_LL_10	1	C>A	0.000222618
CC	C>A	TA	P34H_LL_1	0	C>A	0
CC	C>A	TA	P34H_LL_3	8	C>A	4.93021e-05
CC	C>A	TA	P34L_LL_1	0	C>A	0
CC	C>A	TA	P34L_LL_2	0	C>A	0
CC	C>A	TA	P34L_LL_3	3	C>A	0.000134318
CC	C>A	TA	P34H_LL_4	9	C>A	5.73559e-05
CC	C>A	TC	P18H_LA_6	0	C>A	0
CC	C>A	TC	P18L_T_11	1	C>A	0.000234028
CC	C>A	TC	P18L_T_17	2	C>A	0.000359324
CC	C>A	TC	P18L_T_7	0	C>A	0
CC	C>A	TC	P21H_T_1	2	C>A	0.000175577
CC	C>A	TC	P21H_T_2	0	C>A	0
CC	C>A	TC	P21L_T_1	2	C>A	0.000311187
CC	C>A	TC	P21L_T_9	0	C>A	0
CC	C>A	TC	P34L_LL_9	3	C>A	6.6123e-05
CC	C>A	TC	P34L_LL_10	0	C>A	0
CC	C>A	TC	P34H_LL_1	0	C>A	0
CC	C>A	TC	P34H_LL_3	0	C>A	0
CC	C>A	TC	P34L_LL_1	0	C>A	0
CC	C>A	TC	P34L_LL_2	0	C>A	0
CC	C>A	TC	P34L_LL_3	1	C>A	4.47728e-05
CC	C>A	TC	P34H_LL_4	2	C>A	1.27458e-05
CC	C>A	TG	P18H_LA_6	0	C>A	0
CC	C>A	TG	P18L_T_11	0	C>A	0
CC	C>A	TG	P18L_T_17	2	C>A	0.000359324
CC	C>A	TG	P18L_T_7	0	C>A	0
CC	C>A	TG	P21H_T_1	0	C>A	0
CC	C>A	TG	P21H_T_2	0	C>A	0
CC	C>A	TG	P21L_T_1	2	C>A	0.000311187
CC	C>A	TG	P21L_T_9	4	C>A	0.000619195
CC	C>A	TG	P34L_LL_9	3	C>A	6.6123e-05
CC	C>A	TG	P34L_LL_10	2	C>A	0.000445236
CC	C>A	TG	P34H_LL_1	1	C>A	0.000629327
CC	C>A	TG	P34H_LL_3	6	C>A	3.69766e-05
CC	C>A	TG	P34L_LL_1	2	C>A	0.00021925
CC	C>A	TG	P34L_LL_2	1	C>A	0.000568182
CC	C>A	TG	P34L_LL_3	2	C>A	8.95456e-05
CC	C>A	TG	P34H_LL_4	7	C>A	4.46101e-05
CC	C>A	TT	P18H_LA_6	2	C>A	0.000184706
CC	C>A	TT	P18L_T_11	1	C>A	0.000234028
CC	C>A	TT	P18L_T_17	0	C>A	0
CC	C>A	TT	P18L_T_7	1	C>A	0.000221043
CC	C>A	TT	P21H_T_1	1	C>A	8.77886e-05
CC	C>A	TT	P21H_T_2	2	C>A	0.000244588
CC	C>A	TT	P21L_T_1	1	C>A	0.000155594
CC	C>A	TT	P21L_T_9	3	C>A	0.000464396
CC	C>A	TT	P34L_LL_9	2	C>A	4.4082e-05
CC	C>A	TT	P34L_LL_10	1	C>A	0.000222618
CC	C>A	TT	P34H_LL_1	0	C>A	0
CC	C>A	TT	P34H_LL_3	2	C>A	1.23255e-05
CC	C>A	TT	P34L_LL_1	0	C>A	0
CC	C>A	TT	P34L_LL_2	1	C>A	0.000568182
CC	C>A	TT	P34L_LL_3	4	C>A	0.000179091
CC	C>A	TT	P34H_LL_4	6	C>A	3.82373e-05
CG	C>A	AA	P18H_LA_6	0	C>A	0
CG	C>A	AA	P18L_T_11	0	C>A	0
CG	C>A	AA	P18L_T_17	0	C>A	0
CG	C>A	AA	P18L_T_7	0	C>A	0
CG	C>A	AA	P21H_T_1	0	C>A	0
CG	C>A	AA	P21H_T_2	0	C>A	0
CG	C>A	AA	P21L_T_1	0	C>A	0
CG	C>A	AA	P21L_T_9	0	C>A	0
CG	C>A	AA	P34L_LL_9	0	C>A	0
CG	C>A	AA	P34L_LL_10	0	C>A	0
CG	C>A	AA	P34H_LL_1	0	C>A	0
CG	C>A	AA	P34H_LL_3	0	C>A	0
CG	C>A	AA	P34L_LL_1	0	C>A	0
CG	C>A	AA	P34L_LL_2	0	C>A	0
CG	C>A	AA	P34L_LL_3	0	C>A	0
CG	C>A	AA	P34H_LL_4	0	C>A	0
CG	C>A	AC	P18H_LA_6	0	C>A	0
CG	C>A	AC	P18L_T_11	0	C>A	0
CG	C>A	AC	P18L_T_17	0	C>A	0
CG	C>A	AC	P18L_T_7	0	C>A	0
CG	C>A	AC	P21H_T_1	0	C>A	0
CG	C>A	AC	P21H_T_2	1	C>A	0.000122294
CG	C>A	AC	P21L_T_1	0	C>A	0
CG	C>A	AC	P21L_T_9	0	C>A	0
CG	C>A	AC	P34L_LL_9	0	C>A	0
CG	C>A	AC	P34L_LL_10	0	C>A	0
CG	C>A	AC	P34H_LL_1	1	C>A	0.000629327
CG	C>A	AC	P34H_LL_3	2	C>A	1.23255e-05
CG	C>A	AC	P34L_LL_1	0	C>A	0
CG	C>A	AC	P34L_LL_2	0	C>A	0
CG	C>A	AC	P34L_LL_3	0	C>A	0
CG	C>A	AC	P34H_LL_4	2	C>A	1.27458e-05
CG	C>A	AG	P18H_LA_6	0	C>A	0
CG	C>A	AG	P18L_T_11	0	C>A	0
CG	C>A	AG	P18L_T_17	0	C>A	0
CG	C>A	AG	P18L_T_7	1	C>A	0.000221043
CG	C>A	AG	P21H_T_1	0	C>A	0
CG	C>A	AG	P21H_T_2	0	C>A	0
CG	C>A	AG	P21L_T_1	0	C>A	0
CG	C>A	AG	P21L_T_9	0	C>A	0
CG	C>A	AG	P34L_LL_9	0	C>A	0
CG	C>A	AG	P34L_LL_10	0	C>A	0
CG	C>A	AG	P34H_LL_1	0	C>A	0
CG	C>A	AG	P34H_LL_3	0	C>A	0
CG	C>A	AG	P34L_LL_1	0	C>A	0
CG	C>A	AG	P34L_LL_2	0	C>A	0
CG	C>A	AG	P34L_LL_3	0	C>A	0
CG	C>A	AG	P34H_LL_4	1	C>A	6.37288e-06
CG	C>A	AT	P18H_LA_6	0	C>A	0
CG	C>A	AT	P18L_T_11	0	C>A	0
CG	C>A	AT	P18L_T_17	0	C>A	0
CG	C>A	AT	P18L_T_7	0	C>A	0
CG	C>A	AT	P21H_T_1	0	C>A	0
CG	C>A	AT	P21H_T_2	0	C>A	0
CG	C>A	AT	P21L_T_1	0	C>A	0
CG	C>A	AT	P21L_T_9	0	C>A	0
CG	C>A	AT	P34L_LL_9	0	C>A	0
CG	C>A	AT	P34L_LL_10	0	C>A	0
CG	C>A	AT	P34H_LL_1	0	C>A	0
CG	C>A	AT	P34H_LL_3	0	C>A	0
CG	C>A	AT	P34L_LL_1	0	C>A	0
CG	C>A	AT	P34L_LL_2	0	C>A	0
CG	C>A	AT	P34L_LL_3	0	C>A	0
CG	C>A	AT	P34H_LL_4	0	C>A	0
CG	C>A	CA	P18H_LA_6	0	C>A	0
CG	C>A	CA	P18L_T_11	0	C>A	0
CG	C>A	CA	P18L_T_17	0	C>A	0
CG	C>A	CA	P18L_T_7	0	C>A	0
CG	C>A	CA	P21H_T_1	0	C>A	0
CG	C>A	CA	P21H_T_2	0	C>A	0
CG	C>A	CA	P21L_T_1	0	C>A	0
CG	C>A	CA	P21L_T_9	0	C>A	0
CG	C>A	CA	P34L_LL_9	0	C>A	0
CG	C>A	CA	P34L_LL_10	0	C>A	0
CG	C>A	CA	P34H_LL_1	0	C>A	0
CG	C>A	CA	P34H_LL_3	1	C>A	6.16276e-06
CG	C>A	CA	P34L_LL_1	0	C>A	0
CG	C>A	CA	P34L_LL_2	0	C>A	0
CG	C>A	CA	P34L_LL_3	0	C>A	0
CG	C>A	CA	P34H_LL_4	2	C>A	1.27458e-05
CG	C>A	CC	P18H_LA_6	0	C>A	0
CG	C>A	CC	P18L_T_11	0	C>A	0
CG	C>A	CC	P18L_T_17	0	C>A	0
CG	C>A	CC	P18L_T_7	0	C>A	0
CG	C>A	CC	P21H_T_1	0	C>A	0
CG	C>A	CC	P21H_T_2	0	C>A	0
CG	C>A	CC	P21L_T_1	0	C>A	0
CG	C>A	CC	P21L_T_9	0	C>A	0
CG	C>A	CC	P34L_LL_9	1	C>A	2.2041e-05
CG	C>A	CC	P34L_LL_10	1	C>A	0.000222618
CG	C>A	CC	P34H_LL_1	0	C>A	0
CG	C>A	CC	P34H_LL_3	1	C>A	6.16276e-06
CG	C>A	CC	P34L_LL_1	0	C>A	0
CG	C>A	CC	P34L_LL_2	0	C>A	0
CG	C>A	CC	P34L_LL_3	0	C>A	0
CG	C>A	CC	P34H_LL_4	1	C>A	6.37288e-06
CG	C>A	CG	P18H_LA_6	0	C>A	0
CG	C>A	CG	P18L_T_11	0	C>A	0
CG	C>A	CG	P18L_T_17	0	C>A	0
CG	C>A	CG	P18L_T_7	0	C>A	0
CG	C>A	CG	P21H_T_1	0	C>A	0
CG	C>A	CG	P21H_T_2	0	C>A	0
CG	C>A	CG	P21L_T_1	0	C>A	0
CG	C>A	CG	P21L_T_9	0	C>A	0
CG	C>A	CG	P34L_LL_9	0	C>A	0
CG	C>A	CG	P34L_LL_10	0	C>A	0
CG	C>A	CG	P34H_LL_1	0	C>A	0
CG	C>A	CG	P34H_LL_3	0	C>A	0
CG	C>A	CG	P34L_LL_1	0	C>A	0
CG	C>A	CG	P34L_LL_2	0	C>A	0
CG	C>A	CG	P34L_LL_3	0	C>A	0
CG	C>A	CG	P34H_LL_4	0	C>A	0
CG	C>A	CT	P18H_LA_6	0	C>A	0
CG	C>A	CT	P18L_T_11	1	C>A	0.000234028
CG	C>A	CT	P18L_T_17	0	C>A	0
CG	C>A	CT	P18L_T_7	0	C>A	0
CG	C>A	CT	P21H_T_1	0	C>A	0
CG	C>A	CT	P21H_T_2	0	C>A	0
CG	C>A	CT	P21L_T_1	0	C>A	0
CG	C>A	CT	P21L_T_9	0	C>A	0
CG	C>A	CT	P34L_LL_9	0	C>A	0
CG	C>A	CT	P34L_LL_10	0	C>A	0
CG	C>A	CT	P34H_LL_1	0	C>A	0
CG	C>A	CT	P34H_LL_3	1	C>A	6.16276e-06
CG	C>A	CT	P34L_LL_1	0	C>A	0
CG	C>A	CT	P34L_LL_2	0	C>A	0
CG	C>A	CT	P34L_LL_3	1	C>A	4.47728e-05
CG	C>A	CT	P34H_LL_4	1	C>A	6.37288e-06
CG	C>A	GA	P18H_LA_6	0	C>A	0
CG	C>A	GA	P18L_T_11	0	C>A	0
CG	C>A	GA	P18L_T_17	0	C>A	0
CG	C>A	GA	P18L_T_7	0	C>A	0
CG	C>A	GA	P21H_T_1	0	C>A	0
CG	C>A	GA	P21H_T_2	0	C>A	0
CG	C>A	GA	P21L_T_1	0	C>A	0
CG	C>A	GA	P21L_T_9	0	C>A	0
CG	C>A	GA	P34L_LL_9	0	C>A	0
CG	C>A	GA	P34L_LL_10	0	C>A	0
CG	C>A	GA	P34H_LL_1	0	C>A	0
CG	C>A	GA	P34H_LL_3	0	C>A	0
CG	C>A	GA	P34L_LL_1	0	C>A	0
CG	C>A	GA	P34L_LL_2	0	C>A	0
CG	C>A	GA	P34L_LL_3	0	C>A	0
CG	C>A	GA	P34H_LL_4	0	C>A	0
CG	C>A	GC	P18H_LA_6	0	C>A	0
CG	C>A	GC	P18L_T_11	0	C>A	0
CG	C>A	GC	P18L_T_17	0	C>A	0
CG	C>A	GC	P18L_T_7	0	C>A	0
CG	C>A	GC	P21H_T_1	1	C>A	8.77886e-05
CG	C>A	GC	P21H_T_2	0	C>A	0
CG	C>A	GC	P21L_T_1	0	C>A	0
CG	C>A	GC	P21L_T_9	0	C>A	0
CG	C>A	GC	P34L_LL_9	0	C>A	0
CG	C>A	GC	P34L_LL_10	0	C>A	0
CG	C>A	GC	P34H_LL_1	0	C>A	0
CG	C>A	GC	P34H_LL_3	2	C>A	1.23255e-05
CG	C>A	GC	P34L_LL_1	0	C>A	0
CG	C>A	GC	P34L_LL_2	0	C>A	0
CG	C>A	GC	P34L_LL_3	0	C>A	0
CG	C>A	GC	P34H_LL_4	1	C>A	6.37288e-06
CG	C>A	GG	P18H_LA_6	0	C>A	0
CG	C>A	GG	P18L_T_11	0	C>A	0
CG	C>A	GG	P18L_T_17	0	C>A	0
CG	C>A	GG	P18L_T_7	0	C>A	0
CG	C>A	GG	P21H_T_1	0	C>A	0
CG	C>A	GG	P21H_T_2	0	C>A	0
CG	C>A	GG	P21L_T_1	0	C>A	0
CG	C>A	GG	P21L_T_9	1	C>A	0.000154799
CG	C>A	GG	P34L_LL_9	0	C>A	0
CG	C>A	GG	P34L_LL_10	0	C>A	0
CG	C>A	GG	P34H_LL_1	0	C>A	0
CG	C>A	GG	P34H_LL_3	1	C>A	6.16276e-06
CG	C>A	GG	P34L_LL_1	0	C>A	0
CG	C>A	GG	P34L_LL_2	0	C>A	0
CG	C>A	GG	P34L_LL_3	0	C>A	0
CG	C>A	GG	P34H_LL_4	1	C>A	6.37288e-06
CG	C>A	GT	P18H_LA_6	0	C>A	0
CG	C>A	GT	P18L_T_11	0	C>A	0
CG	C>A	GT	P18L_T_17	0	C>A	0
CG	C>A	GT	P18L_T_7	0	C>A	0
CG	C>A	GT	P21H_T_1	0	C>A	0
CG	C>A	GT	P21H_T_2	0	C>A	0
CG	C>A	GT	P21L_T_1	0	C>A	0
CG	C>A	GT	P21L_T_9	0	C>A	0
CG	C>A	GT	P34L_LL_9	0	C>A	0
CG	C>A	GT	P34L_LL_10	0	C>A	0
CG	C>A	GT	P34H_LL_1	0	C>A	0
CG	C>A	GT	P34H_LL_3	0	C>A	0
CG	C>A	GT	P34L_LL_1	0	C>A	0
CG	C>A	GT	P34L_LL_2	0	C>A	0
CG	C>A	GT	P34L_LL_3	0	C>A	0
CG	C>A	GT	P34H_LL_4	0	C>A	0
CG	C>A	TA	P18H_LA_6	0	C>A	0
CG	C>A	TA	P18L_T_11	0	C>A	0
CG	C>A	TA	P18L_T_17	0	C>A	0
CG	C>A	TA	P18L_T_7	0	C>A	0
CG	C>A	TA	P21H_T_1	0	C>A	0
CG	C>A	TA	P21H_T_2	0	C>A	0
CG	C>A	TA	P21L_T_1	0	C>A	0
CG	C>A	TA	P21L_T_9	0	C>A	0
CG	C>A	TA	P34L_LL_9	0	C>A	0
CG	C>A	TA	P34L_LL_10	0	C>A	0
CG	C>A	TA	P34H_LL_1	0	C>A	0
CG	C>A	TA	P34H_LL_3	2	C>A	1.23255e-05
CG	C>A	TA	P34L_LL_1	0	C>A	0
CG	C>A	TA	P34L_LL_2	0	C>A	0
CG	C>A	TA	P34L_LL_3	0	C>A	0
CG	C>A	TA	P34H_LL_4	2	C>A	1.27458e-05
CG	C>A	TC	P18H_LA_6	0	C>A	0
CG	C>A	TC	P18L_T_11	0	C>A	0
CG	C>A	TC	P18L_T_17	0	C>A	0
CG	C>A	TC	P18L_T_7	0	C>A	0
CG	C>A	TC	P21H_T_1	0	C>A	0
CG	C>A	TC	P21H_T_2	0	C>A	0
CG	C>A	TC	P21L_T_1	0	C>A	0
CG	C>A	TC	P21L_T_9	0	C>A	0
CG	C>A	TC	P34L_LL_9	1	C>A	2.2041e-05
CG	C>A	TC	P34L_LL_10	1	C>A	0.000222618
CG	C>A	TC	P34H_LL_1	0	C>A	0
CG	C>A	TC	P34H_LL_3	1	C>A	6.16276e-06
CG	C>A	TC	P34L_LL_1	0	C>A	0
CG	C>A	TC	P34L_LL_2	0	C>A	0
CG	C>A	TC	P34L_LL_3	0	C>A	0
CG	C>A	TC	P34H_LL_4	1	C>A	6.37288e-06
CG	C>A	TG	P18H_LA_6	0	C>A	0
CG	C>A	TG	P18L_T_11	0	C>A	0
CG	C>A	TG	P18L_T_17	0	C>A	0
CG	C>A	TG	P18L_T_7	0	C>A	0
CG	C>A	TG	P21H_T_1	0	C>A	0
CG	C>A	TG	P21H_T_2	1	C>A	0.000122294
CG	C>A	TG	P21L_T_1	0	C>A	0
CG	C>A	TG	P21L_T_9	0	C>A	0
CG	C>A	TG	P34L_LL_9	1	C>A	2.2041e-05
CG	C>A	TG	P34L_LL_10	0	C>A	0
CG	C>A	TG	P34H_LL_1	1	C>A	0.000629327
CG	C>A	TG	P34H_LL_3	1	C>A	6.16276e-06
CG	C>A	TG	P34L_LL_1	0	C>A	0
CG	C>A	TG	P34L_LL_2	0	C>A	0
CG	C>A	TG	P34L_LL_3	0	C>A	0
CG	C>A	TG	P34H_LL_4	1	C>A	6.37288e-06
CG	C>A	TT	P18H_LA_6	0	C>A	0
CG	C>A	TT	P18L_T_11	0	C>A	0
CG	C>A	TT	P18L_T_17	0	C>A	0
CG	C>A	TT	P18L_T_7	0	C>A	0
CG	C>A	TT	P21H_T_1	0	C>A	0
CG	C>A	TT	P21H_T_2	0	C>A	0
CG	C>A	TT	P21L_T_1	0	C>A	0
CG	C>A	TT	P21L_T_9	0	C>A	0
CG	C>A	TT	P34L_LL_9	0	C>A	0
CG	C>A	TT	P34L_LL_10	0	C>A	0
CG	C>A	TT	P34H_LL_1	0	C>A	0
CG	C>A	TT	P34H_LL_3	0	C>A	0
CG	C>A	TT	P34L_LL_1	0	C>A	0
CG	C>A	TT	P34L_LL_2	0	C>A	0
CG	C>A	TT	P34L_LL_3	0	C>A	0
CG	C>A	TT	P34H_LL_4	0	C>A	0
CT	C>A	AA	P18H_LA_6	1	C>A	9.23532e-05
CT	C>A	AA	P18L_T_11	2	C>A	0.000468055
CT	C>A	AA	P18L_T_17	1	C>A	0.000179662
CT	C>A	AA	P18L_T_7	0	C>A	0
CT	C>A	AA	P21H_T_1	1	C>A	8.77886e-05
CT	C>A	AA	P21H_T_2	2	C>A	0.000244588
CT	C>A	AA	P21L_T_1	3	C>A	0.000466781
CT	C>A	AA	P21L_T_9	3	C>A	0.000464396
CT	C>A	AA	P34L_LL_9	5	C>A	0.000110205
CT	C>A	AA	P34L_LL_10	0	C>A	0
CT	C>A	AA	P34H_LL_1	1	C>A	0.000629327
CT	C>A	AA	P34H_LL_3	16	C>A	9.86041e-05
CT	C>A	AA	P34L_LL_1	4	C>A	0.0004385
CT	C>A	AA	P34L_LL_2	1	C>A	0.000568182
CT	C>A	AA	P34L_LL_3	3	C>A	0.000134318
CT	C>A	AA	P34H_LL_4	8	C>A	5.0983e-05
CT	C>A	AC	P18H_LA_6	4	C>A	0.000369413
CT	C>A	AC	P18L_T_11	0	C>A	0
CT	C>A	AC	P18L_T_17	1	C>A	0.000179662
CT	C>A	AC	P18L_T_7	1	C>A	0.000221043
CT	C>A	AC	P21H_T_1	1	C>A	8.77886e-05
CT	C>A	AC	P21H_T_2	5	C>A	0.000611471
CT	C>A	AC	P21L_T_1	2	C>A	0.000311187
CT	C>A	AC	P21L_T_9	3	C>A	0.000464396
CT	C>A	AC	P34L_LL_9	4	C>A	8.8164e-05
CT	C>A	AC	P34L_LL_10	2	C>A	0.000445236
CT	C>A	AC	P34H_LL_1	2	C>A	0.00125865
CT	C>A	AC	P34H_LL_3	11	C>A	6.77903e-05
CT	C>A	AC	P34L_LL_1	1	C>A	0.000109625
CT	C>A	AC	P34L_LL_2	3	C>A	0.00170455
CT	C>A	AC	P34L_LL_3	4	C>A	0.000179091
CT	C>A	AC	P34H_LL_4	13	C>A	8.28474e-05
CT	C>A	AG	P18H_LA_6	2	C>A	0.000184706
CT	C>A	AG	P18L_T_11	0	C>A	0
CT	C>A	AG	P18L_T_17	0	C>A	0
CT	C>A	AG	P18L_T_7	0	C>A	0
CT	C>A	AG	P21H_T_1	4	C>A	0.000351154
CT	C>A	AG	P21H_T_2	5	C>A	0.000611471
CT	C>A	AG	P21L_T_1	2	C>A	0.000311187
CT	C>A	AG	P21L_T_9	4	C>A	0.000619195
CT	C>A	AG	P34L_LL_9	2	C>A	4.4082e-05
CT	C>A	AG	P34L_LL_10	0	C>A	0
CT	C>A	AG	P34H_LL_1	2	C>A	0.00125865
CT	C>A	AG	P34H_LL_3	9	C>A	5.54648e-05
CT	C>A	AG	P34L_LL_1	4	C>A	0.0004385
CT	C>A	AG	P34L_LL_2	2	C>A	0.00113636
CT	C>A	AG	P34L_LL_3	4	C>A	0.000179091
CT	C>A	AG	P34H_LL_4	14	C>A	8.92203e-05
CT	C>A	AT	P18H_LA_6	1	C>A	9.23532e-05
CT	C>A	AT	P18L_T_11	2	C>A	0.000468055
CT	C>A	AT	P18L_T_17	1	C>A	0.000179662
CT	C>A	AT	P18L_T_7	2	C>A	0.000442087
CT	C>A	AT	P21H_T_1	1	C>A	8.77886e-05
CT	C>A	AT	P21H_T_2	0	C>A	0
CT	C>A	AT	P21L_T_1	3	C>A	0.000466781
CT	C>A	AT	P21L_T_9	3	C>A	0.000464396
CT	C>A	AT	P34L_LL_9	6	C>A	0.000132246
CT	C>A	AT	P34L_LL_10	0	C>A	0
CT	C>A	AT	P34H_LL_1	3	C>A	0.00188798
CT	C>A	AT	P34H_LL_3	8	C>A	4.93021e-05
CT	C>A	AT	P34L_LL_1	1	C>A	0.000109625
CT	C>A	AT	P34L_LL_2	0	C>A	0
CT	C>A	AT	P34L_LL_3	3	C>A	0.000134318
CT	C>A	AT	P34H_LL_4	8	C>A	5.0983e-05
CT	C>A	CA	P18H_LA_6	4	C>A	0.000369413
CT	C>A	CA	P18L_T_11	1	C>A	0.000234028
CT	C>A	CA	P18L_T_17	3	C>A	0.000538987
CT	C>A	CA	P18L_T_7	0	C>A	0
CT	C>A	CA	P21H_T_1	1	C>A	8.77886e-05
CT	C>A	CA	P21H_T_2	6	C>A	0.000733765
CT	C>A	CA	P21L_T_1	1	C>A	0.000155594
CT	C>A	CA	P21L_T_9	5	C>A	0.000773994
CT	C>A	CA	P34L_LL_9	4	C>A	8.8164e-05
CT	C>A	CA	P34L_LL_10	0	C>A	0
CT	C>A	CA	P34H_LL_1	1	C>A	0.000629327
CT	C>A	CA	P34H_LL_3	4	C>A	2.4651e-05
CT	C>A	CA	P34L_LL_1	0	C>A	0
CT	C>A	CA	P34L_LL_2	0	C>A	0
CT	C>A	CA	P34L_LL_3	3	C>A	0.000134318
CT	C>A	CA	P34H_LL_4	4	C>A	2.54915e-05
CT	C>A	CC	P18H_LA_6	4	C>A	0.000369413
CT	C>A	CC	P18L_T_11	0	C>A	0
CT	C>A	CC	P18L_T_17	3	C>A	0.000538987
CT	C>A	CC	P18L_T_7	0	C>A	0
CT	C>A	CC	P21H_T_1	1	C>A	8.77886e-05
CT	C>A	CC	P21H_T_2	4	C>A	0.000489177
CT	C>A	CC	P21L_T_1	2	C>A	0.000311187
CT	C>A	CC	P21L_T_9	2	C>A	0.000309598
CT	C>A	CC	P34L_LL_9	3	C>A	6.6123e-05
CT	C>A	CC	P34L_LL_10	0	C>A	0
CT	C>A	CC	P34H_LL_1	1	C>A	0.000629327
CT	C>A	CC	P34H_LL_3	12	C>A	7.39531e-05
CT	C>A	CC	P34L_LL_1	5	C>A	0.000548125
CT	C>A	CC	P34L_LL_2	4	C>A	0.00227273
CT	C>A	CC	P34L_LL_3	1	C>A	4.47728e-05
CT	C>A	CC	P34H_LL_4	16	C>A	0.000101966
CT	C>A	CG	P18H_LA_6	0	C>A	0
CT	C>A	CG	P18L_T_11	1	C>A	0.000234028
CT	C>A	CG	P18L_T_17	0	C>A	0
CT	C>A	CG	P18L_T_7	0	C>A	0
CT	C>A	CG	P21H_T_1	1	C>A	8.77886e-05
CT	C>A	CG	P21H_T_2	0	C>A	0
CT	C>A	CG	P21L_T_1	0	C>A	0
CT	C>A	CG	P21L_T_9	0	C>A	0
CT	C>A	CG	P34L_LL_9	0	C>A	0
CT	C>A	CG	P34L_LL_10	0	C>A	0
CT	C>A	CG	P34H_LL_1	2	C>A	0.00125865
CT	C>A	CG	P34H_LL_3	0	C>A	0
CT	C>A	CG	P34L_LL_1	2	C>A	0.00021925
CT	C>A	CG	P34L_LL_2	0	C>A	0
CT	C>A	CG	P34L_LL_3	1	C>A	4.47728e-05
CT	C>A	CG	P34H_LL_4	0	C>A	0
CT	C>A	CT	P18H_LA_6	1	C>A	9.23532e-05
CT	C>A	CT	P18L_T_11	1	C>A	0.000234028
CT	C>A	CT	P18L_T_17	0	C>A	0
CT	C>A	CT	P18L_T_7	2	C>A	0.000442087
CT	C>A	CT	P21H_T_1	4	C>A	0.000351154
CT	C>A	CT	P21H_T_2	2	C>A	0.000244588
CT	C>A	CT	P21L_T_1	4	C>A	0.000622374
CT	C>A	CT	P21L_T_9	2	C>A	0.000309598
CT	C>A	CT	P34L_LL_9	6	C>A	0.000132246
CT	C>A	CT	P34L_LL_10	0	C>A	0
CT	C>A	CT	P34H_LL_1	1	C>A	0.000629327
CT	C>A	CT	P34H_LL_3	20	C>A	0.000123255
CT	C>A	CT	P34L_LL_1	1	C>A	0.000109625
CT	C>A	CT	P34L_LL_2	0	C>A	0
CT	C>A	CT	P34L_LL_3	6	C>A	0.000268637
CT	C>A	CT	P34H_LL_4	14	C>A	8.92203e-05
CT	C>A	GA	P18H_LA_6	0	C>A	0
CT	C>A	GA	P18L_T_11	1	C>A	0.000234028
CT	C>A	GA	P18L_T_17	0	C>A	0
CT	C>A	GA	P18L_T_7	0	C>A	0
CT	C>A	GA	P21H_T_1	0	C>A	0
CT	C>A	GA	P21H_T_2	0	C>A	0
CT	C>A	GA	P21L_T_1	1	C>A	0.000155594
CT	C>A	GA	P21L_T_9	0	C>A	0
CT	C>A	GA	P34L_LL_9	1	C>A	2.2041e-05
CT	C>A	GA	P34L_LL_10	0	C>A	0
CT	C>A	GA	P34H_LL_1	1	C>A	0.000629327
CT	C>A	GA	P34H_LL_3	0	C>A	0
CT	C>A	GA	P34L_LL_1	4	C>A	0.0004385
CT	C>A	GA	P34L_LL_2	1	C>A	0.000568182
CT	C>A	GA	P34L_LL_3	1	C>A	4.47728e-05
CT	C>A	GA	P34H_LL_4	0	C>A	0
CT	C>A	GC	P18H_LA_6	0	C>A	0
CT	C>A	GC	P18L_T_11	0	C>A	0
CT	C>A	GC	P18L_T_17	0	C>A	0
CT	C>A	GC	P18L_T_7	0	C>A	0
CT	C>A	GC	P21H_T_1	2	C>A	0.000175577
CT	C>A	GC	P21H_T_2	0	C>A	0
CT	C>A	GC	P21L_T_1	0	C>A	0
CT	C>A	GC	P21L_T_9	0	C>A	0
CT	C>A	GC	P34L_LL_9	1	C>A	2.2041e-05
CT	C>A	GC	P34L_LL_10	1	C>A	0.000222618
CT	C>A	GC	P34H_LL_1	2	C>A	0.00125865
CT	C>A	GC	P34H_LL_3	1	C>A	6.16276e-06
CT	C>A	GC	P34L_LL_1	1	C>A	0.000109625
CT	C>A	GC	P34L_LL_2	0	C>A	0
CT	C>A	GC	P34L_LL_3	0	C>A	0
CT	C>A	GC	P34H_LL_4	0	C>A	0
CT	C>A	GG	P18H_LA_6	1	C>A	9.23532e-05
CT	C>A	GG	P18L_T_11	0	C>A	0
CT	C>A	GG	P18L_T_17	0	C>A	0
CT	C>A	GG	P18L_T_7	0	C>A	0
CT	C>A	GG	P21H_T_1	0	C>A	0
CT	C>A	GG	P21H_T_2	2	C>A	0.000244588
CT	C>A	GG	P21L_T_1	1	C>A	0.000155594
CT	C>A	GG	P21L_T_9	2	C>A	0.000309598
CT	C>A	GG	P34L_LL_9	1	C>A	2.2041e-05
CT	C>A	GG	P34L_LL_10	0	C>A	0
CT	C>A	GG	P34H_LL_1	1	C>A	0.000629327
CT	C>A	GG	P34H_LL_3	1	C>A	6.16276e-06
CT	C>A	GG	P34L_LL_1	0	C>A	0
CT	C>A	GG	P34L_LL_2	0	C>A	0
CT	C>A	GG	P34L_LL_3	0	C>A	0
CT	C>A	GG	P34H_LL_4	1	C>A	6.37288e-06
CT	C>A	GT	P18H_LA_6	0	C>A	0
CT	C>A	GT	P18L_T_11	0	C>A	0
CT	C>A	GT	P18L_T_17	0	C>A	0
CT	C>A	GT	P18L_T_7	0	C>A	0
CT	C>A	GT	P21H_T_1	0	C>A	0
CT	C>A	GT	P21H_T_2	0	C>A	0
CT	C>A	GT	P21L_T_1	1	C>A	0.000155594
CT	C>A	GT	P21L_T_9	0	C>A	0
CT	C>A	GT	P34L_LL_9	0	C>A	0
CT	C>A	GT	P34L_LL_10	0	C>A	0
CT	C>A	GT	P34H_LL_1	0	C>A	0
CT	C>A	GT	P34H_LL_3	1	C>A	6.16276e-06
CT	C>A	GT	P34L_LL_1	0	C>A	0
CT	C>A	GT	P34L_LL_2	1	C>A	0.000568182
CT	C>A	GT	P34L_LL_3	0	C>A	0
CT	C>A	GT	P34H_LL_4	2	C>A	1.27458e-05
CT	C>A	TA	P18H_LA_6	3	C>A	0.000277059
CT	C>A	TA	P18L_T_11	0	C>A	0
CT	C>A	TA	P18L_T_17	0	C>A	0
CT	C>A	TA	P18L_T_7	1	C>A	0.000221043
CT	C>A	TA	P21H_T_1	0	C>A	0
CT	C>A	TA	P21H_T_2	0	C>A	0
CT	C>A	TA	P21L_T_1	0	C>A	0
CT	C>A	TA	P21L_T_9	0	C>A	0
CT	C>A	TA	P34L_LL_9	7	C>A	0.000154287
CT	C>A	TA	P34L_LL_10	0	C>A	0
CT	C>A	TA	P34H_LL_1	0	C>A	0
CT	C>A	TA	P34H_LL_3	11	C>A	6.77903e-05
CT	C>A	TA	P34L_LL_1	0	C>A	0
CT	C>A	TA	P34L_LL_2	1	C>A	0.000568182
CT	C>A	TA	P34L_LL_3	0	C>A	0
[truncated: 22,577 more rows]

## Sheet: Olafsson_SourceData_ED_Fig4c
group	type	strand	no_mutations	relative_contribution
all	C>A	Leading	1204	0.00664426
all	C>A	Lagging	1294	0.00714093
all	C>G	Leading	600	0.00331109
all	C>G	Lagging	598	0.00330006
all	C>T	Leading	10298	0.0568294
all	C>T	Lagging	10293	0.0568018
all	T>A	Leading	26150	0.144309
all	T>A	Lagging	23232	0.128206
all	T>C	Leading	38220	0.210917
all	T>C	Lagging	35583	0.196364
all	T>G	Leading	17399	0.0960162
all	T>G	Lagging	16338	0.0901611

## Sheet: Olafsson_SourceData_ED_Fig4d
V1	V2	MicrobiopsyID
Bin-1	1.55028e-05	P18H_LA_6
Bin-2	1.8219e-05	P18H_LA_6
Bin-3	2.18732e-05	P18H_LA_6
Bin-4	2.52986e-05	P18H_LA_6
Bin-1	4.14534e-06	P18L_T_11
Bin-2	5.36111e-06	P18L_T_11
Bin-3	6.12287e-06	P18L_T_11
Bin-4	7.70739e-06	P18L_T_11
Bin-1	5.7567e-06	P18L_T_17
Bin-2	7.65087e-06	P18L_T_17
Bin-3	9.02318e-06	P18L_T_17
Bin-4	1.16105e-05	P18L_T_17
Bin-1	5.7437e-06	P18L_T_7
Bin-2	7.27658e-06	P18L_T_7
Bin-3	8.21754e-06	P18L_T_7
Bin-4	9.80286e-06	P18L_T_7
Bin-1	1.32547e-05	P21H_T_1
Bin-2	1.55769e-05	P21H_T_1
Bin-3	1.98389e-05	P21H_T_1
Bin-4	2.50198e-05	P21H_T_1
Bin-1	7.01719e-06	P21H_T_2
Bin-2	7.71692e-06	P21H_T_2
Bin-3	9.7684e-06	P21H_T_2
Bin-4	1.25998e-05	P21H_T_2
Bin-1	6.01659e-06	P21L_T_1
Bin-2	6.67112e-06	P21L_T_1
Bin-3	8.93254e-06	P21L_T_1
Bin-4	1.26988e-05	P21L_T_1
Bin-1	5.26289e-06	P21L_T_9
Bin-2	6.27481e-06	P21L_T_9
Bin-3	8.14704e-06	P21L_T_9
Bin-4	1.06662e-05	P21L_T_9
Bin-1	7.57597e-05	P34L_LL_9
Bin-2	8.84418e-05	P34L_LL_9
Bin-3	0.000107039	P34L_LL_9
Bin-4	0.000127563	P34L_LL_9
Bin-1	5.2499e-06	P34L_LL_10
Bin-2	6.27481e-06	P34L_LL_10
Bin-3	7.22056e-06	P34L_LL_10
Bin-4	9.59602e-06	P34L_LL_10
Bin-1	1.61136e-06	P34H_LL_1
Bin-2	1.38706e-06	P34H_LL_1
Bin-3	1.96375e-06	P34H_LL_1
Bin-4	2.29333e-06	P34H_LL_1
Bin-1	0.000295554	P34H_LL_3
Bin-2	0.000335603	P34H_LL_3
Bin-3	0.000385207	P34H_LL_3
Bin-4	0.000454142	P34H_LL_3
Bin-1	1.38525e-05	P34L_LL_1
Bin-2	1.64466e-05	P34L_LL_1
Bin-3	2.01813e-05	P34L_LL_1
Bin-4	2.41114e-05	P34L_LL_1
Bin-1	1.5074e-06	P34L_LL_2
Bin-2	1.58522e-06	P34L_LL_2
Bin-3	1.69185e-06	P34L_LL_2
Bin-4	2.39226e-06	P34L_LL_2
Bin-1	3.39294e-05	P34L_LL_3
Bin-2	4.23275e-05	P34L_LL_3
Bin-3	5.28903e-05	P34L_LL_3
Bin-4	6.94654e-05	P34L_LL_3
Bin-1	0.000281623	P34H_LL_4
Bin-2	0.000320808	P34H_LL_4
Bin-3	0.000372226	P34H_LL_4
Bin-4	0.000435085	P34H_LL_4
